# Supplementary material for: Synthesis of Molecular Organo‐f‐Element‐Polyphosphides with Nonclassical Divalent Lanthanide Precursors
Source: Angew Chem Int Ed Engl. 2025 May 19;64(29):e202503403. doi: 10.1002/anie.202503403 (PMC12258692; doi:10.1002/anie.202503403)
Supplement: Supplementary file 2 — Supporting Information [file ANIE-64-e202503403-s001.zip]

Archive with 4 entries (4 files):
- 1.cif
- 2.cif
- 3.cif
- 4.cif
