# Supplementary material for: Synthesis of Molecular Organo‐f‐Element‐Polyphosphides with Nonclassical Divalent Lanthanide Precursors
Source: Angew Chem Int Ed Engl. 2025 May 19;64(29):e202503403. doi: 10.1002/anie.202503403 (PMC12258692; doi:10.1002/anie.202503403)
Supplement: Supplementary file 2 — Supporting Information [file ANIE-64-e202503403-s001.zip › 1.cif]

data_DF076B
# start Validation Reply Form
_vrf_PLAT910_DF076B
;
PROBLEM: Missing # of FCF Reflection(s) Below Theta(Min).         34 Note  
RESPONSE: The innermost reflexes are effected by the beamstop settings
;
# end Validation Reply Form
_audit_creation_date               2025-02-07
_audit_creation_method
;
Olex2 1.5
(compiled 2024.02.16 svn.r378c4104 for OlexSys, GUI svn.r6928)
;
loop_
  _audit_author_name
  _audit_author_email
  _audit_author_address
 'Roesky, P.W.' roesky@kit.edu
;
Karlsruhe Institute of Technology (KIT)
Institute of Inorganic Chemistry
Engesserstrasse 15
Karlsruhe
76131
Germany
;
 'Frick, D.' david.frick@kit.edu
;
Karlsruhe Institute of Technology (KIT)
Institute of Inorganic Chemistry
Engesserstrasse 15
Karlsruhe
76131
Germany
;

_audit_contact_author_address
;
Karlsruhe Institute of Technology (KIT)
Institute of Inorganic Chemistry
Engesserstrasse 15
Karlsruhe
76131
Germany
;
_audit_contact_author_email        roesky@kit.edu
_audit_contact_author_name         'Roesky, P.W.'
_audit_contact_author_phone        +49-721-608-46117
_publ_contact_author_id_orcid      ''
_publ_requested_journal            Angew.Chem.
_publ_section_references
;
Bourhis, L.J., Dolomanov, O.V., Gildea, R.J., Howard, J.A.K., Puschmann, H.
 (2015). Acta Cryst. A71, 59-75.

Dolomanov, O.V., Bourhis, L.J., Gildea, R.J, Howard, J.A.K. & Puschmann, H.
 (2009), J. Appl. Cryst. 42, 339-341.
;
_chemical_formula_moiety           '2(C68 H132 K2 La2 O12 P14 Si8), C7 H16'
_chemical_formula_sum              'C143 H280 K4 La4 O24 P28 Si16'
_chemical_formula_weight           4412.450
loop_
  _atom_type_symbol
  _atom_type_scat_dispersion_real
  _atom_type_scat_dispersion_imag
  _atom_type_scat_Cromer_Mann_a1
  _atom_type_scat_Cromer_Mann_a2
  _atom_type_scat_Cromer_Mann_a3
  _atom_type_scat_Cromer_Mann_a4
  _atom_type_scat_Cromer_Mann_b1
  _atom_type_scat_Cromer_Mann_b2
  _atom_type_scat_Cromer_Mann_b3
  _atom_type_scat_Cromer_Mann_b4
  _atom_type_scat_Cromer_Mann_c
  _atom_type_scat_source
  _atom_type_scat_dispersion_source
 C 0.00313 0.00162 2.31000 1.02000 1.58860 0.86500 20.84390 10.20750 0.56870
 51.65120 0.21560 'International Tables Volume C Table 6.1.1.4 (pp. 500-502)'
 'Brennan, Cowan, Rev. Sci. Instrum., 1992, 63, 850'
 H 0.00000 0.00000 0.49300 0.32291 0.14019 0.04081 10.51090 26.12570 3.14236
 57.79970 0.00304 'International Tables Volume C Table 6.1.1.4 (pp. 500-502)'
 'Brennan, Cowan, Rev. Sci. Instrum., 1992, 63, 850'
 K 0.20133 0.25084 8.21860 7.43980 1.05190 0.86590 12.79490 0.77480 213.18700
 41.68410 1.42280 'International Tables Volume C Table 6.1.1.4 (pp. 500-502)'
 'Brennan, Cowan, Rev. Sci. Instrum., 1992, 63, 850'
 La -0.24309 2.46720 20.57800 19.59900 11.37270 3.28719 2.94817 0.24448 18.77260
 133.12399 2.14678 'International Tables Volume C Table 6.1.1.4 (pp. 500-502)'
 'Brennan, Cowan, Rev. Sci. Instrum., 1992, 63, 850'
 O 0.01085 0.00610 3.04850 2.28680 1.54630 0.86700 13.27710 5.70110 0.32390
 32.90890 0.25080 'International Tables Volume C Table 6.1.1.4 (pp. 500-502)'
 'Brennan, Cowan, Rev. Sci. Instrum., 1992, 63, 850'
 P 0.10265 0.09519 6.43450 4.17910 1.78000 1.49080 1.90670 27.15700 0.52600
 68.16450 1.11490 'International Tables Volume C Table 6.1.1.4 (pp. 500-502)'
 'Brennan, Cowan, Rev. Sci. Instrum., 1992, 63, 850'
 Si 0.08275 0.07119 6.29150 3.03530 1.98910 1.54100 2.43860 32.33370 0.67850
 81.69370 1.14070 'International Tables Volume C Table 6.1.1.4 (pp. 500-502)'
 'Brennan, Cowan, Rev. Sci. Instrum., 1992, 63, 850'

_space_group_crystal_system        'triclinic'
_space_group_IT_number             2
_space_group_name_H-M_alt          'P -1'
_space_group_name_Hall             '-P 1'
loop_
  _space_group_symop_id
  _space_group_symop_operation_xyz
 1 x,y,z
 2 -x,-y,-z

_symmetry_Int_Tables_number        2
_cell_length_a                     11.2083(2)
_cell_length_b                     22.7802(5)
_cell_length_c                     23.8671(5)
_cell_angle_alpha                  115.010(2)
_cell_angle_beta                   97.984(2)
_cell_angle_gamma                  98.124(2)
_cell_volume                       5331.4(2)
_cell_formula_units_Z              1
_cell_measurement_reflns_used      98232
_cell_measurement_temperature      100
_cell_measurement_theta_max        29.89
_cell_measurement_theta_min        2.96
_exptl_absorpt_coefficient_mu      1.216
_exptl_absorpt_correction_T_max    0.9702
_exptl_absorpt_correction_T_min    0.6453
_exptl_absorpt_correction_type     multi-scan
_exptl_absorpt_process_details
;
STOE X-Red32, absorption correction by Gaussian integration, analogous to
P. Coppens, "The Evaluation of Absorption and Extinction in Single-Crystal
Structure Analysis", published in: F. R. Ahmed (Editor), "Crystallographic
Computing", Munksgaard, Copenhagen (1970), 255 - 270. Afterwards scaling of
reflection intensities was performed within STOE LANA. J. Koziskova, F. Hahn,
J. Richter, J. Kozisek, Acta Chimica Slovaca, vol. 9, no. 2, 2016, pp. 136-140.
;
_exptl_crystal_colour              orange
_exptl_crystal_colour_primary      orange
_exptl_crystal_density_diffrn      1.374
_exptl_crystal_density_meas        ?
_exptl_crystal_density_method      'not measured'
_exptl_crystal_description         plate
_exptl_crystal_F_000               2283.687
loop_
  _exptl_crystal_face_index_h
  _exptl_crystal_face_index_k
  _exptl_crystal_face_index_l
  _exptl_crystal_face_perp_dist
 15 -4 -3 0.2378
 25 30 -4 0.2512
 29 -29 30 0.2988
 3 30 10 0.3763
 -23 -28 30 0.4183
 -24 -30 -17 0.2622
 -24 30 -13 0.2474
 -2 -15 -5 0.3401
 -5 14 -15 0.5131

_exptl_crystal_preparation         'Crystals were seperated in mineral oil'
_exptl_crystal_size_max            0.362
_exptl_crystal_size_mid            0.167
_exptl_crystal_size_min            0.025
_diffrn_reflns_av_R_equivalents    0.0272
_diffrn_reflns_av_unetI/netI       0.0393
_diffrn_reflns_Laue_measured_fraction_full  0.9978
_diffrn_reflns_Laue_measured_fraction_max  0.8399
_diffrn_reflns_limit_h_max         14
_diffrn_reflns_limit_h_min         -15
_diffrn_reflns_limit_k_max         30
_diffrn_reflns_limit_k_min         -31
_diffrn_reflns_limit_l_max         32
_diffrn_reflns_limit_l_min         -33
_diffrn_reflns_number              73222
_diffrn_reflns_point_group_measured_fraction_full  0.9978
_diffrn_reflns_point_group_measured_fraction_max  0.8399
_diffrn_reflns_theta_full          25.2417
_diffrn_reflns_theta_max           30.13
_diffrn_reflns_theta_min           2.90
_diffrn_ambient_temperature        100
_diffrn_detector                   'EIGER2 1M CDTE'
_diffrn_detector_area_resol_mean   13.33
_diffrn_measured_fraction_theta_full  0.9978
_diffrn_measured_fraction_theta_max  0.8399
_diffrn_measurement_details
;
 576 frames, detector distance = 40 mm
;
_diffrn_measurement_device         'Eulerian 4-circle diffractometer'
_diffrn_measurement_device_type    'STOE STADIVARI'
_diffrn_measurement_method         'rotation method, \w scans'
_diffrn_radiation_collimation      '1.2 0.6 mm diameter'
_diffrn_radiation_monochromator    'Graded multilayer mirror'
_diffrn_radiation_polarisn_norm    270
_diffrn_radiation_probe            x-ray
_diffrn_radiation_type             'Mo K\a'
_diffrn_radiation_wavelength       0.71073
_diffrn_source                     Axo_Mo
_diffrn_source_current             0.830
_diffrn_source_power               0.050
_diffrn_source_voltage             60
_reflns_Friedel_coverage           0.0
_reflns_limit_h_max                15
_reflns_limit_h_min                -15
_reflns_limit_k_max                28
_reflns_limit_k_min                -31
_reflns_limit_l_max                33
_reflns_limit_l_min                0
_reflns_number_gt                  20659
_reflns_number_total               26433
_reflns_threshold_expression       I>=2u(I)
_computing_cell_refinement
;
X-Area Recipe 2.0.2 (STOE, 2024)
;
_computing_data_collection
;
X-Area Pilatus3_SV 1.31.194.0 (STOE, 2023)
;
_computing_data_reduction
;
X-Area Integrate 2.5.18.0 (STOE, 2024)
X-Area LANA 2.8.4 (STOE, 2024)
;
_computing_molecular_graphics      'Olex2 1.5 (Dolomanov et al., 2009)'
_computing_publication_material
;
STOE & Cie GmbH, X-Area, software package for collecting single-crystal or
multi-domain crystal data on STOE area-detector diffractometers, for image 
processing, for the correction and scaling of reflection intensities and 
for outlier rejection, version 2.4, Darmstadt 2024
;
_computing_structure_refinement    'olex2.refine 1.5 (Bourhis et al., 2015)'
_refine_diff_density_max           1.8440
_refine_diff_density_min           -1.1855
_refine_diff_density_rms           0.1413
_refine_ls_d_res_high              0.7080
_refine_ls_d_res_low               7.0308
_refine_ls_goodness_of_fit_ref     1.0308
_refine_ls_hydrogen_treatment      constr
_refine_ls_matrix_type             full
_refine_ls_number_constraints      237
_refine_ls_number_parameters       1069
_refine_ls_number_reflns           26433
_refine_ls_number_restraints       18
_refine_ls_R_factor_all            0.0517
_refine_ls_R_factor_gt             0.0333
_refine_ls_restrained_S_all        1.0304
_refine_ls_shift/su_max            0.0006
_refine_ls_shift/su_mean           0.0000
_refine_ls_structure_factor_coef   Fsqd
_refine_ls_weighting_details      
 'w=1/[\s^2^(Fo^2^)+(0.0381P)^2^+4.4046P] where P=(Fo^2^+2Fc^2^)/3'
_refine_ls_weighting_scheme        calc
_refine_ls_wR_factor_gt            0.0744
_refine_ls_wR_factor_ref           0.0815
_olex2_refinement_description
;
1. Fixed Uiso
 At 1.2 times of:
  All C(H) groups, All C(H,H) groups, All C(H,H,H,H) groups
 At 1.5 times of:
  All C(H,H,H) groups
2. Restrained distances
 C31-C32A \\sim C31-C32B
 with sigma of 0.02
 C32A-O6A \\sim C32A-O6B
 with sigma of 0.02
 C34B-O6A \\sim C34B-O6B
 with sigma of 0.04
 C70-C69 \\sim C71-C70 \\sim C72-C71 \\sim C72-C73 \\sim C73-C74 \\sim C75-C74
 with sigma of 0.02
3. Uiso/Uaniso restraints and constraints
C68B \\sim C67B: within 2A with sigma of 0.004 and sigma for terminal atoms of
0.008 within 2A
Uanis(C75) = Uanis(C74) = Uanis(C73) = Uanis(C72) = Uanis(C71) = Uanis(C70) =
Uanis(C69)
4. Others
 Fixed Sof: H31a(0.5) H31b(0.5) H31c(0.5) H31d(0.5) C68A(0.8) H68a(0.8)
 H68b(0.8) C34B(0.5) H34a(0.5) H34b(0.5) C32A(0.5) H32d(0.5) H32e(0.5) O6A(0.5)
 C32B(0.5) H32f(0.5) H32g(0.5) O6B(0.5) O12A(0.8) C67A(0.8) H67a(0.8) H67b(0.8)
 C33B(0.5) H33a(0.5) H33b(0.5) C33A(0.5) H33c(0.5) H33d(0.5) O12B(0.2)
 C67B(0.2) H67c(0.2) H67d(0.2) C68B(0.2) H68c(0.2) H68d(0.2) C34A(0.5)
 H34c(0.5) H34d(0.5) C71(0.5) H71a(0.5) H71b(0.5) C72(0.5) H72a(0.5) H72b(0.5)
 C70(0.5) H70a(0.5) H70b(0.5) C69(0.5) H69a(0.5) H69b(0.5) H69c(0.5) H66a(0.8)
 H66b(0.8) H66c(0.2) H66d(0.2) C74(0.5) H74a(0.5) H74b(0.5) C73(0.5) H73a(0.5)
 H73b(0.5) C75(0.5) H75a(0.5) H75b(0.5) H75c(0.5)
5.a Secondary CH2 refined with riding coordinates:
 C28(H28a,H28b), C25(H25a,H25b), C62(H62a,H62b), C27(H27a,H27b), C29(H29a,
 H29b), C61(H61a,H61b), C26(H26a,H26b), C31(H31a,H31b), C31(H31c,H31d),
 C57(H57a,H57b), C65(H65a,H65b), C30(H30a,H30b), C63(H63a,H63b), C58(H58a,H58b),
  C24(H24a,H24b), C60(H60a,H60b), C59(H59a,H59b), C23(H23a,H23b), C68A(H68a,
 H68b), C64(H64a,H64b), C34B(H34a,H34b), C32A(H32d,H32e), C32B(H32f,H32g),
 C67A(H67a,H67b), C33B(H33a,H33b), C33A(H33c,H33d), C67B(H67c,H67d), C68B(H68c,
 H68d), C34A(H34c,H34d), C71(H71a,H71b), C72(H72a,H72b), C70(H70a,H70b),
 C66(H66a,H66b), C66(H66c,H66d), C74(H74a,H74b), C73(H73a,H73b)
5.b Me refined with riding coordinates:
 C69(H69a,H69b,H69c), C75(H75a,H75b,H75c)
5.c Aromatic/amide H refined with riding coordinates:
 C15(H15), C14(H14), C1(H1), C4(H4), C12(H12), C49(H49), C3(H3), C46(H46),
 C48(H48), C7(H7), C38(H38), C37(H37)
5.d Idealised Me refined as rotating group:
 C8(H8a,H8b,H8c), C21(H21a,H21b,H21c), C18(H18a,H18b,H18c), C6(H6a,H6b,H6c),
 C22(H22a,H22b,H22c), C9(H9a,H9b,H9c), C11(H11a,H11b,H11c), C41(H41a,H41b,H41c),
  C56(H56a,H56b,H56c), C19(H19a,H19b,H19c), C10(H10a,H10b,H10c), C55(H55a,H55b,
 H55c), C20(H20a,H20b,H20c), C54(H54a,H54b,H54c), C32(H32a,H32b,H32c), C45(H45a,
 H45b,H45c), C17(H17a,H17b,H17c), C40(H40a,H40b,H40c), C51(H51a,H51b,H51c),
 C44(H44a,H44b,H44c), C43(H43a,H43b,H43c), C42(H42a,H42b,H42c), C53(H53a,H53b,
 H53c), C52(H52a,H52b,H52c)
;
loop_
  _atom_site_label
  _atom_site_type_symbol
  _atom_site_fract_x
  _atom_site_fract_y
  _atom_site_fract_z
  _atom_site_U_iso_or_equiv
  _atom_site_adp_type
  _atom_site_occupancy
  _atom_site_refinement_flags_posn
  _atom_site_refinement_flags_adp
  _atom_site_refinement_flags_occupancy
  _atom_site_disorder_group
 La1 La 0.279915(13) 0.216092(7) 0.373678(6) 0.01570(4) Uani 1.000000 . . . .
 La2 La 0.630329(13) 0.784111(7) 1.080714(7) 0.01914(4) Uani 1.000000 . . . .
 K2 K 0.83422(5) 0.51804(3) 0.84034(3) 0.02647(12) Uani 1.000000 . . . .
 P2 P 0.37813(6) 0.38343(3) 0.40359(3) 0.01895(13) Uani 1.000000 . . . .
 K1 K 0.15538(7) 0.45626(3) 0.65643(3) 0.03661(16) Uani 1.000000 . . . .
 P13 P 0.46744(6) 0.62259(3) 1.03330(3) 0.01945(13) Uani 1.000000 . . . .
 P3 P 0.19426(6) 0.34464(3) 0.41117(3) 0.02003(13) Uani 1.000000 . . . .
 P1 P 0.50199(6) 0.33456(3) 0.43814(3) 0.01981(13) Uani 1.000000 . . . .
 P12 P 0.49051(6) 0.66078(3) 0.96434(3) 0.02063(13) Uani 1.000000 . . . .
 P14 P 0.64299(6) 0.66183(3) 1.10250(3) 0.02215(14) Uani 1.000000 . . . .
 P4 P 0.24155(6) 0.35633(3) 0.50764(3) 0.02147(14) Uani 1.000000 . . . .
 P8 P 0.47881(6) 0.52206(3) 0.96706(3) 0.01974(13) Uani 1.000000 . . . .
 P5 P 0.44115(6) 0.34979(3) 0.52409(3) 0.02124(14) Uani 1.000000 . . . .
 P6 P 0.38972(6) 0.44839(3) 0.56066(3) 0.02221(14) Uani 1.000000 . . . .
 P11 P 0.66869(6) 0.63819(3) 0.94821(3) 0.02275(14) Uani 1.000000 . . . .
 P7 P 0.39774(6) 0.48035(3) 0.48619(3) 0.01995(13) Uani 1.000000 . . . .
 P9 P 0.66788(7) 0.54304(3) 0.95443(3) 0.02355(14) Uani 1.000000 . . . .
 Si4 Si 0.50315(7) 0.12816(4) 0.25319(3) 0.02267(15) Uani 1.000000 . . . .
 Si2 Si 0.49686(7) 0.15707(4) 0.49306(3) 0.02377(15) Uani 1.000000 . . . .
 Si3 Si -0.02328(7) 0.13321(4) 0.21404(3) 0.02267(15) Uani 1.000000 . . . .
 P10 P 0.76546(6) 0.63909(3) 1.03766(3) 0.02418(14) Uani 1.000000 . . . .
 Si1 Si -0.01298(7) 0.17948(4) 0.45572(3) 0.02348(15) Uani 1.000000 . . . .
 Si8 Si 0.76113(7) 0.82442(4) 0.93923(4) 0.02572(16) Uani 1.000000 . . . .
 Si7 Si 1.00617(7) 0.83428(4) 1.17457(4) 0.03069(18) Uani 1.000000 . . . .
 Si5 Si 0.34949(8) 0.87251(4) 1.03289(4) 0.03058(17) Uani 1.000000 . . . .
 Si6 Si 0.58850(9) 0.86977(4) 1.26597(4) 0.03511(19) Uani 1.000000 . . . .
 O4 O 0.26297(19) 0.59158(10) 0.69369(9) 0.0317(4) Uani 1.000000 . . . .
 O8 O 0.7644(2) 0.38324(11) 0.82134(10) 0.0364(5) Uani 1.000000 . . . .
 O9 O 0.97724(18) 0.47015(11) 0.90885(10) 0.0353(5) Uani 1.000000 . . . .
 O3 O 0.05432(19) 0.52158(10) 0.59389(9) 0.0321(5) Uani 1.000000 . . . .
 O10 O 1.0919(2) 0.56397(12) 0.87692(12) 0.0434(6) Uani 1.000000 . . . .
 O2 O -0.1052(2) 0.42386(10) 0.60641(10) 0.0367(5) Uani 1.000000 . . . .
 C15 C 0.2739(2) 0.09905(12) 0.38864(12) 0.0203(5) Uani 1.000000 . . . .
 H15 H 0.3082(2) 0.06677(12) 0.35905(12) 0.0244(6) Uiso 1.000000 R . . .
 O7 O 0.6432(2) 0.42909(10) 0.74631(9) 0.0379(5) Uani 1.000000 . . . .
 O5 O 0.3516(2) 0.52428(11) 0.75633(10) 0.0434(6) Uani 1.000000 . . . .
 O11 O 0.9463(2) 0.61283(11) 0.80981(11) 0.0412(5) Uani 1.000000 . . . .
 C14 C 0.1503(2) 0.10443(12) 0.37959(12) 0.0206(5) Uani 1.000000 . . . .
 H14 H 0.0873(2) 0.07623(12) 0.34292(12) 0.0248(6) Uiso 1.000000 R . . .
 C16 C 0.3398(2) 0.14977(12) 0.44933(12) 0.0202(5) Uani 1.000000 . . . .
 C1 C 0.2345(2) 0.12108(12) 0.24511(11) 0.0202(5) Uani 1.000000 . . . .
 H1 H 0.2136(2) 0.07591(12) 0.23706(11) 0.0242(6) Uiso 1.000000 R . . .
 C5 C 0.1475(2) 0.16060(12) 0.24493(11) 0.0203(5) Uani 1.000000 . . . .
 C4 C 0.2197(2) 0.22394(12) 0.25824(11) 0.0184(5) Uani 1.000000 . . . .
 H4 H 0.1874(2) 0.26121(12) 0.26097(11) 0.0221(6) Uiso 1.000000 R . . .
 O1 O -0.0030(3) 0.35732(12) 0.66847(11) 0.0561(7) Uani 1.000000 . . . .
 C13 C 0.1345(2) 0.15897(12) 0.43421(12) 0.0205(5) Uani 1.000000 . . . .
 C12 C 0.2526(2) 0.18567(13) 0.47644(11) 0.0201(5) Uani 1.000000 . . . .
 H12 H 0.2705(2) 0.22259(13) 0.51728(11) 0.0241(6) Uiso 1.000000 R . . .
 C49 C 0.8243(3) 0.89737(13) 1.13270(13) 0.0260(6) Uani 1.000000 . . . .
 H49 H 0.8232(3) 0.92935(13) 1.17403(13) 0.0312(7) Uiso 1.000000 R . . .
 C3 C 0.3447(2) 0.22249(12) 0.26658(11) 0.0193(5) Uani 1.000000 . . . .
 H3 H 0.4109(2) 0.25849(12) 0.27585(11) 0.0232(6) Uiso 1.000000 R . . .
 C46 C 0.7648(2) 0.89516(13) 1.07586(12) 0.0240(5) Uani 1.000000 . . . .
 H46 H 0.7169(2) 0.92525(13) 1.07250(12) 0.0288(7) Uiso 1.000000 R . . .
 C48 C 0.8634(2) 0.81040(13) 1.05168(12) 0.0231(5) Uani 1.000000 . . . .
 H48 H 0.8943(2) 0.77264(13) 1.02833(12) 0.0278(6) Uiso 1.000000 R . . .
 C7 C 0.5046(3) 0.88032(13) 1.14782(13) 0.0275(6) Uani 1.000000 . . . .
 H7 H 0.5470(3) 0.92515(13) 1.16300(13) 0.0330(7) Uiso 1.000000 R . . .
 C50 C 0.8868(2) 0.84413(13) 1.11879(13) 0.0250(6) Uani 1.000000 . . . .
 C2 C 0.3569(2) 0.15806(12) 0.25893(11) 0.0197(5) Uani 1.000000 . . . .
 C38 C 0.3789(2) 0.77935(14) 1.08555(13) 0.0259(6) Uani 1.000000 . . . .
 H38 H 0.3216(2) 0.74292(14) 1.05113(13) 0.0311(7) Uiso 1.000000 R . . .
 C47 C 0.7880(2) 0.84040(13) 1.02399(12) 0.0234(5) Uani 1.000000 . . . .
 C37 C 0.4354(3) 0.77943(14) 1.14174(13) 0.0274(6) Uani 1.000000 . . . .
 H37 H 0.4218(3) 0.74309(14) 1.15158(13) 0.0329(7) Uiso 1.000000 R . . .
 C39 C 0.4211(3) 0.84244(13) 1.08828(13) 0.0268(6) Uani 1.000000 . . . .
 C36 C 0.5163(3) 0.84237(14) 1.18184(13) 0.0286(6) Uani 1.000000 . . . .
 C8 C -0.1007(3) 0.08614(14) 0.25208(13) 0.0272(6) Uani 1.000000 . . . .
 H8a H -0.0659(12) 0.0472(5) 0.2452(8) 0.0408(9) Uiso 1.000000 GR . . .
 H8b H -0.0872(15) 0.1149(3) 0.29769(19) 0.0408(9) Uiso 1.000000 GR . . .
 H8c H -0.1896(4) 0.0717(8) 0.2333(6) 0.0408(9) Uiso 1.000000 GR . . .
 C21 C -0.0701(2) 0.23801(14) 0.42781(14) 0.0277(6) Uani 1.000000 . . . .
 H21a H -0.0163(11) 0.2825(3) 0.4524(6) 0.0416(9) Uiso 1.000000 GR . . .
 H21b H -0.0694(17) 0.2224(5) 0.3828(3) 0.0416(9) Uiso 1.000000 GR . . .
 H21c H -0.1546(7) 0.2398(7) 0.4336(9) 0.0416(9) Uiso 1.000000 GR . . .
 C18 C 0.6247(3) 0.19883(15) 0.47120(15) 0.0330(7) Uani 1.000000 . . . .
 H18a H 0.6253(12) 0.1719(5) 0.4266(3) 0.0494(10) Uiso 1.000000 GR . . .
 H18b H 0.6124(10) 0.2428(4) 0.4776(9) 0.0494(10) Uiso 1.000000 GR . . .
 H18c H 0.7039(3) 0.2038(9) 0.4980(7) 0.0494(10) Uiso 1.000000 GR . . .
 C6 C -0.0603(3) 0.07616(17) 0.12715(13) 0.0384(8) Uani 1.000000 . . . .
 H6a H -0.0236(18) 0.0992(4) 0.10492(18) 0.0576(11) Uiso 1.000000 GR . . .
 H6b H -0.0267(18) 0.0367(6) 0.11966(16) 0.0576(11) Uiso 1.000000 GR . . .
 H6c H -0.1502(3) 0.0627(9) 0.1113(3) 0.0576(11) Uiso 1.000000 GR . . .
 C22 C 0.0151(3) 0.21839(16) 0.54398(14) 0.0342(7) Uani 1.000000 . . . .
 H22a H 0.0542(18) 0.1906(6) 0.55946(15) 0.0513(10) Uiso 1.000000 GR . . .
 H22b H 0.0696(16) 0.2626(5) 0.56189(14) 0.0513(10) Uiso 1.000000 GR . . .
 H22c H -0.0638(4) 0.2224(10) 0.55696(14) 0.0513(10) Uiso 1.000000 GR . . .
 C9 C 0.5216(3) 0.09467(16) 0.16952(13) 0.0357(7) Uani 1.000000 . . . .
 H9a H 0.4515(11) 0.0577(7) 0.1420(2) 0.0536(11) Uiso 1.000000 GR . . .
 H9b H 0.525(2) 0.1298(3) 0.1560(4) 0.0536(11) Uiso 1.000000 GR . . .
 H9c H 0.5985(11) 0.0788(10) 0.1666(2) 0.0536(11) Uiso 1.000000 GR . . .
 C11 C 0.6362(3) 0.19963(15) 0.30288(14) 0.0322(6) Uani 1.000000 . . . .
 H11a H 0.6418(12) 0.2314(5) 0.2852(6) 0.0484(10) Uiso 1.000000 GR . . .
 H11b H 0.6241(10) 0.2215(6) 0.3462(3) 0.0484(10) Uiso 1.000000 GR . . .
 H11c H 0.7128(3) 0.1835(2) 0.3034(8) 0.0484(10) Uiso 1.000000 GR . . .
 C41 C 0.4664(3) 0.92667(16) 1.01659(15) 0.0359(7) Uani 1.000000 . . . .
 H41a H 0.5147(13) 0.9633(6) 1.05675(16) 0.0538(10) Uiso 1.000000 GR . . .
 H41b H 0.5217(12) 0.9005(3) 0.9937(9) 0.0538(10) Uiso 1.000000 GR . . .
 H41c H 0.4242(3) 0.9446(9) 0.9907(9) 0.0538(10) Uiso 1.000000 GR . . .
 C56 C 0.8825(3) 0.78109(16) 0.90504(14) 0.0351(7) Uani 1.000000 . . . .
 H56a H 0.9644(3) 0.8078(5) 0.9309(6) 0.0526(10) Uiso 1.000000 GR . . .
 H56b H 0.8702(12) 0.7375(5) 0.9048(9) 0.0526(10) Uiso 1.000000 GR . . .
 H56c H 0.8764(13) 0.7752(10) 0.8616(4) 0.0526(10) Uiso 1.000000 GR . . .
 C19 C 0.5075(3) 0.20703(18) 0.57968(14) 0.0414(8) Uani 1.000000 . . . .
 H19a H 0.498(2) 0.2519(4) 0.5883(2) 0.0621(12) Uiso 1.000000 GR . . .
 H19b H 0.4421(14) 0.1857(6) 0.5927(3) 0.0621(12) Uiso 1.000000 GR . . .
 H19c H 0.5883(9) 0.2096(10) 0.60351(16) 0.0621(12) Uiso 1.000000 GR . . .
 C10 C 0.5019(3) 0.06103(16) 0.27841(16) 0.0363(7) Uani 1.000000 . . . .
 H10a H 0.501(2) 0.0792(3) 0.3235(3) 0.0545(11) Uiso 1.000000 GR . . .
 H10b H 0.4282(11) 0.0254(5) 0.2536(7) 0.0545(11) Uiso 1.000000 GR . . .
 H10c H 0.5761(10) 0.0433(8) 0.2713(10) 0.0545(11) Uiso 1.000000 GR . . .
 C55 C 0.6059(3) 0.77215(15) 0.89001(13) 0.0316(6) Uani 1.000000 . . . .
 H55a H 0.5966(8) 0.7281(4) 0.8886(8) 0.0474(10) Uiso 1.000000 GR . . .
 H55b H 0.5414(3) 0.7933(5) 0.9087(6) 0.0474(10) Uiso 1.000000 GR . . .
 H55c H 0.5982(8) 0.7676(9) 0.8469(3) 0.0474(10) Uiso 1.000000 GR . . .
 C28 C 0.2398(3) 0.60452(15) 0.64003(14) 0.0348(7) Uani 1.000000 . . . .
 H28a H 0.2770(3) 0.57578(15) 0.60614(14) 0.0418(8) Uiso 1.000000 R . . .
 H28b H 0.2771(3) 0.65147(15) 0.65220(14) 0.0418(8) Uiso 1.000000 R . . .
 C20 C -0.1320(3) 0.10003(15) 0.42042(15) 0.0334(7) Uani 1.000000 . . . .
 H20a H -0.1543(14) 0.0831(6) 0.37429(18) 0.0501(10) Uiso 1.000000 GR . . .
 H20b H -0.0987(7) 0.0673(4) 0.4306(8) 0.0501(10) Uiso 1.000000 GR . . .
 H20c H -0.2057(8) 0.1080(3) 0.4378(8) 0.0501(10) Uiso 1.000000 GR . . .
 C54 C 0.7772(3) 0.90643(15) 0.93770(15) 0.0353(7) Uani 1.000000 . . . .
 H54a H 0.7104(12) 0.9272(5) 0.9539(10) 0.0530(10) Uiso 1.000000 GR . . .
 H54b H 0.8571(9) 0.9353(4) 0.9643(8) 0.0530(10) Uiso 1.000000 GR . . .
 H54c H 0.772(2) 0.89979(19) 0.8941(2) 0.0530(10) Uiso 1.000000 GR . . .
 C32 C -0.0872(3) 0.20844(16) 0.22753(15) 0.0346(7) Uani 1.000000 . . . .
 H32a H -0.0618(17) 0.2404(5) 0.2725(2) 0.0519(10) Uiso 1.000000 GR . . .
 H32b H -0.0556(16) 0.2289(6) 0.2022(8) 0.0519(10) Uiso 1.000000 GR . . .
 H32c H -0.1776(3) 0.1954(2) 0.2149(10) 0.0519(10) Uiso 1.000000 GR . . .
 C25 C -0.1228(3) 0.43246(15) 0.55029(14) 0.0362(7) Uani 1.000000 . . . .
 H25a H -0.2117(3) 0.41853(15) 0.52945(14) 0.0434(8) Uiso 1.000000 R . . .
 H25b H -0.0774(3) 0.40473(15) 0.52026(14) 0.0434(8) Uiso 1.000000 R . . .
 C62 C 0.8071(3) 0.38232(17) 0.88006(15) 0.0368(7) Uani 1.000000 . . . .
 H62a H 0.7807(3) 0.33705(17) 0.87590(15) 0.0441(8) Uiso 1.000000 R . . .
 H62b H 0.7719(3) 0.41315(17) 0.91359(15) 0.0441(8) Uiso 1.000000 R . . .
 C45 C 0.6302(3) 0.79812(15) 1.27775(14) 0.0374(7) Uani 1.000000 . . . .
 H45a H 0.5549(4) 0.7687(6) 1.2755(10) 0.0562(11) Uiso 1.000000 GR . . .
 H45b H 0.6715(18) 0.7733(7) 1.2445(6) 0.0562(11) Uiso 1.000000 GR . . .
 H45c H 0.6858(17) 0.81497(16) 1.3194(5) 0.0562(11) Uiso 1.000000 GR . . .
 C17 C 0.5181(3) 0.07213(16) 0.47598(18) 0.0466(9) Uani 1.000000 . . . .
 H17a H 0.4536(14) 0.0501(5) 0.4889(11) 0.0699(13) Uiso 1.000000 GR . . .
 H17b H 0.512(2) 0.0464(4) 0.4304(3) 0.0699(13) Uiso 1.000000 GR . . .
 H17c H 0.5994(10) 0.07513(17) 0.4996(9) 0.0699(13) Uiso 1.000000 GR . . .
 C27 C 0.1033(3) 0.59064(15) 0.61668(14) 0.0351(7) Uani 1.000000 . . . .
 H27a H 0.0652(3) 0.61674(15) 0.65156(14) 0.0421(8) Uiso 1.000000 R . . .
 H27b H 0.0848(3) 0.60350(15) 0.58218(14) 0.0421(8) Uiso 1.000000 R . . .
 C29 C 0.3916(3) 0.60608(15) 0.72079(14) 0.0347(7) Uani 1.000000 . . . .
 H29a H 0.4340(3) 0.57810(15) 0.68921(14) 0.0416(8) Uiso 1.000000 R . . .
 H29b H 0.4288(3) 0.65330(15) 0.73401(14) 0.0416(8) Uiso 1.000000 R . . .
 C40 C 0.2674(3) 0.79982(17) 0.95666(17) 0.0473(9) Uani 1.000000 . . . .
 H40a H 0.3252(6) 0.7720(7) 0.9394(6) 0.0710(13) Uiso 1.000000 GR . . .
 H40b H 0.1994(15) 0.7737(7) 0.9640(3) 0.0710(13) Uiso 1.000000 GR . . .
 H40c H 0.234(2) 0.81536(18) 0.9265(4) 0.0710(13) Uiso 1.000000 GR . . .
 C61 C 0.9437(3) 0.40300(17) 0.89709(16) 0.0378(7) Uani 1.000000 . . . .
 H61a H 0.9765(3) 0.39838(17) 0.93539(16) 0.0454(9) Uiso 1.000000 R . . .
 H61b H 0.9787(3) 0.37458(17) 0.86195(16) 0.0454(9) Uiso 1.000000 R . . .
 C26 C -0.0758(3) 0.50401(15) 0.56789(14) 0.0355(7) Uani 1.000000 . . . .
 H26a H -0.0924(3) 0.51160(15) 0.52993(14) 0.0426(8) Uiso 1.000000 R . . .
 H26b H -0.1183(3) 0.53190(15) 0.59949(14) 0.0426(8) Uiso 1.000000 R . . .
 C31 C 0.3781(3) 0.50405(17) 0.80501(14) 0.0402(8) Uani 1.000000 D . . .
 H31a H 0.4586(3) 0.49090(17) 0.80515(14) 0.0483(9) Uiso 0.500000 R . P 1
 H31b H 0.3829(3) 0.54138(17) 0.84695(14) 0.0483(9) Uiso 0.500000 R . P 1
 H31c H 0.4684(3) 0.51542(17) 0.82207(14) 0.0483(9) Uiso 0.500000 R . P 2
 H31d H 0.3384(3) 0.52761(17) 0.84015(14) 0.0483(9) Uiso 0.500000 R . P 2
 C57 C 1.0766(3) 0.6270(2) 0.81912(19) 0.0496(9) Uani 1.000000 . . . .
 H57a H 1.1028(3) 0.5926(2) 0.78411(19) 0.0595(11) Uiso 1.000000 R . . .
 H57b H 1.1066(3) 0.6707(2) 0.82036(19) 0.0595(11) Uiso 1.000000 R . . .
 C51 C 1.0937(3) 0.77611(18) 1.12665(19) 0.0505(9) Uani 1.000000 . . . .
 H51a H 1.0374(5) 0.7331(4) 1.0986(9) 0.0758(14) Uiso 1.000000 GR . . .
 H51b H 1.132(2) 0.7942(6) 1.1011(9) 0.0758(14) Uiso 1.000000 GR . . .
 H51c H 1.1581(16) 0.7703(10) 1.1549(2) 0.0758(14) Uiso 1.000000 GR . . .
 C65 C 0.5922(3) 0.43870(16) 0.69352(14) 0.0366(7) Uani 1.000000 . . . .
 H65a H 0.5069(3) 0.44500(16) 0.69507(14) 0.0439(9) Uiso 1.000000 R . . .
 H65b H 0.5892(3) 0.39911(16) 0.65351(14) 0.0439(9) Uiso 1.000000 R . . .
 C44 C 0.7307(4) 0.93613(17) 1.29235(17) 0.0540(10) Uani 1.000000 . . . .
 H44a H 0.7947(9) 0.9173(3) 1.2710(10) 0.0810(15) Uiso 1.000000 GR . . .
 H44b H 0.7120(7) 0.9714(7) 1.2816(12) 0.0810(15) Uiso 1.000000 GR . . .
 H44c H 0.7604(15) 0.9547(9) 1.3383(2) 0.0810(15) Uiso 1.000000 GR . . .
 C30 C 0.4061(3) 0.59219(16) 0.77714(14) 0.0361(7) Uani 1.000000 . . . .
 H30a H 0.4948(3) 0.60180(16) 0.79689(14) 0.0433(8) Uiso 1.000000 R . . .
 H30b H 0.3650(3) 0.62077(16) 0.80907(14) 0.0433(8) Uiso 1.000000 R . . .
 C63 C 0.6329(3) 0.36678(19) 0.80366(18) 0.0514(10) Uani 1.000000 . . . .
 H63a H 0.5987(3) 0.40026(19) 0.83554(18) 0.0617(12) Uiso 1.000000 R . . .
 H63b H 0.6005(3) 0.32276(19) 0.80110(18) 0.0617(12) Uiso 1.000000 R . . .
 C43 C 0.4750(5) 0.9023(2) 1.31512(17) 0.0628(12) Uani 1.000000 . . . .
 H43a H 0.449(2) 0.9381(10) 1.3076(11) 0.0942(18) Uiso 1.000000 GR . . .
 H43b H 0.4028(13) 0.8663(4) 1.3035(10) 0.0942(18) Uiso 1.000000 GR . . .
 H43c H 0.5137(10) 0.9195(14) 1.36008(19) 0.0942(18) Uiso 1.000000 GR . . .
 C42 C 0.2350(3) 0.92060(18) 1.06858(19) 0.0477(9) Uani 1.000000 . . . .
 H42a H 0.1654(11) 0.8905(3) 1.0703(11) 0.0715(14) Uiso 1.000000 GR . . .
 H42b H 0.2746(7) 0.9551(8) 1.1116(5) 0.0715(14) Uiso 1.000000 GR . . .
 H42c H 0.2048(18) 0.9414(10) 1.0426(7) 0.0715(14) Uiso 1.000000 GR . . .
 C58 C 1.1280(3) 0.62801(19) 0.8812(2) 0.0524(10) Uani 1.000000 . . . .
 H58a H 1.0967(3) 0.66047(19) 0.9155(2) 0.0629(12) Uiso 1.000000 R . . .
 H58b H 1.2193(3) 0.64177(19) 0.8916(2) 0.0629(12) Uiso 1.000000 R . . .
 C53 C 0.9426(3) 0.7999(2) 1.22547(19) 0.0515(10) Uani 1.000000 . . . .
 H53a H 0.900(2) 0.8313(6) 1.2534(9) 0.0773(15) Uiso 1.000000 GR . . .
 H53b H 0.8838(19) 0.7574(7) 1.19858(19) 0.0773(15) Uiso 1.000000 GR . . .
 H53c H 1.0103(4) 0.7931(12) 1.2511(9) 0.0773(15) Uiso 1.000000 GR . . .
 C52 C 1.1117(3) 0.91746(17) 1.22601(16) 0.0473(9) Uani 1.000000 . . . .
 H52a H 1.1458(18) 0.9354(6) 1.19935(16) 0.0709(13) Uiso 1.000000 GR . . .
 H52b H 1.0653(6) 0.9477(4) 1.2520(9) 0.0709(13) Uiso 1.000000 GR . . .
 H52c H 1.1792(13) 0.9129(3) 1.2536(8) 0.0709(13) Uiso 1.000000 GR . . .
 C24 C -0.1636(4) 0.35902(17) 0.59407(17) 0.0475(9) Uani 1.000000 . . . .
 H24a H -0.1344(4) 0.32577(17) 0.55939(17) 0.0570(10) Uiso 1.000000 R . . .
 H24b H -0.2541(4) 0.35207(17) 0.58057(17) 0.0570(10) Uiso 1.000000 R . . .
 C60 C 1.1076(3) 0.4945(2) 0.9270(2) 0.0563(11) Uani 1.000000 . . . .
 H60a H 1.1470(3) 0.4667(2) 0.8936(2) 0.0676(13) Uiso 1.000000 R . . .
 H60b H 1.1409(3) 0.4929(2) 0.9668(2) 0.0676(13) Uiso 1.000000 R . . .
 C59 C 1.1338(3) 0.5636(2) 0.9361(2) 0.0575(11) Uani 1.000000 . . . .
 H59a H 1.0910(3) 0.5907(2) 0.9680(2) 0.0690(13) Uiso 1.000000 R . . .
 H59b H 1.2238(3) 0.5830(2) 0.9516(2) 0.0690(13) Uiso 1.000000 R . . .
 C23 C -0.1342(5) 0.3504(2) 0.6519(2) 0.0640(12) Uani 1.000000 . . . .
 H23a H -0.1780(5) 0.3059(2) 0.6443(2) 0.0768(14) Uiso 1.000000 R . . .
 H23b H -0.1612(5) 0.3844(2) 0.6870(2) 0.0768(14) Uiso 1.000000 R . . .
 C68A C 0.8819(5) 0.6202(2) 0.75734(19) 0.0308(8) Uani 0.800000 . . P 1
 H68a H 0.8918(5) 0.5855(2) 0.71688(19) 0.0369(10) Uiso 0.800000 R . P 1
 H68b H 0.9171(5) 0.6642(2) 0.76045(19) 0.0369(10) Uiso 0.800000 R . P 1
 C64 C 0.5960(4) 0.36554(18) 0.74021(17) 0.0535(11) Uani 1.000000 . . . .
 H64a H 0.6299(4) 0.33190(18) 0.70832(17) 0.0642(13) Uiso 1.000000 R . . .
 H64b H 0.5048(4) 0.35385(18) 0.72614(17) 0.0642(13) Uiso 1.000000 R . . .
 C34B C 0.0614(10) 0.3354(4) 0.7141(4) 0.0382(18) Uani 0.500000 D . P 2
 H34a H 0.0525(10) 0.3646(4) 0.7572(4) 0.046(2) Uiso 0.500000 R . P 2
 H34b H 0.0173(10) 0.2898(4) 0.7029(4) 0.046(2) Uiso 0.500000 R . P 2
 C32A C 0.2795(9) 0.4477(4) 0.7929(3) 0.0390(17) Uani 0.500000 D . P 1
 H32d H 0.2005(9) 0.4620(4) 0.7976(3) 0.047(2) Uiso 0.500000 R . P 1
 H32e H 0.3001(9) 0.4299(4) 0.8235(3) 0.047(2) Uiso 0.500000 R . P 1
 O6A O 0.2691(4) 0.39964(19) 0.73173(19) 0.0310(9) Uani 0.500000 D . P 1
 C32B C 0.3277(7) 0.4272(4) 0.7765(4) 0.0348(15) Uani 0.500000 D . P 2
 H32f H 0.3482(7) 0.4118(4) 0.8090(4) 0.0417(19) Uiso 0.500000 R . P 2
 H32g H 0.3644(7) 0.4032(4) 0.7402(4) 0.0417(19) Uiso 0.500000 R . P 2
 O6B O 0.1962(4) 0.4157(2) 0.75620(19) 0.0263(8) Uani 0.500000 D . P 2
 O12A O 0.6889(2) 0.55266(12) 0.75501(11) 0.0263(5) Uani 0.800000 . . P 1
 C67A C 0.7463(4) 0.61419(19) 0.75875(18) 0.0319(8) Uani 0.800000 . . P 1
 H67a H 0.7377(4) 0.65066(19) 0.79845(18) 0.0382(10) Uiso 0.800000 R . P 1
 H67b H 0.7027(4) 0.61964(19) 0.72284(18) 0.0382(10) Uiso 0.800000 R . P 1
 C33B C 0.1953(8) 0.3357(3) 0.7166(4) 0.0354(16) Uani 0.500000 . . P 2
 H33a H 0.2327(8) 0.3154(3) 0.7421(4) 0.0425(19) Uiso 0.500000 R . P 2
 H33b H 0.2205(8) 0.3223(3) 0.6756(4) 0.0425(19) Uiso 0.500000 R . P 2
 C33A C 0.1396(9) 0.3484(4) 0.7366(4) 0.0389(17) Uani 0.500000 . . P 1
 H33c H 0.1487(9) 0.3026(4) 0.7110(4) 0.047(2) Uiso 0.500000 R . P 1
 H33d H 0.1578(9) 0.3558(4) 0.7811(4) 0.047(2) Uiso 0.500000 R . P 1
 O12B O 0.7622(11) 0.5281(7) 0.7288(6) 0.046(3) Uani 0.200000 . . P 2
 C67B C 0.810(2) 0.5897(13) 0.7310(13) 0.060(4) Uani 0.200000 . U P 2
 H67c H 0.782(2) 0.5887(13) 0.6894(13) 0.072(5) Uiso 0.200000 R . P 2
 H67d H 0.781(2) 0.6254(13) 0.7635(13) 0.072(5) Uiso 0.200000 R . P 2
 C68B C 0.941(2) 0.6022(13) 0.7462(12) 0.059(5) Uani 0.200000 . U P 2
 H68c H 0.973(2) 0.5634(13) 0.7210(12) 0.071(5) Uiso 0.200000 R . P 2
 H68d H 0.981(2) 0.6421(13) 0.7433(12) 0.071(5) Uiso 0.200000 R . P 2
 C34A C 0.0008(9) 0.3436(5) 0.7214(4) 0.043(2) Uani 0.500000 . . P 1
 H34c H -0.0264(9) 0.3774(5) 0.7565(4) 0.051(3) Uiso 0.500000 R . P 1
 H34d H -0.0479(9) 0.2987(5) 0.7097(4) 0.051(3) Uiso 0.500000 R . P 1
 C71 C -0.1571(18) 0.0131(7) 0.5386(9) 0.0601(15) Uani 0.500000 D . P -1
 H71a H -0.2064(18) 0.0178(7) 0.5036(9) 0.0721(18) Uiso 0.500000 R . P -1
 H71b H -0.1822(18) -0.0339(7) 0.5301(9) 0.0721(18) Uiso 0.500000 R . P -1
 C72 C -0.0228(19) 0.0257(10) 0.5349(9) 0.0601(15) Uani 0.500000 D . P -1
 H72a H 0.0011(19) 0.0709(10) 0.5384(9) 0.0721(18) Uiso 0.500000 R . P -1
 H72b H 0.0284(19) 0.0249(10) 0.5717(9) 0.0721(18) Uiso 0.500000 R . P -1
 C70 C -0.1944(13) 0.0561(6) 0.5999(7) 0.0601(15) Uani 0.500000 D . P -1
 H70a H -0.2836(13) 0.0402(6) 0.5959(7) 0.0721(18) Uiso 0.500000 R . P -1
 H70b H -0.1480(13) 0.0512(6) 0.6356(7) 0.0721(18) Uiso 0.500000 R . P -1
 C69 C -0.1690(8) 0.1291(4) 0.6148(4) 0.0601(15) Uani 0.500000 D . P -1
 H69a H -0.1941(8) 0.1548(4) 0.6542(4) 0.090(2) Uiso 0.500000 R . P -1
 H69b H -0.0805(8) 0.1453(4) 0.6197(4) 0.090(2) Uiso 0.500000 R . P -1
 H69c H -0.2161(8) 0.1343(4) 0.5800(4) 0.090(2) Uiso 0.500000 R . P -1
 C66 C 0.6705(4) 0.49813(17) 0.69569(15) 0.0467(9) Uani 1.000000 . . . .
 H66a H 0.7514(4) 0.48873(17) 0.68698(15) 0.0561(11) Uiso 0.800000 R . P 1
 H66b H 0.6302(4) 0.50859(17) 0.66248(15) 0.0561(11) Uiso 0.800000 R . P 1
 H66c H 0.6857(4) 0.48407(17) 0.65248(15) 0.0561(11) Uiso 0.200000 R . P 2
 H66d H 0.6168(4) 0.53028(17) 0.70128(15) 0.0561(11) Uiso 0.200000 R . P 2
 C74 C 0.1433(18) -0.0039(7) 0.4696(9) 0.0601(15) Uani 0.500000 D . P -1
 H74a H 0.1566(18) 0.0389(7) 0.4673(9) 0.0721(18) Uiso 0.500000 R . P -1
 H74b H 0.2014(18) 0.0016(7) 0.5077(9) 0.0721(18) Uiso 0.500000 R . P -1
 C73 C 0.0073(19) -0.0239(10) 0.4743(8) 0.0601(15) Uani 0.500000 D . P -1
 H73a H -0.0065(19) -0.0684(10) 0.4731(8) 0.0721(18) Uiso 0.500000 R . P -1
 H73b H -0.0497(19) -0.0270(10) 0.4370(8) 0.0721(18) Uiso 0.500000 R . P -1
 C75 C 0.1670(13) -0.0586(7) 0.4100(6) 0.0601(15) Uani 0.500000 D . P -1
 H75a H 0.2522(13) -0.0466(7) 0.4065(6) 0.090(2) Uiso 0.500000 R . P -1
 H75b H 0.1543(13) -0.1007(7) 0.4128(6) 0.090(2) Uiso 0.500000 R . P -1
 H75c H 0.1096(13) -0.0636(7) 0.3725(6) 0.090(2) Uiso 0.500000 R . P -1

loop_
  _atom_site_aniso_label
  _atom_site_aniso_U_11
  _atom_site_aniso_U_22
  _atom_site_aniso_U_33
  _atom_site_aniso_U_12
  _atom_site_aniso_U_13
  _atom_site_aniso_U_23
 La1 0.01865(7) 0.01342(7) 0.01674(7) 0.00327(5) 0.00382(5) 0.00850(5)
 La2 0.02301(8) 0.01586(7) 0.02215(7) 0.00467(5) 0.00816(5) 0.01085(6)
 K2 0.0247(3) 0.0313(3) 0.0243(3) -0.0006(2) -0.0004(2) 0.0172(2)
 P2 0.0235(3) 0.0147(3) 0.0183(3) 0.0017(2) 0.0012(2) 0.0089(2)
 K1 0.0496(4) 0.0262(3) 0.0292(3) 0.0048(3) -0.0088(3) 0.0144(3)
 P13 0.0195(3) 0.0185(3) 0.0251(3) 0.0038(2) 0.0058(2) 0.0141(3)
 P3 0.0194(3) 0.0151(3) 0.0230(3) 0.0030(2) 0.0001(2) 0.0077(3)
 P1 0.0195(3) 0.0166(3) 0.0225(3) 0.0042(2) 0.0028(2) 0.0085(3)
 P12 0.0225(3) 0.0196(3) 0.0247(3) 0.0048(3) 0.0041(3) 0.0148(3)
 P14 0.0272(4) 0.0179(3) 0.0217(3) 0.0034(3) 0.0012(3) 0.0110(3)
 P4 0.0226(3) 0.0178(3) 0.0226(3) 0.0027(3) 0.0062(3) 0.0080(3)
 P8 0.0229(3) 0.0159(3) 0.0215(3) 0.0012(2) 0.0009(2) 0.0116(3)
 P5 0.0250(3) 0.0186(3) 0.0202(3) 0.0036(3) -0.0003(2) 0.0108(3)
 P6 0.0264(3) 0.0169(3) 0.0189(3) 0.0023(3) 0.0025(2) 0.0056(3)
 P11 0.0255(3) 0.0217(3) 0.0276(3) 0.0055(3) 0.0103(3) 0.0158(3)
 P7 0.0213(3) 0.0130(3) 0.0235(3) 0.0026(2) 0.0004(2) 0.0081(3)
 P9 0.0270(4) 0.0204(3) 0.0288(4) 0.0084(3) 0.0102(3) 0.0141(3)
 Si4 0.0228(4) 0.0224(4) 0.0235(4) 0.0085(3) 0.0081(3) 0.0090(3)
 Si2 0.0245(4) 0.0252(4) 0.0274(4) 0.0076(3) 0.0035(3) 0.0172(3)
 Si3 0.0193(3) 0.0257(4) 0.0218(3) 0.0000(3) 0.0021(3) 0.0118(3)
 P10 0.0184(3) 0.0219(3) 0.0347(4) 0.0029(3) 0.0026(3) 0.0164(3)
 Si1 0.0221(4) 0.0234(4) 0.0264(4) 0.0043(3) 0.0079(3) 0.0121(3)
 Si8 0.0316(4) 0.0253(4) 0.0264(4) 0.0041(3) 0.0111(3) 0.0166(3)
 Si7 0.0249(4) 0.0290(4) 0.0403(5) 0.0014(3) 0.0018(3) 0.0205(4)
 Si5 0.0338(4) 0.0288(4) 0.0408(5) 0.0135(3) 0.0134(3) 0.0230(4)
 Si6 0.0557(6) 0.0292(4) 0.0254(4) 0.0151(4) 0.0139(4) 0.0137(3)
 O4 0.0366(11) 0.0338(11) 0.0277(10) 0.0062(9) 0.0069(8) 0.0171(9)
 O8 0.0411(12) 0.0372(12) 0.0379(12) 0.0049(10) 0.0046(9) 0.0258(10)
 O9 0.0227(10) 0.0481(13) 0.0484(13) 0.0083(9) 0.0056(9) 0.0346(11)
 O3 0.0403(12) 0.0274(10) 0.0309(10) 0.0133(9) 0.0036(9) 0.0150(9)
 O10 0.0316(12) 0.0464(14) 0.0626(15) 0.0039(10) 0.0076(10) 0.0367(12)
 O2 0.0482(13) 0.0286(11) 0.0326(11) 0.0108(10) 0.0089(9) 0.0124(9)
 C15 0.0284(14) 0.0150(12) 0.0229(12) 0.0066(10) 0.0086(10) 0.0121(10)
 O7 0.0474(13) 0.0286(11) 0.0305(11) -0.0075(9) -0.0123(9) 0.0177(9)
 O5 0.0466(13) 0.0445(13) 0.0324(11) -0.0149(10) -0.0124(9) 0.0253(10)
 O11 0.0401(13) 0.0451(13) 0.0455(13) 0.0002(10) 0.0035(10) 0.0318(11)
 C14 0.0240(13) 0.0164(12) 0.0211(12) 0.0009(10) 0.0026(10) 0.0100(10)
 C16 0.0242(13) 0.0183(12) 0.0229(12) 0.0037(10) 0.0044(10) 0.0142(10)
 C1 0.0270(13) 0.0151(12) 0.0168(12) 0.0041(10) 0.0048(9) 0.0061(10)
 C5 0.0229(13) 0.0206(12) 0.0156(11) 0.0028(10) 0.0030(9) 0.0075(10)
 C4 0.0226(12) 0.0187(12) 0.0156(11) 0.0047(10) 0.0038(9) 0.0093(10)
 O1 0.106(2) 0.0347(13) 0.0288(12) 0.0100(14) 0.0065(13) 0.0195(11)
 C13 0.0234(13) 0.0186(12) 0.0221(12) 0.0037(10) 0.0059(10) 0.0116(10)
 C12 0.0267(13) 0.0195(12) 0.0183(12) 0.0049(10) 0.0072(10) 0.0119(10)
 C49 0.0303(15) 0.0182(13) 0.0277(14) 0.0008(11) 0.0055(11) 0.0103(11)
 C3 0.0234(13) 0.0174(12) 0.0173(11) 0.0006(10) 0.0060(9) 0.0088(10)
 C46 0.0264(14) 0.0173(12) 0.0293(14) 0.0021(10) 0.0070(11) 0.0121(11)
 C48 0.0237(13) 0.0184(12) 0.0310(14) 0.0027(10) 0.0110(10) 0.0137(11)
 C7 0.0382(16) 0.0193(13) 0.0318(15) 0.0127(12) 0.0170(12) 0.0130(12)
 C50 0.0242(14) 0.0205(13) 0.0301(14) -0.0005(10) 0.0042(11) 0.0135(11)
 C2 0.0236(13) 0.0194(12) 0.0158(11) 0.0055(10) 0.0061(9) 0.0069(10)
 C38 0.0217(13) 0.0283(14) 0.0374(15) 0.0108(11) 0.0152(11) 0.0195(12)
 C47 0.0268(14) 0.0199(13) 0.0253(13) -0.0000(10) 0.0089(10) 0.0127(11)
 C37 0.0317(15) 0.0255(14) 0.0380(15) 0.0125(12) 0.0207(12) 0.0204(12)
 C39 0.0327(15) 0.0233(14) 0.0340(15) 0.0152(12) 0.0166(12) 0.0164(12)
 C36 0.0418(17) 0.0246(14) 0.0284(14) 0.0139(12) 0.0178(12) 0.0151(12)
 C8 0.0247(14) 0.0276(14) 0.0292(14) 0.0010(11) 0.0027(11) 0.0152(12)
 C21 0.0204(13) 0.0281(14) 0.0366(15) 0.0034(11) 0.0045(11) 0.0174(13)
 C18 0.0251(15) 0.0364(17) 0.0438(17) 0.0080(12) 0.0043(12) 0.0246(14)
 C6 0.0334(16) 0.0476(19) 0.0243(14) -0.0100(14) 0.0016(12) 0.0144(14)
 C22 0.0364(17) 0.0400(17) 0.0322(15) 0.0144(14) 0.0129(12) 0.0184(14)
 C9 0.0338(16) 0.0421(18) 0.0276(15) 0.0146(14) 0.0129(12) 0.0085(13)
 C11 0.0230(14) 0.0362(16) 0.0325(15) 0.0079(12) 0.0062(11) 0.0105(13)
 C41 0.0453(18) 0.0349(17) 0.0396(17) 0.0119(14) 0.0153(14) 0.0254(14)
 C56 0.0421(18) 0.0416(18) 0.0286(15) 0.0123(14) 0.0153(13) 0.0192(14)
 C19 0.0402(18) 0.057(2) 0.0293(16) 0.0135(16) 0.0026(13) 0.0223(15)
 C10 0.0412(18) 0.0333(16) 0.0465(18) 0.0208(14) 0.0185(14) 0.0228(14)
 C55 0.0395(17) 0.0337(16) 0.0270(14) 0.0048(13) 0.0071(12) 0.0197(13)
 C28 0.053(2) 0.0258(15) 0.0328(16) 0.0093(14) 0.0144(14) 0.0186(13)
 C20 0.0276(15) 0.0318(16) 0.0434(17) 0.0017(12) 0.0125(12) 0.0195(14)
 C54 0.0459(18) 0.0328(16) 0.0357(16) 0.0048(14) 0.0119(13) 0.0236(14)
 C32 0.0241(15) 0.0411(17) 0.0484(18) 0.0072(13) 0.0059(13) 0.0300(15)
 C25 0.0396(17) 0.0353(17) 0.0316(16) 0.0138(14) 0.0013(13) 0.0135(13)
 C62 0.0389(17) 0.0416(18) 0.0448(18) 0.0111(14) 0.0092(14) 0.0326(16)
 C45 0.056(2) 0.0308(16) 0.0297(16) 0.0087(14) 0.0121(14) 0.0175(13)
 C17 0.0425(19) 0.0333(17) 0.070(2) 0.0119(15) 0.0004(17) 0.0312(18)
 C27 0.0520(19) 0.0271(15) 0.0330(16) 0.0147(14) 0.0087(13) 0.0183(13)
 C29 0.0364(17) 0.0278(15) 0.0332(16) -0.0036(12) 0.0059(12) 0.0115(13)
 C40 0.044(2) 0.0407(19) 0.056(2) 0.0064(15) -0.0012(16) 0.0244(17)
 C61 0.0377(17) 0.0480(19) 0.0481(19) 0.0178(15) 0.0136(14) 0.0367(16)
 C26 0.0420(18) 0.0353(17) 0.0304(15) 0.0177(14) 0.0012(13) 0.0152(13)
 C31 0.0438(19) 0.0439(19) 0.0283(16) -0.0017(15) -0.0070(13) 0.0200(14)
 C57 0.047(2) 0.051(2) 0.068(2) 0.0052(17) 0.0232(18) 0.042(2)
 C51 0.0287(17) 0.044(2) 0.079(3) 0.0110(15) 0.0074(16) 0.0277(19)
 C65 0.0403(18) 0.0373(17) 0.0265(15) -0.0026(14) -0.0070(12) 0.0169(13)
 C44 0.078(3) 0.0339(18) 0.041(2) -0.0017(18) -0.0088(18) 0.0194(16)
 C30 0.0358(17) 0.0355(17) 0.0303(15) -0.0019(13) 0.0024(12) 0.0132(13)
 C63 0.044(2) 0.050(2) 0.057(2) -0.0205(16) -0.0135(16) 0.0381(19)
 C43 0.107(4) 0.067(3) 0.040(2) 0.052(3) 0.041(2) 0.030(2)
 C42 0.049(2) 0.048(2) 0.078(3) 0.0304(17) 0.0326(19) 0.047(2)
 C58 0.0305(18) 0.047(2) 0.086(3) -0.0000(15) 0.0024(17) 0.042(2)
 C53 0.0403(19) 0.067(3) 0.065(2) 0.0014(17) 0.0029(17) 0.052(2)
 C52 0.052(2) 0.0395(19) 0.0403(19) -0.0054(16) -0.0107(15) 0.0195(16)
 C24 0.055(2) 0.0330(18) 0.054(2) 0.0085(16) 0.0174(17) 0.0181(16)
 C60 0.0255(17) 0.075(3) 0.088(3) 0.0052(17) -0.0033(17) 0.061(2)
 C59 0.0283(18) 0.072(3) 0.076(3) -0.0070(17) -0.0180(17) 0.051(2)
 C23 0.104(4) 0.037(2) 0.059(2) 0.008(2) 0.041(2) 0.0241(19)
 C68A 0.032(3) 0.030(2) 0.037(2) -0.0007(17) 0.0010(17) 0.0247(18)
 C64 0.061(2) 0.0385(19) 0.049(2) -0.0214(17) -0.0174(17) 0.0283(17)
 C34B 0.050(6) 0.035(4) 0.044(4) 0.007(5) 0.010(5) 0.032(3)
 C32A 0.064(6) 0.034(4) 0.024(3) 0.013(4) 0.004(4) 0.018(3)
 O6A 0.040(3) 0.024(2) 0.025(2) 0.0037(18) -0.003(2) 0.0116(18)
 C32B 0.034(4) 0.040(4) 0.033(4) 0.012(3) 0.005(3) 0.019(3)
 O6B 0.022(2) 0.032(2) 0.026(2) 0.0035(18) 0.0022(18) 0.0166(18)
 O12A 0.0313(14) 0.0246(12) 0.0232(12) 0.0041(10) 0.0031(10) 0.0125(10)
 C67A 0.035(2) 0.0286(19) 0.035(2) 0.0042(16) -0.0027(16) 0.0213(16)
 C33B 0.042(5) 0.030(4) 0.040(4) 0.007(3) 0.003(3) 0.023(3)
 C33A 0.039(5) 0.038(4) 0.044(5) 0.002(4) -0.005(4) 0.030(4)
 O12B 0.039(7) 0.060(8) 0.041(7) 0.001(6) -0.004(6) 0.032(6)
 C67B 0.044(9) 0.092(13) 0.097(12) 0.025(9) 0.024(9) 0.085(11)
 C68B 0.044(10) 0.090(13) 0.096(12) 0.024(9) 0.024(9) 0.085(11)
 C34A 0.039(5) 0.049(5) 0.049(5) -0.001(4) -0.000(4) 0.036(4)
 C71 0.070(3) 0.0550(17) 0.061(3) 0.0080(18) 0.008(2) 0.0353(18)
 C72 0.070(3) 0.0550(17) 0.061(3) 0.0080(18) 0.008(2) 0.0353(18)
 C70 0.070(3) 0.0550(17) 0.061(3) 0.0080(18) 0.008(2) 0.0353(18)
 C69 0.070(3) 0.0550(17) 0.061(3) 0.0080(18) 0.008(2) 0.0353(18)
 C66 0.068(2) 0.0363(18) 0.0279(16) -0.0018(17) -0.0078(16) 0.0170(14)
 C74 0.070(3) 0.0550(17) 0.061(3) 0.0080(18) 0.008(2) 0.0353(18)
 C73 0.070(3) 0.0550(17) 0.061(3) 0.0080(18) 0.008(2) 0.0353(18)
 C75 0.070(3) 0.0550(17) 0.061(3) 0.0080(18) 0.008(2) 0.0353(18)

loop_
  _geom_bond_atom_site_label_1
  _geom_bond_atom_site_label_2
  _geom_bond_distance
  _geom_bond_site_symmetry_2
  _geom_bond_publ_flag
 La1 P3 3.0192(7) . ?
 La1 P1 3.0615(7) . ?
 La1 C15 2.829(2) . ?
 La1 C14 2.814(2) . ?
 La1 C16 2.872(2) . ?
 La1 C1 2.828(2) . ?
 La1 C5 2.857(2) . ?
 La1 C4 2.831(2) . ?
 La1 C13 2.843(3) . ?
 La1 C12 2.859(2) . ?
 La1 C3 2.807(2) . ?
 La1 C2 2.812(2) . ?
 La2 P12 3.0020(7) . ?
 La2 P14 3.0602(7) . ?
 La2 C49 2.807(3) . ?
 La2 C46 2.811(3) . ?
 La2 C48 2.842(3) . ?
 La2 C7 2.809(3) . ?
 La2 C50 2.841(3) . ?
 La2 C38 2.825(3) . ?
 La2 C47 2.844(3) . ?
 La2 C37 2.803(3) . ?
 La2 C39 2.845(3) . ?
 La2 C36 2.801(3) . ?
 K2 P11 3.7902(9) . ?
 K2 P9 3.4080(9) . ?
 K2 O8 2.880(2) . ?
 K2 O9 2.776(2) . ?
 K2 O10 2.805(2) . ?
 K2 O7 2.706(2) . ?
 K2 O11 2.755(2) . ?
 K2 O12A 2.868(2) . ?
 K2 O12B 2.785(11) . ?
 P2 P3 2.1875(9) . ?
 P2 P1 2.1775(9) . ?
 P2 P7 2.2073(9) . ?
 K1 P4 3.6694(10) . ?
 K1 P6 3.6892(11) . ?
 K1 O4 2.843(2) . ?
 K1 O3 2.759(2) . ?
 K1 O2 2.860(2) . ?
 K1 O5 2.717(2) . ?
 K1 O1 2.805(3) . ?
 K1 O6A 2.882(4) . ?
 K1 O6B 2.900(4) . ?
 P13 P12 2.1903(9) . ?
 P13 P14 2.1794(9) . ?
 P13 P8 2.1994(9) . ?
 P3 P4 2.1807(9) . ?
 P1 P5 2.1557(10) . ?
 P12 P11 2.1768(10) . ?
 P14 P10 2.1588(10) . ?
 P4 P5 2.2541(10) . ?
 P4 P6 2.2238(9) . ?
 P8 P8 2.2299(13) 2_667 ?
 P8 P9 2.1961(10) . ?
 P5 P6 2.2333(9) . ?
 P6 P7 2.1946(9) . ?
 P11 P9 2.2334(10) . ?
 P11 P10 2.2469(10) . ?
 P7 P7 2.2343(13) 2_666 ?
 P9 P10 2.2305(10) . ?
 Si4 C2 1.863(3) . ?
 Si4 C9 1.867(3) . ?
 Si4 C11 1.863(3) . ?
 Si4 C10 1.864(3) . ?
 Si2 C16 1.865(3) . ?
 Si2 C18 1.864(3) . ?
 Si2 C19 1.867(3) . ?
 Si2 C17 1.859(3) . ?
 Si3 C5 1.865(3) . ?
 Si3 C8 1.872(3) . ?
 Si3 C6 1.869(3) . ?
 Si3 C32 1.870(3) . ?
 Si1 C13 1.861(3) . ?
 Si1 C21 1.872(3) . ?
 Si1 C22 1.866(3) . ?
 Si1 C20 1.866(3) . ?
 Si8 C47 1.869(3) . ?
 Si8 C56 1.870(3) . ?
 Si8 C55 1.868(3) . ?
 Si8 C54 1.868(3) . ?
 Si7 C50 1.858(3) . ?
 Si7 C51 1.851(4) . ?
 Si7 C53 1.866(3) . ?
 Si7 C52 1.869(3) . ?
 Si5 C39 1.867(3) . ?
 Si5 C41 1.866(3) . ?
 Si5 C40 1.859(4) . ?
 Si5 C42 1.867(3) . ?
 Si6 C36 1.850(3) . ?
 Si6 C45 1.878(3) . ?
 Si6 C44 1.860(4) . ?
 Si6 C43 1.868(4) . ?
 O4 C28 1.429(3) . ?
 O4 C29 1.425(4) . ?
 O8 C62 1.426(3) . ?
 O8 C63 1.424(4) . ?
 O9 C61 1.416(4) . ?
 O9 C60 1.422(4) . ?
 O3 C27 1.422(4) . ?
 O3 C26 1.430(4) . ?
 O10 C58 1.413(4) . ?
 O10 C59 1.428(4) . ?
 O2 C25 1.425(4) . ?
 O2 C24 1.415(4) . ?
 C15 H15 0.9500 . ?
 C15 C14 1.403(4) . ?
 C15 C16 1.423(3) . ?
 O7 C65 1.425(3) . ?
 O7 C64 1.407(4) . ?
 O5 C31 1.430(4) . ?
 O5 C30 1.418(4) . ?
 O11 C57 1.415(4) . ?
 O11 C68A 1.442(4) . ?
 O11 C68B 1.42(2) . ?
 C14 H14 0.9500 . ?
 C14 C13 1.426(3) . ?
 C16 C12 1.413(4) . ?
 C1 H1 0.9500 . ?
 C1 C5 1.418(3) . ?
 C1 C2 1.419(4) . ?
 C5 C4 1.431(3) . ?
 C4 H4 0.9500 . ?
 C4 C3 1.394(4) . ?
 O1 C23 1.437(5) . ?
 O1 C34B 1.516(9) . ?
 O1 C34A 1.420(8) . ?
 C13 C12 1.422(3) . ?
 C12 H12 0.9500 . ?
 C49 H49 0.9500 . ?
 C49 C46 1.403(4) . ?
 C49 C50 1.427(4) . ?
 C3 H3 0.9500 . ?
 C3 C2 1.430(3) . ?
 C46 H46 0.9500 . ?
 C46 C47 1.425(4) . ?
 C48 H48 0.9500 . ?
 C48 C50 1.418(4) . ?
 C48 C47 1.418(4) . ?
 C7 H7 0.9500 . ?
 C7 C39 1.416(4) . ?
 C7 C36 1.421(4) . ?
 C38 H38 0.9500 . ?
 C38 C37 1.401(4) . ?
 C38 C39 1.419(4) . ?
 C37 H37 0.9500 . ?
 C37 C36 1.423(4) . ?
 C8 H8a 0.9800 . ?
 C8 H8b 0.9800 . ?
 C8 H8c 0.9800 . ?
 C21 H21a 0.9800 . ?
 C21 H21b 0.9800 . ?
 C21 H21c 0.9800 . ?
 C18 H18a 0.9800 . ?
 C18 H18b 0.9800 . ?
 C18 H18c 0.9800 . ?
 C6 H6a 0.9800 . ?
 C6 H6b 0.9800 . ?
 C6 H6c 0.9800 . ?
 C22 H22a 0.9800 . ?
 C22 H22b 0.9800 . ?
 C22 H22c 0.9800 . ?
 C9 H9a 0.9800 . ?
 C9 H9b 0.9800 . ?
 C9 H9c 0.9800 . ?
 C11 H11a 0.9800 . ?
 C11 H11b 0.9800 . ?
 C11 H11c 0.9800 . ?
 C41 H41a 0.9800 . ?
 C41 H41b 0.9800 . ?
 C41 H41c 0.9800 . ?
 C56 H56a 0.9800 . ?
 C56 H56b 0.9800 . ?
 C56 H56c 0.9800 . ?
 C19 H19a 0.9800 . ?
 C19 H19b 0.9800 . ?
 C19 H19c 0.9800 . ?
 C10 H10a 0.9800 . ?
 C10 H10b 0.9800 . ?
 C10 H10c 0.9800 . ?
 C55 H55a 0.9800 . ?
 C55 H55b 0.9800 . ?
 C55 H55c 0.9800 . ?
 C28 H28a 0.9900 . ?
 C28 H28b 0.9900 . ?
 C28 C27 1.493(5) . ?
 C20 H20a 0.9800 . ?
 C20 H20b 0.9800 . ?
 C20 H20c 0.9800 . ?
 C54 H54a 0.9800 . ?
 C54 H54b 0.9800 . ?
 C54 H54c 0.9800 . ?
 C32 H32a 0.9800 . ?
 C32 H32b 0.9800 . ?
 C32 H32c 0.9800 . ?
 C25 H25a 0.9900 . ?
 C25 H25b 0.9900 . ?
 C25 C26 1.492(4) . ?
 C62 H62a 0.9900 . ?
 C62 H62b 0.9900 . ?
 C62 C61 1.481(4) . ?
 C45 H45a 0.9800 . ?
 C45 H45b 0.9800 . ?
 C45 H45c 0.9800 . ?
 C17 H17a 0.9800 . ?
 C17 H17b 0.9800 . ?
 C17 H17c 0.9800 . ?
 C27 H27a 0.9900 . ?
 C27 H27b 0.9900 . ?
 C29 H29a 0.9900 . ?
 C29 H29b 0.9900 . ?
 C29 C30 1.500(4) . ?
 C40 H40a 0.9800 . ?
 C40 H40b 0.9800 . ?
 C40 H40c 0.9800 . ?
 C61 H61a 0.9900 . ?
 C61 H61b 0.9900 . ?
 C26 H26a 0.9900 . ?
 C26 H26b 0.9900 . ?
 C31 H31a 0.9900 . ?
 C31 H31b 0.9900 . ?
 C31 H31c 0.9900 . ?
 C31 H31d 0.9900 . ?
 C31 C32A 1.466(8) . ?
 C31 C32B 1.566(8) . ?
 C57 H57a 0.9900 . ?
 C57 H57b 0.9900 . ?
 C57 C58 1.504(5) . ?
 C51 H51a 0.9800 . ?
 C51 H51b 0.9800 . ?
 C51 H51c 0.9800 . ?
 C65 H65a 0.9900 . ?
 C65 H65b 0.9900 . ?
 C65 C66 1.482(5) . ?
 C44 H44a 0.9800 . ?
 C44 H44b 0.9800 . ?
 C44 H44c 0.9800 . ?
 C30 H30a 0.9900 . ?
 C30 H30b 0.9900 . ?
 C63 H63a 0.9900 . ?
 C63 H63b 0.9900 . ?
 C63 C64 1.501(5) . ?
 C43 H43a 0.9800 . ?
 C43 H43b 0.9800 . ?
 C43 H43c 0.9800 . ?
 C42 H42a 0.9800 . ?
 C42 H42b 0.9800 . ?
 C42 H42c 0.9800 . ?
 C58 H58a 0.9900 . ?
 C58 H58b 0.9900 . ?
 C53 H53a 0.9800 . ?
 C53 H53b 0.9800 . ?
 C53 H53c 0.9800 . ?
 C52 H52a 0.9800 . ?
 C52 H52b 0.9800 . ?
 C52 H52c 0.9800 . ?
 C24 H24a 0.9900 . ?
 C24 H24b 0.9900 . ?
 C24 C23 1.474(5) . ?
 C60 H60a 0.9900 . ?
 C60 H60b 0.9900 . ?
 C60 C59 1.476(5) . ?
 C59 H59a 0.9900 . ?
 C59 H59b 0.9900 . ?
 C23 H23a 0.9900 . ?
 C23 H23b 0.9900 . ?
 C68A H68a 0.9900 . ?
 C68A H68b 0.9900 . ?
 C68A C67A 1.513(6) . ?
 C64 H64a 0.9900 . ?
 C64 H64b 0.9900 . ?
 C34B H34a 0.9900 . ?
 C34B H34b 0.9900 . ?
 C34B C33B 1.492(11) . ?
 C32A H32d 0.9900 . ?
 C32A H32e 0.9900 . ?
 C32A O6A 1.383(8) . ?
 O6A C33A 1.778(10) . ?
 C32B H32f 0.9900 . ?
 C32B H32g 0.9900 . ?
 C32B O6B 1.436(8) . ?
 O6B C33B 1.657(8) . ?
 O12A C67A 1.418(4) . ?
 O12A C66 1.396(4) . ?
 C67A H67a 0.9900 . ?
 C67A H67b 0.9900 . ?
 C33B H33a 0.9900 . ?
 C33B H33b 0.9900 . ?
 C33A H33c 0.9900 . ?
 C33A H33d 0.9900 . ?
 C33A C34A 1.524(11) . ?
 O12B C67B 1.41(2) . ?
 O12B C66 1.126(11) . ?
 C67B H67c 0.9900 . ?
 C67B H67d 0.9900 . ?
 C67B C68B 1.41(3) . ?
 C68B H68c 0.9900 . ?
 C68B H68d 0.9900 . ?
 C34A H34c 0.9900 . ?
 C34A H34d 0.9900 . ?
 C71 H71a 0.9900 . ?
 C71 H71b 0.9900 . ?
 C71 C72 1.514(14) . ?
 C71 C70 1.534(13) . ?
 C72 H72a 0.9900 . ?
 C72 H72b 0.9900 . ?
 C72 C73 1.531(8) . ?
 C70 H70a 0.9900 . ?
 C70 H70b 0.9900 . ?
 C70 C69 1.521(13) . ?
 C69 H69a 0.9800 . ?
 C69 H69b 0.9800 . ?
 C69 H69c 0.9800 . ?
 C66 H66a 0.9900 . ?
 C66 H66b 0.9900 . ?
 C66 H66c 0.9900 . ?
 C66 H66d 0.9900 . ?
 C74 H74a 0.9900 . ?
 C74 H74b 0.9900 . ?
 C74 C73 1.561(14) . ?
 C74 C75 1.533(13) . ?
 C73 H73a 0.9900 . ?
 C73 H73b 0.9900 . ?
 C75 H75a 0.9800 . ?
 C75 H75b 0.9800 . ?
 C75 H75c 0.9800 . ?

loop_
  _geom_angle_atom_site_label_1
  _geom_angle_atom_site_label_2
  _geom_angle_atom_site_label_3
  _geom_angle
  _geom_angle_site_symmetry_1
  _geom_angle_site_symmetry_3
  _geom_angle_publ_flag
 P1 La1 P3 69.770(17) . . ?
 C15 La1 P3 146.66(5) . . ?
 C15 La1 P1 122.33(5) . . ?
 C14 La1 P3 123.48(5) . . ?
 C14 La1 P1 145.04(5) . . ?
 C14 La1 C15 28.79(7) . . ?
 C16 La1 P3 128.87(5) . . ?
 C16 La1 P1 97.84(5) . . ?
 C16 La1 C15 28.89(7) . . ?
 C16 La1 C14 47.71(7) . . ?
 C1 La1 P3 121.07(5) . . ?
 C1 La1 P1 123.63(5) . . ?
 C1 La1 C15 80.20(7) . . ?
 C1 La1 C14 79.83(7) . . ?
 C1 La1 C16 107.26(7) . . ?
 C5 La1 P3 93.50(5) . . ?
 C5 La1 P1 125.79(5) . . ?
 C5 La1 C15 100.17(7) . . ?
 C5 La1 C14 87.69(7) . . ?
 C5 La1 C16 129.06(7) . . ?
 C5 La1 C1 28.88(7) . . ?
 C4 La1 P3 75.99(5) . . ?
 C4 La1 P1 97.41(5) . . ?
 C4 La1 C15 126.77(7) . . ?
 C4 La1 C14 116.76(7) . . ?
 C4 La1 C16 154.35(7) . . ?
 C4 La1 C1 47.14(7) . . ?
 C4 La1 C5 29.15(7) . . ?
 C13 La1 P3 99.09(5) . . ?
 C13 La1 P1 126.86(5) . . ?
 C13 La1 C15 47.94(7) . . ?
 C13 La1 C14 29.19(7) . . ?
 C13 La1 C16 48.16(7) . . ?
 C13 La1 C1 106.90(7) . . ?
 C13 La1 C5 106.13(7) . . ?
 C13 La1 C4 131.28(7) . . ?
 C12 La1 P3 102.83(5) . . ?
 C12 La1 P1 100.72(5) . . ?
 C12 La1 C15 46.87(7) . . ?
 C12 La1 C14 47.05(7) . . ?
 C12 La1 C16 28.54(7) . . ?
 C12 La1 C1 124.89(7) . . ?
 C12 La1 C5 133.49(7) . . ?
 C12 La1 C4 160.16(7) . . ?
 C12 La1 C13 28.88(7) . . ?
 C3 La1 P3 91.08(5) . . ?
 C3 La1 P1 80.02(5) . . ?
 C3 La1 C15 120.56(7) . . ?
 C3 La1 C14 127.26(7) . . ?
 C3 La1 C16 136.98(7) . . ?
 C3 La1 C1 47.45(7) . . ?
 C3 La1 C5 48.06(7) . . ?
 C3 La1 C4 28.62(7) . . ?
 C3 La1 C13 153.10(7) . . ?
 C3 La1 C12 165.48(7) . . ?
 C2 La1 P3 120.18(5) . . ?
 C2 La1 P1 95.00(5) . . ?
 C2 La1 C15 91.11(7) . . ?
 C2 La1 C14 102.21(7) . . ?
 C2 La1 C16 109.98(7) . . ?
 C2 La1 C1 29.14(7) . . ?
 C2 La1 C5 48.67(7) . . ?
 C2 La1 C4 48.07(7) . . ?
 C2 La1 C13 131.34(7) . . ?
 C2 La1 C12 136.98(7) . . ?
 C2 La1 C3 29.47(7) . . ?
 P14 La2 P12 70.189(17) . . ?
 C49 La2 P12 146.84(6) . . ?
 C49 La2 P14 123.30(6) . . ?
 C46 La2 P12 123.03(5) . . ?
 C46 La2 P14 146.20(6) . . ?
 C46 La2 C49 28.92(8) . . ?
 C48 La2 P12 103.18(5) . . ?
 C48 La2 P14 101.70(5) . . ?
 C48 La2 C49 47.11(8) . . ?
 C48 La2 C46 47.19(8) . . ?
 C7 La2 P12 119.80(6) . . ?
 C7 La2 P14 122.33(6) . . ?
 C7 La2 C49 80.66(8) . . ?
 C7 La2 C46 80.47(8) . . ?
 C7 La2 C48 125.64(8) . . ?
 C50 La2 P12 129.58(6) . . ?
 C50 La2 P14 98.46(6) . . ?
 C50 La2 C49 29.26(8) . . ?
 C50 La2 C46 48.25(8) . . ?
 C50 La2 C48 28.89(8) . . ?
 C50 La2 C7 107.87(8) . . ?
 C38 La2 P12 74.93(6) . . ?
 C38 La2 P14 95.20(6) . . ?
 C38 La2 C49 127.44(8) . . ?
 C38 La2 C46 117.79(8) . . ?
 C38 La2 C48 161.27(8) . . ?
 C38 La2 C7 47.24(8) . . ?
 C38 La2 C50 154.95(8) . . ?
 C47 La2 P12 99.04(5) . . ?
 C47 La2 P14 127.77(6) . . ?
 C47 La2 C49 48.03(8) . . ?
 C47 La2 C46 29.18(7) . . ?
 C47 La2 C48 28.87(7) . . ?
 C47 La2 C7 107.57(8) . . ?
 C47 La2 C50 48.57(8) . . ?
 C47 La2 C38 132.41(8) . . ?
 C37 La2 P12 90.91(6) . . ?
 C37 La2 P14 78.20(6) . . ?
 C37 La2 C49 120.43(8) . . ?
 C37 La2 C46 127.81(8) . . ?
 C37 La2 C48 165.05(8) . . ?
 C37 La2 C7 47.40(8) . . ?
 C37 La2 C50 136.17(8) . . ?
 C37 La2 C38 28.82(8) . . ?
 C37 La2 C47 153.99(8) . . ?
 C39 La2 P12 91.93(6) . . ?
 C39 La2 P14 123.49(6) . . ?
 C39 La2 C49 101.15(8) . . ?
 C39 La2 C46 88.87(8) . . ?
 C39 La2 C48 134.80(8) . . ?
 C39 La2 C7 29.00(8) . . ?
 C39 La2 C50 130.40(8) . . ?
 C39 La2 C38 28.98(8) . . ?
 C39 La2 C47 107.36(8) . . ?
 C39 La2 C37 47.96(8) . . ?
 C36 La2 P12 119.85(6) . . ?
 C36 La2 P14 93.73(6) . . ?
 C36 La2 C49 91.01(8) . . ?
 C36 La2 C46 102.59(8) . . ?
 C36 La2 C48 136.97(8) . . ?
 C36 La2 C7 29.35(8) . . ?
 C36 La2 C50 109.57(8) . . ?
 C36 La2 C38 48.39(9) . . ?
 C36 La2 C47 131.74(8) . . ?
 C36 La2 C37 29.42(8) . . ?
 C36 La2 C39 48.92(8) . . ?
 P9 K2 P11 35.651(16) . . ?
 O8 K2 P11 114.89(5) . . ?
 O8 K2 P9 80.90(5) . . ?
 O9 K2 P11 109.50(5) . . ?
 O9 K2 P9 83.29(5) . . ?
 O9 K2 O8 58.96(6) . . ?
 O10 K2 P11 112.37(6) . . ?
 O10 K2 P9 119.10(5) . . ?
 O10 K2 O8 110.95(7) . . ?
 O10 K2 O9 59.50(6) . . ?
 O7 K2 P11 101.61(6) . . ?
 O7 K2 P9 93.31(5) . . ?
 O7 K2 O8 58.41(6) . . ?
 O7 K2 O9 117.00(7) . . ?
 O7 K2 O10 145.02(8) . . ?
 O11 K2 P11 91.97(5) . . ?
 O11 K2 P9 126.63(6) . . ?
 O11 K2 O8 152.42(7) . . ?
 O11 K2 O9 119.63(7) . . ?
 O11 K2 O10 60.14(6) . . ?
 O11 K2 O7 112.21(6) . . ?
 O12A K2 P11 77.62(5) . . ?
 O12A K2 P9 102.10(6) . . ?
 O12A K2 O8 116.31(6) . . ?
 O12A K2 O9 172.47(7) . . ?
 O12A K2 O10 120.76(7) . . ?
 O12A K2 O7 57.90(6) . . ?
 O12A K2 O11 61.32(7) . . ?
 O12B K2 P11 100.5(3) . . ?
 O12B K2 P9 125.3(3) . . ?
 O12B K2 O8 111.5(3) . . ?
 O12B K2 O9 149.8(3) . . ?
 O12B K2 O10 105.8(3) . . ?
 O12B K2 O7 58.2(3) . . ?
 O12B K2 O11 54.0(3) . . ?
 O12B K2 O12A 23.7(3) . . ?
 P1 P2 P3 105.65(4) . . ?
 P7 P2 P3 92.97(3) . . ?
 P7 P2 P1 104.12(3) . . ?
 P6 K1 P4 35.179(16) . . ?
 O4 K1 P4 107.19(5) . . ?
 O4 K1 P6 75.79(5) . . ?
 O3 K1 P4 86.09(5) . . ?
 O3 K1 P6 83.80(5) . . ?
 O3 K1 O4 60.10(6) . . ?
 O2 K1 P4 96.99(5) . . ?
 O2 K1 P6 124.04(5) . . ?
 O2 K1 O4 112.16(6) . . ?
 O2 K1 O3 59.70(6) . . ?
 O5 K1 P4 113.58(6) . . ?
 O5 K1 P6 84.06(6) . . ?
 O5 K1 O4 59.10(6) . . ?
 O5 K1 O3 119.15(7) . . ?
 O5 K1 O2 149.41(7) . . ?
 O1 K1 P4 100.57(5) . . ?
 O1 K1 P6 132.16(6) . . ?
 O1 K1 O4 151.84(7) . . ?
 O1 K1 O3 118.44(8) . . ?
 O1 K1 O2 58.74(7) . . ?
 O1 K1 O5 113.50(7) . . ?
 O6A K1 P4 97.87(9) . . ?
 O6A K1 P6 97.46(10) . . ?
 O6A K1 O4 115.23(9) . . ?
 O6A K1 O3 174.78(9) . . ?
 O6A K1 O2 122.81(10) . . ?
 O6A K1 O5 56.13(9) . . ?
 O6A K1 O1 64.31(11) . . ?
 O6B K1 P4 116.97(9) . . ?
 O6B K1 P6 118.82(9) . . ?
 O6B K1 O4 114.61(9) . . ?
 O6B K1 O3 155.91(10) . . ?
 O6B K1 O2 107.63(9) . . ?
 O6B K1 O5 60.07(9) . . ?
 O6B K1 O1 53.68(9) . . ?
 O6B K1 O6A 21.64(11) . . ?
 P14 P13 P12 105.82(4) . . ?
 P8 P13 P12 92.56(3) . . ?
 P8 P13 P14 104.34(4) . . ?
 P2 P3 La1 84.12(3) . . ?
 P4 P3 La1 85.10(3) . . ?
 P4 P3 P2 98.66(3) . . ?
 P2 P1 La1 83.25(3) . . ?
 P5 P1 La1 84.81(3) . . ?
 P5 P1 P2 98.71(4) . . ?
 P13 P12 La2 82.79(3) . . ?
 P11 P12 La2 87.27(3) . . ?
 P11 P12 P13 98.81(3) . . ?
 P13 P14 La2 81.57(3) . . ?
 P10 P14 La2 86.59(3) . . ?
 P10 P14 P13 98.65(4) . . ?
 P3 P4 K1 134.09(3) . . ?
 P5 P4 K1 111.64(3) . . ?
 P5 P4 P3 105.74(4) . . ?
 P6 P4 K1 72.90(3) . . ?
 P6 P4 P3 105.85(4) . . ?
 P6 P4 P5 59.83(3) . . ?
 P8 P8 P13 101.47(4) 2_667 . ?
 P9 P8 P13 99.87(4) . . ?
 P4 P5 P1 107.05(4) . . ?
 P6 P5 P1 106.64(4) . . ?
 P6 P5 P4 59.41(3) . . ?
 P4 P6 K1 71.93(3) . . ?
 P5 P6 K1 111.54(3) . . ?
 P5 P6 P4 60.76(3) . . ?
 P7 P6 K1 129.47(3) . . ?
 P7 P6 P4 99.55(3) . . ?
 P7 P6 P5 105.73(4) . . ?
 P12 P11 K2 145.76(3) . . ?
 P9 P11 K2 62.80(3) . . ?
 P9 P11 P12 105.37(4) . . ?
 P10 P11 K2 95.36(3) . . ?
 P10 P11 P12 105.90(4) . . ?
 P10 P11 P9 59.71(3) . . ?
 P6 P7 P2 100.05(3) . . ?
 P7 P7 P2 102.03(4) 2_666 . ?
 P7 P7 P6 95.46(4) 2_666 . ?
 P8 P9 K2 142.05(3) . . ?
 P11 P9 K2 81.55(3) . . ?
 P11 P9 P8 99.40(4) . . ?
 P10 P9 K2 106.89(3) . . ?
 P10 P9 P8 106.29(4) . . ?
 P10 P9 P11 60.44(3) . . ?
 C9 Si4 C2 109.65(12) . . ?
 C11 Si4 C2 109.08(12) . . ?
 C11 Si4 C9 107.60(14) . . ?
 C10 Si4 C2 110.86(13) . . ?
 C10 Si4 C9 108.65(15) . . ?
 C10 Si4 C11 110.93(15) . . ?
 C18 Si2 C16 113.84(12) . . ?
 C19 Si2 C16 108.43(13) . . ?
 C19 Si2 C18 107.64(15) . . ?
 C17 Si2 C16 108.41(13) . . ?
 C17 Si2 C18 108.36(16) . . ?
 C17 Si2 C19 110.15(17) . . ?
 C8 Si3 C5 112.79(12) . . ?
 C6 Si3 C5 110.15(13) . . ?
 C6 Si3 C8 106.44(13) . . ?
 C32 Si3 C5 108.32(13) . . ?
 C32 Si3 C8 110.12(14) . . ?
 C32 Si3 C6 108.97(15) . . ?
 P11 P10 P14 107.31(4) . . ?
 P9 P10 P14 106.01(4) . . ?
 P9 P10 P11 59.84(3) . . ?
 C21 Si1 C13 114.20(12) . . ?
 C22 Si1 C13 106.98(12) . . ?
 C22 Si1 C21 108.76(14) . . ?
 C20 Si1 C13 107.66(13) . . ?
 C20 Si1 C21 109.09(13) . . ?
 C20 Si1 C22 110.10(14) . . ?
 C56 Si8 C47 106.75(13) . . ?
 C55 Si8 C47 114.65(12) . . ?
 C55 Si8 C56 108.74(14) . . ?
 C54 Si8 C47 107.84(13) . . ?
 C54 Si8 C56 110.92(14) . . ?
 C54 Si8 C55 107.96(14) . . ?
 C51 Si7 C50 107.55(15) . . ?
 C53 Si7 C50 114.30(14) . . ?
 C53 Si7 C51 107.76(19) . . ?
 C52 Si7 C50 108.00(14) . . ?
 C52 Si7 C51 109.81(17) . . ?
 C52 Si7 C53 109.37(17) . . ?
 C41 Si5 C39 112.27(14) . . ?
 C40 Si5 C39 109.18(14) . . ?
 C40 Si5 C41 108.77(16) . . ?
 C42 Si5 C39 108.87(14) . . ?
 C42 Si5 C41 108.93(15) . . ?
 C42 Si5 C40 108.77(18) . . ?
 C45 Si6 C36 110.54(13) . . ?
 C44 Si6 C36 110.76(15) . . ?
 C44 Si6 C45 108.80(17) . . ?
 C43 Si6 C36 108.58(16) . . ?
 C43 Si6 C45 108.62(16) . . ?
 C43 Si6 C44 109.5(2) . . ?
 C28 O4 K1 109.02(16) . . ?
 C29 O4 K1 110.13(16) . . ?
 C29 O4 C28 112.4(2) . . ?
 C62 O8 K2 107.82(17) . . ?
 C63 O8 K2 104.93(18) . . ?
 C63 O8 C62 111.2(2) . . ?
 C61 O9 K2 120.12(17) . . ?
 C60 O9 K2 119.31(18) . . ?
 C60 O9 C61 111.8(2) . . ?
 C27 O3 K1 118.88(16) . . ?
 C26 O3 K1 119.84(17) . . ?
 C26 O3 C27 111.6(2) . . ?
 C58 O10 K2 111.52(18) . . ?
 C59 O10 K2 108.50(18) . . ?
 C59 O10 C58 111.2(3) . . ?
 C25 O2 K1 107.04(17) . . ?
 C24 O2 K1 113.41(19) . . ?
 C24 O2 C25 111.3(2) . . ?
 H15 C15 La1 114.38(5) . . ?
 C14 C15 La1 75.00(14) . . ?
 C14 C15 H15 125.52(14) . . ?
 C16 C15 La1 77.24(14) . . ?
 C16 C15 H15 125.52(15) . . ?
 C16 C15 C14 109.0(2) . . ?
 C65 O7 K2 122.74(17) . . ?
 C64 O7 K2 123.41(17) . . ?
 C64 O7 C65 113.3(2) . . ?
 C31 O5 K1 121.61(17) . . ?
 C30 O5 K1 122.52(17) . . ?
 C30 O5 C31 112.1(2) . . ?
 C57 O11 K2 118.74(18) . . ?
 C68A O11 K2 118.6(2) . . ?
 C68A O11 C57 114.5(3) . . ?
 C68B O11 K2 123.0(10) . . ?
 C68B O11 C57 87.6(9) . . ?
 C68B O11 C68A 34.1(9) . . ?
 C15 C14 La1 76.21(14) . . ?
 H14 C14 La1 113.96(5) . . ?
 H14 C14 C15 125.44(14) . . ?
 C13 C14 La1 76.55(14) . . ?
 C13 C14 C15 109.1(2) . . ?
 C13 C14 H14 125.44(14) . . ?
 Si2 C16 La1 126.36(12) . . ?
 C15 C16 La1 73.86(13) . . ?
 C15 C16 Si2 127.77(19) . . ?
 C12 C16 La1 75.22(13) . . ?
 C12 C16 Si2 125.04(19) . . ?
 C12 C16 C15 105.9(2) . . ?
 H1 C1 La1 115.72(5) . . ?
 C5 C1 La1 76.68(13) . . ?
 C5 C1 H1 124.56(15) . . ?
 C2 C1 La1 74.81(13) . . ?
 C2 C1 H1 124.56(14) . . ?
 C2 C1 C5 110.9(2) . . ?
 Si3 C5 La1 127.56(12) . . ?
 C1 C5 La1 74.44(13) . . ?
 C1 C5 Si3 128.42(19) . . ?
 C4 C5 La1 74.41(13) . . ?
 C4 C5 Si3 124.73(19) . . ?
 C4 C5 C1 105.1(2) . . ?
 C5 C4 La1 76.44(13) . . ?
 H4 C4 La1 115.51(5) . . ?
 H4 C4 C5 125.26(14) . . ?
 C3 C4 La1 74.76(13) . . ?
 C3 C4 C5 109.5(2) . . ?
 C3 C4 H4 125.26(14) . . ?
 C23 O1 K1 118.9(2) . . ?
 C34B O1 K1 112.1(4) . . ?
 C34B O1 C23 125.0(4) . . ?
 C34A O1 K1 128.5(4) . . ?
 C34A O1 C23 98.0(4) . . ?
 C34A O1 C34B 29.5(4) . . ?
 Si1 C13 La1 125.55(11) . . ?
 C14 C13 La1 74.26(14) . . ?
 C14 C13 Si1 127.92(19) . . ?
 C12 C13 La1 76.19(14) . . ?
 C12 C13 Si1 125.21(19) . . ?
 C12 C13 C14 105.4(2) . . ?
 C16 C12 La1 76.25(14) . . ?
 C13 C12 La1 74.92(14) . . ?
 C13 C12 C16 110.7(2) . . ?
 H12 C12 La1 115.97(5) . . ?
 H12 C12 C16 124.65(14) . . ?
 H12 C12 C13 124.65(14) . . ?
 H49 C49 La2 114.41(6) . . ?
 C46 C49 La2 75.69(15) . . ?
 C46 C49 H49 125.28(16) . . ?
 C50 C49 La2 76.69(15) . . ?
 C50 C49 H49 125.28(15) . . ?
 C50 C49 C46 109.4(2) . . ?
 C4 C3 La1 76.61(14) . . ?
 H3 C3 La1 114.55(5) . . ?
 H3 C3 C4 125.51(14) . . ?
 C2 C3 La1 75.45(14) . . ?
 C2 C3 C4 109.0(2) . . ?
 C2 C3 H3 125.51(14) . . ?
 C49 C46 La2 75.38(15) . . ?
 H46 C46 La2 114.50(6) . . ?
 H46 C46 C49 125.58(16) . . ?
 C47 C46 La2 76.69(14) . . ?
 C47 C46 C49 108.8(2) . . ?
 C47 C46 H46 125.58(15) . . ?
 H48 C48 La2 116.11(5) . . ?
 C50 C48 La2 75.53(15) . . ?
 C50 C48 H48 124.44(15) . . ?
 C47 C48 La2 75.65(15) . . ?
 C47 C48 H48 124.44(15) . . ?
 C47 C48 C50 111.1(2) . . ?
 H7 C7 La2 115.32(6) . . ?
 C39 C7 La2 76.92(15) . . ?
 C39 C7 H7 124.50(16) . . ?
 C36 C7 La2 75.04(15) . . ?
 C36 C7 H7 124.50(17) . . ?
 C36 C7 C39 111.0(3) . . ?
 Si7 C50 La2 127.26(12) . . ?
 C49 C50 La2 74.05(15) . . ?
 C49 C50 Si7 127.2(2) . . ?
 C48 C50 La2 75.58(15) . . ?
 C48 C50 Si7 126.0(2) . . ?
 C48 C50 C49 105.1(2) . . ?
 Si4 C2 La1 123.02(11) . . ?
 C1 C2 La1 76.05(14) . . ?
 C1 C2 Si4 128.97(19) . . ?
 C3 C2 La1 75.07(13) . . ?
 C3 C2 Si4 124.53(19) . . ?
 C3 C2 C1 105.5(2) . . ?
 H38 C38 La2 115.54(6) . . ?
 C37 C38 La2 74.72(15) . . ?
 C37 C38 H38 125.49(16) . . ?
 C39 C38 La2 76.29(15) . . ?
 C39 C38 H38 125.49(16) . . ?
 C39 C38 C37 109.0(3) . . ?
 Si8 C47 La2 127.21(12) . . ?
 C46 C47 La2 74.13(15) . . ?
 C46 C47 Si8 127.0(2) . . ?
 C48 C47 La2 75.48(14) . . ?
 C48 C47 Si8 125.7(2) . . ?
 C48 C47 C46 105.5(2) . . ?
 C38 C37 La2 76.46(15) . . ?
 H37 C37 La2 115.07(6) . . ?
 H37 C37 C38 125.25(16) . . ?
 C36 C37 La2 75.22(15) . . ?
 C36 C37 C38 109.5(2) . . ?
 C36 C37 H37 125.25(16) . . ?
 Si5 C39 La2 127.19(13) . . ?
 C7 C39 La2 74.08(15) . . ?
 C7 C39 Si5 128.1(2) . . ?
 C38 C39 La2 74.73(15) . . ?
 C38 C39 Si5 124.9(2) . . ?
 C38 C39 C7 105.6(2) . . ?
 Si6 C36 La2 124.34(14) . . ?
 C7 C36 La2 75.61(15) . . ?
 C7 C36 Si6 129.6(2) . . ?
 C37 C36 La2 75.35(15) . . ?
 C37 C36 Si6 124.1(2) . . ?
 C37 C36 C7 104.9(2) . . ?
 H8a C8 Si3 109.5 . . ?
 H8b C8 Si3 109.5 . . ?
 H8b C8 H8a 109.5 . . ?
 H8c C8 Si3 109.5 . . ?
 H8c C8 H8a 109.5 . . ?
 H8c C8 H8b 109.5 . . ?
 H21a C21 Si1 109.5 . . ?
 H21b C21 Si1 109.5 . . ?
 H21b C21 H21a 109.5 . . ?
 H21c C21 Si1 109.5 . . ?
 H21c C21 H21a 109.5 . . ?
 H21c C21 H21b 109.5 . . ?
 H18a C18 Si2 109.5 . . ?
 H18b C18 Si2 109.5 . . ?
 H18b C18 H18a 109.5 . . ?
 H18c C18 Si2 109.5 . . ?
 H18c C18 H18a 109.5 . . ?
 H18c C18 H18b 109.5 . . ?
 H6a C6 Si3 109.5 . . ?
 H6b C6 Si3 109.5 . . ?
 H6b C6 H6a 109.5 . . ?
 H6c C6 Si3 109.5 . . ?
 H6c C6 H6a 109.5 . . ?
 H6c C6 H6b 109.5 . . ?
 H22a C22 Si1 109.5 . . ?
 H22b C22 Si1 109.5 . . ?
 H22b C22 H22a 109.5 . . ?
 H22c C22 Si1 109.5 . . ?
 H22c C22 H22a 109.5 . . ?
 H22c C22 H22b 109.5 . . ?
 H9a C9 Si4 109.5 . . ?
 H9b C9 Si4 109.5 . . ?
 H9b C9 H9a 109.5 . . ?
 H9c C9 Si4 109.5 . . ?
 H9c C9 H9a 109.5 . . ?
 H9c C9 H9b 109.5 . . ?
 H11a C11 Si4 109.5 . . ?
 H11b C11 Si4 109.5 . . ?
 H11b C11 H11a 109.5 . . ?
 H11c C11 Si4 109.5 . . ?
 H11c C11 H11a 109.5 . . ?
 H11c C11 H11b 109.5 . . ?
 H41a C41 Si5 109.5 . . ?
 H41b C41 Si5 109.5 . . ?
 H41b C41 H41a 109.5 . . ?
 H41c C41 Si5 109.5 . . ?
 H41c C41 H41a 109.5 . . ?
 H41c C41 H41b 109.5 . . ?
 H56a C56 Si8 109.5 . . ?
 H56b C56 Si8 109.5 . . ?
 H56b C56 H56a 109.5 . . ?
 H56c C56 Si8 109.5 . . ?
 H56c C56 H56a 109.5 . . ?
 H56c C56 H56b 109.5 . . ?
 H19a C19 Si2 109.5 . . ?
 H19b C19 Si2 109.5 . . ?
 H19b C19 H19a 109.5 . . ?
 H19c C19 Si2 109.5 . . ?
 H19c C19 H19a 109.5 . . ?
 H19c C19 H19b 109.5 . . ?
 H10a C10 Si4 109.5 . . ?
 H10b C10 Si4 109.5 . . ?
 H10b C10 H10a 109.5 . . ?
 H10c C10 Si4 109.5 . . ?
 H10c C10 H10a 109.5 . . ?
 H10c C10 H10b 109.5 . . ?
 H55a C55 Si8 109.5 . . ?
 H55b C55 Si8 109.5 . . ?
 H55b C55 H55a 109.5 . . ?
 H55c C55 Si8 109.5 . . ?
 H55c C55 H55a 109.5 . . ?
 H55c C55 H55b 109.5 . . ?
 H28a C28 O4 110.00(15) . . ?
 H28b C28 O4 110.00(15) . . ?
 H28b C28 H28a 108.4 . . ?
 C27 C28 O4 108.5(2) . . ?
 C27 C28 H28a 110.00(17) . . ?
 C27 C28 H28b 110.00(16) . . ?
 H20a C20 Si1 109.5 . . ?
 H20b C20 Si1 109.5 . . ?
 H20b C20 H20a 109.5 . . ?
 H20c C20 Si1 109.5 . . ?
 H20c C20 H20a 109.5 . . ?
 H20c C20 H20b 109.5 . . ?
 H54a C54 Si8 109.5 . . ?
 H54b C54 Si8 109.5 . . ?
 H54b C54 H54a 109.5 . . ?
 H54c C54 Si8 109.5 . . ?
 H54c C54 H54a 109.5 . . ?
 H54c C54 H54b 109.5 . . ?
 H32a C32 Si3 109.5 . . ?
 H32b C32 Si3 109.5 . . ?
 H32b C32 H32a 109.5 . . ?
 H32c C32 Si3 109.5 . . ?
 H32c C32 H32a 109.5 . . ?
 H32c C32 H32b 109.5 . . ?
 H25a C25 O2 109.95(16) . . ?
 H25b C25 O2 109.95(15) . . ?
 H25b C25 H25a 108.3 . . ?
 C26 C25 O2 108.7(2) . . ?
 C26 C25 H25a 109.95(16) . . ?
 C26 C25 H25b 109.95(18) . . ?
 H62a C62 O8 110.03(16) . . ?
 H62b C62 O8 110.03(16) . . ?
 H62b C62 H62a 108.4 . . ?
 C61 C62 O8 108.3(2) . . ?
 C61 C62 H62a 110.03(17) . . ?
 C61 C62 H62b 110.03(19) . . ?
 H45a C45 Si6 109.5 . . ?
 H45b C45 Si6 109.5 . . ?
 H45b C45 H45a 109.5 . . ?
 H45c C45 Si6 109.5 . . ?
 H45c C45 H45a 109.5 . . ?
 H45c C45 H45b 109.5 . . ?
 H17a C17 Si2 109.5 . . ?
 H17b C17 Si2 109.5 . . ?
 H17b C17 H17a 109.5 . . ?
 H17c C17 Si2 109.5 . . ?
 H17c C17 H17a 109.5 . . ?
 H17c C17 H17b 109.5 . . ?
 C28 C27 O3 108.5(2) . . ?
 H27a C27 O3 109.99(16) . . ?
 H27a C27 C28 109.99(17) . . ?
 H27b C27 O3 109.99(14) . . ?
 H27b C27 C28 109.99(16) . . ?
 H27b C27 H27a 108.4 . . ?
 H29a C29 O4 110.03(15) . . ?
 H29b C29 O4 110.03(15) . . ?
 H29b C29 H29a 108.4 . . ?
 C30 C29 O4 108.3(2) . . ?
 C30 C29 H29a 110.03(18) . . ?
 C30 C29 H29b 110.03(16) . . ?
 H40a C40 Si5 109.5 . . ?
 H40b C40 Si5 109.5 . . ?
 H40b C40 H40a 109.5 . . ?
 H40c C40 Si5 109.5 . . ?
 H40c C40 H40a 109.5 . . ?
 H40c C40 H40b 109.5 . . ?
 C62 C61 O9 108.2(2) . . ?
 H61a C61 O9 110.07(15) . . ?
 H61a C61 C62 110.07(16) . . ?
 H61b C61 O9 110.07(16) . . ?
 H61b C61 C62 110.07(19) . . ?
 H61b C61 H61a 108.4 . . ?
 C25 C26 O3 108.8(2) . . ?
 H26a C26 O3 109.94(15) . . ?
 H26a C26 C25 109.94(16) . . ?
 H26b C26 O3 109.94(15) . . ?
 H26b C26 C25 109.94(18) . . ?
 H26b C26 H26a 108.3 . . ?
 H31a C31 O5 109.93(18) . . ?
 H31b C31 O5 109.93(17) . . ?
 H31b C31 H31a 108.3 . . ?
 H31c C31 O5 109.86(16) . . ?
 H31c C31 H31a 30.2 . . ?
 H31c C31 H31b 80.6 . . ?
 H31d C31 O5 109.86(18) . . ?
 H31d C31 H31a 131.2 . . ?
 H31d C31 H31b 30.1 . . ?
 H31d C31 H31c 108.3 . . ?
 C32A C31 O5 108.8(3) . . ?
 C32A C31 H31a 109.9(4) . . ?
 C32A C31 H31b 109.9(3) . . ?
 C32A C31 H31c 132.9(3) . . ?
 C32A C31 H31d 82.2(4) . . ?
 C32B C31 O5 109.1(3) . . ?
 C32B C31 H31a 82.1(3) . . ?
 C32B C31 H31b 132.6(3) . . ?
 C32B C31 H31c 109.9(3) . . ?
 C32B C31 H31d 109.9(3) . . ?
 C32B C31 C32A 30.4(3) . . ?
 H57a C57 O11 110.3(2) . . ?
 H57b C57 O11 110.31(18) . . ?
 H57b C57 H57a 108.6 . . ?
 C58 C57 O11 107.0(3) . . ?
 C58 C57 H57a 110.3(2) . . ?
 C58 C57 H57b 110.31(19) . . ?
 H51a C51 Si7 109.5 . . ?
 H51b C51 Si7 109.5 . . ?
 H51b C51 H51a 109.5 . . ?
 H51c C51 Si7 109.5 . . ?
 H51c C51 H51a 109.5 . . ?
 H51c C51 H51b 109.5 . . ?
 H65a C65 O7 109.89(17) . . ?
 H65b C65 O7 109.89(16) . . ?
 H65b C65 H65a 108.3 . . ?
 C66 C65 O7 109.0(2) . . ?
 C66 C65 H65a 109.9(2) . . ?
 C66 C65 H65b 109.89(19) . . ?
 H44a C44 Si6 109.5 . . ?
 H44b C44 Si6 109.5 . . ?
 H44b C44 H44a 109.5 . . ?
 H44c C44 Si6 109.5 . . ?
 H44c C44 H44a 109.5 . . ?
 H44c C44 H44b 109.5 . . ?
 C29 C30 O5 108.3(2) . . ?
 H30a C30 O5 110.03(16) . . ?
 H30a C30 C29 110.03(17) . . ?
 H30b C30 O5 110.03(17) . . ?
 H30b C30 C29 110.03(18) . . ?
 H30b C30 H30a 108.4 . . ?
 H63a C63 O8 110.2(2) . . ?
 H63b C63 O8 110.15(17) . . ?
 H63b C63 H63a 108.5 . . ?
 C64 C63 O8 107.8(3) . . ?
 C64 C63 H63a 110.2(2) . . ?
 C64 C63 H63b 110.15(18) . . ?
 H43a C43 Si6 109.5 . . ?
 H43b C43 Si6 109.5 . . ?
 H43b C43 H43a 109.5 . . ?
 H43c C43 Si6 109.5 . . ?
 H43c C43 H43a 109.5 . . ?
 H43c C43 H43b 109.5 . . ?
 H42a C42 Si5 109.5 . . ?
 H42b C42 Si5 109.5 . . ?
 H42b C42 H42a 109.5 . . ?
 H42c C42 Si5 109.5 . . ?
 H42c C42 H42a 109.5 . . ?
 H42c C42 H42b 109.5 . . ?
 C57 C58 O10 109.5(3) . . ?
 H58a C58 O10 109.8(2) . . ?
 H58a C58 C57 109.8(2) . . ?
 H58b C58 O10 109.78(17) . . ?
 H58b C58 C57 109.78(19) . . ?
 H58b C58 H58a 108.2 . . ?
 H53a C53 Si7 109.5 . . ?
 H53b C53 Si7 109.5 . . ?
 H53b C53 H53a 109.5 . . ?
 H53c C53 Si7 109.5 . . ?
 H53c C53 H53a 109.5 . . ?
 H53c C53 H53b 109.5 . . ?
 H52a C52 Si7 109.5 . . ?
 H52b C52 Si7 109.5 . . ?
 H52b C52 H52a 109.5 . . ?
 H52c C52 Si7 109.5 . . ?
 H52c C52 H52a 109.5 . . ?
 H52c C52 H52b 109.5 . . ?
 H24a C24 O2 109.78(17) . . ?
 H24b C24 O2 109.78(18) . . ?
 H24b C24 H24a 108.2 . . ?
 C23 C24 O2 109.5(3) . . ?
 C23 C24 H24a 109.8(2) . . ?
 C23 C24 H24b 109.8(2) . . ?
 H60a C60 O9 110.1(2) . . ?
 H60b C60 O9 110.10(18) . . ?
 H60b C60 H60a 108.4 . . ?
 C59 C60 O9 108.0(3) . . ?
 C59 C60 H60a 110.1(3) . . ?
 C59 C60 H60b 110.1(2) . . ?
 C60 C59 O10 108.9(3) . . ?
 H59a C59 O10 109.9(2) . . ?
 H59a C59 C60 109.9(3) . . ?
 H59b C59 O10 109.91(17) . . ?
 H59b C59 C60 109.91(18) . . ?
 H59b C59 H59a 108.3 . . ?
 C24 C23 O1 108.5(3) . . ?
 H23a C23 O1 109.99(18) . . ?
 H23a C23 C24 110.0(2) . . ?
 H23b C23 O1 109.99(19) . . ?
 H23b C23 C24 110.0(2) . . ?
 H23b C23 H23a 108.4 . . ?
 H68a C68A O11 109.8(2) . . ?
 H68b C68A O11 109.84(19) . . ?
 H68b C68A H68a 108.3 . . ?
 C67A C68A O11 109.2(3) . . ?
 C67A C68A H68a 109.8(2) . . ?
 C67A C68A H68b 109.8(2) . . ?
 C63 C64 O7 108.1(3) . . ?
 H64a C64 O7 110.1(2) . . ?
 H64a C64 C63 110.1(2) . . ?
 H64b C64 O7 110.09(19) . . ?
 H64b C64 C63 110.1(2) . . ?
 H64b C64 H64a 108.4 . . ?
 H34a C34B O1 108.0(4) . . ?
 H34b C34B O1 108.0(4) . . ?
 H34b C34B H34a 107.3 . . ?
 C33B C34B O1 117.0(6) . . ?
 C33B C34B H34a 108.0(4) . . ?
 C33B C34B H34b 108.0(4) . . ?
 H32d C32A C31 110.2(4) . . ?
 H32e C32A C31 110.2(3) . . ?
 H32e C32A H32d 108.5 . . ?
 O6A C32A C31 107.4(6) . . ?
 O6A C32A H32d 110.2(5) . . ?
 O6A C32A H32e 110.2(3) . . ?
 C32A O6A K1 102.5(4) . . ?
 C33A O6A K1 102.4(3) . . ?
 C33A O6A C32A 91.7(5) . . ?
 H32f C32B C31 110.5(3) . . ?
 H32g C32B C31 110.5(3) . . ?
 H32g C32B H32f 108.7 . . ?
 O6B C32B C31 106.1(5) . . ?
 O6B C32B H32f 110.5(3) . . ?
 O6B C32B H32g 110.5(4) . . ?
 C32B O6B K1 106.3(4) . . ?
 C33B O6B K1 102.9(3) . . ?
 C33B O6B C32B 87.6(5) . . ?
 C67A O12A K2 111.72(18) . . ?
 C66 O12A K2 104.46(19) . . ?
 C66 O12A C67A 114.8(3) . . ?
 O12A C67A C68A 113.5(3) . . ?
 H67a C67A C68A 108.9(2) . . ?
 H67a C67A O12A 108.9(2) . . ?
 H67b C67A C68A 108.88(19) . . ?
 H67b C67A O12A 108.88(17) . . ?
 H67b C67A H67a 107.7 . . ?
 O6B C33B C34B 77.2(5) . . ?
 H33a C33B C34B 115.7(4) . . ?
 H33a C33B O6B 115.7(3) . . ?
 H33b C33B C34B 115.7(4) . . ?
 H33b C33B O6B 115.7(3) . . ?
 H33b C33B H33a 112.7 . . ?
 H33c C33A O6A 104.0(3) . . ?
 H33d C33A O6A 104.0(3) . . ?
 H33d C33A H33c 105.5 . . ?
 C34A C33A O6A 132.9(6) . . ?
 C34A C33A H33c 104.0(5) . . ?
 C34A C33A H33d 104.0(4) . . ?
 C67B O12B K2 115.2(12) . . ?
 C66 O12B K2 120.1(8) . . ?
 C66 O12B C67B 118.1(13) . . ?
 H67c C67B O12B 110.0(11) . . ?
 H67d C67B O12B 110.0(12) . . ?
 H67d C67B H67c 108.34350266(2) . . ?
 C68B C67B O12B 108.7(16) . . ?
 C68B C67B H67c 110.0(12) . . ?
 C68B C67B H67d 110.0(16) . . ?
 C67B C68B O11 93.7(17) . . ?
 H68c C68B O11 113.0(10) . . ?
 H68c C68B C67B 113.0(16) . . ?
 H68d C68B O11 113.0(10) . . ?
 H68d C68B C67B 113.0(11) . . ?
 H68d C68B H68c 110.4 . . ?
 C33A C34A O1 97.2(6) . . ?
 H34c C34A O1 112.3(4) . . ?
 H34c C34A C33A 112.3(5) . . ?
 H34d C34A O1 112.3(4) . . ?
 H34d C34A C33A 112.3(5) . . ?
 H34d C34A H34c 109.9 . . ?
 H71b C71 H71a 107.04175902(2) . . ?
 C72 C71 H71a 107.6(8) . . ?
 C72 C71 H71b 107.6(9) . . ?
 C70 C71 H71a 107.6(7) . . ?
 C70 C71 H71b 107.6(8) . . ?
 C70 C71 C72 118.9(11) . . ?
 H72a C72 C71 108.5(9) . . ?
 H72b C72 C71 108.5(8) . . ?
 H72b C72 H72a 107.5 . . ?
 C73 C72 C71 114.9(8) . . ?
 C73 C72 H72a 108.5(3) . . ?
 C73 C72 H72b 108.5(3) . . ?
 H70a C70 C71 109.2(7) . . ?
 H70b C70 C71 109.2(7) . . ?
 H70b C70 H70a 107.9 . . ?
 C69 C70 C71 112.0(9) . . ?
 C69 C70 H70a 109.2(6) . . ?
 C69 C70 H70b 109.2(6) . . ?
 H69a C69 C70 109.5 . . ?
 H69b C69 C70 109.5 . . ?
 H69b C69 H69a 109.5 . . ?
 H69c C69 C70 109.5 . . ?
 H69c C69 H69a 109.5 . . ?
 H69c C69 H69b 109.5 . . ?
 O12A C66 C65 110.7(3) . . ?
 O12B C66 C65 127.4(7) . . ?
 O12B C66 O12A 53.7(7) . . ?
 H66a C66 C65 109.5(2) . . ?
 H66a C66 O12A 109.5(2) . . ?
 H66a C66 O12B 55.8(7) . . ?
 H66b C66 C65 109.51(17) . . ?
 H66b C66 O12A 109.51(17) . . ?
 H66b C66 O12B 123.1(6) . . ?
 H66b C66 H66a 108.1 . . ?
 H66c C66 C65 105.45(18) . . ?
 H66c C66 O12A 143.71(18) . . ?
 H66c C66 O12B 105.4(7) . . ?
 H66c C66 H66a 59.6 . . ?
 H66c C66 H66b 53.1 . . ?
 H66d C66 C65 105.4(2) . . ?
 H66d C66 O12A 61.24(19) . . ?
 H66d C66 O12B 105.4(7) . . ?
 H66d C66 H66a 144.6 . . ?
 H66d C66 H66b 53.6 . . ?
 H66d C66 H66c 106.0 . . ?
 H74b C74 H74a 108.3 . . ?
 C73 C74 H74a 110.0(9) . . ?
 C73 C74 H74b 110.0(8) . . ?
 C75 C74 H74a 110.0(8) . . ?
 C75 C74 H74b 110.0(7) . . ?
 C75 C74 C73 108.7(11) . . ?
 C74 C73 C72 112.6(7) . . ?
 H73a C73 C72 109.1(3) . . ?
 H73a C73 C74 109.1(9) . . ?
 H73b C73 C72 109.1(3) . . ?
 H73b C73 C74 109.1(8) . . ?
 H73b C73 H73a 107.8 . . ?
 H75a C75 C74 109.5 . . ?
 H75b C75 C74 109.5 . . ?
 H75b C75 H75a 109.5 . . ?
 H75c C75 C74 109.5 . . ?
 H75c C75 H75a 109.5 . . ?
 H75c C75 H75b 109.5 . . ?

loop_
  _geom_torsion_atom_site_label_1
  _geom_torsion_atom_site_label_2
  _geom_torsion_atom_site_label_3
  _geom_torsion_atom_site_label_4
  _geom_torsion
  _geom_torsion_site_symmetry_1
  _geom_torsion_site_symmetry_2
  _geom_torsion_site_symmetry_3
  _geom_torsion_site_symmetry_4
  _geom_torsion_publ_flag
 La1 C15 C14 C13 -70.21(14) . . . . ?
 La1 C15 C16 Si2 -123.81(7) . . . . ?
 La1 C15 C16 C12 69.01(14) . . . . ?
 La1 C14 C15 C16 70.50(14) . . . . ?
 La1 C14 C13 Si1 123.11(8) . . . . ?
 La1 C14 C13 C12 -70.45(14) . . . . ?
 La1 C16 C15 C14 -69.00(14) . . . . ?
 La1 C16 C12 C13 67.74(14) . . . . ?
 La1 C1 C5 Si3 -125.93(7) . . . . ?
 La1 C1 C5 C4 68.63(14) . . . . ?
 La1 C1 C2 Si4 121.41(8) . . . . ?
 La1 C1 C2 C3 -69.86(14) . . . . ?
 La1 C5 C1 C2 -67.76(14) . . . . ?
 La1 C5 C4 C3 68.16(14) . . . . ?
 La1 C4 C5 Si3 125.21(6) . . . . ?
 La1 C4 C5 C1 -68.65(14) . . . . ?
 La1 C4 C3 C2 69.21(13) . . . . ?
 La1 C13 C14 C15 69.99(14) . . . . ?
 La1 C13 C12 C16 -68.59(14) . . . . ?
 La1 C12 C16 Si2 124.32(7) . . . . ?
 La1 C12 C16 C15 -68.06(14) . . . . ?
 La1 C12 C13 Si1 -124.01(7) . . . . ?
 La1 C12 C13 C14 69.07(14) . . . . ?
 La1 C3 C4 C5 -69.26(13) . . . . ?
 La1 C3 C2 Si4 -120.07(7) . . . . ?
 La1 C3 C2 C1 70.56(14) . . . . ?
 La1 C2 C1 C5 68.95(14) . . . . ?
 La1 C2 C3 C4 -69.99(14) . . . . ?
 La2 C49 C46 C47 -70.10(15) . . . . ?
 La2 C49 C50 Si7 -125.00(8) . . . . ?
 La2 C49 C50 C48 69.81(15) . . . . ?
 La2 C46 C49 C50 70.00(16) . . . . ?
 La2 C46 C47 Si8 124.96(8) . . . . ?
 La2 C46 C47 C48 -69.54(15) . . . . ?
 La2 C48 C50 Si7 125.86(7) . . . . ?
 La2 C48 C50 C49 -68.72(15) . . . . ?
 La2 C48 C47 Si8 -125.66(7) . . . . ?
 La2 C48 C47 C46 68.58(15) . . . . ?
 La2 C7 C39 Si5 -125.09(8) . . . . ?
 La2 C7 C39 C38 68.67(15) . . . . ?
 La2 C7 C36 Si6 122.94(9) . . . . ?
 La2 C7 C36 C37 -70.21(16) . . . . ?
 La2 C50 C49 C46 -69.34(15) . . . . ?
 La2 C50 C48 C47 68.03(15) . . . . ?
 La2 C38 C37 C36 68.68(16) . . . . ?
 La2 C38 C39 Si5 124.98(7) . . . . ?
 La2 C38 C39 C7 -68.21(15) . . . . ?
 La2 C47 C46 C49 69.23(15) . . . . ?
 La2 C47 C48 C50 -67.95(15) . . . . ?
 La2 C37 C38 C39 -69.26(15) . . . . ?
 La2 C37 C36 Si6 -121.82(7) . . . . ?
 La2 C37 C36 C7 70.40(16) . . . . ?
 La2 C39 C7 C36 -68.10(16) . . . . ?
 La2 C39 C38 C37 68.22(15) . . . . ?
 La2 C36 C7 C39 69.31(16) . . . . ?
 La2 C36 C37 C38 -69.50(15) . . . . ?
 K2 O8 C62 C61 -62.76(19) . . . . ?
 K2 O8 C63 C64 66.5(2) . . . . ?
 K2 O9 C61 C62 -34.00(19) . . . . ?
 K2 O9 C60 C59 30.5(2) . . . . ?
 K2 O10 C58 C57 -55.9(2) . . . . ?
 K2 O10 C59 C60 64.0(2) . . . . ?
 K2 O7 C65 C66 7.4(2) . . . . ?
 K2 O7 C64 C63 21.2(2) . . . . ?
 K2 O11 C57 C58 -41.1(2) . . . . ?
 K2 O11 C68A C67A 40.4(2) . . . . ?
 K2 O11 C68B C67B 59.2(12) . . . . ?
 K2 O12A C67A C68A 47.0(2) . . . . ?
 K2 O12A C66 C65 66.59(18) . . . . ?
 K2 O12A C66 O12B -55.3(8) . . . . ?
 K2 O12B C67B C68B 58.5(15) . . . . ?
 K2 O12B C66 C65 -17.9(13) . . . . ?
 K2 O12B C66 O12A 71.5(8) . . . . ?
 K1 O4 C28 C27 59.94(17) . . . . ?
 K1 O4 C29 C30 -59.28(17) . . . . ?
 K1 O3 C27 C28 36.67(18) . . . . ?
 K1 O3 C26 C25 -29.26(18) . . . . ?
 K1 O2 C25 C26 -63.84(17) . . . . ?
 K1 O2 C24 C23 54.4(2) . . . . ?
 K1 O5 C31 C32A -4.4(4) . . . . ?
 K1 O5 C31 C32B 27.7(4) . . . . ?
 K1 O5 C30 C29 -30.9(2) . . . . ?
 K1 O1 C23 C24 40.5(2) . . . . ?
 K1 O1 C34B C33B -33.4(4) . . . . ?
 K1 O1 C34A C33A -44.8(4) . . . . ?
 K1 O6A C32A C31 -72.6(3) . . . . ?
 K1 O6B C32B C31 63.6(3) . . . . ?
 K1 O6B C33B C34B -85.5(5) . . . . ?
 Si4 C2 C1 C5 -169.6(2) . . . . ?
 Si4 C2 C3 C4 169.9(2) . . . . ?
 Si2 C16 C15 C14 167.2(2) . . . . ?
 Si2 C16 C12 C13 -167.9(2) . . . . ?
 Si3 C5 C1 C2 166.3(2) . . . . ?
 Si3 C5 C4 C3 -166.6(2) . . . . ?
 Si1 C13 C14 C15 -166.9(2) . . . . ?
 Si1 C13 C12 C16 167.4(2) . . . . ?
 Si8 C47 C46 C49 -165.8(2) . . . . ?
 Si8 C47 C48 C50 166.4(2) . . . . ?
 Si7 C50 C49 C46 165.7(2) . . . . ?
 Si7 C50 C48 C47 -166.1(2) . . . . ?
 Si5 C39 C7 C36 166.8(3) . . . . ?
 Si5 C39 C38 C37 -166.8(2) . . . . ?
 Si6 C36 C7 C39 -167.8(3) . . . . ?
 Si6 C36 C37 C38 168.7(2) . . . . ?
 O4 C28 C27 O3 -65.2(2) . . . . ?
 O4 C29 C30 O5 59.6(3) . . . . ?
 O8 C62 C61 O9 65.5(3) . . . . ?
 O8 C63 C64 O7 -60.2(3) . . . . ?
 O9 C60 C59 O10 -63.4(3) . . . . ?
 O3 C26 C25 O2 63.5(3) . . . . ?
 O10 C58 C57 O11 64.5(3) . . . . ?
 O2 C24 C23 O1 -62.4(3) . . . . ?
 C15 C14 C13 C12 -0.5(2) . . . . ?
 C15 C16 C12 C13 -0.3(2) . . . . ?
 O7 C65 C66 O12A -51.9(3) . . . . ?
 O7 C65 C66 O12B 7.5(10) . . . . ?
 O5 C31 C32A O6A 54.1(4) . . . . ?
 O5 C31 C32B O6B -62.6(4) . . . . ?
 O11 C68A C67A O12A -59.0(3) . . . . ?
 O11 C68B C67B O12B -70.3(16) . . . . ?
 C14 C13 C12 C16 0.5(2) . . . . ?
 C1 C5 C4 C3 -0.5(2) . . . . ?
 C1 C2 C3 C4 0.6(2) . . . . ?
 C5 C4 C3 C2 -0.0(2) . . . . ?
 O1 C34B C33B O6B 75.7(6) . . . . ?
 O1 C34A C33A O6A 35.3(8) . . . . ?
 C49 C46 C47 C48 -0.3(2) . . . . ?
 C49 C50 C48 C47 -0.7(2) . . . . ?
 C46 C47 C48 C50 0.6(2) . . . . ?
 C7 C39 C38 C37 0.0(2) . . . . ?
 C7 C36 C37 C38 0.9(2) . . . . ?
 C31 C32A O6A C33A -175.7(6) . . . . ?
 C31 C32B O6B C33B 166.4(5) . . . . ?
 C65 C66 O12A C67A -170.7(3) . . . . ?
 C65 C66 O12B C67B -168.3(15) . . . . ?
 C68A C67A O12A C66 -71.8(4) . . . . ?
 C34B C33B O6B C32B 168.3(5) . . . . ?
 O12A C66 O12B C67B -78.9(13) . . . . ?
 C71 C72 C73 C74 173.5(5) . . . . ?
 C72 C73 C74 C75 176.3(9) . . . . ?

loop_
  _refln_index_h
  _refln_index_k
  _refln_index_l
  _refln_F_squared_meas
  _refln_F_squared_sigma
  _refln_observed_status
 2 0 0 11.25 0.87 o
 3 0 0 10.44 1.17 o
 4 0 0 15.81 1.80 o
 5 0 0 0.74 1.97 <
 6 0 0 183.52 4.06 o
 7 0 0 318.10 5.06 o
 8 0 0 1496.95 9.90 o
 9 0 0 248.70 6.65 o
 10 0 0 8.40 3.66 <
 11 0 0 59.36 4.38 o
 12 0 0 -0.53 5.45 <
 13 0 0 1.15 6.32 <
 -13 1 0 257.79 9.70 o
 -12 1 0 7.42 5.15 <
 -11 1 0 6.94 5.09 <
 -10 1 0 57.59 4.13 o
 -9 1 0 53.10 2.88 o
 -8 1 0 94.28 3.78 o
 -7 1 0 76.21 3.29 o
 -6 1 0 62.39 3.15 o
 -5 1 0 189.35 4.03 o
 -4 1 0 797.73 6.81 o
 -3 1 0 1217.76 6.58 o
 -2 1 0 552.61 3.05 o
 2 1 0 1739.96 5.40 o
 3 1 0 680.87 4.08 o
 4 1 0 461.29 4.65 o
 5 1 0 23.83 2.29 o
 6 1 0 13.71 3.64 <
 7 1 0 324.97 7.19 o
 8 1 0 9.13 4.33 <
 9 1 0 14.88 4.02 <
 10 1 0 129.09 5.91 o
 11 1 0 27.75 4.42 o
 12 1 0 40.72 6.40 o
 13 1 0 67.94 7.87 o
 -13 2 0 4.95 5.97 <
 -12 2 0 26.37 5.19 o
 -11 2 0 85.07 5.94 o
 -10 2 0 132.24 4.13 o
 -9 2 0 53.44 3.57 o
 -8 2 0 154.91 4.48 o
 -7 2 0 108.14 3.80 o
 -6 2 0 66.02 3.02 o
 -5 2 0 29.23 2.22 o
 -4 2 0 208.69 3.11 o
 -3 2 0 837.05 6.65 o
 -2 2 0 179.31 2.74 o
 1 2 0 15.86 1.42 o
 2 2 0 18.81 2.36 o
 3 2 0 723.34 6.00 o
 4 2 0 97.32 3.00 o
 5 2 0 25.41 3.55 o
 6 2 0 295.43 6.57 o
 7 2 0 220.90 6.29 o
 8 2 0 242.79 6.99 o
 9 2 0 13.53 4.18 <
 10 2 0 86.33 6.44 o
 11 2 0 312.79 8.24 o
 12 2 0 120.78 7.88 o
 13 2 0 62.62 7.82 o
 -13 3 0 29.86 6.45 o
 -12 3 0 45.29 5.48 o
 -11 3 0 304.28 5.70 o
 -10 3 0 67.40 4.15 o
 -9 3 0 0.75 3.07 <
 -8 3 0 208.18 5.46 o
 -7 3 0 6.46 3.01 <
 -6 3 0 4.22 3.15 <
 -5 3 0 37.39 3.15 o
 -4 3 0 14.38 2.32 o
 -3 3 0 1626.59 8.89 o
 -2 3 0 4.72 1.17 o
 -1 3 0 370.41 2.90 o
 0 3 0 6113.24 10.76 o
 1 3 0 799.19 5.19 o
 2 3 0 21.89 2.02 o
 3 3 0 99.97 3.16 o
 4 3 0 862.86 7.77 o
 5 3 0 22.02 2.78 o
 6 3 0 153.82 5.32 o
 7 3 0 177.48 5.84 o
 8 3 0 211.08 6.58 o
 9 3 0 427.62 9.36 o
 10 3 0 252.81 8.03 o
 11 3 0 15.38 5.29 <
 12 3 0 73.45 7.07 o
 -13 4 0 52.41 6.43 o
 -12 4 0 33.89 5.04 o
 -11 4 0 76.90 4.44 o
 -10 4 0 204.75 6.07 o
 -9 4 0 443.24 7.90 o
 -8 4 0 199.58 6.27 o
 -7 4 0 281.48 6.60 o
 -6 4 0 2.21 2.80 <
 -5 4 0 121.75 3.94 o
 -4 4 0 787.36 7.24 o
 -3 4 0 1051.53 6.51 o
 -2 4 0 7.85 1.42 o
 -1 4 0 780.49 4.96 o
 0 4 0 3648.40 9.30 o
 1 4 0 1080.36 6.22 o
 2 4 0 480.98 6.15 o
 3 4 0 506.03 6.81 o
 4 4 0 513.99 7.57 o
 5 4 0 238.64 6.07 o
 6 4 0 88.23 3.74 o
 7 4 0 27.13 4.10 o
 8 4 0 8.94 4.31 <
 9 4 0 87.41 5.59 o
 10 4 0 132.99 6.89 o
 11 4 0 255.68 8.73 o
 12 4 0 121.75 7.65 o
 -13 5 0 5.86 5.89 <
 -12 5 0 99.05 6.17 o
 -11 5 0 563.88 9.28 o
 -10 5 0 159.56 5.83 o
 -9 5 0 6.18 3.97 <
 -8 5 0 822.93 10.98 o
 -7 5 0 56.21 4.10 o
 -6 5 0 315.98 6.14 o
 -5 5 0 75.53 3.37 o
 -4 5 0 1.93 1.63 <
 -3 5 0 1504.82 7.92 o
 -2 5 0 2330.50 9.37 o
 -1 5 0 6.76 1.85 <
 0 5 0 3496.08 11.18 o
 1 5 0 7.48 1.81 o
 2 5 0 25.24 2.50 o
 3 5 0 1525.98 11.95 o
 4 5 0 90.12 4.73 o
 5 5 0 237.79 6.40 o
 6 5 0 204.27 6.36 o
 7 5 0 -1.19 4.08 <
 8 5 0 12.53 4.40 <
 9 5 0 39.15 5.04 o
 10 5 0 63.12 5.92 o
 11 5 0 29.53 5.63 o
 12 5 0 165.65 8.44 o
 -13 6 0 162.50 8.36 o
 -12 6 0 474.37 9.86 o
 -11 6 0 6.99 4.13 <
 -10 6 0 35.85 5.08 o
 -9 6 0 272.42 7.56 o
 -8 6 0 27.61 4.09 o
 -7 6 0 106.19 4.67 o
 -6 6 0 570.55 7.82 o
 -5 6 0 241.49 4.55 o
 -4 6 0 1623.28 9.52 o
 -3 6 0 327.93 4.67 o
 -2 6 0 55.65 2.84 o
 -1 6 0 233.85 3.80 o
 0 6 0 274.53 4.12 o
 1 6 0 552.52 6.13 o
 2 6 0 1734.55 12.29 o
 3 6 0 12.86 3.69 <
 4 6 0 91.23 4.91 o
 5 6 0 13.58 3.99 <
 6 6 0 188.81 6.44 o
 7 6 0 3.81 4.25 <
 8 6 0 46.64 5.31 o
 9 6 0 67.33 5.76 o
 10 6 0 81.05 6.14 o
 11 6 0 122.56 6.99 o
 12 6 0 4.23 6.16 <
 -13 7 0 -2.09 6.17 <
 -12 7 0 64.38 6.35 o
 -11 7 0 442.12 8.75 o
 -10 7 0 22.85 4.99 o
 -9 7 0 119.09 5.84 o
 -8 7 0 151.66 5.89 o
 -7 7 0 78.32 3.84 o
 -6 7 0 20.73 2.80 o
 -5 7 0 60.19 2.45 o
 -4 7 0 106.19 3.48 o
 -3 7 0 10.46 2.16 o
 -2 7 0 881.57 7.63 o
 -1 7 0 2489.67 12.84 o
 0 7 0 10000.00 23.53 o
 1 7 0 0.43 2.69 <
 2 7 0 186.06 4.58 o
 3 7 0 283.55 5.99 o
 4 7 0 22.41 3.60 o
 5 7 0 102.07 4.52 o
 6 7 0 56.10 5.10 o
 7 7 0 51.12 5.33 o
 8 7 0 38.23 5.54 o
 9 7 0 163.79 7.56 o
 10 7 0 11.04 4.86 <
 11 7 0 85.03 7.06 o
 -13 8 0 63.33 6.89 o
 -12 8 0 69.82 6.38 o
 -11 8 0 31.49 3.74 o
 -10 8 0 12.63 3.17 <
 -9 8 0 8.89 3.34 <
 -8 8 0 288.14 6.32 o
 -7 8 0 1.44 2.68 <
 -6 8 0 172.91 3.76 o
 -5 8 0 226.11 4.57 o
 -4 8 0 24.19 2.97 o
 -3 8 0 102.46 3.48 o
 -2 8 0 1178.78 8.77 o
 -1 8 0 4320.73 16.97 o
 0 8 0 170.59 4.02 o
 1 8 0 2269.41 13.17 o
 2 8 0 468.67 6.93 o
 3 8 0 282.23 6.31 o
 4 8 0 23.91 4.12 o
 5 8 0 -0.70 3.68 <
 6 8 0 63.74 4.34 o
 7 8 0 131.78 6.68 o
 8 8 0 98.63 6.42 o
 9 8 0 13.13 5.39 <
 10 8 0 115.97 7.16 o
 11 8 0 7.72 5.55 <
 -13 9 0 6.67 5.82 <
 -12 9 0 92.46 6.97 o
 -11 9 0 13.72 3.57 <
 -10 9 0 132.76 5.31 o
 -9 9 0 370.66 7.21 o
 -8 9 0 19.40 3.35 o
 -7 9 0 151.11 4.64 o
 -6 9 0 21.97 2.26 o
 -5 9 0 185.89 4.70 o
 -4 9 0 806.08 8.60 o
 -3 9 0 577.70 6.92 o
 -2 9 0 222.33 4.62 o
 -1 9 0 78.56 3.63 o
 0 9 0 2019.75 12.26 o
 1 9 0 1573.17 11.17 o
 2 9 0 623.06 8.50 o
 3 9 0 42.07 4.12 o
 4 9 0 1.44 3.89 <
 5 9 0 10.10 4.01 <
 6 9 0 15.14 3.76 o
 7 9 0 1.98 3.92 <
 8 9 0 75.60 6.05 o
 9 9 0 32.71 5.46 o
 10 9 0 48.55 5.98 o
 11 9 0 179.83 8.82 o
 -13 10 0 37.31 6.12 o
 -12 10 0 10.24 5.58 <
 -11 10 0 618.94 9.13 o
 -10 10 0 248.09 6.25 o
 -9 10 0 71.00 4.63 o
 -8 10 0 72.28 4.43 o
 -7 10 0 45.67 3.09 o
 -6 10 0 297.33 5.47 o
 -5 10 0 40.84 3.54 o
 -4 10 0 -1.50 2.80 <
 -3 10 0 186.42 4.90 o
 -2 10 0 1587.56 11.22 o
 -1 10 0 201.15 4.63 o
 0 10 0 34.43 3.34 o
 1 10 0 11.97 2.75 o
 2 10 0 82.28 4.99 o
 3 10 0 163.03 5.61 o
 4 10 0 104.14 5.31 o
 5 10 0 50.58 5.06 o
 6 10 0 126.66 6.27 o
 7 10 0 4.45 3.94 <
 8 10 0 3.38 3.33 <
 9 10 0 212.67 7.91 o
 10 10 0 112.27 7.18 o
 11 10 0 -2.50 6.62 <
 -13 11 0 19.89 6.25 <
 -12 11 0 58.90 6.98 o
 -11 11 0 25.58 5.37 o
 -10 11 0 305.65 6.99 o
 -9 11 0 273.14 7.11 o
 -8 11 0 138.89 5.56 o
 -7 11 0 77.15 4.58 o
 -6 11 0 9.63 3.13 <
 -5 11 0 4.47 3.14 <
 -4 11 0 331.30 6.44 o
 -3 11 0 140.79 4.69 o
 -2 11 0 138.06 4.40 o
 -1 11 0 901.49 9.56 o
 0 11 0 54.82 3.83 o
 1 11 0 16.48 3.17 o
 2 11 0 3.51 2.98 <
 3 11 0 268.20 7.46 o
 4 11 0 6.17 4.54 <
 5 11 0 156.27 6.41 o
 6 11 0 3.71 4.60 <
 7 11 0 267.16 6.89 o
 8 11 0 360.63 7.47 o
 9 11 0 257.93 8.64 o
 10 11 0 7.97 6.43 <
 -13 12 0 9.71 5.43 <
 -12 12 0 11.49 5.41 <
 -11 12 0 184.97 7.62 o
 -10 12 0 282.82 7.06 o
 -9 12 0 105.37 5.41 o
 -8 12 0 332.68 7.77 o
 -7 12 0 38.53 3.35 o
 -6 12 0 35.07 3.81 o
 -5 12 0 201.74 5.63 o
 -4 12 0 27.46 3.84 o
 -3 12 0 1760.81 13.91 o
 -2 12 0 639.93 8.23 o
 -1 12 0 268.09 6.14 o
 0 12 0 799.86 9.42 o
 1 12 0 460.50 7.73 o
 2 12 0 67.34 4.04 o
 3 12 0 250.90 7.40 o
 4 12 0 294.53 8.33 o
 5 12 0 256.29 8.22 o
 6 12 0 1.48 4.97 <
 7 12 0 109.85 5.48 o
 8 12 0 41.19 4.39 o
 9 12 0 100.73 7.03 o
 10 12 0 15.51 6.79 <
 -13 13 0 76.27 7.68 o
 -12 13 0 57.02 6.80 o
 -11 13 0 12.51 5.54 <
 -10 13 0 59.08 5.01 o
 -9 13 0 173.92 6.51 o
 -8 13 0 5.97 4.24 <
 -7 13 0 100.89 4.40 o
 -6 13 0 5.96 3.79 <
 -5 13 0 70.88 4.61 o
 -4 13 0 651.14 9.31 o
 -3 13 0 190.54 5.89 o
 -2 13 0 690.09 9.08 o
 -1 13 0 700.82 9.79 o
 0 13 0 96.57 4.96 o
 1 13 0 319.96 7.15 o
 2 13 0 520.54 8.48 o
 3 13 0 10.21 5.18 <
 4 13 0 41.76 5.69 o
 5 13 0 6.21 5.38 <
 6 13 0 5.07 5.36 <
 7 13 0 12.66 4.37 <
 8 13 0 30.39 4.50 o
 9 13 0 5.13 6.99 <
 -12 14 0 100.86 7.89 o
 -11 14 0 156.32 7.81 o
 -10 14 0 4.39 4.63 <
 -9 14 0 21.65 5.40 o
 -8 14 0 19.61 3.64 o
 -7 14 0 3.21 3.43 <
 -6 14 0 37.34 4.33 o
 -5 14 0 152.30 5.85 o
 -4 14 0 43.68 4.60 o
 -3 14 0 146.22 5.68 o
 -2 14 0 484.08 8.21 o
 -1 14 0 68.61 4.88 o
 0 14 0 1288.48 13.21 o
 1 14 0 548.09 9.20 o
 2 14 0 16.81 3.94 o
 3 14 0 361.41 9.68 o
 4 14 0 321.85 9.27 o
 5 14 0 4.90 5.49 <
 6 14 0 62.03 6.62 o
 7 14 0 4.68 5.71 <
 8 14 0 36.32 5.04 o
 9 14 0 139.94 9.59 o
 -12 15 0 109.95 7.84 o
 -11 15 0 17.59 6.03 <
 -10 15 0 51.21 5.70 o
 -9 15 0 69.57 5.66 o
 -8 15 0 25.24 3.15 o
 -7 15 0 68.33 4.60 o
 -6 15 0 176.93 6.37 o
 -5 15 0 24.59 4.70 o
 -4 15 0 11.95 4.17 <
 -3 15 0 71.40 5.09 o
 -2 15 0 49.34 4.73 o
 -1 15 0 124.30 5.49 o
 0 15 0 29.62 4.25 o
 1 15 0 1270.79 14.14 o
 2 15 0 504.48 9.28 o
 3 15 0 47.58 6.60 o
 4 15 0 -2.99 5.17 <
 5 15 0 3.43 5.45 <
 6 15 0 26.42 5.37 o
 7 15 0 24.12 6.33 <
 8 15 0 14.30 7.34 <
 -12 16 0 112.36 7.66 o
 -11 16 0 27.99 5.96 o
 -10 16 0 95.75 7.11 o
 -9 16 0 123.58 5.18 o
 -8 16 0 3.51 3.40 <
 -7 16 0 3.07 4.13 <
 -6 16 0 11.29 4.76 <
 -5 16 0 61.35 5.41 o
 -4 16 0 112.78 6.11 o
 -3 16 0 63.94 5.14 o
 -2 16 0 4.22 4.45 <
 -1 16 0 104.00 5.90 o
 0 16 0 1156.32 14.03 o
 1 16 0 130.76 6.25 o
 2 16 0 423.98 9.14 o
 3 16 0 244.30 7.89 o
 4 16 0 114.84 7.35 o
 5 16 0 187.52 8.74 o
 6 16 0 6.72 4.74 <
 7 16 0 -3.13 6.16 <
 8 16 0 85.78 8.72 o
 -11 17 0 168.76 8.28 o
 -10 17 0 128.78 7.87 o
 -9 17 0 2.39 4.10 <
 -8 17 0 27.38 4.14 o
 -7 17 0 0.80 4.08 <
 -6 17 0 -1.41 4.17 <
 -5 17 0 343.43 8.74 o
 -4 17 0 0.75 4.61 <
 -3 17 0 137.90 6.73 o
 -2 17 0 187.12 7.25 o
 -1 17 0 409.75 9.65 o
 0 17 0 4.82 4.62 <
 1 17 0 1372.08 14.83 o
 2 17 0 161.00 6.84 o
 3 17 0 29.04 5.01 o
 4 17 0 534.92 12.49 o
 5 17 0 -3.22 6.28 <
 6 17 0 11.56 5.33 <
 7 17 0 9.56 7.90 <
 -11 18 0 12.36 6.17 <
 -10 18 0 225.00 9.09 o
 -9 18 0 378.01 8.66 o
 -8 18 0 4.15 4.67 <
 -7 18 0 1.17 4.51 <
 -6 18 0 1.12 4.74 <
 -5 18 0 6.47 4.82 <
 -4 18 0 274.45 8.45 o
 -3 18 0 67.09 6.58 o
 -2 18 0 -1.83 4.73 <
 -1 18 0 330.74 9.11 o
 0 18 0 530.47 10.28 o
 1 18 0 35.48 4.75 o
 2 18 0 118.36 6.65 o
 3 18 0 60.49 6.19 o
 4 18 0 57.67 6.58 o
 5 18 0 45.39 7.25 o
 6 18 0 42.06 6.09 o
 7 18 0 29.87 8.42 <
 -11 19 0 131.80 7.72 o
 -10 19 0 157.58 8.62 o
 -9 19 0 33.88 6.11 o
 -8 19 0 284.53 8.72 o
 -7 19 0 76.23 5.92 o
 -6 19 0 11.90 5.15 <
 -5 19 0 121.93 6.75 o
 -4 19 0 16.06 5.49 <
 -3 19 0 23.34 6.52 <
 -2 19 0 371.97 9.63 o
 -1 19 0 6.27 4.79 <
 0 19 0 89.46 6.18 o
 1 19 0 143.19 6.79 o
 2 19 0 11.61 5.64 <
 3 19 0 36.77 4.95 o
 4 19 0 78.25 7.80 o
 5 19 0 5.36 6.48 <
 6 19 0 27.96 6.93 o
 -10 20 0 84.16 7.72 o
 -9 20 0 213.80 8.85 o
 -8 20 0 131.32 7.38 o
 -7 20 0 2.35 5.04 <
 -6 20 0 34.22 5.67 o
 -5 20 0 9.54 5.31 <
 -4 20 0 44.03 5.88 o
 -3 20 0 223.23 9.69 o
 -2 20 0 252.42 10.39 o
 -1 20 0 566.00 11.10 o
 0 20 0 149.47 7.38 o
 1 20 0 152.30 7.17 o
 2 20 0 6.13 5.80 <
 3 20 0 -3.38 5.19 <
 4 20 0 177.52 9.86 o
 5 20 0 -1.53 7.29 <
 -10 21 0 9.22 6.70 <
 -9 21 0 4.79 6.05 <
 -8 21 0 33.10 5.87 o
 -7 21 0 -4.70 5.73 <
 -6 21 0 70.36 6.41 o
 -5 21 0 1.79 5.11 <
 -4 21 0 3.53 6.26 <
 -3 21 0 119.19 8.48 o
 -2 21 0 473.90 12.96 o
 -1 21 0 15.96 5.74 <
 0 21 0 395.30 10.47 o
 1 21 0 3.18 7.39 <
 2 21 0 159.46 9.65 o
 3 21 0 514.76 13.54 o
 4 21 0 6.01 7.88 <
 5 21 0 -4.32 8.29 <
 -9 22 0 32.41 6.61 o
 -8 22 0 77.71 6.97 o
 -7 22 0 209.92 8.68 o
 -6 22 0 25.45 5.84 o
 -5 22 0 4.25 5.06 <
 -4 22 0 -0.50 6.47 <
 -3 22 0 170.85 9.44 o
 -2 22 0 6.12 6.97 <
 -1 22 0 106.20 7.07 o
 0 22 0 41.81 8.45 o
 1 22 0 715.99 15.93 o
 2 22 0 471.48 13.83 o
 3 22 0 32.45 8.72 <
 4 22 0 -8.83 7.43 <
 -8 23 0 38.13 6.29 o
 -7 23 0 9.04 6.27 <
 -6 23 0 93.49 7.08 o
 -5 23 0 158.35 8.88 o
 -4 23 0 -4.99 6.39 <
 -3 23 0 64.26 8.00 o
 -2 23 0 13.50 7.70 <
 -1 23 0 16.44 8.91 <
 0 23 0 669.14 16.77 o
 1 23 0 112.61 10.23 o
 2 23 0 16.39 8.24 <
 -7 24 0 208.89 8.75 o
 -6 24 0 123.58 7.41 o
 -5 24 0 33.89 7.02 o
 -4 24 0 -0.44 6.90 <
 -3 24 0 1.55 7.42 <
 -2 24 0 75.80 9.10 o
 -1 24 0 32.38 8.53 <
 0 24 0 53.12 9.17 o
 1 24 0 270.47 13.33 o
 -5 25 0 2.76 6.85 <
 -4 25 0 17.89 8.05 <
 -3 25 0 71.81 9.00 o
 -2 25 0 -3.48 8.03 <
 -1 25 0 127.82 10.92 o
 0 -25 1 4.27 8.70 <
 1 -25 1 235.29 12.11 o
 2 -25 1 102.42 9.51 o
 3 -25 1 74.55 8.63 o
 4 -25 1 338.29 12.09 o
 5 -25 1 65.68 7.88 o
 6 -25 1 0.45 7.25 <
 -2 -24 1 1.59 7.82 <
 -1 -24 1 8.94 8.91 <
 0 -24 1 143.56 10.78 o
 1 -24 1 16.28 8.01 <
 2 -24 1 23.44 8.07 <
 3 -24 1 446.32 13.30 o
 4 -24 1 10.54 6.84 <
 5 -24 1 156.06 8.81 o
 6 -24 1 165.46 8.11 o
 7 -24 1 13.39 6.22 <
 -3 -23 1 28.85 8.25 <
 -2 -23 1 112.80 9.61 o
 -1 -23 1 -1.07 7.57 <
 0 -23 1 -2.79 8.00 <
 1 -23 1 57.37 8.49 o
 2 -23 1 23.42 7.78 <
 3 -23 1 80.64 8.76 o
 4 -23 1 158.15 8.97 o
 5 -23 1 12.78 6.16 <
 6 -23 1 234.36 8.80 o
 7 -23 1 76.31 6.83 o
 8 -23 1 13.18 5.94 <
 -4 -22 1 117.76 9.77 o
 -3 -22 1 96.70 9.06 o
 -2 -22 1 2.42 7.35 <
 -1 -22 1 176.25 10.12 o
 0 -22 1 0.25 6.08 <
 1 -22 1 -2.74 5.37 <
 2 -22 1 127.65 7.62 o
 3 -22 1 -1.57 6.71 <
 4 -22 1 354.05 11.03 o
 5 -22 1 323.05 9.80 o
 6 -22 1 55.83 5.88 o
 7 -22 1 96.54 7.10 o
 8 -22 1 242.32 8.89 o
 9 -22 1 0.94 6.19 <
 -5 -21 1 126.18 9.61 o
 -4 -21 1 9.24 7.13 <
 -3 -21 1 12.35 7.09 <
 -2 -21 1 50.19 6.67 o
 -1 -21 1 22.46 6.03 <
 0 -21 1 1.22 5.80 <
 1 -21 1 -0.70 5.64 <
 2 -21 1 1.03 5.24 <
 3 -21 1 721.38 14.46 o
 4 -21 1 473.29 12.02 o
 5 -21 1 -0.71 5.14 <
 6 -21 1 228.67 8.36 o
 7 -21 1 301.92 9.30 o
 8 -21 1 14.69 5.68 <
 9 -21 1 63.45 7.08 o
 10 -21 1 -1.51 6.25 <
 -6 -20 1 219.51 9.63 o
 -5 -20 1 32.26 7.30 o
 -4 -20 1 122.24 9.05 o
 -3 -20 1 11.91 5.74 <
 -2 -20 1 11.79 5.27 <
 -1 -20 1 45.28 5.58 o
 0 -20 1 342.58 9.40 o
 1 -20 1 311.42 9.07 o
 2 -20 1 533.25 11.17 o
 3 -20 1 298.07 10.39 o
 4 -20 1 4.26 5.20 <
 5 -20 1 527.45 11.03 o
 6 -20 1 -4.20 4.92 <
 7 -20 1 73.56 6.33 o
 8 -20 1 351.61 9.63 o
 9 -20 1 25.20 6.21 o
 10 -20 1 4.88 6.29 <
 -6 -19 1 118.48 7.99 o
 -5 -19 1 208.84 9.65 o
 -4 -19 1 21.19 6.65 <
 -3 -19 1 114.33 5.95 o
 -2 -19 1 11.85 4.83 <
 -1 -19 1 69.49 5.80 o
 0 -19 1 169.84 7.23 o
 1 -19 1 75.20 5.85 o
 2 -19 1 49.64 5.69 o
 3 -19 1 17.29 5.71 <
 4 -19 1 52.94 5.67 o
 5 -19 1 5.56 4.87 <
 6 -19 1 329.58 8.94 o
 7 -19 1 25.82 5.25 o
 8 -19 1 97.05 6.57 o
 9 -19 1 1.44 5.52 <
 10 -19 1 -0.53 6.42 <
 11 -19 1 7.01 6.11 <
 -7 -18 1 225.11 11.64 o
 -6 -18 1 6.71 5.89 <
 -5 -18 1 275.89 9.84 o
 -4 -18 1 87.25 7.05 o
 -3 -18 1 16.45 4.81 <
 -2 -18 1 256.94 7.86 o
 -1 -18 1 -0.89 4.65 <
 0 -18 1 12.19 4.56 <
 1 -18 1 179.85 7.14 o
 2 -18 1 82.71 5.90 o
 3 -18 1 23.61 5.57 o
 4 -18 1 24.62 4.95 o
 5 -18 1 181.71 7.10 o
 6 -18 1 16.58 5.05 <
 7 -18 1 338.67 8.42 o
 8 -18 1 43.12 4.86 o
 9 -18 1 109.29 5.81 o
 10 -18 1 7.54 5.77 <
 11 -18 1 0.18 5.37 <
 -8 -17 1 51.14 8.45 o
 -7 -17 1 101.36 7.92 o
 -6 -17 1 801.60 13.53 o
 -5 -17 1 128.55 8.02 o
 -4 -17 1 17.92 6.18 <
 -3 -17 1 347.40 8.49 o
 -2 -17 1 3.96 4.63 <
 -1 -17 1 19.51 4.46 o
 0 -17 1 -4.29 3.98 <
 1 -17 1 13.86 4.55 <
 2 -17 1 431.85 9.55 o
 3 -17 1 205.98 7.04 o
 4 -17 1 0.96 4.55 <
 5 -17 1 323.78 8.36 o
 6 -17 1 65.32 5.63 o
 7 -17 1 18.13 4.52 o
 8 -17 1 626.64 9.58 o
 9 -17 1 184.30 6.24 o
 10 -17 1 0.05 5.81 <
 11 -17 1 -0.05 5.42 <
 12 -17 1 30.12 6.29 o
 -8 -16 1 150.99 9.81 o
 -7 -16 1 108.11 7.59 o
 -6 -16 1 20.72 5.22 <
 -5 -16 1 605.97 12.55 o
 -4 -16 1 529.87 11.79 o
 -3 -16 1 3.01 3.96 <
 -2 -16 1 0.73 4.31 <
 -1 -16 1 91.18 5.57 o
 0 -16 1 9.30 4.40 <
 1 -16 1 -0.15 4.09 <
 2 -16 1 55.92 4.94 o
 3 -16 1 74.88 5.29 o
 4 -16 1 1081.31 13.00 o
 5 -16 1 192.49 6.74 o
 6 -16 1 182.25 6.81 o
 7 -16 1 254.31 7.12 o
 8 -16 1 1.00 3.54 <
 9 -16 1 19.05 3.92 o
 10 -16 1 23.34 5.25 o
 11 -16 1 3.26 5.45 <
 12 -16 1 23.96 6.13 <
 -9 -15 1 344.44 12.59 o
 -8 -15 1 4.55 5.58 <
 -7 -15 1 233.60 9.06 o
 -6 -15 1 220.41 8.63 o
 -5 -15 1 155.78 7.95 o
 -4 -15 1 40.80 6.43 o
 -3 -15 1 427.83 9.97 o
 -2 -15 1 38.28 4.85 o
 -1 -15 1 57.30 4.88 o
 0 -15 1 11.62 4.15 <
 1 -15 1 171.35 6.14 o
 2 -15 1 426.91 8.40 o
 3 -15 1 657.61 9.78 o
 4 -15 1 20.01 4.44 o
 5 -15 1 1515.65 14.52 o
 6 -15 1 521.09 9.02 o
 7 -15 1 22.39 3.85 o
 8 -15 1 115.49 4.39 o
 9 -15 1 9.44 4.50 <
 10 -15 1 27.21 5.20 o
 11 -15 1 17.31 5.69 <
 12 -15 1 1.52 6.27 <
 -9 -14 1 2.96 6.61 <
 -8 -14 1 242.95 7.28 o
 -7 -14 1 118.38 6.16 o
 -6 -14 1 287.02 9.25 o
 -5 -14 1 24.48 5.55 o
 -4 -14 1 564.91 11.44 o
 -3 -14 1 114.36 6.23 o
 -2 -14 1 39.39 4.25 o
 -1 -14 1 12.87 3.54 <
 0 -14 1 45.54 4.30 o
 1 -14 1 114.89 5.38 o
 2 -14 1 39.33 4.02 o
 3 -14 1 883.23 10.62 o
 4 -14 1 1709.75 14.52 o
 5 -14 1 169.11 5.97 o
 6 -14 1 271.70 6.96 o
 7 -14 1 119.01 5.14 o
 8 -14 1 40.73 3.04 o
 9 -14 1 45.33 1.81 o
 10 -14 1 2.02 4.07 <
 11 -14 1 -0.70 5.08 <
 12 -14 1 69.67 7.02 o
 -10 -13 1 27.41 7.79 <
 -9 -13 1 90.95 7.20 o
 -8 -13 1 61.23 4.96 o
 -7 -13 1 84.33 5.23 o
 -6 -13 1 48.23 5.98 o
 -5 -13 1 152.86 6.96 o
 -4 -13 1 211.71 7.68 o
 -3 -13 1 19.53 4.81 o
 -2 -13 1 106.26 5.82 o
 -1 -13 1 52.49 4.11 o
 0 -13 1 289.92 6.58 o
 1 -13 1 28.84 3.97 o
 2 -13 1 861.13 9.90 o
 3 -13 1 520.93 8.25 o
 4 -13 1 447.37 7.77 o
 5 -13 1 1082.25 11.02 o
 6 -13 1 230.11 6.31 o
 7 -13 1 28.76 3.75 o
 8 -13 1 41.81 4.77 o
 9 -13 1 17.64 3.73 o
 10 -13 1 40.51 4.68 o
 11 -13 1 1.78 5.35 <
 12 -13 1 8.91 5.94 <
 13 -13 1 46.39 7.47 o
 -10 -12 1 9.06 6.83 <
 -9 -12 1 1.65 5.43 <
 -8 -12 1 29.54 4.10 o
 -7 -12 1 77.28 5.13 o
 -6 -12 1 18.82 4.80 <
 -5 -12 1 129.14 6.48 o
 -4 -12 1 20.23 4.49 o
 -3 -12 1 212.38 7.13 o
 -2 -12 1 2.02 3.50 <
 -1 -12 1 6.98 3.20 <
 0 -12 1 984.67 10.36 o
 1 -12 1 369.31 6.95 o
 2 -12 1 407.36 6.86 o
 3 -12 1 646.82 8.43 o
 4 -12 1 649.64 8.63 o
 5 -12 1 298.31 6.49 o
 6 -12 1 942.19 10.56 o
 7 -12 1 220.94 5.36 o
 8 -12 1 2.56 3.91 <
 9 -12 1 4.29 3.72 <
 10 -12 1 35.70 4.15 o
 11 -12 1 21.48 5.55 <
 12 -12 1 -1.73 6.08 <
 13 -12 1 7.18 6.33 <
 -10 -11 1 9.03 5.69 <
 -9 -11 1 14.29 5.47 <
 -8 -11 1 28.87 3.71 o
 -7 -11 1 85.59 4.77 o
 -6 -11 1 10.32 4.82 <
 -5 -11 1 193.40 7.21 o
 -4 -11 1 696.84 10.64 o
 -3 -11 1 31.22 4.34 o
 -2 -11 1 792.92 9.26 o
 -1 -11 1 87.51 4.13 o
 0 -11 1 379.38 6.63 o
 1 -11 1 74.35 4.13 o
 2 -11 1 23.26 3.28 o
 3 -11 1 19.45 3.33 o
 4 -11 1 564.39 7.34 o
 5 -11 1 1031.85 10.76 o
 6 -11 1 46.61 3.76 o
 7 -11 1 235.69 4.56 o
 8 -11 1 42.34 4.22 o
 9 -11 1 8.04 3.70 <
 10 -11 1 3.03 3.25 <
 11 -11 1 55.24 5.69 o
 12 -11 1 24.20 5.70 o
 13 -11 1 52.38 5.88 o
 -11 -10 1 21.36 6.38 <
 -10 -10 1 112.90 6.97 o
 -9 -10 1 138.55 6.98 o
 -8 -10 1 214.28 7.41 o
 -7 -10 1 131.69 5.62 o
 -6 -10 1 312.81 7.46 o
 -5 -10 1 197.95 6.78 o
 -4 -10 1 959.94 11.93 o
 -3 -10 1 2383.90 16.57 o
 -2 -10 1 601.81 7.94 o
 -1 -10 1 58.87 4.05 o
 0 -10 1 12.80 3.06 o
 1 -10 1 4.70 2.73 <
 2 -10 1 357.37 6.03 o
 3 -10 1 110.28 4.06 o
 4 -10 1 210.38 5.01 o
 5 -10 1 274.58 5.84 o
 6 -10 1 341.04 5.98 o
 7 -10 1 10.71 2.77 <
 8 -10 1 130.46 4.90 o
 9 -10 1 6.82 3.65 <
 10 -10 1 -0.93 3.02 <
 11 -10 1 28.43 5.36 o
 12 -10 1 27.34 5.67 o
 13 -10 1 0.99 5.67 <
 -11 -9 1 56.81 6.81 o
 -10 -9 1 29.45 6.39 o
 -9 -9 1 3.71 5.30 <
 -8 -9 1 113.38 6.51 o
 -7 -9 1 857.39 12.66 o
 -6 -9 1 89.59 4.82 o
 -5 -9 1 386.64 8.23 o
 -4 -9 1 1025.76 11.76 o
 -3 -9 1 326.93 6.71 o
 -2 -9 1 -2.31 2.87 <
 -1 -9 1 92.79 3.91 o
 0 -9 1 -1.47 2.84 <
 1 -9 1 551.73 6.58 o
 2 -9 1 832.85 8.09 o
 3 -9 1 737.58 7.44 o
 4 -9 1 628.61 7.28 o
 5 -9 1 10.00 3.11 <
 6 -9 1 1133.02 8.84 o
 7 -9 1 743.60 5.22 o
 8 -9 1 103.21 4.51 o
 9 -9 1 4.81 3.31 <
 10 -9 1 3.30 3.31 <
 11 -9 1 136.29 4.58 o
 12 -9 1 3.60 5.06 <
 13 -9 1 7.51 5.48 <
 -11 -8 1 58.91 7.02 o
 -10 -8 1 51.24 6.32 o
 -9 -8 1 134.80 7.38 o
 -8 -8 1 17.67 2.73 o
 -7 -8 1 48.44 5.55 o
 -6 -8 1 802.13 12.03 o
 -5 -8 1 514.31 8.06 o
 -4 -8 1 40.56 3.75 o
 -3 -8 1 206.12 5.53 o
 -2 -8 1 88.66 4.12 o
 -1 -8 1 -3.29 2.28 <
 0 -8 1 70.50 3.31 o
 1 -8 1 365.16 5.50 o
 2 -8 1 1150.49 8.83 o
 3 -8 1 532.81 6.49 o
 4 -8 1 316.77 5.51 o
 5 -8 1 2426.21 13.68 o
 6 -8 1 189.46 4.78 o
 7 -8 1 83.84 3.73 o
 8 -8 1 566.39 7.89 o
 9 -8 1 33.93 3.53 o
 10 -8 1 3.47 3.08 <
 11 -8 1 65.22 4.08 o
 12 -8 1 3.18 5.32 <
 13 -8 1 60.12 6.70 o
 -12 -7 1 5.19 5.94 <
 -11 -7 1 -3.43 5.36 <
 -10 -7 1 7.22 4.75 <
 -9 -7 1 4.29 5.09 <
 -8 -7 1 615.19 11.24 o
 -7 -7 1 52.37 5.19 o
 -6 -7 1 8.52 4.33 <
 -5 -7 1 144.46 5.91 o
 -4 -7 1 258.20 6.59 o
 -3 -7 1 267.80 5.56 o
 -2 -7 1 396.21 6.09 o
 -1 -7 1 251.99 4.64 o
 0 -7 1 610.88 6.65 o
 1 -7 1 347.74 5.05 o
 2 -7 1 122.74 3.60 o
 3 -7 1 572.98 6.23 o
 4 -7 1 868.72 7.60 o
 5 -7 1 15.20 2.40 o
 6 -7 1 348.49 3.74 o
 7 -7 1 433.70 6.53 o
 8 -7 1 79.65 3.90 o
 9 -7 1 1.41 4.12 <
 10 -7 1 12.76 4.88 <
 11 -7 1 11.35 3.52 <
 12 -7 1 87.97 6.62 o
 13 -7 1 26.06 6.31 o
 -12 -6 1 12.46 6.26 <
 -11 -6 1 -1.09 5.14 <
 -10 -6 1 1.63 4.92 <
 -9 -6 1 224.53 8.02 o
 -8 -6 1 18.32 4.92 <
 -7 -6 1 551.47 6.93 o
 -6 -6 1 859.63 11.49 o
 -5 -6 1 40.74 4.49 o
 -4 -6 1 8.41 3.22 <
 -3 -6 1 588.26 7.18 o
 -2 -6 1 1.99 2.93 <
 -1 -6 1 8.49 2.15 <
 0 -6 1 8.66 2.08 o
 1 -6 1 -0.38 2.08 <
 2 -6 1 2447.90 11.71 o
 3 -6 1 1001.68 7.42 o
 4 -6 1 51.70 2.43 o
 5 -6 1 1100.72 5.56 o
 6 -6 1 40.32 3.36 o
 7 -6 1 70.22 4.18 o
 8 -6 1 62.61 4.69 o
 9 -6 1 41.12 4.60 o
 10 -6 1 16.58 3.98 o
 11 -6 1 53.33 4.55 o
 12 -6 1 15.84 5.59 <
 13 -6 1 19.23 6.22 <
 -12 -5 1 8.98 6.33 <
 -11 -5 1 24.25 5.72 o
 -10 -5 1 3.01 4.64 <
 -9 -5 1 5.74 4.79 <
 -8 -5 1 88.66 5.59 o
 -7 -5 1 74.88 5.10 o
 -6 -5 1 483.71 6.67 o
 -5 -5 1 625.70 7.66 o
 -4 -5 1 26.19 3.88 o
 -3 -5 1 84.06 3.93 o
 -2 -5 1 74.55 3.46 o
 -1 -5 1 -0.84 1.45 <
 0 -5 1 16.78 2.20 o
 1 -5 1 152.83 3.16 o
 2 -5 1 -2.48 1.82 <
 3 -5 1 433.93 4.53 o
 4 -5 1 710.28 5.84 o
 5 -5 1 84.64 1.91 o
 6 -5 1 7.45 2.94 <
 7 -5 1 0.98 3.11 <
 8 -5 1 266.62 6.97 o
 9 -5 1 54.17 4.48 o
 10 -5 1 17.01 4.00 o
 11 -5 1 37.26 4.12 o
 12 -5 1 2.80 5.30 <
 13 -5 1 9.57 5.60 <
 -12 -4 1 4.83 5.91 <
 -11 -4 1 -1.22 5.12 <
 -10 -4 1 47.03 5.41 o
 -9 -4 1 0.37 4.37 <
 -8 -4 1 52.06 4.84 o
 -7 -4 1 72.04 4.99 o
 -6 -4 1 137.29 5.38 o
 -5 -4 1 531.98 6.43 o
 -4 -4 1 712.63 6.61 o
 -3 -4 1 220.22 4.70 o
 -2 -4 1 994.39 7.75 o
 0 -4 1 307.58 3.45 o
 1 -4 1 388.44 3.75 o
 2 -4 1 1003.88 5.41 o
 3 -4 1 342.80 3.61 o
 4 -4 1 463.25 3.67 o
 5 -4 1 60.52 2.41 o
 6 -4 1 154.21 4.81 o
 7 -4 1 144.26 5.21 o
 8 -4 1 132.83 5.04 o
 9 -4 1 3.38 3.42 <
 10 -4 1 3.70 3.47 <
 11 -4 1 -0.20 3.34 <
 12 -4 1 23.17 4.64 o
 13 -4 1 0.29 5.49 <
 -13 -3 1 0.36 6.92 <
 -12 -3 1 6.41 5.94 <
 -11 -3 1 9.86 4.59 <
 -10 -3 1 16.58 4.81 <
 -9 -3 1 54.90 5.41 o
 -8 -3 1 27.34 4.41 o
 -7 -3 1 87.66 4.81 o
 -6 -3 1 902.48 10.48 o
 -5 -3 1 743.22 8.98 o
 -4 -3 1 238.74 3.84 o
 -3 -3 1 3541.86 15.32 o
 -2 -3 1 9.44 2.33 o
 -1 -3 1 39.48 1.62 o
 1 -3 1 7.74 1.16 o
 2 -3 1 1916.30 5.94 o
 3 -3 1 1386.09 5.23 o
 4 -3 1 172.57 2.82 o
 5 -3 1 1.19 2.62 <
 6 -3 1 722.13 8.84 o
 7 -3 1 9.47 2.84 <
 8 -3 1 157.61 4.87 o
 9 -3 1 327.63 6.78 o
 10 -3 1 105.97 4.83 o
 11 -3 1 253.40 5.60 o
 12 -3 1 42.23 5.28 o
 13 -3 1 7.91 6.03 <
 -13 -2 1 12.75 6.80 <
 -12 -2 1 10.43 5.74 <
 -11 -2 1 106.71 5.95 o
 -10 -2 1 38.81 4.68 o
 -9 -2 1 1.15 4.49 <
 -8 -2 1 101.24 5.60 o
 -7 -2 1 401.52 7.82 o
 -6 -2 1 233.51 6.01 o
 -5 -2 1 1337.24 11.44 o
 -4 -2 1 4325.36 18.21 o
 -3 -2 1 88.28 2.20 o
 -2 -2 1 225.89 3.47 o
 2 -2 1 3.50 0.89 <
 3 -2 1 58.55 1.72 o
 4 -2 1 433.61 4.51 o
 5 -2 1 25.65 2.53 o
 6 -2 1 48.35 3.06 o
 7 -2 1 79.09 3.61 o
 8 -2 1 10.27 2.75 <
 9 -2 1 0.74 2.98 <
 10 -2 1 67.02 3.86 o
 11 -2 1 134.35 6.49 o
 12 -2 1 0.98 4.90 <
 13 -2 1 86.10 7.21 o
 -13 -1 1 17.86 6.72 <
 -12 -1 1 -0.19 5.83 <
 -11 -1 1 1.25 3.92 <
 -10 -1 1 2.22 4.04 <
 -9 -1 1 253.75 7.02 o
 -8 -1 1 106.50 5.16 o
 -7 -1 1 9.03 3.16 <
 -6 -1 1 2097.97 15.23 o
 -5 -1 1 363.30 6.36 o
 -4 -1 1 2.35 0.77 <
 -3 -1 1 353.79 4.76 o
 -2 -1 1 260.34 3.49 o
 2 -1 1 598.19 3.81 o
 3 -1 1 517.26 4.52 o
 4 -1 1 78.47 2.67 o
 5 -1 1 648.93 6.84 o
 6 -1 1 44.38 2.97 o
 7 -1 1 13.19 2.79 o
 8 -1 1 83.63 3.65 o
 9 -1 1 25.38 2.98 o
 10 -1 1 128.56 5.58 o
 11 -1 1 -0.07 3.51 <
 12 -1 1 31.46 5.42 o
 13 -1 1 5.76 6.30 <
 -13 0 1 9.78 6.51 <
 -12 0 1 -1.47 5.68 <
 -11 0 1 4.57 3.36 <
 -10 0 1 155.85 5.65 o
 -9 0 1 105.48 4.77 o
 -8 0 1 114.22 5.18 o
 -7 0 1 476.99 5.42 o
 -6 0 1 -0.08 1.73 <
 -5 0 1 51.75 2.22 o
 -4 0 1 271.20 4.57 o
 -3 0 1 366.52 4.79 o
 -2 0 1 1.13 1.48 <
 2 0 1 23.74 1.46 o
 3 0 1 1220.01 6.76 o
 4 0 1 202.47 3.78 o
 5 0 1 5.05 2.26 <
 6 0 1 540.54 6.60 o
 7 0 1 785.29 8.21 o
 8 0 1 3.37 2.66 <
 9 0 1 452.35 8.56 o
 10 0 1 150.48 6.23 o
 11 0 1 1.96 3.90 <
 12 0 1 11.81 6.21 <
 13 0 1 33.16 6.88 o
 -13 1 1 9.59 6.19 <
 -12 1 1 42.55 6.17 o
 -11 1 1 4.60 5.16 <
 -10 1 1 1.98 3.58 <
 -9 1 1 181.81 3.78 o
 -8 1 1 44.51 2.95 o
 -7 1 1 387.93 5.77 o
 -6 1 1 5.20 2.29 <
 -5 1 1 314.53 4.74 o
 -4 1 1 760.47 6.25 o
 -3 1 1 88.45 2.28 o
 -2 1 1 138.85 2.47 o
 2 1 1 92.69 2.32 o
 3 1 1 0.92 1.51 <
 4 1 1 1070.52 7.50 o
 5 1 1 3960.72 16.32 o
 6 1 1 753.67 7.96 o
 7 1 1 26.26 3.83 o
 8 1 1 180.53 6.24 o
 9 1 1 13.07 4.69 <
 10 1 1 26.97 4.45 o
 11 1 1 27.84 4.63 o
 12 1 1 -2.18 5.64 <
 13 1 1 85.84 7.98 o
 -13 2 1 16.40 6.36 <
 -12 2 1 -1.30 5.19 <
 -11 2 1 40.35 5.76 o
 -10 2 1 2.38 2.18 <
 -9 2 1 102.34 4.07 o
 -8 2 1 692.45 6.79 o
 -7 2 1 117.78 3.48 o
 -6 2 1 801.41 6.61 o
 -5 2 1 637.63 4.81 o
 -4 2 1 -0.04 2.24 <
 -3 2 1 359.36 4.59 o
 -2 2 1 77.92 1.63 o
 1 2 1 53.88 1.79 o
 2 2 1 -2.49 2.15 <
 3 2 1 1007.26 8.13 o
 4 2 1 2640.92 13.16 o
 5 2 1 136.39 4.68 o
 6 2 1 432.77 7.53 o
 7 2 1 74.75 4.55 o
 8 2 1 5.75 4.20 <
 9 2 1 36.20 4.84 o
 10 2 1 83.97 5.90 o
 11 2 1 19.34 4.87 <
 12 2 1 93.64 7.36 o
 -13 3 1 1.95 6.06 <
 -12 3 1 10.42 5.01 <
 -11 3 1 1.34 2.34 <
 -10 3 1 161.08 5.22 o
 -9 3 1 289.81 6.37 o
 -8 3 1 20.35 4.10 o
 -7 3 1 432.83 7.68 o
 -6 3 1 168.69 5.06 o
 -5 3 1 36.09 2.91 o
 -4 3 1 324.81 4.90 o
 -3 3 1 11.58 1.33 o
 -2 3 1 15.68 1.64 o
 -1 3 1 116.26 2.24 o
 0 3 1 155.51 2.28 o
 1 3 1 15.16 1.55 o
 2 3 1 1093.61 8.38 o
 3 3 1 385.09 5.85 o
 4 3 1 47.79 3.60 o
 5 3 1 324.11 6.58 o
 6 3 1 3.87 3.51 <
 7 3 1 192.31 6.09 o
 8 3 1 58.95 4.86 o
 9 3 1 -1.00 4.14 <
 10 3 1 3.40 4.30 <
 11 3 1 -1.41 4.54 <
 12 3 1 12.66 5.91 <
 -13 4 1 3.55 5.77 <
 -12 4 1 -1.45 5.15 <
 -11 4 1 79.55 4.31 o
 -10 4 1 17.55 3.74 o
 -9 4 1 116.69 5.92 o
 -8 4 1 466.00 8.60 o
 -7 4 1 31.59 3.85 o
 -6 4 1 507.23 7.54 o
 -5 4 1 169.62 4.46 o
 -4 4 1 26.46 2.58 o
 -3 4 1 384.23 3.51 o
 -2 4 1 342.84 4.08 o
 -1 4 1 9.58 1.97 o
 0 4 1 31.42 1.76 o
 1 4 1 4.82 1.88 <
 2 4 1 389.19 6.12 o
 3 4 1 189.68 4.70 o
 4 4 1 89.06 4.40 o
 5 4 1 335.11 6.92 o
 6 4 1 492.74 8.52 o
 7 4 1 7.38 3.96 <
 8 4 1 265.76 7.57 o
 9 4 1 28.05 4.76 o
 10 4 1 -2.36 4.24 <
 11 4 1 6.70 4.96 <
 12 4 1 6.74 5.68 <
 -13 5 1 3.53 5.98 <
 -12 5 1 -1.76 5.32 <
 -11 5 1 19.03 4.11 o
 -10 5 1 25.00 4.62 o
 -9 5 1 1.45 4.18 <
 -8 5 1 9.02 3.76 <
 -7 5 1 99.59 4.53 o
 -6 5 1 17.58 3.04 o
 -5 5 1 262.14 5.34 o
 -4 5 1 938.59 6.08 o
 -3 5 1 11.08 1.93 o
 -2 5 1 2.30 2.08 <
 -1 5 1 3.44 1.83 <
 0 5 1 124.04 2.73 o
 1 5 1 103.43 2.89 o
 2 5 1 174.86 4.69 o
 3 5 1 194.61 5.38 o
 4 5 1 547.41 8.36 o
 5 5 1 36.24 4.20 o
 6 5 1 43.31 4.46 o
 7 5 1 487.54 9.18 o
 8 5 1 88.75 5.82 o
 9 5 1 0.11 4.24 <
 10 5 1 6.48 5.02 <
 11 5 1 48.59 5.36 o
 12 5 1 69.77 7.38 o
 -13 6 1 50.88 6.79 o
 -12 6 1 14.58 5.80 <
 -11 6 1 6.24 4.04 <
 -10 6 1 19.58 4.46 o
 -9 6 1 176.35 6.61 o
 -8 6 1 12.45 3.92 <
 -7 6 1 125.17 4.90 o
 -6 6 1 935.13 9.83 o
 -5 6 1 1088.84 6.85 o
 -4 6 1 64.27 2.48 o
 -3 6 1 778.13 6.50 o
 -2 6 1 18.71 2.32 o
 -1 6 1 35.94 2.58 o
 0 6 1 128.90 3.29 o
 1 6 1 -0.69 1.96 <
 2 6 1 114.60 5.02 o
 3 6 1 386.93 7.35 o
 4 6 1 24.35 3.56 o
 5 6 1 575.56 9.37 o
 6 6 1 130.03 5.84 o
 7 6 1 15.87 4.48 <
 8 6 1 76.52 5.81 o
 9 6 1 -0.87 4.59 <
 10 6 1 40.60 5.65 o
 11 6 1 -0.83 4.88 <
 12 6 1 28.46 6.98 o
 -13 7 1 72.01 7.27 o
 -12 7 1 1.84 5.18 <
 -11 7 1 11.90 5.04 <
 -10 7 1 43.13 5.36 o
 -9 7 1 53.17 4.71 o
 -8 7 1 400.43 8.11 o
 -7 7 1 526.58 7.64 o
 -6 7 1 11.52 2.75 o
 -5 7 1 532.16 4.91 o
 -4 7 1 1599.71 9.60 o
 -3 7 1 651.48 6.79 o
 -2 7 1 262.42 4.97 o
 -1 7 1 164.27 4.01 o
 0 7 1 -2.43 2.18 <
 1 7 1 981.08 8.60 o
 2 7 1 57.76 4.81 o
 3 7 1 18.22 3.73 o
 4 7 1 130.59 5.12 o
 5 7 1 133.29 5.42 o
 6 7 1 668.34 9.58 o
 7 7 1 367.47 7.66 o
 8 7 1 74.23 5.87 o
 9 7 1 158.77 7.49 o
 10 7 1 12.65 5.53 <
 11 7 1 46.84 6.62 o
 -13 8 1 18.11 6.21 <
 -12 8 1 10.03 5.71 <
 -11 8 1 47.65 4.42 o
 -10 8 1 10.57 3.83 <
 -9 8 1 74.82 4.62 o
 -8 8 1 22.33 3.50 o
 -7 8 1 61.57 3.60 o
 -6 8 1 89.80 2.95 o
 -5 8 1 6.72 2.26 <
 -4 8 1 211.79 4.54 o
 -3 8 1 633.31 7.15 o
 -2 8 1 132.30 4.29 o
 -1 8 1 180.98 4.44 o
 0 8 1 258.39 5.02 o
 1 8 1 311.40 5.84 o
 2 8 1 567.51 8.41 o
 3 8 1 64.81 4.48 o
 4 8 1 962.25 11.15 o
 5 8 1 1293.31 13.27 o
 6 8 1 490.41 8.16 o
 7 8 1 59.24 4.67 o
 8 8 1 209.88 6.26 o
 9 8 1 17.28 5.79 <
 10 8 1 188.96 8.80 o
 11 8 1 -0.64 6.00 <
 -13 9 1 0.61 5.70 <
 -12 9 1 10.84 4.85 <
 -11 9 1 2.52 3.70 <
 -10 9 1 2.74 3.39 <
 -9 9 1 156.45 5.57 o
 -8 9 1 361.60 7.04 o
 -7 9 1 102.09 4.34 o
 -6 9 1 569.99 5.62 o
 -5 9 1 432.20 6.47 o
 -4 9 1 0.17 2.93 <
 -3 9 1 335.42 5.87 o
 -2 9 1 244.48 5.11 o
 -1 9 1 387.01 6.28 o
 0 9 1 11.28 2.81 o
 1 9 1 44.15 3.73 o
 2 9 1 -0.17 3.01 <
 3 9 1 2712.36 18.33 o
 4 9 1 1317.41 13.37 o
 5 9 1 15.54 4.01 <
 6 9 1 279.97 7.81 o
 7 9 1 121.14 5.62 o
 8 9 1 6.90 3.25 <
 9 9 1 303.48 8.37 o
 10 9 1 9.92 5.47 <
 11 9 1 25.25 6.76 <
 -13 10 1 11.31 6.21 <
 -12 10 1 53.01 6.31 o
 -11 10 1 43.65 4.66 o
 -10 10 1 308.95 7.22 o
 -9 10 1 41.92 4.02 o
 -8 10 1 3.27 3.08 <
 -7 10 1 573.31 8.78 o
 -6 10 1 12.30 2.61 o
 -5 10 1 586.17 7.66 o
 -4 10 1 2394.41 15.02 o
 -3 10 1 43.17 3.50 o
 -2 10 1 62.53 3.76 o
 -1 10 1 204.40 5.34 o
 0 10 1 86.34 4.06 o
 1 10 1 106.19 4.36 o
 2 10 1 187.04 5.84 o
 3 10 1 646.09 9.83 o
 4 10 1 440.01 8.69 o
 5 10 1 365.74 8.38 o
 6 10 1 -1.09 4.61 <
 7 10 1 137.66 5.42 o
 8 10 1 3.58 3.50 <
 9 10 1 97.99 6.45 o
 10 10 1 -0.63 5.83 <
 -13 11 1 1.57 5.35 <
 -12 11 1 15.02 5.70 <
 -11 11 1 96.48 6.49 o
 -10 11 1 64.68 4.68 o
 -9 11 1 87.83 4.83 o
 -8 11 1 339.16 7.69 o
 -7 11 1 20.21 3.93 o
 -6 11 1 422.87 6.89 o
 -5 11 1 603.03 8.43 o
 -4 11 1 76.40 4.42 o
 -3 11 1 44.12 3.78 o
 -2 11 1 210.74 5.19 o
 -1 11 1 48.07 3.88 o
 0 11 1 375.65 6.87 o
 1 11 1 13.82 3.53 <
 2 11 1 0.86 3.41 <
 3 11 1 525.37 9.69 o
 4 11 1 324.74 7.89 o
 5 11 1 26.26 4.50 o
 6 11 1 400.14 9.25 o
 7 11 1 50.30 4.69 o
 8 11 1 11.31 3.69 <
 9 11 1 4.54 5.25 <
 10 11 1 11.97 6.31 <
 -13 12 1 16.13 5.80 <
 -12 12 1 17.77 5.73 <
 -11 12 1 0.14 4.98 <
 -10 12 1 81.20 5.28 o
 -9 12 1 73.23 4.83 o
 -8 12 1 1.98 3.93 <
 -7 12 1 474.23 6.97 o
 -6 12 1 22.73 3.31 o
 -5 12 1 70.34 4.41 o
 -4 12 1 156.19 5.50 o
 -3 12 1 94.42 5.10 o
 -2 12 1 203.55 5.43 o
 -1 12 1 84.51 4.42 o
 0 12 1 28.70 3.90 o
 1 12 1 70.78 4.52 o
 2 12 1 108.54 5.11 o
 3 12 1 42.41 5.12 o
 4 12 1 111.66 6.41 o
 5 12 1 13.94 4.81 <
 6 12 1 191.67 7.60 o
 7 12 1 175.50 6.51 o
 8 12 1 4.76 4.05 <
 9 12 1 277.45 10.51 o
 10 12 1 13.35 7.07 <
 -13 13 1 14.65 6.62 <
 -12 13 1 16.33 6.49 <
 -11 13 1 13.19 4.68 <
 -10 13 1 28.08 4.71 o
 -9 13 1 105.19 5.80 o
 -8 13 1 2.79 3.95 <
 -7 13 1 35.00 3.71 o
 -6 13 1 185.04 5.83 o
 -5 13 1 150.91 5.80 o
 -4 13 1 877.06 10.96 o
 -3 13 1 102.89 5.17 o
 -2 13 1 51.62 4.41 o
 -1 13 1 608.07 9.49 o
 0 13 1 -0.55 3.64 <
 1 13 1 4.64 3.50 <
 2 13 1 10.46 3.72 <
 3 13 1 281.10 8.54 o
 4 13 1 137.55 7.07 o
 5 13 1 531.03 9.98 o
 6 13 1 132.37 7.16 o
 7 13 1 63.05 6.23 o
 8 13 1 270.97 7.70 o
 9 13 1 77.06 8.09 o
 -12 14 1 5.20 6.05 <
 -11 14 1 -1.10 5.30 <
 -10 14 1 20.64 4.83 o
 -9 14 1 132.38 3.60 o
 -8 14 1 259.52 6.30 o
 -7 14 1 77.89 4.54 o
 -6 14 1 3.82 4.03 <
 -5 14 1 607.28 9.85 o
 -4 14 1 144.74 5.92 o
 -3 14 1 249.71 6.95 o
 -2 14 1 246.43 6.47 o
 -1 14 1 17.68 4.40 o
 0 14 1 40.73 4.66 o
 1 14 1 146.23 5.93 o
 2 14 1 271.30 6.84 o
 3 14 1 149.04 7.03 o
 4 14 1 235.82 8.52 o
 5 14 1 124.62 6.93 o
 6 14 1 386.72 9.26 o
 7 14 1 205.89 8.40 o
 8 14 1 109.71 8.65 o
 9 14 1 19.38 7.44 <
 -12 15 1 12.53 5.99 <
 -11 15 1 -1.08 5.74 <
 -10 15 1 134.26 6.94 o
 -9 15 1 119.10 6.49 o
 -8 15 1 1.14 3.02 <
 -7 15 1 295.96 6.83 o
 -6 15 1 466.79 9.07 o
 -5 15 1 334.91 8.04 o
 -4 15 1 195.51 6.60 o
 -3 15 1 525.09 9.61 o
 -2 15 1 438.44 9.16 o
 -1 15 1 170.81 6.62 o
 0 15 1 36.20 4.68 o
 1 15 1 66.68 5.33 o
 2 15 1 198.84 6.36 o
 3 15 1 6.78 4.76 <
 4 15 1 62.57 6.71 o
 5 15 1 489.03 11.41 o
 6 15 1 33.32 5.57 o
 7 15 1 25.99 6.16 o
 8 15 1 190.17 10.04 o
 -12 16 1 -6.67 5.74 <
 -11 16 1 7.06 6.09 <
 -10 16 1 31.56 6.29 o
 -9 16 1 14.27 3.84 <
 -8 16 1 602.20 8.74 o
 -7 16 1 99.27 5.44 o
 -6 16 1 36.83 4.72 o
 -5 16 1 538.69 9.95 o
 -4 16 1 26.95 4.96 o
 -3 16 1 9.15 4.65 <
 -2 16 1 644.62 11.01 o
 -1 16 1 48.23 5.29 o
 0 16 1 4.33 4.21 <
 1 16 1 128.70 6.24 o
 2 16 1 0.79 4.87 <
 3 16 1 896.84 12.72 o
 4 16 1 176.22 8.53 o
 5 16 1 2.77 6.05 <
 6 16 1 111.98 6.73 o
 7 16 1 154.66 9.80 o
 8 16 1 5.55 7.70 <
 -11 17 1 19.65 6.05 <
 -10 17 1 30.55 6.52 o
 -9 17 1 178.41 6.35 o
 -8 17 1 56.57 4.65 o
 -7 17 1 103.65 5.65 o
 -6 17 1 199.50 7.21 o
 -5 17 1 231.35 7.56 o
 -4 17 1 60.10 5.67 o
 -3 17 1 6.48 4.98 <
 -2 17 1 -3.06 5.23 <
 -1 17 1 106.77 6.22 o
 0 17 1 0.32 4.34 <
 1 17 1 52.61 5.42 o
 2 17 1 1130.80 12.18 o
 3 17 1 91.56 6.47 o
 4 17 1 128.83 6.93 o
 5 17 1 284.29 10.03 o
 6 17 1 -1.82 5.35 <
 7 17 1 5.11 7.34 <
 -11 18 1 75.49 7.04 o
 -10 18 1 35.47 6.79 o
 -9 18 1 15.79 5.73 <
 -8 18 1 110.00 6.40 o
 -7 18 1 21.55 4.79 o
 -6 18 1 589.54 10.82 o
 -5 18 1 649.05 11.42 o
 -4 18 1 19.45 5.09 <
 -3 18 1 50.46 6.46 o
 -2 18 1 8.29 6.18 <
 -1 18 1 105.02 5.86 o
 0 18 1 0.75 4.49 <
 1 18 1 11.28 4.54 <
 2 18 1 3.59 4.96 <
 3 18 1 186.36 7.31 o
 4 18 1 511.72 12.80 o
 5 18 1 115.34 8.41 o
 6 18 1 82.22 7.58 o
 -11 19 1 13.30 6.67 <
 -10 19 1 3.02 6.25 <
 -9 19 1 193.37 8.57 o
 -8 19 1 123.29 6.83 o
 -7 19 1 162.55 7.01 o
 -6 19 1 13.67 5.42 <
 -5 19 1 480.17 10.46 o
 -4 19 1 242.21 8.42 o
 -3 19 1 47.62 6.90 o
 -2 19 1 155.87 7.91 o
 -1 19 1 -0.05 4.82 <
 0 19 1 -0.24 4.82 <
 1 19 1 63.28 5.44 o
 2 19 1 56.32 6.07 o
 3 19 1 5.59 6.00 <
 4 19 1 35.84 7.04 o
 5 19 1 200.77 9.08 o
 6 19 1 0.17 5.93 <
 -10 20 1 82.75 7.69 o
 -9 20 1 -0.76 5.81 <
 -8 20 1 138.94 7.35 o
 -7 20 1 12.26 5.47 <
 -6 20 1 484.11 10.45 o
 -5 20 1 24.31 5.44 o
 -4 20 1 -0.44 5.82 <
 -3 20 1 309.39 10.55 o
 -2 20 1 -0.95 6.71 <
 -1 20 1 38.04 5.38 o
 0 20 1 40.68 5.20 o
 1 20 1 135.73 6.87 o
 2 20 1 311.14 11.17 o
 3 20 1 68.13 7.51 o
 4 20 1 7.53 6.65 <
 5 20 1 158.59 9.58 o
 -9 21 1 9.90 5.88 <
 -8 21 1 21.62 5.64 <
 -7 21 1 115.61 6.80 o
 -6 21 1 10.90 5.37 <
 -5 21 1 498.95 11.01 o
 -4 21 1 347.61 11.09 o
 -3 21 1 5.46 6.73 <
 -2 21 1 3.88 7.01 <
 -1 21 1 0.33 5.37 <
 0 21 1 -2.78 7.31 <
 1 21 1 70.51 8.06 o
 2 21 1 11.78 7.24 <
 3 21 1 122.04 8.72 o
 4 21 1 586.01 14.87 o
 -9 22 1 129.43 8.41 o
 -8 22 1 33.19 6.10 o
 -7 22 1 4.01 5.52 <
 -6 22 1 174.25 7.66 o
 -5 22 1 2.19 4.94 <
 -4 22 1 175.29 9.71 o
 -3 22 1 40.80 7.61 o
 -2 22 1 215.40 10.38 o
 -1 22 1 6.77 7.56 <
 0 22 1 36.96 8.42 o
 1 22 1 5.54 8.22 <
 2 22 1 81.65 10.13 o
 3 22 1 54.10 9.93 o
 -8 23 1 304.38 9.56 o
 -7 23 1 101.89 7.33 o
 -6 23 1 46.69 6.05 o
 -5 23 1 33.90 6.80 o
 -4 23 1 95.50 8.21 o
 -3 23 1 320.65 11.80 o
 -2 23 1 214.60 11.27 o
 -1 23 1 26.90 8.30 <
 0 23 1 -5.22 8.14 <
 1 23 1 187.51 11.76 o
 2 23 1 18.48 8.86 <
 -6 24 1 71.56 6.64 o
 -5 24 1 78.56 8.26 o
 -4 24 1 195.56 10.52 o
 -3 24 1 148.92 10.04 o
 -2 24 1 2.21 7.70 <
 -1 24 1 89.12 9.43 o
 0 24 1 4.10 8.56 <
 -3 25 1 58.14 8.89 o
 2 -26 2 122.49 10.11 o
 3 -26 2 -7.12 7.70 <
 4 -26 2 4.88 7.41 <
 -1 -25 2 300.68 13.14 o
 0 -25 2 51.42 9.22 o
 1 -25 2 58.29 9.39 o
 2 -25 2 50.34 8.72 o
 3 -25 2 43.00 8.22 o
 4 -25 2 -0.61 6.91 <
 5 -25 2 45.28 7.35 o
 6 -25 2 16.09 5.91 <
 -2 -24 2 245.78 11.92 o
 -1 -24 2 -4.39 8.11 <
 0 -24 2 483.25 14.31 o
 1 -24 2 79.61 8.87 o
 2 -24 2 8.96 7.62 <
 3 -24 2 83.41 8.16 o
 4 -24 2 47.14 7.53 o
 5 -24 2 66.33 7.39 o
 6 -24 2 87.13 7.29 o
 7 -24 2 92.41 7.22 o
 8 -24 2 -1.05 5.98 <
 -3 -23 2 38.09 8.44 o
 -2 -23 2 175.75 10.63 o
 -1 -23 2 936.79 18.11 o
 0 -23 2 257.99 11.30 o
 1 -23 2 85.27 7.19 o
 2 -23 2 295.72 9.97 o
 3 -23 2 21.42 7.70 <
 4 -23 2 24.99 7.52 <
 5 -23 2 206.42 8.42 o
 6 -23 2 -0.68 5.17 <
 7 -23 2 78.70 7.20 o
 8 -23 2 77.12 6.88 o
 9 -23 2 3.59 6.49 <
 -4 -22 2 22.07 7.93 <
 -3 -22 2 920.55 18.06 o
 -2 -22 2 773.40 16.31 o
 -1 -22 2 327.93 10.23 o
 0 -22 2 49.75 6.45 o
 1 -22 2 57.92 7.13 o
 2 -22 2 231.51 8.88 o
 3 -22 2 184.15 9.34 o
 4 -22 2 8.03 6.32 <
 5 -22 2 11.91 5.87 <
 6 -22 2 142.02 7.75 o
 7 -22 2 66.94 6.70 o
 8 -22 2 59.73 6.57 o
 9 -22 2 20.73 6.39 <
 -5 -21 2 10.15 7.28 <
 -4 -21 2 364.88 12.62 o
 -3 -21 2 302.24 9.55 o
 -2 -21 2 107.09 7.36 o
 -1 -21 2 27.93 5.83 o
 0 -21 2 9.52 5.10 <
 1 -21 2 158.95 7.37 o
 2 -21 2 149.63 6.80 o
 3 -21 2 23.07 5.95 <
 4 -21 2 5.41 5.59 <
 5 -21 2 181.23 8.14 o
 6 -21 2 22.94 5.61 o
 7 -21 2 101.40 6.88 o
 8 -21 2 21.03 5.64 <
 9 -21 2 150.13 8.30 o
 10 -21 2 448.48 12.26 o
 -6 -20 2 5.76 7.62 <
 -5 -20 2 -4.79 7.31 <
 -4 -20 2 -2.70 5.90 <
 -3 -20 2 64.23 6.41 o
 -2 -20 2 10.68 5.26 <
 -1 -20 2 4.85 4.56 <
 0 -20 2 176.87 6.99 o
 1 -20 2 54.59 5.81 o
 2 -20 2 20.23 5.52 <
 3 -20 2 188.82 8.74 o
 4 -20 2 37.29 5.54 o
 5 -20 2 45.93 5.75 o
 6 -20 2 41.79 5.51 o
 7 -20 2 0.07 5.30 <
 8 -20 2 445.32 10.30 o
 9 -20 2 193.84 8.57 o
 10 -20 2 11.09 6.50 <
 -7 -19 2 107.85 10.00 o
 -6 -19 2 66.51 8.21 o
 -5 -19 2 27.14 7.30 <
 -4 -19 2 33.78 6.54 o
 -3 -19 2 191.86 8.22 o
 -2 -19 2 197.65 7.53 o
 -1 -19 2 7.49 4.54 <
 0 -19 2 161.99 6.73 o
 1 -19 2 275.85 8.30 o
 2 -19 2 77.45 6.01 o
 3 -19 2 162.67 7.79 o
 4 -19 2 51.86 5.52 o
 5 -19 2 28.12 5.08 o
 6 -19 2 7.47 4.63 <
 7 -19 2 311.98 8.66 o
 8 -19 2 107.44 6.72 o
 9 -19 2 18.48 5.90 <
 10 -19 2 162.04 8.38 o
 11 -19 2 7.02 6.05 <
 -7 -18 2 5.17 6.91 <
 -6 -18 2 62.60 7.88 o
 -5 -18 2 1.66 6.82 <
 -4 -18 2 190.05 9.03 o
 -3 -18 2 262.90 8.86 o
 -2 -18 2 94.60 6.30 o
 -1 -18 2 844.24 11.87 o
 0 -18 2 399.89 8.81 o
 1 -18 2 2.39 4.19 <
 2 -18 2 45.02 5.12 o
 3 -18 2 3.67 4.19 <
 4 -18 2 18.02 4.85 <
 5 -18 2 1.30 4.65 <
 6 -18 2 41.86 4.76 o
 7 -18 2 17.07 5.01 <
 8 -18 2 137.36 6.07 o
 9 -18 2 128.45 6.07 o
 10 -18 2 36.52 6.36 o
 11 -18 2 40.23 6.21 o
 -8 -17 2 20.23 8.33 <
 -7 -17 2 -1.80 6.50 <
 -6 -17 2 0.88 6.43 <
 -5 -17 2 25.79 6.91 <
 -4 -17 2 116.74 7.31 o
 -3 -17 2 465.86 8.85 o
 -2 -17 2 970.73 12.94 o
 -1 -17 2 296.98 7.33 o
 0 -17 2 1366.48 14.17 o
 1 -17 2 273.22 7.45 o
 2 -17 2 3.30 4.14 <
 3 -17 2 7.44 4.14 <
 4 -17 2 28.90 4.77 o
 5 -17 2 20.68 4.76 o
 6 -17 2 48.08 5.07 o
 7 -17 2 61.91 5.18 o
 8 -17 2 13.20 4.01 <
 9 -17 2 84.43 5.13 o
 10 -17 2 48.67 5.63 o
 11 -17 2 52.11 6.17 o
 12 -17 2 86.64 7.79 o
 -8 -16 2 40.04 6.67 o
 -7 -16 2 26.03 6.27 o
 -6 -16 2 15.47 6.03 <
 -5 -16 2 91.89 7.23 o
 -4 -16 2 -0.51 5.13 <
 -3 -16 2 203.91 6.93 o
 -2 -16 2 547.16 9.91 o
 -1 -16 2 2886.32 19.44 o
 0 -16 2 527.25 9.00 o
 1 -16 2 6.83 4.37 <
 2 -16 2 483.77 9.25 o
 3 -16 2 327.45 7.52 o
 4 -16 2 3.46 4.19 <
 5 -16 2 19.94 4.68 o
 6 -16 2 9.43 4.57 <
 7 -16 2 352.19 7.95 o
 8 -16 2 102.64 4.96 o
 9 -16 2 15.59 3.75 o
 10 -16 2 44.54 5.51 o
 11 -16 2 2.81 5.61 <
 12 -16 2 -0.42 6.39 <
 -9 -15 2 11.56 7.48 <
 -8 -15 2 3.72 5.66 <
 -7 -15 2 3.28 4.53 <
 -6 -15 2 51.71 6.42 o
 -5 -15 2 0.51 5.88 <
 -4 -15 2 3.36 5.22 <
 -3 -15 2 302.77 8.06 o
 -2 -15 2 1529.67 14.90 o
 -1 -15 2 42.69 4.26 o
 0 -15 2 1128.31 12.08 o
 1 -15 2 76.32 5.02 o
 2 -15 2 41.04 4.37 o
 3 -15 2 60.93 4.34 o
 4 -15 2 4.43 3.97 <
 5 -15 2 -2.74 3.94 <
 6 -15 2 668.24 10.67 o
 7 -15 2 34.18 4.48 o
 8 -15 2 69.57 4.19 o
 9 -15 2 145.61 6.19 o
 10 -15 2 1.93 5.08 <
 11 -15 2 6.29 5.22 <
 12 -15 2 131.07 8.08 o
 -9 -14 2 14.97 6.14 <
 -8 -14 2 9.90 4.04 <
 -7 -14 2 12.33 4.40 <
 -6 -14 2 80.21 6.86 o
 -5 -14 2 0.37 5.29 <
 -4 -14 2 428.39 10.01 o
 -3 -14 2 27.68 4.67 o
 -2 -14 2 3.26 4.39 <
 -1 -14 2 1603.94 13.69 o
 0 -14 2 17.10 3.73 o
 1 -14 2 997.85 11.44 o
 2 -14 2 276.93 6.62 o
 3 -14 2 28.57 3.92 o
 4 -14 2 24.29 4.24 o
 5 -14 2 -3.42 3.28 <
 6 -14 2 10.58 4.34 <
 7 -14 2 332.94 7.30 o
 8 -14 2 20.67 2.97 o
 9 -14 2 59.59 2.66 o
 10 -14 2 269.10 6.71 o
 11 -14 2 10.89 5.69 <
 12 -14 2 11.40 5.80 <
 -10 -13 2 -1.83 6.01 <
 -9 -13 2 108.69 7.38 o
 -8 -13 2 -0.13 3.87 <
 -7 -13 2 13.27 4.22 <
 -6 -13 2 68.53 6.47 o
 -5 -13 2 33.89 5.13 o
 -4 -13 2 41.17 5.46 o
 -3 -13 2 307.23 7.82 o
 -2 -13 2 1.23 4.12 <
 -1 -13 2 557.87 8.17 o
 0 -13 2 18.52 3.64 o
 1 -13 2 1862.49 14.59 o
 2 -13 2 727.86 9.22 o
 3 -13 2 22.32 3.64 o
 4 -13 2 6.02 3.34 <
 5 -13 2 18.85 3.72 o
 6 -13 2 72.77 4.63 o
 7 -13 2 290.94 6.57 o
 8 -13 2 115.74 5.55 o
 9 -13 2 417.88 7.99 o
 10 -13 2 5.44 3.55 <
 11 -13 2 107.04 6.90 o
 12 -13 2 92.81 6.89 o
 13 -13 2 16.88 6.37 <
 -10 -12 2 5.17 5.18 <
 -9 -12 2 17.12 5.74 <
 -8 -12 2 568.65 8.82 o
 -7 -12 2 142.33 5.80 o
 -6 -12 2 37.08 5.58 o
 -5 -12 2 218.32 7.55 o
 -4 -12 2 691.08 10.48 o
 -3 -12 2 47.81 4.69 o
 -2 -12 2 3.68 3.32 <
 -1 -12 2 33.81 3.72 o
 0 -12 2 898.40 10.00 o
 1 -12 2 30.36 3.94 o
 2 -12 2 684.21 8.66 o
 3 -12 2 3.77 3.33 <
 4 -12 2 5.22 3.16 <
 5 -12 2 160.60 5.47 o
 6 -12 2 217.67 6.02 o
 7 -12 2 161.82 5.03 o
 8 -12 2 146.09 5.61 o
 9 -12 2 143.89 5.53 o
 10 -12 2 363.78 6.73 o
 11 -12 2 239.79 8.54 o
 12 -12 2 30.05 6.38 o
 13 -12 2 5.97 5.71 <
 -11 -11 2 73.01 7.92 o
 -10 -11 2 13.44 5.78 <
 -9 -11 2 484.63 10.92 o
 -8 -11 2 37.15 5.85 o
 -7 -11 2 40.49 4.36 o
 -6 -11 2 24.36 4.36 o
 -5 -11 2 131.85 6.33 o
 -4 -11 2 687.16 10.30 o
 -3 -11 2 602.21 9.37 o
 -2 -11 2 89.15 4.82 o
 -1 -11 2 595.52 7.69 o
 0 -11 2 0.67 3.22 <
 1 -11 2 399.51 6.88 o
 2 -11 2 337.91 6.25 o
 3 -11 2 127.14 4.39 o
 4 -11 2 436.23 6.82 o
 5 -11 2 22.49 3.49 o
 6 -11 2 139.93 5.03 o
 7 -11 2 33.91 3.29 o
 8 -11 2 87.86 2.77 o
 9 -11 2 90.53 4.81 o
 10 -11 2 8.29 2.72 <
 11 -11 2 173.08 7.27 o
 12 -11 2 57.65 6.15 o
 13 -11 2 6.76 5.55 <
 -11 -10 2 104.92 7.53 o
 -10 -10 2 387.72 10.24 o
 -9 -10 2 -3.39 4.81 <
 -8 -10 2 72.48 6.11 o
 -7 -10 2 19.32 3.94 o
 -6 -10 2 26.09 4.08 o
 -5 -10 2 243.72 7.16 o
 -4 -10 2 62.26 4.34 o
 -3 -10 2 71.36 4.69 o
 -2 -10 2 2192.28 15.30 o
 -1 -10 2 1012.59 9.76 o
 0 -10 2 1639.76 11.93 o
 1 -10 2 993.89 9.06 o
 2 -10 2 125.71 4.40 o
 3 -10 2 129.31 4.01 o
 4 -10 2 13.58 2.83 o
 5 -10 2 246.80 5.60 o
 6 -10 2 87.40 4.20 o
 7 -10 2 384.63 5.50 o
 8 -10 2 142.51 4.79 o
 9 -10 2 419.45 7.13 o
 10 -10 2 135.75 4.18 o
 11 -10 2 9.90 4.78 <
 12 -10 2 6.18 4.78 <
 13 -10 2 6.53 5.56 <
 -11 -9 2 17.59 6.05 <
 -10 -9 2 4.85 5.94 <
 -9 -9 2 168.23 7.85 o
 -8 -9 2 -0.20 4.66 <
 -7 -9 2 28.19 5.08 o
 -6 -9 2 8.91 3.38 <
 -5 -9 2 57.40 4.80 o
 -4 -9 2 673.84 9.37 o
 -3 -9 2 1262.36 11.86 o
 -2 -9 2 -0.90 2.96 <
 -1 -9 2 1695.91 11.66 o
 0 -9 2 936.52 8.65 o
 1 -9 2 1114.97 9.01 o
 2 -9 2 1172.12 9.45 o
 3 -9 2 116.45 4.03 o
 4 -9 2 9.11 3.09 <
 5 -9 2 315.18 5.83 o
 6 -9 2 309.84 6.01 o
 7 -9 2 14.99 2.03 o
 8 -9 2 201.83 5.33 o
 9 -9 2 18.04 3.29 o
 10 -9 2 130.72 4.41 o
 11 -9 2 126.22 5.92 o
 12 -9 2 48.34 5.72 o
 13 -9 2 25.64 5.82 o
 -12 -8 2 35.68 7.22 o
 -11 -8 2 80.82 6.83 o
 -10 -8 2 26.41 5.71 o
 -9 -8 2 111.19 6.98 o
 -8 -8 2 31.38 5.62 o
 -7 -8 2 103.08 6.20 o
 -6 -8 2 29.27 4.50 o
 -5 -8 2 130.59 5.88 o
 -4 -8 2 -2.16 2.99 <
 -3 -8 2 1198.99 11.06 o
 -2 -8 2 1869.73 11.82 o
 -1 -8 2 63.30 3.16 o
 0 -8 2 156.32 4.00 o
 1 -8 2 1148.13 8.61 o
 2 -8 2 461.12 5.88 o
 3 -8 2 124.04 3.77 o
 4 -8 2 208.35 4.57 o
 5 -8 2 6.73 2.82 <
 6 -8 2 250.29 3.42 o
 7 -8 2 1.77 1.57 <
 8 -8 2 33.67 3.24 o
 9 -8 2 27.17 3.28 o
 10 -8 2 21.61 3.24 o
 11 -8 2 544.14 6.66 o
 12 -8 2 342.90 9.72 o
 13 -8 2 7.56 5.68 <
 -12 -7 2 40.19 7.02 o
 -11 -7 2 99.96 7.05 o
 -10 -7 2 491.34 10.99 o
 -9 -7 2 7.12 4.76 <
 -8 -7 2 14.41 5.25 <
 -7 -7 2 1.19 2.06 <
 -6 -7 2 -1.29 4.17 <
 -5 -7 2 53.81 4.47 o
 -4 -7 2 50.04 4.26 o
 -3 -7 2 469.93 7.14 o
 -2 -7 2 1810.68 11.01 o
 -1 -7 2 1968.90 11.04 o
 0 -7 2 224.55 4.11 o
 1 -7 2 2.11 2.33 <
 2 -7 2 141.99 3.64 o
 3 -7 2 1.90 2.31 <
 4 -7 2 980.96 8.03 o
 5 -7 2 64.10 3.04 o
 6 -7 2 16.57 1.66 o
 7 -7 2 79.16 2.33 o
 8 -7 2 402.26 6.43 o
 9 -7 2 166.08 4.85 o
 10 -7 2 267.23 5.92 o
 11 -7 2 110.40 4.43 o
 12 -7 2 29.10 5.91 o
 13 -7 2 78.82 6.93 o
 -12 -6 2 237.98 10.08 o
 -11 -6 2 211.99 8.88 o
 -10 -6 2 4.03 5.23 <
 -9 -6 2 173.26 7.19 o
 -8 -6 2 30.57 4.97 o
 -7 -6 2 1.91 4.36 <
 -6 -6 2 34.48 2.83 o
 -5 -6 2 13.00 3.90 <
 -4 -6 2 923.56 10.12 o
 -3 -6 2 731.85 8.34 o
 -2 -6 2 435.89 5.88 o
 -1 -6 2 179.84 3.89 o
 0 -6 2 184.93 3.25 o
 1 -6 2 905.46 6.81 o
 2 -6 2 843.69 6.83 o
 3 -6 2 662.14 5.60 o
 4 -6 2 348.20 4.52 o
 5 -6 2 361.33 3.71 o
 6 -6 2 51.07 2.12 o
 7 -6 2 219.54 5.76 o
 8 -6 2 272.37 7.00 o
 9 -6 2 269.46 6.89 o
 10 -6 2 27.03 4.21 o
 11 -6 2 630.67 10.27 o
 12 -6 2 190.34 8.00 o
 13 -6 2 62.66 6.68 o
 -12 -5 2 5.14 6.47 <
 -11 -5 2 51.94 6.14 o
 -10 -5 2 347.15 9.60 o
 -9 -5 2 14.03 4.48 <
 -8 -5 2 13.38 4.50 <
 -7 -5 2 53.94 4.74 o
 -6 -5 2 258.50 6.79 o
 -5 -5 2 1466.80 9.67 o
 -4 -5 2 448.97 7.28 o
 -3 -5 2 860.08 8.46 o
 -2 -5 2 795.87 7.34 o
 -1 -5 2 -0.16 2.15 <
 0 -5 2 654.89 4.99 o
 1 -5 2 15.82 2.32 o
 2 -5 2 556.68 4.64 o
 3 -5 2 26.92 1.86 o
 4 -5 2 6.57 1.49 o
 5 -5 2 166.85 3.14 o
 6 -5 2 283.53 4.40 o
 7 -5 2 240.73 6.08 o
 8 -5 2 466.14 7.92 o
 9 -5 2 35.26 3.99 o
 10 -5 2 325.15 7.00 o
 11 -5 2 45.38 4.21 o
 12 -5 2 60.82 5.91 o
 13 -5 2 34.45 6.05 o
 -12 -4 2 235.68 9.45 o
 -11 -4 2 113.50 6.75 o
 -10 -4 2 113.98 6.58 o
 -9 -4 2 181.16 7.13 o
 -8 -4 2 129.37 5.77 o
 -7 -4 2 111.74 5.32 o
 -6 -4 2 12.97 3.49 <
 -5 -4 2 75.60 4.69 o
 -4 -4 2 203.77 3.66 o
 -3 -4 2 3121.21 15.00 o
 -2 -4 2 920.98 7.33 o
 -1 -4 2 62.20 2.57 o
 0 -4 2 1914.14 7.31 o
 1 -4 2 324.60 3.65 o
 2 -4 2 278.60 2.87 o
 3 -4 2 571.92 3.88 o
 4 -4 2 205.45 3.02 o
 5 -4 2 472.04 5.22 o
 6 -4 2 511.92 6.56 o
 7 -4 2 156.50 4.89 o
 8 -4 2 121.57 4.78 o
 9 -4 2 291.47 6.51 o
 10 -4 2 56.25 4.35 o
 11 -4 2 145.52 5.09 o
 12 -4 2 22.61 5.48 o
 13 -4 2 45.94 6.30 o
 -13 -3 2 88.95 8.40 o
 -12 -3 2 8.14 5.67 <
 -11 -3 2 198.00 7.57 o
 -10 -3 2 250.44 8.46 o
 -9 -3 2 1.58 4.40 <
 -8 -3 2 15.86 4.33 <
 -7 -3 2 19.53 3.96 o
 -6 -3 2 113.29 5.05 o
 -5 -3 2 2.07 3.53 <
 -4 -3 2 102.59 3.82 o
 -3 -3 2 11.99 2.49 o
 -2 -3 2 73.90 2.91 o
 -1 -3 2 75.04 2.14 o
 1 -3 2 335.08 3.04 o
 2 -3 2 14.88 1.68 o
 3 -3 2 80.19 1.96 o
 4 -3 2 170.25 3.13 o
 5 -3 2 200.64 4.21 o
 6 -3 2 636.98 7.64 o
 7 -3 2 70.21 3.75 o
 8 -3 2 4.80 3.14 <
 9 -3 2 155.20 5.29 o
 10 -3 2 117.40 4.82 o
 11 -3 2 1.15 4.17 <
 12 -3 2 19.64 5.58 <
 13 -3 2 39.19 6.55 o
 -13 -2 2 49.82 6.62 o
 -12 -2 2 34.40 5.65 o
 -11 -2 2 174.94 6.81 o
 -10 -2 2 38.80 4.60 o
 -9 -2 2 43.21 4.34 o
 -8 -2 2 -2.04 4.14 <
 -7 -2 2 236.64 6.67 o
 -6 -2 2 -2.53 3.09 <
 -5 -2 2 2.93 3.31 <
 -4 -2 2 203.73 4.81 o
 -3 -2 2 476.42 5.81 o
 -2 -2 2 1667.62 4.83 o
 2 -2 2 3775.44 8.25 o
 3 -2 2 179.58 2.84 o
 4 -2 2 178.19 3.47 o
 5 -2 2 492.22 6.05 o
 6 -2 2 408.02 6.28 o
 7 -2 2 -0.53 2.73 <
 8 -2 2 510.22 7.39 o
 9 -2 2 7.15 2.96 <
 10 -2 2 125.01 4.88 o
 11 -2 2 2.75 4.32 <
 12 -2 2 33.68 6.10 o
 13 -2 2 71.36 7.27 o
 -13 -1 2 10.51 6.73 <
 -12 -1 2 41.26 6.18 o
 -11 -1 2 55.31 4.51 o
 -10 -1 2 33.96 4.25 o
 -9 -1 2 20.74 3.61 o
 -8 -1 2 445.29 8.11 o
 -7 -1 2 29.82 4.13 o
 -6 -1 2 56.08 4.31 o
 -5 -1 2 43.59 3.65 o
 -4 -1 2 32.61 2.86 o
 -3 -1 2 58.05 1.50 o
 -2 -1 2 13.44 1.30 o
 2 -1 2 107.45 2.07 o
 3 -1 2 401.78 4.21 o
 4 -1 2 33.32 2.19 o
 5 -1 2 38.57 2.84 o
 6 -1 2 155.32 4.32 o
 7 -1 2 53.38 3.47 o
 8 -1 2 78.37 3.86 o
 9 -1 2 317.20 6.22 o
 10 -1 2 82.38 5.12 o
 11 -1 2 269.59 6.89 o
 12 -1 2 102.06 6.23 o
 13 -1 2 5.97 5.93 <
 -13 0 2 195.53 9.23 o
 -12 0 2 90.58 7.23 o
 -11 0 2 188.16 6.62 o
 -10 0 2 228.41 6.99 o
 -9 0 2 5.02 3.69 <
 -8 0 2 120.81 5.10 o
 -7 0 2 4.91 1.18 o
 -6 0 2 96.98 2.83 o
 -5 0 2 44.83 3.32 o
 -4 0 2 10.19 2.66 <
 -3 0 2 24.46 2.14 o
 -2 0 2 183.56 2.83 o
 1 0 2 4.25 0.81 o
 2 0 2 63.85 2.04 o
 3 0 2 174.38 3.13 o
 4 0 2 407.59 5.14 o
 5 0 2 105.31 3.56 o
 6 0 2 0.80 2.51 <
 7 0 2 625.64 7.89 o
 8 0 2 217.66 5.41 o
 9 0 2 41.30 4.98 o
 10 0 2 367.75 8.39 o
 11 0 2 102.61 5.40 o
 12 0 2 45.46 5.61 o
 13 0 2 56.25 7.22 o
 -13 1 2 12.58 6.39 <
 -12 1 2 90.00 7.01 o
 -11 1 2 452.65 10.79 o
 -10 1 2 13.11 3.86 <
 -9 1 2 142.57 5.30 o
 -8 1 2 4.64 1.90 <
 -7 1 2 407.89 5.07 o
 -6 1 2 207.68 4.48 o
 -5 1 2 45.64 2.72 o
 -4 1 2 67.15 3.16 o
 -3 1 2 1588.48 9.23 o
 -2 1 2 4125.12 7.58 o
 1 1 2 182.43 2.20 o
 2 1 2 745.22 5.56 o
 3 1 2 749.57 6.22 o
 4 1 2 48.11 2.63 o
 5 1 2 95.03 3.67 o
 6 1 2 83.03 3.70 o
 7 1 2 401.35 7.72 o
 8 1 2 468.22 8.77 o
 9 1 2 184.27 6.59 o
 10 1 2 56.83 5.92 o
 11 1 2 307.01 8.12 o
 12 1 2 156.80 8.40 o
 -13 2 2 56.59 6.88 o
 -12 2 2 33.67 6.13 o
 -11 2 2 124.77 7.26 o
 -10 2 2 309.34 4.91 o
 -9 2 2 153.71 4.21 o
 -8 2 2 84.48 3.84 o
 -7 2 2 655.58 7.57 o
 -6 2 2 71.29 3.36 o
 -5 2 2 278.67 4.53 o
 -4 2 2 9.43 2.20 o
 -3 2 2 286.17 1.96 o
 -2 2 2 1706.32 5.81 o
 -1 2 2 1102.71 5.42 o
 0 2 2 281.21 2.11 o
 1 2 2 57.73 1.35 o
 2 2 2 98.58 3.14 o
 3 2 2 368.04 5.35 o
 4 2 2 734.80 8.10 o
 5 2 2 47.43 3.50 o
 6 2 2 119.21 4.89 o
 7 2 2 85.45 4.80 o
 8 2 2 177.92 6.21 o
 9 2 2 95.65 5.77 o
 10 2 2 520.67 10.24 o
 11 2 2 123.52 6.94 o
 12 2 2 24.45 6.34 <
 -13 3 2 3.18 6.01 <
 -12 3 2 96.76 7.08 o
 -11 3 2 66.80 3.16 o
 -10 3 2 20.70 3.39 o
 -9 3 2 82.87 5.23 o
 -8 3 2 46.85 4.44 o
 -7 3 2 202.03 5.92 o
 -6 3 2 0.21 3.05 <
 -5 3 2 154.91 4.31 o
 -4 3 2 1351.30 9.48 o
 -3 3 2 1695.77 5.55 o
 -2 3 2 651.62 4.49 o
 -1 3 2 7.94 2.05 <
 0 3 2 1006.64 4.86 o
 1 3 2 212.15 2.66 o
 2 3 2 1149.85 7.54 o
 3 3 2 412.65 6.19 o
 4 3 2 41.32 3.55 o
 5 3 2 72.64 4.16 o
 6 3 2 130.31 5.04 o
 7 3 2 21.94 4.04 o
 8 3 2 68.27 5.16 o
 9 3 2 229.88 7.34 o
 10 3 2 3.24 4.53 <
 11 3 2 161.14 7.02 o
 12 3 2 41.65 6.63 o
 -13 4 2 25.18 6.40 <
 -12 4 2 14.85 5.59 <
 -11 4 2 237.63 6.18 o
 -10 4 2 278.17 6.79 o
 -9 4 2 69.80 5.31 o
 -8 4 2 -0.58 3.74 <
 -7 4 2 129.75 5.01 o
 -6 4 2 8.00 2.93 <
 -5 4 2 1.49 2.69 <
 -4 4 2 969.86 5.94 o
 -3 4 2 41.10 1.80 o
 -2 4 2 5491.60 14.61 o
 -1 4 2 31.46 1.73 o
 0 4 2 77.71 2.23 o
 1 4 2 396.87 4.28 o
 2 4 2 593.06 6.49 o
 3 4 2 656.05 8.27 o
 4 4 2 10.05 3.58 <
 5 4 2 118.41 5.04 o
 6 4 2 6.70 3.68 <
 7 4 2 186.69 6.36 o
 8 4 2 -0.09 4.04 <
 9 4 2 3.09 4.28 <
 10 4 2 5.60 4.54 <
 11 4 2 12.74 5.03 <
 12 4 2 42.52 6.60 o
 -13 5 2 104.33 7.81 o
 -12 5 2 130.07 7.57 o
 -11 5 2 36.38 4.31 o
 -10 5 2 -1.02 4.55 <
 -9 5 2 63.27 5.15 o
 -8 5 2 1.31 3.65 <
 -7 5 2 60.47 4.12 o
 -6 5 2 0.14 2.97 <
 -5 5 2 31.18 3.09 o
 -4 5 2 34.80 2.16 o
 -3 5 2 2031.02 9.65 o
 -2 5 2 100.91 3.02 o
 -1 5 2 945.34 6.49 o
 0 5 2 60.26 2.64 o
 1 5 2 1078.13 7.93 o
 2 5 2 4.46 3.12 <
 3 5 2 57.51 3.59 o
 4 5 2 124.43 5.13 o
 5 5 2 4.99 3.44 <
 6 5 2 138.73 5.06 o
 7 5 2 5.68 4.12 <
 8 5 2 128.18 6.25 o
 9 5 2 5.93 4.32 <
 10 5 2 98.19 6.31 o
 11 5 2 42.43 5.33 o
 12 5 2 8.55 6.35 <
 -13 6 2 38.06 6.76 o
 -12 6 2 1.23 5.26 <
 -11 6 2 -0.03 4.75 <
 -10 6 2 4.81 4.66 <
 -9 6 2 93.04 5.59 o
 -8 6 2 281.16 7.10 o
 -7 6 2 127.27 5.03 o
 -6 6 2 3.98 3.00 <
 -5 6 2 62.11 2.29 o
 -4 6 2 42.11 2.39 o
 -3 6 2 21.93 2.07 o
 -2 6 2 1221.81 9.07 o
 -1 6 2 541.55 5.99 o
 0 6 2 6898.97 18.92 o
 1 6 2 2692.02 14.11 o
 2 6 2 153.85 5.54 o
 3 6 2 21.85 4.20 o
 4 6 2 83.49 4.84 o
 5 6 2 -1.94 3.20 <
 6 6 2 38.75 3.92 o
 7 6 2 0.07 3.53 <
 8 6 2 87.85 5.90 o
 9 6 2 281.29 8.64 o
 10 6 2 47.21 5.67 o
 11 6 2 174.16 7.94 o
 -13 7 2 272.45 10.01 o
 -12 7 2 28.28 6.03 o
 -11 7 2 5.46 5.21 <
 -10 7 2 68.86 5.66 o
 -9 7 2 74.04 5.47 o
 -8 7 2 24.65 4.02 o
 -7 7 2 74.38 3.85 o
 -6 7 2 157.89 2.62 o
 -5 7 2 123.51 3.80 o
 -4 7 2 35.63 2.36 o
 -3 7 2 2.54 2.27 <
 -2 7 2 536.73 6.94 o
 -1 7 2 4673.75 17.83 o
 0 7 2 3106.81 13.93 o
 1 7 2 57.12 3.36 o
 2 7 2 2143.21 16.63 o
 3 7 2 290.47 6.98 o
 4 7 2 159.83 5.11 o
 5 7 2 6.82 3.67 <
 6 7 2 14.50 4.08 <
 7 7 2 259.42 6.72 o
 8 7 2 132.84 5.62 o
 9 7 2 27.08 5.54 o
 10 7 2 293.19 9.29 o
 11 7 2 9.35 5.47 <
 -13 8 2 50.64 6.68 o
 -12 8 2 52.37 6.68 o
 -11 8 2 93.55 5.30 o
 -10 8 2 91.58 5.19 o
 -9 8 2 190.47 6.08 o
 -8 8 2 198.69 5.68 o
 -7 8 2 106.79 4.41 o
 -6 8 2 16.30 2.29 o
 -5 8 2 34.75 2.41 o
 -4 8 2 21.79 2.69 o
 -3 8 2 1064.07 9.39 o
 -2 8 2 1332.57 11.20 o
 -1 8 2 22.90 3.09 o
 0 8 2 763.30 7.84 o
 1 8 2 483.57 7.04 o
 2 8 2 12.06 2.81 o
 3 8 2 93.27 4.87 o
 4 8 2 45.74 3.79 o
 5 8 2 45.10 4.50 o
 6 8 2 322.53 7.63 o
 7 8 2 74.60 4.92 o
 8 8 2 181.58 5.82 o
 9 8 2 311.27 8.07 o
 10 8 2 2.81 5.65 <
 11 8 2 55.92 6.71 o
 -13 9 2 41.97 7.13 o
 -12 9 2 78.75 6.85 o
 -11 9 2 29.32 4.42 o
 -10 9 2 446.17 8.47 o
 -9 9 2 33.92 4.01 o
 -8 9 2 4.38 3.55 <
 -7 9 2 202.98 3.60 o
 -6 9 2 2.78 3.15 <
 -5 9 2 3.87 2.46 <
 -4 9 2 238.53 5.37 o
 -3 9 2 286.86 5.69 o
 -2 9 2 79.72 3.88 o
 -1 9 2 857.58 9.08 o
 0 9 2 27.99 3.17 o
 1 9 2 272.25 5.49 o
 2 9 2 -0.42 3.22 <
 3 9 2 44.17 4.79 o
 4 9 2 6.91 3.85 <
 5 9 2 46.46 4.74 o
 6 9 2 108.05 5.87 o
 7 9 2 172.00 6.09 o
 8 9 2 75.45 4.50 o
 9 9 2 88.21 4.60 o
 10 9 2 294.96 10.17 o
 -13 10 2 -0.82 5.73 <
 -12 10 2 35.33 6.51 o
 -11 10 2 370.92 8.32 o
 -10 10 2 15.74 4.85 <
 -9 10 2 110.76 5.20 o
 -8 10 2 -0.11 3.53 <
 -7 10 2 330.06 6.95 o
 -6 10 2 34.03 3.05 o
 -5 10 2 -0.64 2.77 <
 -4 10 2 437.99 7.39 o
 -3 10 2 586.51 8.06 o
 -2 10 2 11.03 3.12 <
 -1 10 2 824.98 9.35 o
 0 10 2 126.79 4.65 o
 1 10 2 298.18 6.16 o
 2 10 2 1276.96 11.90 o
 3 10 2 56.47 4.66 o
 4 10 2 5.78 4.25 <
 5 10 2 49.67 4.73 o
 6 10 2 2.98 4.56 <
 7 10 2 76.00 4.93 o
 8 10 2 72.11 4.82 o
 9 10 2 396.37 9.33 o
 10 10 2 10.67 6.54 <
 -13 11 2 0.18 5.63 <
 -12 11 2 -3.86 5.42 <
 -11 11 2 49.63 5.93 o
 -10 11 2 132.02 5.82 o
 -9 11 2 8.42 3.40 <
 -8 11 2 239.28 7.06 o
 -7 11 2 5.09 3.71 <
 -6 11 2 125.66 4.39 o
 -5 11 2 119.15 4.74 o
 -4 11 2 875.80 10.07 o
 -3 11 2 306.89 6.54 o
 -2 11 2 1915.78 14.16 o
 -1 11 2 24.46 3.49 o
 0 11 2 1640.36 12.90 o
 1 11 2 813.50 9.67 o
 2 11 2 19.35 3.57 o
 3 11 2 90.07 5.37 o
 4 11 2 7.63 4.18 <
 5 11 2 196.50 6.81 o
 6 11 2 438.18 9.44 o
 7 11 2 131.07 6.58 o
 8 11 2 2.07 3.87 <
 9 11 2 58.23 7.39 o
 10 11 2 17.70 6.71 <
 -13 12 2 56.74 6.71 o
 -12 12 2 129.67 7.74 o
 -11 12 2 155.53 7.46 o
 -10 12 2 5.89 4.13 <
 -9 12 2 23.69 4.28 o
 -8 12 2 13.05 4.46 <
 -7 12 2 31.01 3.21 o
 -6 12 2 1.10 3.17 <
 -5 12 2 468.12 8.10 o
 -4 12 2 586.85 8.88 o
 -3 12 2 3127.24 19.01 o
 -2 12 2 5.37 3.53 <
 -1 12 2 1041.75 11.50 o
 0 12 2 415.03 7.75 o
 1 12 2 46.98 4.01 o
 2 12 2 353.20 6.93 o
 3 12 2 121.22 5.96 o
 4 12 2 307.52 8.44 o
 5 12 2 310.72 8.04 o
 6 12 2 171.13 7.42 o
 7 12 2 61.02 5.83 o
 8 12 2 68.17 5.18 o
 9 12 2 18.19 7.08 <
 -12 13 2 13.58 6.42 <
 -11 13 2 183.11 8.24 o
 -10 13 2 116.11 6.07 o
 -9 13 2 12.04 4.38 <
 -8 13 2 39.71 4.47 o
 -7 13 2 3.68 2.99 <
 -6 13 2 15.90 3.77 o
 -5 13 2 52.81 4.62 o
 -4 13 2 438.81 8.33 o
 -3 13 2 27.10 4.19 o
 -2 13 2 1513.31 13.83 o
 -1 13 2 100.53 5.22 o
 0 13 2 119.74 5.28 o
 1 13 2 77.74 4.65 o
 2 13 2 103.97 5.15 o
 3 13 2 1.18 4.92 <
 4 13 2 4.22 5.17 <
 5 13 2 28.65 4.81 o
 6 13 2 153.99 6.73 o
 7 13 2 13.68 5.64 <
 8 13 2 3.94 4.64 <
 9 13 2 178.98 9.97 o
 -12 14 2 106.47 8.06 o
 -11 14 2 7.01 5.50 <
 -10 14 2 14.92 4.70 <
 -9 14 2 16.68 4.90 <
 -8 14 2 55.46 4.25 o
 -7 14 2 49.77 3.99 o
 -6 14 2 5.55 3.80 <
 -5 14 2 3.73 4.32 <
 -4 14 2 117.93 5.66 o
 -3 14 2 2.12 3.97 <
 -2 14 2 34.23 5.26 o
 -1 14 2 808.94 10.86 o
 0 14 2 57.68 4.77 o
 1 14 2 315.00 7.41 o
 2 14 2 73.87 5.38 o
 3 14 2 43.36 5.36 o
 4 14 2 85.51 6.66 o
 5 14 2 30.82 5.48 o
 6 14 2 33.08 5.38 o
 7 14 2 -2.13 5.49 <
 8 14 2 138.42 9.33 o
 -12 15 2 49.53 7.19 o
 -11 15 2 96.14 7.14 o
 -10 15 2 -2.22 5.07 <
 -9 15 2 76.13 6.07 o
 -8 15 2 8.49 3.95 <
 -7 15 2 48.75 4.27 o
 -6 15 2 1.20 4.23 <
 -5 15 2 39.84 4.98 o
 -4 15 2 126.65 6.07 o
 -3 15 2 763.93 11.21 o
 -2 15 2 203.07 7.68 o
 -1 15 2 -0.18 4.24 <
 0 15 2 290.00 7.65 o
 1 15 2 656.89 10.65 o
 2 15 2 129.02 5.48 o
 3 15 2 131.63 6.38 o
 4 15 2 85.05 7.18 o
 5 15 2 26.44 5.40 o
 6 15 2 -0.40 4.62 <
 7 15 2 13.57 7.35 <
 8 15 2 23.80 8.14 <
 -12 16 2 27.00 6.91 <
 -11 16 2 274.78 9.79 o
 -10 16 2 572.85 12.62 o
 -9 16 2 114.57 5.44 o
 -8 16 2 -0.02 3.49 <
 -7 16 2 56.75 4.82 o
 -6 16 2 10.08 4.30 <
 -5 16 2 235.24 7.65 o
 -4 16 2 28.57 4.98 o
 -3 16 2 2.02 4.65 <
 -2 16 2 871.16 13.69 o
 -1 16 2 271.84 7.96 o
 0 16 2 63.23 5.36 o
 1 16 2 65.06 4.98 o
 2 16 2 -2.00 3.66 <
 3 16 2 34.51 5.11 o
 4 16 2 175.51 8.22 o
 5 16 2 25.23 5.64 o
 6 16 2 9.44 5.46 <
 7 16 2 4.80 7.40 <
 -11 17 2 126.43 7.72 o
 -10 17 2 55.37 7.02 o
 -9 17 2 320.87 7.87 o
 -8 17 2 9.99 4.00 <
 -7 17 2 36.46 4.90 o
 -6 17 2 89.10 5.79 o
 -5 17 2 51.00 5.45 o
 -4 17 2 394.74 9.30 o
 -3 17 2 160.84 7.70 o
 -2 17 2 35.41 6.05 o
 -1 17 2 280.27 8.39 o
 0 17 2 520.67 9.55 o
 1 17 2 -1.53 4.17 <
 2 17 2 50.11 5.24 o
 3 17 2 24.29 5.07 o
 4 17 2 58.81 6.22 o
 5 17 2 -2.07 5.35 <
 6 17 2 18.49 5.72 <
 7 17 2 14.88 7.94 <
 -11 18 2 55.22 7.74 o
 -10 18 2 389.26 11.04 o
 -9 18 2 7.82 5.60 <
 -8 18 2 22.39 5.14 o
 -7 18 2 5.26 4.56 <
 -6 18 2 0.86 4.52 <
 -5 18 2 212.80 7.60 o
 -4 18 2 279.75 8.45 o
 -3 18 2 170.19 8.16 o
 -2 18 2 1144.44 16.34 o
 -1 18 2 157.85 6.72 o
 0 18 2 165.61 6.76 o
 1 18 2 361.95 8.54 o
 2 18 2 3.08 4.96 <
 3 18 2 55.15 5.45 o
 4 18 2 37.55 7.13 o
 5 18 2 85.18 7.23 o
 6 18 2 146.21 8.39 o
 -10 19 2 48.44 6.79 o
 -9 19 2 256.43 9.17 o
 -8 19 2 143.11 7.08 o
 -7 19 2 -0.23 4.70 <
 -6 19 2 193.48 7.60 o
 -5 19 2 91.88 5.93 o
 -4 19 2 26.94 5.25 o
 -3 19 2 325.61 10.70 o
 -2 19 2 49.88 5.95 o
 -1 19 2 1185.93 14.78 o
 0 19 2 509.63 10.26 o
 1 19 2 22.69 4.74 o
 2 19 2 35.02 6.64 o
 3 19 2 18.43 6.29 <
 4 19 2 4.59 7.15 <
 5 19 2 38.34 7.50 o
 -10 20 2 -0.29 6.13 <
 -9 20 2 4.10 5.64 <
 -8 20 2 2.69 5.01 <
 -7 20 2 2.99 5.07 <
 -6 20 2 73.13 6.21 o
 -5 20 2 31.62 5.89 o
 -4 20 2 181.50 8.80 o
 -3 20 2 17.95 6.48 <
 -2 20 2 540.77 13.56 o
 -1 20 2 41.57 6.50 o
 0 20 2 160.84 7.20 o
 1 20 2 99.09 7.13 o
 2 20 2 16.48 8.21 <
 3 20 2 -6.92 8.56 <
 4 20 2 1.27 7.20 <
 5 20 2 1.23 6.91 <
 -9 21 2 25.52 6.19 o
 -8 21 2 23.47 5.93 <
 -7 21 2 2.27 5.38 <
 -6 21 2 38.30 6.04 o
 -5 21 2 1.80 4.98 <
 -4 21 2 13.73 6.48 <
 -3 21 2 224.04 10.10 o
 -2 21 2 6.31 7.19 <
 -1 21 2 101.97 9.26 o
 0 21 2 -5.28 7.37 <
 1 21 2 44.97 8.79 o
 2 21 2 170.83 11.23 o
 3 21 2 47.97 9.36 o
 4 21 2 5.50 8.86 <
 -8 22 2 72.75 6.36 o
 -7 22 2 -0.09 5.61 <
 -6 22 2 -0.14 4.99 <
 -5 22 2 5.88 6.33 <
 -4 22 2 -0.76 6.39 <
 -3 22 2 5.41 6.74 <
 -2 22 2 0.99 7.19 <
 -1 22 2 206.65 11.09 o
 0 22 2 198.70 11.23 o
 1 22 2 127.30 10.84 o
 2 22 2 4.59 7.21 <
 3 22 2 -4.40 7.40 <
 -7 23 2 2.61 5.51 <
 -6 23 2 57.42 7.62 o
 -5 23 2 148.08 8.88 o
 -4 23 2 120.94 9.25 o
 -3 23 2 -4.11 7.30 <
 -2 23 2 44.07 8.61 o
 -1 23 2 25.60 8.76 <
 0 23 2 48.19 8.99 o
 1 23 2 109.24 10.93 o
 -5 24 2 7.55 6.85 <
 -4 24 2 142.51 10.04 o
 -3 24 2 223.15 11.12 o
 -2 24 2 52.51 9.07 o
 -1 24 2 155.85 11.14 o
 1 -26 3 37.01 9.23 o
 2 -26 3 128.63 10.84 o
 3 -26 3 -2.03 8.40 <
 4 -26 3 390.61 12.76 o
 5 -26 3 521.11 13.60 o
 -1 -25 3 2.29 8.45 <
 0 -25 3 184.10 10.85 o
 1 -25 3 286.54 12.15 o
 2 -25 3 31.12 8.23 <
 3 -25 3 137.35 9.82 o
 4 -25 3 60.05 8.04 o
 5 -25 3 274.34 10.42 o
 6 -25 3 319.15 9.99 o
 7 -25 3 42.76 6.79 o
 -3 -24 3 11.69 8.51 <
 -2 -24 3 74.08 9.43 o
 -1 -24 3 31.02 7.76 <
 0 -24 3 110.38 9.50 o
 1 -24 3 16.86 7.49 <
 2 -24 3 309.36 11.84 o
 3 -24 3 86.53 8.09 o
 4 -24 3 172.60 9.53 o
 5 -24 3 30.27 6.69 o
 6 -24 3 66.03 6.70 o
 7 -24 3 46.29 6.77 o
 8 -24 3 11.36 6.01 <
 -4 -23 3 3.36 7.70 <
 -3 -23 3 30.43 7.62 <
 -2 -23 3 19.95 7.22 <
 -1 -23 3 -1.90 7.61 <
 0 -23 3 -4.95 5.79 <
 1 -23 3 119.81 7.38 o
 2 -23 3 178.56 7.72 o
 3 -23 3 374.73 11.09 o
 4 -23 3 28.95 5.88 o
 5 -23 3 408.04 9.91 o
 6 -23 3 28.59 5.81 o
 7 -23 3 33.92 6.23 o
 8 -23 3 108.25 7.55 o
 9 -23 3 88.70 8.08 o
 -5 -22 3 182.27 10.45 o
 -4 -22 3 34.22 7.45 o
 -3 -22 3 8.17 7.97 <
 -2 -22 3 -3.37 5.96 <
 -1 -22 3 44.95 6.06 o
 0 -22 3 236.73 8.79 o
 1 -22 3 221.60 8.55 o
 2 -22 3 84.07 6.60 o
 3 -22 3 116.00 8.02 o
 4 -22 3 950.91 14.13 o
 5 -22 3 -0.83 4.94 <
 6 -22 3 293.21 7.84 o
 7 -22 3 335.26 9.77 o
 8 -22 3 97.63 6.85 o
 9 -22 3 11.87 6.15 <
 -6 -21 3 381.00 12.88 o
 -5 -21 3 20.09 7.96 <
 -4 -21 3 11.52 6.99 <
 -3 -21 3 4.17 5.77 <
 -2 -21 3 127.20 7.35 o
 -1 -21 3 41.07 5.33 o
 0 -21 3 49.97 5.93 o
 1 -21 3 123.99 6.89 o
 2 -21 3 856.39 13.47 o
 3 -21 3 722.80 12.79 o
 4 -21 3 307.89 8.85 o
 5 -21 3 74.48 5.44 o
 6 -21 3 78.15 5.91 o
 7 -21 3 62.28 6.21 o
 8 -21 3 34.36 5.93 o
 9 -21 3 23.90 6.32 <
 10 -21 3 3.93 6.50 <
 -6 -20 3 145.16 9.73 o
 -5 -20 3 98.43 8.56 o
 -4 -20 3 2.17 5.82 <
 -3 -20 3 127.02 7.38 o
 -2 -20 3 2.85 5.37 <
 -1 -20 3 0.76 4.61 <
 0 -20 3 150.26 6.56 o
 1 -20 3 1291.95 15.43 o
 2 -20 3 289.02 8.43 o
 3 -20 3 3.91 4.25 <
 4 -20 3 18.43 4.67 <
 5 -20 3 4.31 4.94 <
 6 -20 3 49.18 5.52 o
 7 -20 3 202.50 7.63 o
 8 -20 3 3.14 5.36 <
 9 -20 3 14.79 5.93 <
 10 -20 3 4.22 6.21 <
 -7 -19 3 421.55 12.62 o
 -6 -19 3 524.82 13.30 o
 -5 -19 3 86.57 8.05 o
 -4 -19 3 470.35 11.38 o
 -3 -19 3 31.41 5.46 o
 -2 -19 3 -1.39 5.11 <
 -1 -19 3 -0.17 4.35 <
 0 -19 3 16.25 4.64 <
 1 -19 3 94.15 5.91 o
 2 -19 3 53.09 5.32 o
 3 -19 3 -1.06 4.27 <
 4 -19 3 466.25 9.52 o
 5 -19 3 5.63 4.65 <
 6 -19 3 0.78 4.28 <
 7 -19 3 32.00 5.38 o
 8 -19 3 25.21 5.30 o
 9 -19 3 6.63 4.64 <
 10 -19 3 3.44 6.02 <
 11 -19 3 13.29 6.18 <
 -8 -18 3 14.21 8.12 <
 -7 -18 3 94.96 8.45 o
 -6 -18 3 356.86 11.21 o
 -5 -18 3 551.21 12.95 o
 -4 -18 3 0.71 6.49 <
 -3 -18 3 353.85 8.98 o
 -2 -18 3 28.86 4.77 o
 -1 -18 3 0.49 4.46 <
 0 -18 3 14.56 4.44 <
 1 -18 3 1.97 4.18 <
 2 -18 3 182.10 6.72 o
 3 -18 3 523.70 9.84 o
 4 -18 3 105.06 5.78 o
 5 -18 3 178.78 6.47 o
 6 -18 3 147.71 6.02 o
 7 -18 3 72.39 5.50 o
 8 -18 3 46.40 4.88 o
 9 -18 3 46.66 5.18 o
 10 -18 3 15.46 5.17 <
 11 -18 3 27.44 6.16 o
 -8 -17 3 75.95 7.51 o
 -7 -17 3 338.19 10.75 o
 -6 -17 3 0.74 6.00 <
 -5 -17 3 8.62 6.14 <
 -4 -17 3 966.04 14.99 o
 -3 -17 3 75.36 5.83 o
 -2 -17 3 3.76 4.82 <
 -1 -17 3 167.05 6.40 o
 0 -17 3 -1.80 4.06 <
 1 -17 3 616.80 10.13 o
 2 -17 3 164.77 6.32 o
 3 -17 3 322.46 7.84 o
 4 -17 3 1140.19 13.42 o
 5 -17 3 939.32 12.17 o
 6 -17 3 3.44 3.66 <
 7 -17 3 274.06 7.43 o
 8 -17 3 7.88 4.02 <
 9 -17 3 9.10 4.14 <
 10 -17 3 -2.90 4.78 <
 11 -17 3 1.33 5.56 <
 12 -17 3 9.79 5.79 <
 -9 -16 3 300.54 11.94 o
 -8 -16 3 393.12 11.46 o
 -7 -16 3 19.71 5.08 <
 -6 -16 3 305.32 10.26 o
 -5 -16 3 87.55 7.18 o
 -4 -16 3 -2.00 5.98 <
 -3 -16 3 11.65 5.31 <
 -2 -16 3 86.64 5.63 o
 -1 -16 3 374.31 8.12 o
 0 -16 3 146.24 5.74 o
 1 -16 3 -0.76 3.79 <
 2 -16 3 702.92 10.60 o
 3 -16 3 769.53 10.72 o
 4 -16 3 22.56 4.69 o
 5 -16 3 175.43 6.22 o
 6 -16 3 399.14 8.66 o
 7 -16 3 2.33 4.18 <
 8 -16 3 245.71 6.52 o
 9 -16 3 45.41 4.23 o
 10 -16 3 5.09 4.95 <
 11 -16 3 17.25 5.21 <
 12 -16 3 30.89 6.37 o
 -9 -15 3 49.74 7.21 o
 -8 -15 3 30.17 6.65 o
 -7 -15 3 194.77 7.07 o
 -6 -15 3 193.05 8.34 o
 -5 -15 3 640.21 11.83 o
 -4 -15 3 65.53 6.08 o
 -3 -15 3 24.77 4.89 o
 -2 -15 3 33.06 4.63 o
 -1 -15 3 95.25 5.01 o
 0 -15 3 48.15 4.35 o
 1 -15 3 10.10 3.44 <
 2 -15 3 90.76 5.03 o
 3 -15 3 966.91 11.51 o
 4 -15 3 1503.29 14.02 o
 5 -15 3 346.76 7.68 o
 6 -15 3 23.20 4.72 o
 7 -15 3 62.18 5.00 o
 8 -15 3 58.83 4.26 o
 9 -15 3 109.23 5.13 o
 10 -15 3 1.72 4.56 <
 11 -15 3 2.04 5.07 <
 12 -15 3 45.01 6.89 o
 -10 -14 3 15.21 7.17 <
 -9 -14 3 140.70 8.08 o
 -8 -14 3 163.88 6.18 o
 -7 -14 3 235.59 7.26 o
 -6 -14 3 277.61 8.98 o
 -5 -14 3 78.93 6.78 o
 -4 -14 3 93.55 5.83 o
 -3 -14 3 129.38 5.51 o
 -2 -14 3 24.91 4.95 o
 -1 -14 3 183.23 5.73 o
 0 -14 3 9.86 3.61 <
 1 -14 3 577.93 8.73 o
 2 -14 3 939.17 10.78 o
 3 -14 3 1296.01 12.66 o
 4 -14 3 -4.27 3.32 <
 5 -14 3 558.10 8.54 o
 6 -14 3 410.10 8.07 o
 7 -14 3 1.50 3.92 <
 8 -14 3 50.68 3.73 o
 9 -14 3 90.11 3.25 o
 10 -14 3 10.76 4.67 <
 11 -14 3 -2.25 5.14 <
 12 -14 3 9.89 5.82 <
 -10 -13 3 93.48 7.65 o
 -9 -13 3 -0.99 5.86 <
 -8 -13 3 367.82 7.67 o
 -7 -13 3 173.45 6.19 o
 -6 -13 3 67.11 5.86 o
 -5 -13 3 220.73 7.64 o
 -4 -13 3 66.55 5.48 o
 -3 -13 3 140.51 5.71 o
 -2 -13 3 14.61 4.27 <
 -1 -13 3 26.59 3.72 o
 0 -13 3 601.88 8.04 o
 1 -13 3 906.82 10.20 o
 2 -13 3 368.23 6.92 o
 3 -13 3 5.83 3.32 <
 4 -13 3 31.93 3.67 o
 5 -13 3 34.95 3.48 o
 6 -13 3 476.32 8.25 o
 7 -13 3 180.74 5.90 o
 8 -13 3 18.80 3.21 o
 9 -13 3 10.89 3.44 <
 10 -13 3 2.97 4.62 <
 11 -13 3 -0.30 4.96 <
 12 -13 3 16.70 5.80 <
 -10 -12 3 3.17 5.52 <
 -9 -12 3 54.86 6.12 o
 -8 -12 3 3.52 5.34 <
 -7 -12 3 1001.72 11.69 o
 -6 -12 3 106.91 6.65 o
 -5 -12 3 259.02 7.73 o
 -4 -12 3 158.27 6.42 o
 -3 -12 3 25.59 3.99 o
 -2 -12 3 11.98 4.03 <
 -1 -12 3 123.36 4.69 o
 0 -12 3 160.31 5.07 o
 1 -12 3 65.76 4.09 o
 2 -12 3 93.61 4.45 o
 3 -12 3 148.91 4.92 o
 4 -12 3 2.98 3.18 <
 5 -12 3 121.81 4.50 o
 6 -12 3 82.73 4.49 o
 7 -12 3 3.78 3.46 <
 8 -12 3 6.96 2.44 <
 9 -12 3 85.39 4.06 o
 10 -12 3 -1.47 4.49 <
 11 -12 3 2.06 5.03 <
 12 -12 3 4.25 5.56 <
 13 -12 3 72.94 7.76 o
 -11 -11 3 78.29 6.96 o
 -10 -11 3 24.26 5.94 o
 -9 -11 3 35.94 6.18 o
 -8 -11 3 725.42 12.52 o
 -7 -11 3 388.64 7.95 o
 -6 -11 3 144.35 6.75 o
 -5 -11 3 236.47 7.17 o
 -4 -11 3 110.44 5.60 o
 -3 -11 3 -0.63 3.88 <
 -2 -11 3 0.65 3.24 <
 -1 -11 3 26.43 3.52 o
 0 -11 3 286.78 5.87 o
 1 -11 3 308.77 6.03 o
 2 -11 3 32.67 3.50 o
 3 -11 3 132.62 4.59 o
 4 -11 3 27.75 3.30 o
 5 -11 3 222.49 5.51 o
 6 -11 3 517.16 7.83 o
 7 -11 3 25.20 3.59 o
 8 -11 3 84.82 3.27 o
 9 -11 3 8.81 2.30 <
 10 -11 3 11.11 4.60 <
 11 -11 3 7.15 5.30 <
 12 -11 3 30.54 5.29 o
 13 -11 3 -2.08 6.00 <
 -11 -10 3 1.15 5.83 <
 -10 -10 3 89.56 7.54 o
 -9 -10 3 17.27 5.78 <
 -8 -10 3 140.74 3.59 o
 -7 -10 3 98.69 6.57 o
 -6 -10 3 95.71 5.88 o
 -5 -10 3 363.53 8.18 o
 -4 -10 3 838.52 10.79 o
 -3 -10 3 135.98 5.35 o
 -2 -10 3 172.15 5.40 o
 -1 -10 3 40.52 3.70 o
 0 -10 3 141.48 4.71 o
 1 -10 3 26.74 3.13 o
 2 -10 3 78.56 4.06 o
 3 -10 3 161.15 4.64 o
 4 -10 3 494.48 7.12 o
 5 -10 3 442.86 6.85 o
 6 -10 3 478.76 7.20 o
 7 -10 3 833.78 6.90 o
 8 -10 3 12.10 2.01 o
 9 -10 3 24.04 4.43 o
 10 -10 3 9.70 4.65 <
 11 -10 3 42.87 4.79 o
 12 -10 3 0.19 4.77 <
 13 -10 3 28.08 6.42 o
 -11 -9 3 12.34 6.36 <
 -10 -9 3 25.77 6.20 o
 -9 -9 3 341.55 9.79 o
 -8 -9 3 128.21 7.21 o
 -7 -9 3 99.46 6.33 o
 -6 -9 3 248.74 7.72 o
 -5 -9 3 166.39 6.45 o
 -4 -9 3 98.11 4.95 o
 -3 -9 3 15.24 3.62 o
 -2 -9 3 525.03 7.86 o
 -1 -9 3 18.30 3.20 o
 0 -9 3 256.44 5.00 o
 1 -9 3 6.29 2.26 <
 2 -9 3 649.79 7.25 o
 3 -9 3 339.24 5.81 o
 4 -9 3 257.99 5.29 o
 5 -9 3 415.94 6.32 o
 6 -9 3 1259.29 10.23 o
 7 -9 3 46.33 2.32 o
 8 -9 3 144.82 3.03 o
 9 -9 3 1.69 4.03 <
 10 -9 3 45.28 5.48 o
 11 -9 3 5.92 4.28 <
 12 -9 3 5.61 4.77 <
 13 -9 3 25.53 5.86 o
 -12 -8 3 1.87 5.79 <
 -11 -8 3 133.54 7.72 o
 -10 -8 3 186.22 8.11 o
 -9 -8 3 184.57 7.85 o
 -8 -8 3 437.46 10.25 o
 -7 -8 3 327.96 4.99 o
 -6 -8 3 -0.73 3.78 <
 -5 -8 3 28.33 4.04 o
 -4 -8 3 15.18 4.11 <
 -3 -8 3 1191.60 11.03 o
 -2 -8 3 84.26 4.06 o
 -1 -8 3 2.50 2.51 <
 0 -8 3 214.35 4.27 o
 1 -8 3 1394.13 9.28 o
 2 -8 3 1052.87 8.50 o
 3 -8 3 320.90 5.26 o
 4 -8 3 1524.13 10.28 o
 5 -8 3 1499.13 10.34 o
 6 -8 3 65.21 2.75 o
 7 -8 3 405.83 4.57 o
 8 -8 3 61.23 4.71 o
 9 -8 3 167.18 6.41 o
 10 -8 3 2.06 4.13 <
 11 -8 3 9.03 4.20 <
 12 -8 3 66.71 5.88 o
 13 -8 3 193.90 8.42 o
 -12 -7 3 25.82 7.45 <
 -11 -7 3 35.76 6.18 o
 -10 -7 3 21.01 5.46 <
 -9 -7 3 317.46 9.13 o
 -8 -7 3 106.31 6.47 o
 -7 -7 3 338.21 8.41 o
 -6 -7 3 188.31 4.15 o
 -5 -7 3 31.22 4.19 o
 -4 -7 3 46.43 4.18 o
 -3 -7 3 24.79 3.36 o
 -2 -7 3 106.31 3.69 o
 -1 -7 3 18.22 2.28 o
 0 -7 3 5.00 1.83 <
 1 -7 3 104.58 3.24 o
 2 -7 3 1249.81 8.47 o
 3 -7 3 1650.77 9.74 o
 4 -7 3 101.75 3.14 o
 5 -7 3 243.81 4.06 o
 6 -7 3 331.27 4.04 o
 7 -7 3 46.56 2.29 o
 8 -7 3 13.70 2.27 o
 9 -7 3 36.89 2.71 o
 10 -7 3 25.55 3.16 o
 11 -7 3 30.49 4.58 o
 12 -7 3 141.87 7.43 o
 13 -7 3 6.85 5.58 <
 -12 -6 3 9.80 6.55 <
 -11 -6 3 141.01 7.83 o
 -10 -6 3 269.15 8.53 o
 -9 -6 3 8.62 4.91 <
 -8 -6 3 193.34 6.95 o
 -7 -6 3 109.70 5.68 o
 -6 -6 3 61.28 4.59 o
 -5 -6 3 279.74 6.79 o
 -4 -6 3 24.47 3.19 o
 -3 -6 3 116.67 4.09 o
 -2 -6 3 14.93 2.36 o
 -1 -6 3 5.84 1.55 <
 0 -6 3 740.87 5.83 o
 1 -6 3 1505.38 8.43 o
 2 -6 3 997.56 7.18 o
 3 -6 3 55.14 2.00 o
 4 -6 3 672.62 5.31 o
 5 -6 3 75.96 2.15 o
 6 -6 3 172.92 3.13 o
 7 -6 3 11.17 2.62 o
 8 -6 3 2.52 2.93 <
 9 -6 3 7.78 3.65 <
 10 -6 3 6.07 3.82 <
 11 -6 3 2.51 4.13 <
 12 -6 3 6.22 5.35 <
 13 -6 3 62.02 6.50 o
 -12 -5 3 75.38 6.32 o
 -11 -5 3 99.98 7.18 o
 -10 -5 3 21.44 5.53 <
 -9 -5 3 249.92 7.94 o
 -8 -5 3 0.42 4.06 <
 -7 -5 3 183.64 6.17 o
 -6 -5 3 227.52 6.56 o
 -5 -5 3 5.75 1.57 <
 -4 -5 3 15.81 3.37 o
 -3 -5 3 113.81 4.11 o
 -2 -5 3 239.09 4.59 o
 -1 -5 3 122.85 3.19 o
 0 -5 3 30.88 2.22 o
 1 -5 3 31.28 2.23 o
 2 -5 3 1391.08 7.25 o
 3 -5 3 75.12 2.65 o
 4 -5 3 106.55 2.87 o
 5 -5 3 1106.20 6.05 o
 6 -5 3 50.91 2.93 o
 7 -5 3 277.33 5.19 o
 8 -5 3 165.00 5.35 o
 9 -5 3 0.97 3.74 <
 10 -5 3 59.43 4.73 o
 11 -5 3 -1.74 3.51 <
 12 -5 3 0.71 5.04 <
 13 -5 3 55.94 6.38 o
 -13 -4 3 43.12 7.34 o
 -12 -4 3 1.38 5.78 <
 -11 -4 3 5.62 4.88 <
 -10 -4 3 59.80 5.89 o
 -9 -4 3 61.95 5.64 o
 -8 -4 3 232.10 7.22 o
 -7 -4 3 135.18 5.47 o
 -6 -4 3 143.65 5.48 o
 -5 -4 3 63.50 3.80 o
 -4 -4 3 21.83 3.25 o
 -3 -4 3 380.97 5.74 o
 -2 -4 3 726.89 6.57 o
 -1 -4 3 61.67 2.47 o
 0 -4 3 145.59 2.37 o
 1 -4 3 170.33 3.01 o
 2 -4 3 20.14 1.50 o
 3 -4 3 252.13 3.51 o
 4 -4 3 214.76 3.11 o
 5 -4 3 281.24 4.42 o
 6 -4 3 922.44 8.21 o
 7 -4 3 52.46 3.41 o
 8 -4 3 5.50 3.07 <
 9 -4 3 18.93 3.65 o
 10 -4 3 1.84 3.14 <
 11 -4 3 22.53 4.21 o
 12 -4 3 132.38 7.18 o
 13 -4 3 -0.65 5.64 <
 -13 -3 3 -2.38 6.67 <
 -12 -3 3 10.45 5.41 <
 -11 -3 3 71.09 5.67 o
 -10 -3 3 75.92 5.47 o
 -9 -3 3 17.47 5.05 <
 -8 -3 3 87.65 5.17 o
 -7 -3 3 146.83 5.48 o
 -6 -3 3 347.73 7.20 o
 -5 -3 3 120.54 4.49 o
 -4 -3 3 1052.85 9.63 o
 -3 -3 3 108.24 1.88 o
 -2 -3 3 641.35 5.26 o
 -1 -3 3 8.40 1.63 o
 0 -3 3 28.05 1.13 o
 1 -3 3 359.97 3.26 o
 2 -3 3 967.86 5.21 o
 3 -3 3 14.65 1.35 o
 4 -3 3 234.68 3.66 o
 5 -3 3 605.38 6.30 o
 6 -3 3 267.38 5.16 o
 7 -3 3 262.72 5.79 o
 8 -3 3 86.18 4.40 o
 9 -3 3 2.66 3.20 <
 10 -3 3 382.37 7.34 o
 11 -3 3 89.07 5.49 o
 12 -3 3 -0.74 5.14 <
 13 -3 3 76.13 6.94 o
 -13 -2 3 0.97 5.91 <
 -12 -2 3 6.17 5.79 <
 -11 -2 3 97.21 5.17 o
 -10 -2 3 19.60 4.51 o
 -9 -2 3 366.62 8.03 o
 -8 -2 3 383.51 7.80 o
 -7 -2 3 199.20 6.29 o
 -6 -2 3 160.71 5.55 o
 -5 -2 3 1289.47 11.38 o
 -4 -2 3 125.02 4.00 o
 -3 -2 3 15.59 1.04 o
 -2 -2 3 4.93 0.98 o
 -1 -2 3 63.60 1.48 o
 1 -2 3 211.98 1.46 o
 2 -2 3 378.26 2.94 o
 3 -2 3 91.26 2.37 o
 4 -2 3 93.62 2.90 o
 5 -2 3 1084.96 8.81 o
 6 -2 3 1458.55 11.09 o
 7 -2 3 178.05 4.87 o
 8 -2 3 166.37 4.88 o
 9 -2 3 73.75 4.03 o
 10 -2 3 126.25 4.87 o
 11 -2 3 12.92 4.25 <
 12 -2 3 11.69 5.70 <
 13 -2 3 34.69 6.76 o
 -13 -1 3 -1.79 5.71 <
 -12 -1 3 10.85 6.02 <
 -11 -1 3 39.65 4.06 o
 -10 -1 3 76.22 4.78 o
 -9 -1 3 31.60 3.93 o
 -8 -1 3 386.27 7.38 o
 -7 -1 3 221.76 6.38 o
 -6 -1 3 556.40 8.44 o
 -5 -1 3 -0.37 2.73 <
 -4 -1 3 0.70 1.72 <
 -3 -1 3 146.41 2.75 o
 -2 -1 3 1600.67 6.02 o
 -1 -1 3 7.87 0.87 o
 1 -1 3 156.51 1.76 o
 2 -1 3 781.46 4.51 o
 3 -1 3 76.82 2.30 o
 4 -1 3 570.49 5.91 o
 5 -1 3 232.50 4.62 o
 6 -1 3 149.16 4.42 o
 7 -1 3 439.51 6.96 o
 8 -1 3 20.18 3.43 o
 9 -1 3 212.79 5.54 o
 10 -1 3 31.37 4.46 o
 11 -1 3 13.99 3.97 <
 12 -1 3 52.29 6.78 o
 13 -1 3 92.07 7.82 o
 -13 0 3 -0.43 6.37 <
 -12 0 3 2.80 5.72 <
 -11 0 3 8.54 4.11 <
 -10 0 3 8.20 4.00 <
 -9 0 3 278.28 7.18 o
 -8 0 3 104.46 4.85 o
 -7 0 3 154.90 2.60 o
 -6 0 3 183.03 5.47 o
 -5 0 3 30.56 3.00 o
 -4 0 3 63.67 3.12 o
 -3 0 3 170.50 3.48 o
 -2 0 3 1329.57 6.47 o
 -1 0 3 -0.09 1.04 <
 0 0 3 0.05 0.90 <
 1 0 3 2134.19 6.19 o
 2 0 3 2168.39 8.80 o
 3 0 3 418.56 4.68 o
 4 0 3 22.00 2.41 o
 5 0 3 1141.74 9.47 o
 6 0 3 199.08 4.83 o
 7 0 3 33.86 3.30 o
 8 0 3 185.13 5.21 o
 9 0 3 83.08 5.69 o
 10 0 3 24.89 5.37 o
 11 0 3 9.81 3.91 <
 12 0 3 106.70 7.52 o
 -13 1 3 16.87 6.14 <
 -12 1 3 9.52 5.87 <
 -11 1 3 114.54 5.01 o
 -10 1 3 124.54 5.20 o
 -9 1 3 6.88 2.48 <
 -8 1 3 365.70 4.90 o
 -7 1 3 757.14 7.43 o
 -6 1 3 380.52 5.52 o
 -5 1 3 1146.65 10.10 o
 -4 1 3 470.06 6.07 o
 -3 1 3 12.33 1.52 o
 -2 1 3 12.61 1.43 o
 -1 1 3 32.39 1.47 o
 0 1 3 2.26 0.97 <
 1 1 3 1617.44 7.86 o
 2 1 3 140.84 3.16 o
 3 1 3 521.36 5.62 o
 4 1 3 2313.73 12.85 o
 5 1 3 92.55 3.75 o
 6 1 3 9.38 2.72 <
 7 1 3 65.72 3.84 o
 8 1 3 64.08 4.77 o
 9 1 3 4.03 4.34 <
 10 1 3 94.17 5.95 o
 11 1 3 6.04 5.68 <
 12 1 3 60.66 6.95 o
 -13 2 3 14.62 6.31 <
 -12 2 3 72.72 6.71 o
 -11 2 3 3.18 5.12 <
 -10 2 3 2.78 1.63 <
 -9 2 3 608.31 7.07 o
 -8 2 3 42.97 3.05 o
 -7 2 3 720.29 7.69 o
 -6 2 3 1762.24 11.03 o
 -5 2 3 -1.19 2.94 <
 -4 2 3 57.97 1.83 o
 -3 2 3 1.01 1.33 <
 -2 2 3 110.36 2.22 o
 -1 2 3 50.23 2.05 o
 0 2 3 117.18 2.94 o
 1 2 3 481.56 2.77 o
 2 2 3 3000.62 10.32 o
 3 2 3 563.49 6.53 o
 4 2 3 10.97 3.05 <
 5 2 3 3.34 3.14 <
 6 2 3 118.70 4.92 o
 7 2 3 586.34 9.28 o
 8 2 3 56.61 4.77 o
 9 2 3 18.62 4.29 o
 10 2 3 23.08 5.04 o
 11 2 3 56.35 5.78 o
 12 2 3 -0.01 5.95 <
 -13 3 3 1.90 5.93 <
 -12 3 3 14.51 5.33 <
 -11 3 3 7.86 2.37 <
 -10 3 3 280.63 6.12 o
 -9 3 3 14.08 4.47 <
 -8 3 3 24.22 4.10 o
 -7 3 3 288.11 6.74 o
 -6 3 3 425.98 7.22 o
 -5 3 3 538.92 7.07 o
 -4 3 3 736.90 4.10 o
 -3 3 3 62.55 1.93 o
 -2 3 3 2412.49 8.96 o
 -1 3 3 91.49 2.70 o
 0 3 3 42.10 1.62 o
 1 3 3 1015.19 5.28 o
 2 3 3 54.70 2.74 o
 3 3 3 361.95 6.31 o
 4 3 3 1416.26 11.82 o
 5 3 3 502.66 7.98 o
 6 3 3 211.12 5.55 o
 7 3 3 54.04 4.16 o
 8 3 3 74.02 5.27 o
 9 3 3 22.42 4.55 o
 10 3 3 73.86 5.36 o
 11 3 3 52.95 5.88 o
 12 3 3 100.69 7.91 o
 -13 4 3 2.48 6.18 <
 -12 4 3 3.54 5.55 <
 -11 4 3 -0.10 3.14 <
 -10 4 3 -0.22 4.60 <
 -9 4 3 5.97 4.24 <
 -8 4 3 7.30 3.74 <
 -7 4 3 55.73 4.23 o
 -6 4 3 255.58 5.88 o
 -5 4 3 129.38 4.32 o
 -4 4 3 1877.70 7.20 o
 -3 4 3 8.07 1.65 o
 -2 4 3 -2.02 1.85 <
 -1 4 3 57.45 2.09 o
 0 4 3 51.81 2.06 o
 1 4 3 613.55 5.71 o
 2 4 3 970.09 8.17 o
 3 4 3 227.04 4.42 o
 4 4 3 964.74 10.50 o
 5 4 3 676.19 9.42 o
 6 4 3 4.57 3.22 <
 7 4 3 465.85 8.00 o
 8 4 3 21.16 4.59 o
 9 4 3 51.85 5.23 o
 10 4 3 33.42 4.96 o
 11 4 3 58.49 5.65 o
 12 4 3 25.45 6.69 <
 -13 5 3 3.71 5.84 <
 -12 5 3 8.04 5.76 <
 -11 5 3 -1.50 5.00 <
 -10 5 3 -0.91 4.57 <
 -9 5 3 190.11 6.81 o
 -8 5 3 55.47 4.53 o
 -7 5 3 11.10 3.47 <
 -6 5 3 827.46 9.43 o
 -5 5 3 820.65 5.81 o
 -4 5 3 5.11 2.47 <
 -3 5 3 39.94 2.24 o
 -2 5 3 26.10 2.44 o
 -1 5 3 77.26 2.55 o
 0 5 3 299.67 4.18 o
 1 5 3 883.83 7.94 o
 2 5 3 441.62 7.66 o
 3 5 3 298.27 6.20 o
 4 5 3 182.70 5.79 o
 5 5 3 37.93 4.30 o
 6 5 3 815.27 11.22 o
 7 5 3 16.05 3.78 o
 8 5 3 19.57 4.14 o
 9 5 3 73.31 5.95 o
 10 5 3 199.05 7.64 o
 11 5 3 38.21 5.67 o
 -13 6 3 10.22 6.46 <
 -12 6 3 8.87 6.11 <
 -11 6 3 -3.85 4.94 <
 -10 6 3 194.55 7.37 o
 -9 6 3 2.69 3.66 <
 -8 6 3 2.36 3.63 <
 -7 6 3 555.86 8.64 o
 -6 6 3 37.36 3.65 o
 -5 6 3 -0.26 1.88 <
 -4 6 3 464.22 5.28 o
 -3 6 3 134.06 3.35 o
 -2 6 3 8.72 2.66 <
 -1 6 3 194.18 3.79 o
 0 6 3 399.66 5.05 o
 1 6 3 638.34 7.17 o
 2 6 3 346.38 7.47 o
 3 6 3 7.28 3.50 <
 4 6 3 699.10 9.41 o
 5 6 3 135.61 5.62 o
 6 6 3 78.78 4.78 o
 7 6 3 222.04 6.60 o
 8 6 3 58.39 4.66 o
 9 6 3 166.12 7.33 o
 10 6 3 1.76 5.25 <
 11 6 3 20.02 5.74 <
 -13 7 3 5.91 6.02 <
 -12 7 3 2.58 5.56 <
 -11 7 3 6.03 5.05 <
 -10 7 3 0.96 4.69 <
 -9 7 3 327.57 8.04 o
 -8 7 3 265.75 6.95 o
 -7 7 3 51.64 3.46 o
 -6 7 3 21.19 2.27 o
 -5 7 3 86.85 3.57 o
 -4 7 3 1869.75 11.07 o
 -3 7 3 302.76 5.08 o
 -2 7 3 244.50 5.20 o
 -1 7 3 -1.34 2.99 <
 0 7 3 710.65 7.11 o
 1 7 3 61.76 3.37 o
 2 7 3 0.76 2.42 <
 3 7 3 113.33 4.85 o
 4 7 3 1581.65 14.34 o
 5 7 3 798.07 10.27 o
 6 7 3 690.70 10.12 o
 7 7 3 1.98 3.71 <
 8 7 3 5.83 3.67 <
 9 7 3 90.05 5.83 o
 10 7 3 233.17 8.81 o
 11 7 3 9.92 5.90 <
 -13 8 3 4.74 6.32 <
 -12 8 3 -1.50 5.57 <
 -11 8 3 -0.47 4.27 <
 -10 8 3 115.69 5.35 o
 -9 8 3 13.40 4.03 <
 -8 8 3 91.65 4.48 o
 -7 8 3 337.15 6.52 o
 -6 8 3 457.41 7.24 o
 -5 8 3 1278.19 9.71 o
 -4 8 3 120.98 3.90 o
 -3 8 3 661.41 7.69 o
 -2 8 3 103.18 4.44 o
 -1 8 3 21.39 3.56 o
 0 8 3 9.75 2.53 <
 1 8 3 210.77 4.75 o
 2 8 3 554.38 7.30 o
 3 8 3 1271.22 13.95 o
 4 8 3 1695.93 14.02 o
 5 8 3 148.96 5.42 o
 6 8 3 150.76 6.16 o
 7 8 3 15.17 4.03 <
 8 8 3 124.40 5.01 o
 9 8 3 67.60 4.41 o
 10 8 3 72.60 6.43 o
 11 8 3 61.72 7.08 o
 -13 9 3 -4.92 6.01 <
 -12 9 3 58.55 6.53 o
 -11 9 3 0.76 4.18 <
 -10 9 3 239.68 7.18 o
 -9 9 3 428.03 8.23 o
 -8 9 3 282.42 6.59 o
 -7 9 3 592.27 5.88 o
 -6 9 3 99.27 4.26 o
 -5 9 3 5.56 2.65 <
 -4 9 3 1539.38 11.95 o
 -3 9 3 289.71 5.78 o
 -2 9 3 400.45 7.29 o
 -1 9 3 0.16 2.79 <
 0 9 3 718.43 7.93 o
 1 9 3 726.49 7.93 o
 2 9 3 1329.97 11.95 o
 3 9 3 487.32 8.60 o
 4 9 3 53.62 4.43 o
 5 9 3 157.07 5.88 o
 6 9 3 308.65 7.87 o
 7 9 3 36.24 4.94 o
 8 9 3 2.53 3.54 <
 9 9 3 25.28 6.41 <
 10 9 3 94.38 7.73 o
 -13 10 3 4.73 5.77 <
 -12 10 3 29.35 5.41 o
 -11 10 3 143.21 6.36 o
 -10 10 3 357.01 8.06 o
 -9 10 3 5.08 3.88 <
 -8 10 3 1049.84 12.19 o
 -7 10 3 287.10 7.03 o
 -6 10 3 300.24 5.14 o
 -5 10 3 784.15 9.10 o
 -4 10 3 54.20 4.05 o
 -3 10 3 484.57 7.54 o
 -2 10 3 18.23 3.23 o
 -1 10 3 39.59 3.66 o
 0 10 3 478.12 7.27 o
 1 10 3 563.76 7.56 o
 2 10 3 108.36 4.54 o
 3 10 3 486.36 9.35 o
 4 10 3 13.86 3.85 <
 5 10 3 112.39 5.51 o
 6 10 3 266.61 7.66 o
 7 10 3 23.60 4.93 o
 8 10 3 7.41 3.82 <
 9 10 3 19.86 6.98 <
 10 10 3 76.71 7.49 o
 -13 11 3 6.58 5.78 <
 -12 11 3 46.70 6.35 o
 -11 11 3 105.29 6.08 o
 -10 11 3 8.78 4.34 <
 -9 11 3 93.27 6.00 o
 -8 11 3 77.31 4.78 o
 -7 11 3 558.26 9.42 o
 -6 11 3 634.21 8.27 o
 -5 11 3 55.86 3.84 o
 -4 11 3 -1.04 3.32 <
 -3 11 3 459.25 7.74 o
 -2 11 3 29.33 3.67 o
 -1 11 3 11.32 3.36 <
 0 11 3 37.03 3.88 o
 1 11 3 18.55 3.20 o
 2 11 3 615.50 8.93 o
 3 11 3 65.55 5.72 o
 4 11 3 183.88 6.68 o
 5 11 3 255.73 7.40 o
 6 11 3 274.21 7.57 o
 7 11 3 350.27 8.79 o
 8 11 3 197.81 6.57 o
 9 11 3 -1.34 6.01 <
 -13 12 3 12.16 6.01 <
 -12 12 3 60.85 6.64 o
 -11 12 3 30.01 6.03 o
 -10 12 3 8.69 4.41 <
 -9 12 3 11.09 4.29 <
 -8 12 3 213.96 6.96 o
 -7 12 3 8.54 3.38 <
 -6 12 3 4.76 3.22 <
 -5 12 3 292.80 6.77 o
 -4 12 3 125.80 5.23 o
 -3 12 3 19.39 3.96 o
 -2 12 3 86.17 4.61 o
 -1 12 3 33.97 3.85 o
 0 12 3 863.76 10.36 o
 1 12 3 74.42 4.38 o
 2 12 3 69.57 4.26 o
 3 12 3 171.91 6.67 o
 4 12 3 294.05 8.18 o
 5 12 3 94.33 5.90 o
 6 12 3 967.74 12.55 o
 7 12 3 55.34 5.84 o
 8 12 3 1.71 4.46 <
 9 12 3 9.95 6.74 <
 -12 13 3 9.20 5.66 <
 -11 13 3 0.70 5.19 <
 -10 13 3 10.36 4.78 <
 -9 13 3 55.59 5.43 o
 -8 13 3 770.06 9.64 o
 -7 13 3 636.89 9.00 o
 -6 13 3 199.75 5.96 o
 -5 13 3 27.67 4.27 o
 -4 13 3 -1.50 3.84 <
 -3 13 3 94.47 5.14 o
 -2 13 3 859.87 10.75 o
 -1 13 3 159.25 5.92 o
 0 13 3 261.68 6.74 o
 1 13 3 301.24 7.57 o
 2 13 3 201.42 6.27 o
 3 13 3 23.49 5.43 o
 4 13 3 1.81 4.62 <
 5 13 3 145.73 6.54 o
 6 13 3 85.47 6.06 o
 7 13 3 400.22 9.69 o
 8 13 3 69.82 6.02 o
 9 13 3 1.05 6.93 <
 -12 14 3 1.69 6.05 <
 -11 14 3 4.70 5.70 <
 -10 14 3 114.94 6.72 o
 -9 14 3 282.28 8.26 o
 -8 14 3 67.58 4.64 o
 -7 14 3 153.65 5.24 o
 -6 14 3 481.26 8.78 o
 -5 14 3 130.99 5.80 o
 -4 14 3 149.92 5.98 o
 -3 14 3 59.32 4.83 o
 -2 14 3 107.01 6.30 o
 -1 14 3 145.23 5.92 o
 0 14 3 75.54 4.95 o
 1 14 3 172.32 6.20 o
 2 14 3 278.72 7.32 o
 3 14 3 141.04 6.06 o
 4 14 3 49.52 6.24 o
 5 14 3 50.58 5.58 o
 6 14 3 185.49 7.19 o
 7 14 3 12.38 7.37 <
 8 14 3 69.48 8.32 o
 -12 15 3 34.91 6.48 o
 -11 15 3 78.74 6.95 o
 -10 15 3 82.91 6.69 o
 -9 15 3 2.30 3.38 <
 -8 15 3 464.99 8.81 o
 -7 15 3 158.73 5.77 o
 -6 15 3 9.27 4.05 <
 -5 15 3 490.63 9.47 o
 -4 15 3 71.44 5.24 o
 -3 15 3 13.92 4.41 <
 -2 15 3 -0.56 4.81 <
 -1 15 3 1.49 3.93 <
 0 15 3 79.84 5.33 o
 1 15 3 80.91 4.94 o
 2 15 3 126.17 5.41 o
 3 15 3 396.15 8.73 o
 4 15 3 676.31 13.02 o
 5 15 3 30.36 5.41 o
 6 15 3 3.31 5.00 <
 7 15 3 30.91 7.88 <
 8 15 3 28.52 7.96 <
 -12 16 3 -4.26 6.07 <
 -11 16 3 4.72 5.87 <
 -10 16 3 124.91 7.97 o
 -9 16 3 389.79 8.15 o
 -8 16 3 28.00 3.91 o
 -7 16 3 55.02 4.84 o
 -6 16 3 404.24 8.76 o
 -5 16 3 -2.47 4.58 <
 -4 16 3 468.00 9.61 o
 -3 16 3 431.83 9.26 o
 -2 16 3 19.46 5.67 <
 -1 16 3 1.87 5.18 <
 0 16 3 3.91 3.76 <
 1 16 3 135.67 5.60 o
 2 16 3 562.40 8.91 o
 3 16 3 275.15 7.88 o
 4 16 3 9.97 5.18 <
 5 16 3 412.95 10.38 o
 6 16 3 5.31 5.36 <
 7 16 3 33.02 6.22 o
 -11 17 3 88.87 8.15 o
 -10 17 3 182.51 8.93 o
 -9 17 3 1.65 4.29 <
 -8 17 3 52.70 4.95 o
 -7 17 3 4.74 4.45 <
 -6 17 3 498.69 9.77 o
 -5 17 3 1206.43 14.64 o
 -4 17 3 450.68 9.86 o
 -3 17 3 78.78 6.69 o
 -2 17 3 9.38 5.77 <
 -1 17 3 3.98 5.26 <
 0 17 3 19.76 4.48 o
 1 17 3 267.09 7.33 o
 2 17 3 1.18 3.86 <
 3 17 3 607.61 11.07 o
 4 17 3 437.90 11.64 o
 5 17 3 61.57 6.94 o
 6 17 3 30.23 6.90 o
 -11 18 3 -0.34 6.60 <
 -10 18 3 1.38 5.98 <
 -9 18 3 311.32 9.85 o
 -8 18 3 14.35 5.14 <
 -7 18 3 365.71 8.93 o
 -6 18 3 326.00 9.01 o
 -5 18 3 0.61 5.01 <
 -4 18 3 1.94 4.77 <
 -3 18 3 4.45 5.59 <
 -2 18 3 19.37 5.80 <
 -1 18 3 72.54 6.59 o
 0 18 3 4.66 4.18 <
 1 18 3 5.54 4.28 <
 2 18 3 598.44 9.70 o
 3 18 3 22.86 7.98 <
 4 18 3 128.65 8.41 o
 5 18 3 163.30 9.04 o
 6 18 3 9.40 6.87 <
 -10 19 3 27.80 6.59 o
 -9 19 3 4.55 6.02 <
 -8 19 3 87.97 6.16 o
 -7 19 3 81.58 6.27 o
 -6 19 3 300.51 8.29 o
 -5 19 3 218.02 7.17 o
 -4 19 3 46.93 5.32 o
 -3 19 3 1.43 6.31 <
 -2 19 3 5.02 5.66 <
 -1 19 3 2.64 5.29 <
 0 19 3 8.40 4.63 <
 1 19 3 14.22 5.75 <
 2 19 3 18.97 8.23 <
 3 19 3 447.93 14.18 o
 4 19 3 122.35 8.85 o
 5 19 3 120.06 8.79 o
 -9 20 3 3.06 6.27 <
 -8 20 3 76.10 6.23 o
 -7 20 3 33.32 5.57 o
 -6 20 3 33.92 5.19 o
 -5 20 3 194.99 7.73 o
 -4 20 3 55.11 6.86 o
 -3 20 3 27.07 6.94 <
 -2 20 3 11.05 7.09 <
 -1 20 3 173.42 10.02 o
 0 20 3 31.56 6.25 o
 1 20 3 19.34 5.77 <
 2 20 3 92.10 9.73 o
 3 20 3 -4.51 8.04 <
 4 20 3 151.55 9.85 o
 -9 21 3 234.10 9.61 o
 -8 21 3 59.92 6.06 o
 -7 21 3 38.83 5.88 o
 -6 21 3 179.66 7.78 o
 -5 21 3 65.86 5.92 o
 -4 21 3 24.21 6.79 <
 -3 21 3 27.98 7.49 <
 -2 21 3 42.75 8.03 o
 -1 21 3 72.60 8.99 o
 0 21 3 96.62 9.62 o
 1 21 3 8.06 8.44 <
 2 21 3 235.63 12.59 o
 3 21 3 60.63 9.76 o
 -8 22 3 363.60 9.70 o
 -7 22 3 325.33 9.46 o
 -6 22 3 -2.00 4.72 <
 -5 22 3 126.56 9.14 o
 -4 22 3 42.94 7.75 o
 -3 22 3 0.49 7.84 <
 -2 22 3 146.56 11.01 o
 -1 22 3 66.39 9.32 o
 0 22 3 6.96 8.32 <
 1 22 3 116.09 10.80 o
 2 22 3 85.38 10.33 o
 -7 23 3 -2.76 5.86 <
 -6 23 3 165.31 7.82 o
 -5 23 3 -0.31 7.30 <
 -4 23 3 76.22 8.14 o
 -3 23 3 69.97 8.62 o
 -2 23 3 9.86 8.21 <
 -1 23 3 20.02 8.88 <
 0 23 3 -0.51 8.83 <
 -4 24 3 89.02 9.21 o
 -3 24 3 2.81 8.14 <
 -2 24 3 7.84 8.60 <
 0 -26 4 183.83 11.30 o
 1 -26 4 41.19 8.94 o
 2 -26 4 6.52 8.45 <
 3 -26 4 22.16 7.95 <
 4 -26 4 12.28 7.39 <
 5 -26 4 -1.25 6.78 <
 6 -26 4 4.36 6.18 <
 -2 -25 4 562.44 15.69 o
 -1 -25 4 45.75 8.76 o
 0 -25 4 254.08 11.19 o
 1 -25 4 231.76 10.45 o
 2 -25 4 46.33 7.45 o
 3 -25 4 9.90 7.05 <
 4 -25 4 18.75 6.62 <
 5 -25 4 7.86 5.72 <
 6 -25 4 112.64 7.64 o
 7 -25 4 73.26 7.45 o
 -3 -24 4 735.01 17.13 o
 -2 -24 4 14.87 8.26 <
 -1 -24 4 643.81 15.13 o
 0 -24 4 211.19 9.67 o
 1 -24 4 34.82 7.23 o
 2 -24 4 103.94 8.43 o
 3 -24 4 78.23 7.88 o
 4 -24 4 -3.75 6.08 <
 5 -24 4 155.22 7.92 o
 6 -24 4 2.40 4.79 <
 7 -24 4 8.56 6.03 <
 8 -24 4 103.90 7.62 o
 -4 -23 4 81.85 9.04 o
 -3 -23 4 222.05 11.19 o
 -2 -23 4 835.58 16.42 o
 -1 -23 4 384.32 12.25 o
 0 -23 4 7.86 6.04 <
 1 -23 4 38.44 6.20 o
 2 -23 4 66.72 7.57 o
 3 -23 4 9.60 5.97 <
 4 -23 4 131.25 7.13 o
 5 -23 4 -1.41 5.29 <
 6 -23 4 57.31 5.48 o
 7 -23 4 87.31 6.78 o
 8 -23 4 89.88 7.43 o
 9 -23 4 108.32 8.06 o
 -5 -22 4 74.49 8.85 o
 -4 -22 4 335.99 12.34 o
 -3 -22 4 482.19 12.97 o
 -2 -22 4 173.55 8.11 o
 -1 -22 4 42.16 6.45 o
 0 -22 4 20.09 5.64 <
 1 -22 4 0.92 5.47 <
 2 -22 4 64.13 6.34 o
 3 -22 4 50.95 5.84 o
 4 -22 4 7.01 5.18 <
 5 -22 4 245.56 8.17 o
 6 -22 4 71.16 5.62 o
 7 -22 4 132.46 7.09 o
 8 -22 4 85.18 6.72 o
 9 -22 4 2.49 6.28 <
 -6 -21 4 55.32 8.42 o
 -5 -21 4 86.61 9.06 o
 -4 -21 4 5.70 7.08 <
 -3 -21 4 54.85 6.60 o
 -2 -21 4 177.61 7.82 o
 -1 -21 4 72.27 6.20 o
 0 -21 4 108.15 6.75 o
 1 -21 4 23.70 5.44 o
 2 -21 4 12.18 5.32 <
 3 -21 4 43.39 5.61 o
 4 -21 4 109.79 5.98 o
 5 -21 4 1.68 4.24 <
 6 -21 4 78.38 5.65 o
 7 -21 4 159.05 7.22 o
 8 -21 4 129.49 7.48 o
 9 -21 4 192.18 8.59 o
 10 -21 4 52.21 7.01 o
 -7 -20 4 -1.12 7.31 <
 -6 -20 4 25.50 7.51 <
 -5 -20 4 46.38 7.59 o
 -4 -20 4 121.04 6.88 o
 -3 -20 4 204.69 8.09 o
 -2 -20 4 265.98 8.71 o
 -1 -20 4 131.63 6.55 o
 0 -20 4 22.26 5.03 o
 1 -20 4 4.22 4.99 <
 2 -20 4 144.60 6.77 o
 3 -20 4 16.37 4.88 <
 4 -20 4 3.92 4.54 <
 5 -20 4 35.13 4.50 o
 6 -20 4 82.03 5.30 o
 7 -20 4 301.76 8.67 o
 8 -20 4 385.03 10.05 o
 9 -20 4 30.07 6.45 o
 10 -20 4 159.60 8.54 o
 -7 -19 4 -3.22 7.42 <
 -6 -19 4 146.26 9.11 o
 -5 -19 4 118.02 8.01 o
 -4 -19 4 75.09 6.28 o
 -3 -19 4 675.46 12.15 o
 -2 -19 4 7.79 4.86 <
 -1 -19 4 257.28 7.99 o
 0 -19 4 707.59 11.43 o
 1 -19 4 90.53 5.73 o
 2 -19 4 9.75 4.33 <
 3 -19 4 103.12 5.65 o
 4 -19 4 4.53 4.33 <
 5 -19 4 1.57 4.25 <
 6 -19 4 160.86 6.18 o
 7 -19 4 122.67 6.50 o
 8 -19 4 9.13 5.11 <
 9 -19 4 115.83 6.48 o
 10 -19 4 18.07 5.24 <
 11 -19 4 69.14 6.58 o
 -8 -18 4 19.21 7.50 <
 -7 -18 4 36.36 7.65 o
 -6 -18 4 6.95 6.49 <
 -5 -18 4 6.88 5.95 <
 -4 -18 4 336.60 10.24 o
 -3 -18 4 87.32 5.48 o
 -2 -18 4 397.54 9.28 o
 -1 -18 4 493.47 9.21 o
 0 -18 4 324.88 8.13 o
 1 -18 4 202.24 6.94 o
 2 -18 4 9.53 4.39 <
 3 -18 4 77.63 5.22 o
 4 -18 4 20.99 4.94 o
 5 -18 4 6.77 4.08 <
 6 -18 4 27.28 4.27 o
 7 -18 4 145.59 6.71 o
 8 -18 4 5.03 4.46 <
 9 -18 4 56.60 5.43 o
 10 -18 4 88.51 6.16 o
 11 -18 4 29.15 5.78 o
 -8 -17 4 4.61 6.43 <
 -7 -17 4 -0.96 6.14 <
 -6 -17 4 30.08 7.09 o
 -5 -17 4 42.16 6.36 o
 -4 -17 4 23.12 6.04 <
 -3 -17 4 241.08 8.93 o
 -2 -17 4 156.15 6.70 o
 -1 -17 4 880.47 11.83 o
 0 -17 4 349.78 8.04 o
 1 -17 4 35.72 4.66 o
 2 -17 4 150.60 6.11 o
 3 -17 4 80.24 5.27 o
 4 -17 4 184.36 6.42 o
 5 -17 4 30.24 3.99 o
 6 -17 4 120.76 5.31 o
 7 -17 4 223.81 7.06 o
 8 -17 4 550.72 9.53 o
 9 -17 4 216.00 8.41 o
 10 -17 4 121.59 6.80 o
 11 -17 4 85.13 6.84 o
 12 -17 4 55.62 6.51 o
 -9 -16 4 6.62 7.12 <
 -8 -16 4 6.38 6.03 <
 -7 -16 4 50.42 7.21 o
 -6 -16 4 21.37 5.78 <
 -5 -16 4 41.42 6.65 o
 -4 -16 4 11.47 5.67 <
 -3 -16 4 301.80 8.78 o
 -2 -16 4 1017.41 12.84 o
 -1 -16 4 618.94 9.84 o
 0 -16 4 383.15 7.59 o
 1 -16 4 403.15 7.94 o
 2 -16 4 2.85 3.91 <
 3 -16 4 33.06 4.21 o
 4 -16 4 3.42 3.93 <
 5 -16 4 36.10 4.62 o
 6 -16 4 396.05 8.55 o
 7 -16 4 216.94 6.84 o
 8 -16 4 24.16 4.59 o
 9 -16 4 433.14 6.39 o
 10 -16 4 88.62 5.94 o
 11 -16 4 0.53 5.06 <
 12 -16 4 56.64 6.62 o
 -9 -15 4 6.72 6.44 <
 -8 -15 4 7.85 6.33 <
 -7 -15 4 111.19 7.82 o
 -6 -15 4 35.32 6.41 o
 -5 -15 4 221.74 8.29 o
 -4 -15 4 791.76 12.70 o
 -3 -15 4 500.20 10.07 o
 -2 -15 4 517.04 9.27 o
 -1 -15 4 113.55 5.20 o
 0 -15 4 31.70 4.18 o
 1 -15 4 18.08 3.99 o
 2 -15 4 390.46 7.55 o
 3 -15 4 11.51 4.00 <
 4 -15 4 18.03 4.07 o
 5 -15 4 288.61 6.91 o
 6 -15 4 71.32 4.70 o
 7 -15 4 266.23 6.93 o
 8 -15 4 129.03 6.32 o
 9 -15 4 9.81 2.92 <
 10 -15 4 100.71 6.28 o
 11 -15 4 49.70 6.06 o
 12 -15 4 15.55 6.38 <
 -10 -14 4 0.50 6.30 <
 -9 -14 4 5.21 6.16 <
 -8 -14 4 134.65 8.09 o
 -7 -14 4 80.37 6.89 o
 -6 -14 4 8.33 5.24 <
 -5 -14 4 835.43 13.16 o
 -4 -14 4 66.52 5.33 o
 -3 -14 4 -0.70 4.25 <
 -2 -14 4 102.99 5.53 o
 -1 -14 4 2.60 3.54 <
 0 -14 4 12.32 3.29 <
 1 -14 4 458.52 8.04 o
 2 -14 4 -1.26 3.40 <
 3 -14 4 4.73 3.38 <
 4 -14 4 1.99 3.58 <
 5 -14 4 54.11 4.08 o
 6 -14 4 574.91 9.08 o
 7 -14 4 23.08 3.88 o
 8 -14 4 210.52 7.29 o
 9 -14 4 380.92 6.36 o
 10 -14 4 31.10 5.38 o
 11 -14 4 68.43 6.36 o
 12 -14 4 164.28 8.41 o
 -10 -13 4 55.61 7.08 o
 -9 -13 4 0.07 5.87 <
 -8 -13 4 67.56 6.93 o
 -7 -13 4 23.44 3.87 o
 -6 -13 4 4.47 5.12 <
 -5 -13 4 15.68 4.85 <
 -4 -13 4 166.87 6.70 o
 -3 -13 4 2.79 3.90 <
 -2 -13 4 334.46 7.76 o
 -1 -13 4 160.83 5.35 o
 0 -13 4 84.70 4.62 o
 1 -13 4 7.00 3.69 <
 2 -13 4 254.12 5.96 o
 3 -13 4 4.53 3.29 <
 4 -13 4 219.02 5.59 o
 5 -13 4 3.78 2.87 <
 6 -13 4 35.43 3.63 o
 7 -13 4 391.30 7.30 o
 8 -13 4 332.45 7.84 o
 9 -13 4 111.48 3.80 o
 10 -13 4 143.64 6.91 o
 11 -13 4 102.76 6.89 o
 12 -13 4 2.63 4.96 <
 -11 -12 4 37.76 6.87 o
 -10 -12 4 2.18 5.84 <
 -9 -12 4 250.82 9.37 o
 -8 -12 4 37.21 5.75 o
 -7 -12 4 22.09 4.10 o
 -6 -12 4 226.49 7.78 o
 -5 -12 4 63.36 5.67 o
 -4 -12 4 541.93 9.70 o
 -3 -12 4 208.34 6.20 o
 -2 -12 4 183.51 5.64 o
 -1 -12 4 222.20 5.55 o
 0 -12 4 1088.69 10.62 o
 1 -12 4 35.87 3.54 o
 2 -12 4 55.17 3.89 o
 3 -12 4 18.65 3.56 o
 4 -12 4 11.18 3.14 <
 5 -12 4 14.54 3.01 o
 6 -12 4 405.94 7.08 o
 7 -12 4 160.27 6.13 o
 8 -12 4 13.57 2.20 o
 9 -12 4 297.44 5.14 o
 10 -12 4 6.36 4.01 <
 11 -12 4 70.70 5.99 o
 12 -12 4 24.56 5.29 o
 13 -12 4 10.10 6.48 <
 -11 -11 4 6.97 6.34 <
 -10 -11 4 117.25 8.04 o
 -9 -11 4 70.04 7.07 o
 -8 -11 4 22.08 2.39 o
 -7 -11 4 10.07 5.05 <
 -6 -11 4 194.34 7.22 o
 -5 -11 4 290.93 7.71 o
 -4 -11 4 532.23 9.30 o
 -3 -11 4 6.99 3.18 <
 -2 -11 4 1730.93 14.25 o
 -1 -11 4 773.85 9.14 o
 0 -11 4 49.02 3.48 o
 1 -11 4 1575.10 11.95 o
 2 -11 4 17.15 3.30 o
 3 -11 4 8.26 2.98 <
 4 -11 4 215.81 4.85 o
 5 -11 4 251.60 5.51 o
 6 -11 4 41.12 3.43 o
 7 -11 4 40.48 4.06 o
 8 -11 4 12.99 2.20 o
 9 -11 4 16.86 4.35 <
 10 -11 4 193.02 7.53 o
 11 -11 4 -0.60 4.59 <
 12 -11 4 18.03 5.46 <
 13 -11 4 -1.72 6.43 <
 -11 -10 4 -0.85 6.16 <
 -10 -10 4 1.26 6.06 <
 -9 -10 4 23.85 5.96 o
 -8 -10 4 4.82 5.42 <
 -7 -10 4 111.93 6.65 o
 -6 -10 4 20.10 5.07 <
 -5 -10 4 63.18 5.27 o
 -4 -10 4 4.31 3.52 <
 -3 -10 4 1603.03 13.25 o
 -2 -10 4 419.52 7.39 o
 -1 -10 4 2158.82 13.82 o
 0 -10 4 1008.12 9.34 o
 1 -10 4 807.28 8.34 o
 2 -10 4 7.74 3.04 <
 3 -10 4 50.04 3.55 o
 4 -10 4 180.60 4.97 o
 5 -10 4 0.46 2.45 <
 6 -10 4 6.00 3.51 <
 7 -10 4 184.20 4.50 o
 8 -10 4 388.32 5.39 o
 9 -10 4 2.11 4.32 <
 10 -10 4 17.09 4.79 <
 11 -10 4 33.45 4.65 o
 12 -10 4 11.29 4.97 <
 13 -10 4 74.92 6.95 o
 -12 -9 4 4.21 7.10 <
 -11 -9 4 79.55 6.96 o
 -10 -9 4 -0.97 5.95 <
 -9 -9 4 84.69 6.80 o
 -8 -9 4 6.92 5.00 <
 -7 -9 4 0.99 2.30 <
 -6 -9 4 5.90 4.31 <
 -5 -9 4 6.25 4.11 <
 -4 -9 4 3.98 3.02 <
 -3 -9 4 39.37 3.60 o
 -2 -9 4 1205.41 11.06 o
 -1 -9 4 767.37 8.15 o
 0 -9 4 1668.00 11.13 o
 1 -9 4 96.36 3.45 o
 2 -9 4 12.51 2.71 o
 3 -9 4 3.82 2.46 <
 4 -9 4 62.45 3.40 o
 5 -9 4 44.25 3.52 o
 6 -9 4 93.15 3.95 o
 7 -9 4 381.13 6.30 o
 8 -9 4 26.79 2.59 o
 9 -9 4 333.12 8.24 o
 10 -9 4 19.78 4.43 o
 11 -9 4 79.32 5.01 o
 12 -9 4 67.98 5.84 o
 13 -9 4 6.40 5.63 <
 -12 -8 4 37.30 6.30 o
 -11 -8 4 2.79 5.81 <
 -10 -8 4 233.89 8.80 o
 -9 -8 4 20.31 5.46 <
 -8 -8 4 26.65 5.15 o
 -7 -8 4 -3.26 4.44 <
 -6 -8 4 -0.25 3.57 <
 -5 -8 4 115.34 5.22 o
 -4 -8 4 12.77 3.34 <
 -3 -8 4 278.80 5.89 o
 -2 -8 4 2.57 2.87 <
 -1 -8 4 1172.88 8.76 o
 0 -8 4 1260.92 9.16 o
 1 -8 4 1107.50 8.29 o
 2 -8 4 86.66 3.47 o
 3 -8 4 207.38 4.55 o
 4 -8 4 15.56 2.59 o
 5 -8 4 161.76 4.66 o
 6 -8 4 30.97 2.93 o
 7 -8 4 267.53 5.25 o
 8 -8 4 588.33 7.73 o
 9 -8 4 36.94 4.45 o
 10 -8 4 391.01 8.50 o
 11 -8 4 131.84 5.95 o
 12 -8 4 -0.85 5.13 <
 13 -8 4 2.86 5.00 <
 -12 -7 4 22.08 7.04 <
 -11 -7 4 132.62 7.51 o
 -10 -7 4 56.94 6.28 o
 -9 -7 4 47.91 5.67 o
 -8 -7 4 -0.85 4.63 <
 -7 -7 4 10.95 3.94 <
 -6 -7 4 583.83 4.53 o
 -5 -7 4 248.60 6.55 o
 -4 -7 4 10.70 3.18 <
 -3 -7 4 619.40 8.18 o
 -2 -7 4 216.33 4.69 o
 -1 -7 4 6.02 2.41 <
 0 -7 4 1626.08 9.41 o
 1 -7 4 1840.52 9.69 o
 2 -7 4 27.24 2.33 o
 3 -7 4 702.17 5.95 o
 4 -7 4 96.80 3.60 o
 5 -7 4 62.76 3.06 o
 6 -7 4 170.55 4.29 o
 7 -7 4 20.01 2.95 o
 8 -7 4 92.76 4.23 o
 9 -7 4 491.13 8.75 o
 10 -7 4 122.79 5.73 o
 11 -7 4 49.71 5.15 o
 12 -7 4 117.86 6.92 o
 13 -7 4 4.75 5.88 <
 -12 -6 4 230.97 10.02 o
 -11 -6 4 3.92 5.83 <
 -10 -6 4 108.51 6.90 o
 -9 -6 4 2.65 4.56 <
 -8 -6 4 83.23 5.73 o
 -7 -6 4 -0.51 4.16 <
 -6 -6 4 12.89 4.05 <
 -5 -6 4 -1.19 3.09 <
 -4 -6 4 1314.83 11.95 o
 -3 -6 4 119.02 4.34 o
 -2 -6 4 1760.66 11.06 o
 -1 -6 4 47.87 2.31 o
 0 -6 4 580.28 5.09 o
 1 -6 4 47.50 2.30 o
 2 -6 4 2443.48 10.67 o
 3 -6 4 144.12 2.82 o
 4 -6 4 1.93 2.23 <
 5 -6 4 287.16 4.80 o
 6 -6 4 4.90 2.58 <
 7 -6 4 719.62 8.26 o
 8 -6 4 224.63 5.57 o
 9 -6 4 2.17 3.67 <
 10 -6 4 77.77 5.07 o
 11 -6 4 321.53 8.01 o
 12 -6 4 8.02 4.96 <
 13 -6 4 10.66 5.34 <
 -12 -5 4 7.89 6.22 <
 -11 -5 4 262.81 9.07 o
 -10 -5 4 5.25 4.86 <
 -9 -5 4 28.47 4.82 o
 -8 -5 4 1.76 4.19 <
 -7 -5 4 3.94 3.71 <
 -6 -5 4 111.23 5.35 o
 -5 -5 4 441.25 7.65 o
 -4 -5 4 120.31 4.62 o
 -3 -5 4 568.32 7.12 o
 -2 -5 4 627.82 6.68 o
 -1 -5 4 709.32 5.95 o
 0 -5 4 8.63 1.80 o
 1 -5 4 669.37 5.58 o
 2 -5 4 383.35 4.19 o
 3 -5 4 0.61 1.90 <
 4 -5 4 319.85 4.59 o
 5 -5 4 15.28 2.50 o
 6 -5 4 1412.57 8.14 o
 7 -5 4 46.08 2.93 o
 8 -5 4 261.12 5.62 o
 9 -5 4 338.36 7.51 o
 10 -5 4 18.82 4.04 o
 11 -5 4 7.30 4.92 <
 12 -5 4 68.31 6.30 o
 13 -5 4 15.13 6.27 <
 -13 -4 4 80.19 7.81 o
 -12 -4 4 96.83 7.57 o
 -11 -4 4 0.58 4.60 <
 -10 -4 4 107.60 7.16 o
 -9 -4 4 97.64 6.00 o
 -8 -4 4 149.32 6.35 o
 -7 -4 4 53.56 4.77 o
 -6 -4 4 322.34 7.25 o
 -5 -4 4 514.70 8.08 o
 -4 -4 4 1162.82 6.65 o
 -3 -4 4 19.82 1.76 o
 -2 -4 4 371.86 4.98 o
 -1 -4 4 147.97 3.04 o
 0 -4 4 1349.86 5.91 o
 1 -4 4 779.02 3.54 o
 2 -4 4 40.86 1.76 o
 3 -4 4 125.45 2.92 o
 4 -4 4 1928.94 10.54 o
 5 -4 4 147.31 3.34 o
 6 -4 4 24.20 2.70 o
 7 -4 4 -0.82 2.67 <
 8 -4 4 3.34 3.35 <
 9 -4 4 163.91 5.58 o
 10 -4 4 180.39 6.88 o
 11 -4 4 19.35 5.16 <
 12 -4 4 -0.71 5.89 <
 13 -4 4 1.03 5.78 <
 -13 -3 4 35.35 6.98 o
 -12 -3 4 99.90 7.68 o
 -11 -3 4 41.75 4.86 o
 -10 -3 4 37.71 5.04 o
 -9 -3 4 -0.17 4.10 <
 -8 -3 4 14.98 4.56 <
 -7 -3 4 248.87 6.82 o
 -6 -3 4 239.87 6.41 o
 -5 -3 4 748.10 9.20 o
 -4 -3 4 711.94 7.96 o
 -3 -3 4 953.84 6.18 o
 -2 -3 4 197.13 2.92 o
 -1 -3 4 844.77 5.12 o
 0 -3 4 12.27 1.20 o
 1 -3 4 857.27 4.10 o
 2 -3 4 300.99 2.52 o
 3 -3 4 473.81 4.51 o
 4 -3 4 179.37 3.30 o
 5 -3 4 255.16 4.49 o
 6 -3 4 4.03 2.65 <
 7 -3 4 6.33 2.95 <
 8 -3 4 156.66 4.85 o
 9 -3 4 62.50 4.09 o
 10 -3 4 1.92 3.57 <
 11 -3 4 141.34 7.10 o
 12 -3 4 -1.35 5.29 <
 13 -3 4 1.59 6.24 <
 -13 -2 4 63.97 7.45 o
 -12 -2 4 8.81 6.25 <
 -11 -2 4 144.12 5.72 o
 -10 -2 4 66.86 4.89 o
 -9 -2 4 38.01 4.53 o
 -8 -2 4 5.38 3.71 <
 -7 -2 4 27.63 3.99 o
 -6 -2 4 0.71 3.62 <
 -5 -2 4 26.96 3.64 o
 -4 -2 4 1467.37 8.01 o
 -3 -2 4 -1.12 1.42 <
 -2 -2 4 388.66 3.73 o
 -1 -2 4 258.67 2.56 o
 0 -2 4 180.63 1.79 o
 1 -2 4 2062.54 6.88 o
 2 -2 4 329.61 2.88 o
 3 -2 4 194.21 2.99 o
 4 -2 4 52.16 2.51 o
 5 -2 4 30.05 2.72 o
 6 -2 4 173.47 4.57 o
 7 -2 4 162.19 4.79 o
 8 -2 4 25.37 3.46 o
 9 -2 4 326.57 6.58 o
 10 -2 4 102.87 4.71 o
 11 -2 4 21.01 4.62 o
 12 -2 4 144.68 7.97 o
 13 -2 4 13.85 6.55 <
 -13 -1 4 60.30 7.26 o
 -12 -1 4 283.92 9.99 o
 -11 -1 4 46.90 4.87 o
 -10 -1 4 320.15 7.98 o
 -9 -1 4 228.97 7.00 o
 -8 -1 4 5.08 3.81 <
 -7 -1 4 30.67 3.80 o
 -6 -1 4 18.35 3.44 o
 -5 -1 4 221.14 4.10 o
 -4 -1 4 222.61 3.78 o
 -3 -1 4 708.99 5.91 o
 -2 -1 4 32.73 1.61 o
 -1 -1 4 1426.24 5.32 o
 0 -1 4 1135.92 5.84 o
 1 -1 4 304.41 3.06 o
 2 -1 4 6.75 1.31 o
 3 -1 4 222.30 3.37 o
 4 -1 4 93.31 3.08 o
 5 -1 4 50.61 3.09 o
 6 -1 4 84.65 3.78 o
 7 -1 4 77.53 3.91 o
 8 -1 4 318.00 6.56 o
 9 -1 4 12.61 3.54 <
 10 -1 4 492.34 7.99 o
 11 -1 4 324.49 7.72 o
 12 -1 4 4.89 5.76 <
 -13 0 4 78.34 7.42 o
 -12 0 4 101.63 7.45 o
 -11 0 4 497.32 6.07 o
 -10 0 4 207.24 6.65 o
 -9 0 4 66.79 4.80 o
 -8 0 4 6.30 3.42 <
 -7 0 4 18.81 2.63 o
 -6 0 4 8.25 2.53 <
 -5 0 4 620.22 6.88 o
 -4 0 4 758.36 7.61 o
 -3 0 4 1.23 2.10 <
 -2 0 4 129.53 2.63 o
 -1 0 4 5215.93 12.21 o
 0 0 4 203.02 2.78 o
 1 0 4 304.20 2.69 o
 2 0 4 1530.69 6.10 o
 3 0 4 82.17 2.80 o
 4 0 4 24.43 2.51 o
 5 0 4 201.16 4.71 o
 6 0 4 117.65 4.20 o
 7 0 4 756.14 9.18 o
 8 0 4 43.69 3.87 o
 9 0 4 394.36 8.71 o
 10 0 4 137.58 6.47 o
 11 0 4 222.89 7.21 o
 12 0 4 96.55 7.28 o
 -13 1 4 50.28 6.97 o
 -12 1 4 191.43 8.65 o
 -11 1 4 14.94 3.68 o
 -10 1 4 240.52 6.38 o
 -9 1 4 98.58 2.32 o
 -8 1 4 1.07 2.21 <
 -7 1 4 236.12 4.83 o
 -6 1 4 225.44 5.87 o
 -5 1 4 630.53 7.81 o
 -4 1 4 2344.83 10.35 o
 -3 1 4 8.54 1.57 o
 -2 1 4 4375.31 12.07 o
 -1 1 4 582.05 4.59 o
 0 1 4 1524.84 5.79 o
 1 1 4 592.93 5.28 o
 2 1 4 1243.21 8.44 o
 3 1 4 -1.06 2.01 <
 4 1 4 -0.74 2.35 <
 5 1 4 6.84 2.85 <
 6 1 4 89.66 4.06 o
 7 1 4 208.55 5.64 o
 8 1 4 278.26 7.14 o
 9 1 4 37.73 4.50 o
 10 1 4 185.12 6.93 o
 11 1 4 188.50 8.31 o
 12 1 4 11.83 6.02 <
 -13 2 4 84.75 7.55 o
 -12 2 4 122.50 7.81 o
 -11 2 4 126.00 7.40 o
 -10 2 4 30.59 2.62 o
 -9 2 4 3.74 2.51 <
 -8 2 4 0.37 2.46 <
 -7 2 4 68.70 3.57 o
 -6 2 4 356.24 3.16 o
 -5 2 4 933.30 6.40 o
 -4 2 4 748.19 5.80 o
 -3 2 4 2053.21 9.28 o
 -2 2 4 6455.44 14.20 o
 -1 2 4 4733.09 14.12 o
 0 2 4 1382.85 8.26 o
 1 2 4 1074.45 4.29 o
 2 2 4 1044.78 8.58 o
 3 2 4 304.64 5.25 o
 4 2 4 54.19 3.54 o
 5 2 4 133.51 4.84 o
 6 2 4 733.95 9.60 o
 7 2 4 44.37 4.53 o
 8 2 4 211.01 6.71 o
 9 2 4 55.53 4.93 o
 10 2 4 74.86 5.49 o
 11 2 4 8.09 5.85 <
 12 2 4 33.93 6.51 o
 -13 3 4 43.57 6.64 o
 -12 3 4 6.72 5.52 <
 -11 3 4 10.39 2.64 <
 -10 3 4 196.26 7.51 o
 -9 3 4 17.96 4.56 <
 -8 3 4 -0.64 3.08 <
 -7 3 4 125.59 5.01 o
 -6 3 4 706.83 4.69 o
 -5 3 4 151.83 2.60 o
 -4 3 4 1385.60 7.40 o
 -3 3 4 634.89 5.27 o
 -2 3 4 11.77 1.94 o
 -1 3 4 1703.13 9.64 o
 0 3 4 40.62 2.87 o
 1 3 4 14.79 1.82 o
 2 3 4 2.01 2.11 <
 3 3 4 240.97 4.45 o
 4 3 4 211.51 5.35 o
 5 3 4 68.54 4.23 o
 6 3 4 24.87 4.00 o
 7 3 4 890.84 10.75 o
 8 3 4 207.46 6.97 o
 9 3 4 -0.37 4.08 <
 10 3 4 15.68 4.60 <
 11 3 4 5.66 4.91 <
 12 3 4 -0.83 6.02 <
 -13 4 4 36.62 6.55 o
 -12 4 4 14.62 5.87 <
 -11 4 4 33.50 5.79 o
 -10 4 4 0.45 4.61 <
 -9 4 4 61.55 5.27 o
 -8 4 4 49.22 4.54 o
 -7 4 4 214.99 6.07 o
 -6 4 4 2.43 3.12 <
 -5 4 4 59.63 2.13 o
 -4 4 4 296.96 4.08 o
 -3 4 4 1061.63 7.53 o
 -2 4 4 35.58 2.48 o
 -1 4 4 527.46 4.69 o
 0 4 4 969.24 7.88 o
 1 4 4 15.08 2.04 o
 2 4 4 9.17 2.69 <
 3 4 4 277.30 5.16 o
 4 4 4 7.24 3.12 <
 5 4 4 49.33 4.34 o
 6 4 4 6.65 3.72 <
 7 4 4 24.45 3.99 o
 8 4 4 275.16 7.22 o
 9 4 4 113.09 6.32 o
 10 4 4 70.41 6.01 o
 11 4 4 46.01 5.49 o
 -13 5 4 292.77 10.29 o
 -12 5 4 10.47 5.55 <
 -11 5 4 2.84 5.10 <
 -10 5 4 37.01 5.42 o
 -9 5 4 46.03 4.74 o
 -8 5 4 121.60 5.49 o
 -7 5 4 121.48 5.06 o
 -6 5 4 9.30 3.21 <
 -5 5 4 209.62 5.12 o
 -4 5 4 9.53 2.77 <
 -3 5 4 30.33 2.23 o
 -2 5 4 228.88 4.41 o
 -1 5 4 452.06 5.02 o
 0 5 4 934.38 6.74 o
 1 5 4 2324.30 12.68 o
 2 5 4 409.14 6.49 o
 3 5 4 321.85 5.72 o
 4 5 4 25.06 3.73 o
 5 5 4 24.05 4.10 o
 6 5 4 51.85 4.85 o
 7 5 4 157.48 5.91 o
 8 5 4 8.76 3.87 <
 9 5 4 304.78 8.79 o
 10 5 4 240.11 8.37 o
 11 5 4 21.90 5.58 <
 -13 6 4 108.86 7.79 o
 -12 6 4 44.32 6.21 o
 -11 6 4 47.93 5.86 o
 -10 6 4 295.80 8.39 o
 -9 6 4 8.07 4.38 <
 -8 6 4 60.86 4.67 o
 -7 6 4 77.33 4.50 o
 -6 6 4 6.34 3.21 <
 -5 6 4 2.83 2.58 <
 -4 6 4 95.06 3.21 o
 -3 6 4 10.47 2.32 o
 -2 6 4 922.50 8.81 o
 -1 6 4 1546.12 9.31 o
 0 6 4 1141.97 7.96 o
 1 6 4 122.88 4.04 o
 2 6 4 128.60 5.26 o
 3 6 4 138.37 5.41 o
 4 6 4 -1.45 3.49 <
 5 6 4 2.27 4.00 <
 6 6 4 105.27 5.82 o
 7 6 4 234.05 6.48 o
 8 6 4 538.85 9.17 o
 9 6 4 285.03 7.69 o
 10 6 4 137.53 7.50 o
 11 6 4 219.34 8.75 o
 -13 7 4 156.50 8.66 o
 -12 7 4 7.17 5.78 <
 -11 7 4 156.15 7.35 o
 -10 7 4 15.36 4.93 <
 -9 7 4 92.57 5.65 o
 -8 7 4 5.06 3.43 <
 -7 7 4 1.78 2.67 <
 -6 7 4 963.50 10.15 o
 -5 7 4 56.14 3.61 o
 -4 7 4 32.01 2.82 o
 -3 7 4 436.45 6.44 o
 -2 7 4 3290.26 17.11 o
 -1 7 4 528.74 6.24 o
 0 7 4 424.56 5.65 o
 1 7 4 121.67 3.74 o
 2 7 4 11.94 2.83 o
 3 7 4 -0.29 3.82 <
 4 7 4 22.80 4.21 o
 5 7 4 36.78 4.27 o
 6 7 4 46.10 5.19 o
 7 7 4 295.47 7.60 o
 8 7 4 16.18 3.80 o
 9 7 4 551.99 8.49 o
 10 7 4 166.22 8.47 o
 11 7 4 6.07 5.92 <
 -13 8 4 174.91 8.97 o
 -12 8 4 239.57 9.11 o
 -11 8 4 21.16 4.24 o
 -10 8 4 304.92 7.36 o
 -9 8 4 180.91 6.08 o
 -8 8 4 21.43 4.02 o
 -7 8 4 202.89 5.75 o
 -6 8 4 410.56 7.06 o
 -5 8 4 806.90 7.78 o
 -4 8 4 652.69 7.54 o
 -3 8 4 60.79 3.50 o
 -2 8 4 69.61 4.29 o
 -1 8 4 152.30 5.07 o
 0 8 4 123.09 3.98 o
 1 8 4 1323.31 9.99 o
 2 8 4 105.67 4.29 o
 3 8 4 21.50 4.47 o
 4 8 4 0.81 4.02 <
 5 8 4 2.67 3.91 <
 6 8 4 64.70 4.99 o
 7 8 4 -0.30 4.14 <
 8 8 4 136.79 5.30 o
 9 8 4 7.31 4.00 <
 10 8 4 230.24 9.41 o
 -13 9 4 17.52 6.65 <
 -12 9 4 31.77 6.13 o
 -11 9 4 219.79 7.36 o
 -10 9 4 33.20 4.34 o
 -9 9 4 12.66 3.95 <
 -8 9 4 0.97 4.10 <
 -7 9 4 166.56 5.56 o
 -6 9 4 93.70 4.00 o
 -5 9 4 771.60 8.23 o
 -4 9 4 29.01 3.13 o
 -3 9 4 219.70 5.39 o
 -2 9 4 11.41 3.82 <
 -1 9 4 1214.93 12.10 o
 0 9 4 330.75 5.96 o
 1 9 4 236.44 5.25 o
 2 9 4 151.49 4.84 o
 3 9 4 19.03 4.34 o
 4 9 4 7.88 3.52 <
 5 9 4 -0.44 3.62 <
 6 9 4 21.58 4.68 o
 7 9 4 31.99 4.55 o
 8 9 4 266.44 6.65 o
 9 9 4 314.55 10.40 o
 10 9 4 61.99 7.11 o
 -13 10 4 28.03 6.29 o
 -12 10 4 30.06 6.51 o
 -11 10 4 16.75 4.79 <
 -10 10 4 63.70 5.00 o
 -9 10 4 -0.24 3.46 <
 -8 10 4 60.52 4.85 o
 -7 10 4 1.87 3.68 <
 -6 10 4 8.74 3.08 <
 -5 10 4 240.39 5.78 o
 -4 10 4 2038.37 14.59 o
 -3 10 4 324.64 6.57 o
 -2 10 4 1121.81 12.14 o
 -1 10 4 742.99 10.16 o
 0 10 4 196.25 4.86 o
 1 10 4 623.04 8.01 o
 2 10 4 589.54 8.49 o
 3 10 4 60.95 5.30 o
 4 10 4 1.42 4.22 <
 5 10 4 116.40 5.82 o
 6 10 4 115.04 5.63 o
 7 10 4 615.12 10.00 o
 8 10 4 128.07 6.39 o
 9 10 4 108.32 7.88 o
 10 10 4 33.81 6.89 o
 -13 11 4 76.17 7.24 o
 -12 11 4 112.88 7.50 o
 -11 11 4 166.44 6.81 o
 -10 11 4 -1.06 3.88 <
 -9 11 4 27.50 4.24 o
 -8 11 4 -3.62 3.44 <
 -7 11 4 2.37 3.08 <
 -6 11 4 8.68 2.98 <
 -5 11 4 26.69 3.73 o
 -4 11 4 224.84 5.90 o
 -3 11 4 1152.09 11.47 o
 -2 11 4 543.15 7.99 o
 -1 11 4 194.87 6.52 o
 0 11 4 878.67 9.60 o
 1 11 4 12.88 3.06 o
 2 11 4 3.45 2.89 <
 3 11 4 63.21 5.79 o
 4 11 4 45.23 5.15 o
 5 11 4 17.40 4.68 <
 6 11 4 491.79 9.30 o
 7 11 4 52.59 5.21 o
 8 11 4 263.80 8.13 o
 9 11 4 -0.17 6.59 <
 -13 12 4 57.86 6.85 o
 -12 12 4 20.94 6.02 <
 -11 12 4 22.09 5.61 <
 -10 12 4 5.93 4.66 <
 -9 12 4 9.98 3.59 <
 -8 12 4 37.85 4.08 o
 -7 12 4 0.90 3.16 <
 -6 12 4 0.84 3.30 <
 -5 12 4 38.79 3.95 o
 -4 12 4 298.07 7.03 o
 -3 12 4 222.55 6.11 o
 -2 12 4 575.68 8.63 o
 -1 12 4 309.44 7.93 o
 0 12 4 14.55 3.40 o
 1 12 4 121.72 4.57 o
 2 12 4 6.34 3.56 <
 3 12 4 19.02 5.44 <
 4 12 4 248.16 7.59 o
 5 12 4 100.55 5.81 o
 6 12 4 0.96 4.33 <
 7 12 4 422.83 9.24 o
 8 12 4 0.12 6.84 <
 9 12 4 214.08 10.07 o
 -12 13 4 64.58 6.82 o
 -11 13 4 -0.87 5.22 <
 -10 13 4 36.72 5.20 o
 -9 13 4 8.30 4.90 <
 -8 13 4 63.67 4.15 o
 -7 13 4 -0.67 3.79 <
 -6 13 4 36.84 4.20 o
 -5 13 4 27.04 4.33 o
 -4 13 4 110.97 5.25 o
 -3 13 4 509.78 8.81 o
 -2 13 4 -0.39 4.42 <
 -1 13 4 245.31 7.81 o
 0 13 4 239.44 6.42 o
 1 13 4 -1.00 3.11 <
 2 13 4 78.46 4.74 o
 3 13 4 59.43 6.24 o
 4 13 4 118.19 6.41 o
 5 13 4 277.88 8.14 o
 6 13 4 192.82 6.94 o
 7 13 4 -1.92 6.80 <
 8 13 4 248.54 10.56 o
 -12 14 4 9.99 6.17 <
 -11 14 4 140.85 7.86 o
 -10 14 4 5.35 5.20 <
 -9 14 4 22.18 5.06 o
 -8 14 4 26.97 3.90 o
 -7 14 4 25.03 3.64 o
 -6 14 4 48.01 4.71 o
 -5 14 4 -0.68 4.16 <
 -4 14 4 58.77 5.17 o
 -3 14 4 1047.91 12.39 o
 -2 14 4 392.13 9.39 o
 -1 14 4 147.56 6.94 o
 0 14 4 189.99 6.34 o
 1 14 4 8.61 4.30 <
 2 14 4 27.12 3.93 o
 3 14 4 203.14 6.60 o
 4 14 4 1.46 5.17 <
 5 14 4 -3.31 4.72 <
 6 14 4 16.86 5.13 <
 7 14 4 320.82 9.79 o
 8 14 4 -5.51 7.01 <
 -12 15 4 25.27 6.84 <
 -11 15 4 17.44 6.04 <
 -10 15 4 433.56 10.62 o
 -9 15 4 73.82 4.73 o
 -8 15 4 4.83 4.09 <
 -7 15 4 52.75 4.30 o
 -6 15 4 59.56 4.70 o
 -5 15 4 126.37 6.05 o
 -4 15 4 494.01 9.59 o
 -3 15 4 380.86 8.53 o
 -2 15 4 99.96 6.59 o
 -1 15 4 731.93 12.63 o
 0 15 4 182.78 6.18 o
 1 15 4 96.77 4.81 o
 2 15 4 124.45 4.90 o
 3 15 4 12.71 4.37 <
 4 15 4 32.19 5.01 o
 5 15 4 24.05 5.57 o
 6 15 4 62.16 6.83 o
 7 15 4 43.54 6.31 o
 -11 16 4 177.02 9.09 o
 -10 16 4 60.26 6.65 o
 -9 16 4 9.45 4.10 <
 -8 16 4 17.70 4.67 <
 -7 16 4 131.63 5.73 o
 -6 16 4 176.62 6.38 o
 -5 16 4 289.99 8.15 o
 -4 16 4 2.21 4.47 <
 -3 16 4 228.08 8.48 o
 -2 16 4 254.22 8.89 o
 -1 16 4 66.35 6.46 o
 0 16 4 673.39 10.00 o
 1 16 4 47.07 4.42 o
 2 16 4 -0.04 4.36 <
 3 16 4 55.01 5.22 o
 4 16 4 7.78 6.04 <
 5 16 4 8.43 5.46 <
 6 16 4 17.42 5.89 <
 7 16 4 4.82 7.89 <
 -11 17 4 1.04 6.42 <
 -10 17 4 38.75 6.83 o
 -9 17 4 22.24 5.93 <
 -8 17 4 103.65 6.18 o
 -7 17 4 11.46 4.68 <
 -6 17 4 19.37 5.04 <
 -5 17 4 3.13 4.65 <
 -4 17 4 718.88 11.77 o
 -3 17 4 30.25 6.00 o
 -2 17 4 185.67 8.11 o
 -1 17 4 296.88 9.06 o
 0 17 4 90.15 5.25 o
 1 17 4 397.25 8.35 o
 2 17 4 45.97 5.21 o
 3 17 4 79.16 9.21 o
 4 17 4 -0.06 6.30 <
 5 17 4 26.42 6.60 o
 6 17 4 99.07 7.87 o
 -10 18 4 0.57 5.98 <
 -9 18 4 45.47 6.41 o
 -8 18 4 9.53 4.84 <
 -7 18 4 7.95 4.39 <
 -6 18 4 38.08 4.99 o
 -5 18 4 143.37 6.39 o
 -4 18 4 42.46 5.05 o
 -3 18 4 509.05 11.88 o
 -2 18 4 67.14 6.52 o
 -1 18 4 671.34 12.80 o
 0 18 4 762.03 12.64 o
 1 18 4 137.90 6.10 o
 2 18 4 115.19 9.77 o
 3 18 4 8.53 8.26 <
 4 18 4 67.24 7.84 o
 5 18 4 118.78 8.54 o
 -10 19 4 20.69 6.37 <
 -9 19 4 130.57 7.71 o
 -8 19 4 3.38 4.81 <
 -7 19 4 145.29 7.03 o
 -6 19 4 3.13 4.71 <
 -5 19 4 78.04 6.33 o
 -4 19 4 341.08 10.89 o
 -3 19 4 -3.92 6.44 <
 -2 19 4 504.67 11.87 o
 -1 19 4 636.24 12.41 o
 0 19 4 8.07 5.06 <
 1 19 4 28.07 6.07 o
 2 19 4 143.87 10.36 o
 3 19 4 11.54 8.96 <
 4 19 4 70.57 8.68 o
 -9 20 4 7.72 5.51 <
 -8 20 4 11.59 5.12 <
 -7 20 4 1.27 5.33 <
 -6 20 4 13.16 4.63 <
 -5 20 4 83.16 5.51 o
 -4 20 4 176.26 9.04 o
 -3 20 4 304.59 11.03 o
 -2 20 4 184.76 10.08 o
 -1 20 4 80.90 8.69 o
 0 20 4 3.18 6.04 <
 1 20 4 -2.25 5.31 <
 2 20 4 19.90 6.43 <
 3 20 4 26.62 8.93 <
 -8 21 4 -1.04 5.49 <
 -7 21 4 16.34 5.32 <
 -6 21 4 -0.01 5.18 <
 -5 21 4 28.19 7.24 <
 -4 21 4 2.41 6.43 <
 -3 21 4 19.11 7.13 <
 -2 21 4 134.91 9.78 o
 -1 21 4 7.57 7.92 <
 0 21 4 45.93 9.00 o
 1 21 4 2.52 8.20 <
 2 21 4 28.65 9.56 <
 -7 22 4 34.13 5.96 o
 -6 22 4 -1.00 5.20 <
 -5 22 4 57.28 8.16 o
 -4 22 4 398.60 12.51 o
 -3 22 4 7.82 7.49 <
 -2 22 4 78.09 8.94 o
 -1 22 4 380.61 13.76 o
 0 22 4 3.49 8.58 <
 1 22 4 64.33 10.19 o
 -6 23 4 23.34 8.53 <
 -5 23 4 162.45 10.88 o
 -4 23 4 16.84 7.89 <
 -3 23 4 245.49 11.60 o
 -2 23 4 264.72 12.77 o
 -1 23 4 97.09 10.11 o
 2 -27 5 197.27 10.14 o
 3 -27 5 0.21 6.63 <
 -1 -26 5 37.57 8.32 o
 0 -26 5 12.34 7.96 <
 1 -26 5 277.24 11.49 o
 2 -26 5 -2.41 6.15 <
 3 -26 5 182.38 9.29 o
 4 -26 5 189.07 9.51 o
 5 -26 5 0.40 5.36 <
 6 -26 5 17.68 5.58 <
 -2 -25 5 4.29 8.11 <
 -1 -25 5 79.84 8.79 o
 0 -25 5 71.39 8.48 o
 1 -25 5 7.39 6.87 <
 2 -25 5 320.97 11.19 o
 3 -25 5 143.18 8.81 o
 4 -25 5 92.93 7.07 o
 5 -25 5 139.88 7.97 o
 6 -25 5 -0.40 4.99 <
 7 -25 5 14.53 5.79 <
 -4 -24 5 15.11 8.47 <
 -3 -24 5 -5.70 8.01 <
 -2 -24 5 41.29 7.98 o
 -1 -24 5 50.61 8.15 o
 0 -24 5 2.11 7.36 <
 1 -24 5 10.95 6.93 <
 2 -24 5 48.04 7.42 o
 3 -24 5 488.14 11.63 o
 4 -24 5 431.37 10.62 o
 5 -24 5 126.79 6.84 o
 6 -24 5 92.67 6.51 o
 7 -24 5 21.85 6.19 <
 8 -24 5 140.44 7.94 o
 -5 -23 5 13.08 8.29 <
 -4 -23 5 41.84 9.02 o
 -3 -23 5 13.89 7.25 <
 -2 -23 5 2.98 7.67 <
 -1 -23 5 -1.61 6.82 <
 0 -23 5 7.31 6.83 <
 1 -23 5 382.99 11.40 o
 2 -23 5 309.42 10.40 o
 3 -23 5 244.72 9.59 o
 4 -23 5 392.98 9.98 o
 5 -23 5 202.92 7.47 o
 6 -23 5 23.12 5.47 o
 7 -23 5 256.21 8.94 o
 8 -23 5 86.41 7.25 o
 9 -23 5 28.54 6.47 o
 -5 -22 5 8.98 7.55 <
 -4 -22 5 27.28 7.42 <
 -3 -22 5 -1.03 6.87 <
 -2 -22 5 -4.25 5.69 <
 -1 -22 5 53.97 6.26 o
 0 -22 5 186.84 8.03 o
 1 -22 5 211.15 8.28 o
 2 -22 5 283.59 9.07 o
 3 -22 5 848.46 14.44 o
 4 -22 5 245.09 7.93 o
 5 -22 5 26.00 5.28 o
 6 -22 5 118.07 6.36 o
 7 -22 5 84.37 6.49 o
 8 -22 5 26.24 5.85 o
 9 -22 5 -0.23 5.55 <
 10 -22 5 11.39 6.35 <
 -6 -21 5 6.38 7.38 <
 -5 -21 5 98.08 8.99 o
 -4 -21 5 27.46 7.48 <
 -3 -21 5 79.38 6.86 o
 -2 -21 5 21.50 6.19 <
 -1 -21 5 69.17 6.30 o
 0 -21 5 76.18 6.74 o
 1 -21 5 298.32 8.84 o
 2 -21 5 487.54 10.59 o
 3 -21 5 5.35 4.95 <
 4 -21 5 179.04 6.78 o
 5 -21 5 118.70 5.96 o
 6 -21 5 35.38 5.13 o
 7 -21 5 2.38 5.27 <
 8 -21 5 1.01 5.33 <
 9 -21 5 45.27 6.44 o
 10 -21 5 17.70 6.38 <
 -7 -20 5 17.81 7.55 <
 -6 -20 5 206.17 10.23 o
 -5 -20 5 27.10 7.12 <
 -4 -20 5 441.92 12.04 o
 -3 -20 5 16.36 5.61 <
 -2 -20 5 4.00 5.02 <
 -1 -20 5 122.00 6.50 o
 0 -20 5 270.33 8.22 o
 1 -20 5 37.25 5.21 o
 2 -20 5 7.39 4.86 <
 3 -20 5 71.49 5.77 o
 4 -20 5 542.03 9.77 o
 5 -20 5 834.70 11.46 o
 6 -20 5 10.48 4.28 <
 7 -20 5 6.51 4.91 <
 8 -20 5 57.26 6.55 o
 9 -20 5 79.63 6.86 o
 10 -20 5 10.53 4.97 <
 11 -20 5 42.66 6.46 o
 -7 -19 5 86.99 8.15 o
 -6 -19 5 -0.16 6.40 <
 -5 -19 5 156.51 8.65 o
 -4 -19 5 271.15 9.98 o
 -3 -19 5 81.91 6.59 o
 -2 -19 5 2.70 4.90 <
 -1 -19 5 64.91 5.45 o
 0 -19 5 65.54 5.31 o
 1 -19 5 380.15 8.89 o
 2 -19 5 70.43 5.65 o
 3 -19 5 1103.72 13.94 o
 4 -19 5 1121.07 12.99 o
 5 -19 5 7.31 4.36 <
 6 -19 5 367.75 7.90 o
 7 -19 5 12.20 4.98 <
 8 -19 5 23.06 5.42 o
 9 -19 5 19.67 6.20 <
 10 -19 5 13.01 5.34 <
 11 -19 5 62.03 6.81 o
 -8 -18 5 0.76 7.03 <
 -7 -18 5 165.75 9.48 o
 -6 -18 5 51.01 6.89 o
 -5 -18 5 1.68 5.96 <
 -4 -18 5 277.87 8.99 o
 -3 -18 5 81.88 6.14 o
 -2 -18 5 18.83 5.01 <
 -1 -18 5 -1.14 4.34 <
 0 -18 5 379.98 8.62 o
 1 -18 5 8.05 4.59 <
 2 -18 5 544.14 9.96 o
 3 -18 5 59.13 5.04 o
 4 -18 5 995.27 12.88 o
 5 -18 5 333.35 7.56 o
 6 -18 5 164.30 5.67 o
 7 -18 5 53.28 5.21 o
 8 -18 5 11.22 5.01 <
 9 -18 5 123.49 7.33 o
 10 -18 5 3.97 4.56 <
 11 -18 5 86.86 6.55 o
 -9 -17 5 156.86 9.57 o
 -8 -17 5 226.85 9.81 o
 -7 -17 5 85.90 7.79 o
 -6 -17 5 25.40 6.31 o
 -5 -17 5 140.01 7.87 o
 -4 -17 5 17.34 5.65 <
 -3 -17 5 -0.97 4.66 <
 -2 -17 5 26.71 5.03 o
 -1 -17 5 54.08 5.16 o
 0 -17 5 76.63 5.28 o
 1 -17 5 240.90 7.09 o
 2 -17 5 2.79 4.13 <
 3 -17 5 996.52 12.27 o
 4 -17 5 252.16 7.34 o
 5 -17 5 65.02 5.00 o
 6 -17 5 19.08 3.92 o
 7 -17 5 7.19 4.18 <
 8 -17 5 112.62 6.22 o
 9 -17 5 9.92 4.39 <
 10 -17 5 55.74 5.77 o
 11 -17 5 22.54 5.86 <
 12 -17 5 158.00 9.72 o
 -9 -16 5 58.14 7.76 o
 -8 -16 5 8.28 6.65 <
 -7 -16 5 168.28 8.73 o
 -6 -16 5 7.18 5.72 <
 -5 -16 5 80.29 6.82 o
 -4 -16 5 138.22 6.92 o
 -3 -16 5 16.29 5.38 <
 -2 -16 5 11.61 4.34 <
 -1 -16 5 0.91 3.96 <
 0 -16 5 47.50 4.80 o
 1 -16 5 404.98 8.19 o
 2 -16 5 267.63 7.04 o
 3 -16 5 2.69 3.95 <
 4 -16 5 793.88 10.38 o
 5 -16 5 132.56 5.42 o
 6 -16 5 229.61 6.30 o
 7 -16 5 260.66 7.29 o
 8 -16 5 86.09 5.57 o
 9 -16 5 15.49 3.49 o
 10 -16 5 -1.36 4.84 <
 11 -16 5 6.85 4.86 <
 12 -16 5 49.00 6.73 o
 -10 -15 5 58.09 7.73 o
 -9 -15 5 185.72 8.96 o
 -8 -15 5 121.93 5.64 o
 -7 -15 5 424.88 10.87 o
 -6 -15 5 464.21 10.90 o
 -5 -15 5 412.61 10.23 o
 -4 -15 5 2.36 5.09 <
 -3 -15 5 9.46 5.03 <
 -2 -15 5 148.91 6.52 o
 -1 -15 5 14.44 3.94 <
 0 -15 5 529.23 8.76 o
 1 -15 5 13.19 4.01 <
 2 -15 5 1148.23 11.97 o
 3 -15 5 1403.82 13.27 o
 4 -15 5 13.16 4.05 <
 5 -15 5 91.51 4.49 o
 6 -15 5 225.70 6.63 o
 7 -15 5 -0.88 4.00 <
 8 -15 5 0.20 4.16 <
 9 -15 5 0.85 2.07 <
 10 -15 5 9.61 4.80 <
 11 -15 5 70.78 6.11 o
 12 -15 5 22.46 5.88 <
 -10 -14 5 8.25 6.29 <
 -9 -14 5 7.50 5.99 <
 -8 -14 5 675.80 9.77 o
 -7 -14 5 1215.80 16.19 o
 -6 -14 5 3.16 5.38 <
 -5 -14 5 82.23 6.52 o
 -4 -14 5 -2.96 4.65 <
 -3 -14 5 9.00 4.55 <
 -2 -14 5 69.26 5.26 o
 -1 -14 5 2.43 3.55 <
 0 -14 5 151.77 5.51 o
 1 -14 5 4195.21 21.83 o
 2 -14 5 2477.41 16.54 o
 3 -14 5 26.55 3.76 o
 4 -14 5 13.29 3.60 <
 5 -14 5 31.36 3.60 o
 6 -14 5 4.59 3.72 <
 7 -14 5 109.85 5.69 o
 8 -14 5 87.58 5.11 o
 9 -14 5 165.99 3.70 o
 10 -14 5 109.84 6.19 o
 11 -14 5 18.68 5.17 <
 12 -14 5 34.14 5.78 o
 -10 -13 5 15.92 6.19 <
 -9 -13 5 48.21 6.38 o
 -8 -13 5 287.63 9.44 o
 -7 -13 5 28.15 5.65 o
 -6 -13 5 1392.76 16.21 o
 -5 -13 5 108.63 6.40 o
 -4 -13 5 35.09 4.91 o
 -3 -13 5 330.51 8.04 o
 -2 -13 5 50.45 4.73 o
 -1 -13 5 185.07 5.62 o
 0 -13 5 1472.50 12.82 o
 1 -13 5 697.70 8.98 o
 2 -13 5 198.63 5.60 o
 3 -13 5 746.97 9.29 o
 4 -13 5 198.18 5.66 o
 5 -13 5 14.31 3.10 o
 6 -13 5 4.24 3.58 <
 7 -13 5 2.54 3.69 <
 8 -13 5 121.09 4.63 o
 9 -13 5 3.81 1.89 <
 10 -13 5 33.04 4.85 o
 11 -13 5 74.28 5.48 o
 12 -13 5 1.24 5.71 <
 -11 -12 5 14.77 6.40 <
 -10 -12 5 12.43 5.55 <
 -9 -12 5 -3.10 5.55 <
 -8 -12 5 194.28 7.90 o
 -7 -12 5 204.39 7.76 o
 -6 -12 5 66.06 6.02 o
 -5 -12 5 420.09 9.79 o
 -4 -12 5 26.87 4.62 o
 -3 -12 5 175.03 6.31 o
 -2 -12 5 60.95 4.80 o
 -1 -12 5 330.80 6.48 o
 0 -12 5 4.31 3.48 <
 1 -12 5 42.29 3.98 o
 2 -12 5 1.45 3.22 <
 3 -12 5 588.12 7.85 o
 4 -12 5 283.02 5.80 o
 5 -12 5 8.84 3.02 <
 6 -12 5 236.41 6.27 o
 7 -12 5 197.98 5.94 o
 8 -12 5 59.93 3.57 o
 9 -12 5 2.97 1.98 <
 10 -12 5 102.62 6.10 o
 11 -12 5 59.80 5.83 o
 12 -12 5 39.14 6.38 o
 -11 -11 5 1.48 6.59 <
 -10 -11 5 37.68 6.58 o
 -9 -11 5 29.03 6.27 o
 -8 -11 5 15.22 6.27 <
 -7 -11 5 80.69 6.02 o
 -6 -11 5 13.46 4.46 <
 -5 -11 5 9.01 4.11 <
 -4 -11 5 614.18 9.89 o
 -3 -11 5 61.37 4.09 o
 -2 -11 5 79.91 4.79 o
 -1 -11 5 51.60 4.09 o
 0 -11 5 469.48 7.22 o
 1 -11 5 1336.39 11.10 o
 2 -11 5 335.29 6.16 o
 3 -11 5 75.39 3.99 o
 4 -11 5 378.36 7.42 o
 5 -11 5 422.42 7.20 o
 6 -11 5 138.02 5.30 o
 7 -11 5 280.98 5.65 o
 8 -11 5 0.19 2.73 <
 9 -11 5 82.65 3.39 o
 10 -11 5 26.09 4.86 o
 11 -11 5 52.58 5.68 o
 12 -11 5 3.45 5.69 <
 13 -11 5 10.56 6.12 <
 -11 -10 5 78.14 7.37 o
 -10 -10 5 17.38 6.54 <
 -9 -10 5 22.17 6.17 <
 -8 -10 5 272.84 8.99 o
 -7 -10 5 5.37 4.35 <
 -6 -10 5 219.19 7.56 o
 -5 -10 5 287.40 7.68 o
 -4 -10 5 8.52 3.08 <
 -3 -10 5 287.45 6.41 o
 -2 -10 5 287.26 6.12 o
 -1 -10 5 375.70 6.52 o
 0 -10 5 757.96 8.31 o
 1 -10 5 695.13 7.74 o
 2 -10 5 602.07 7.18 o
 3 -10 5 4384.12 19.76 o
 4 -10 5 794.15 8.61 o
 5 -10 5 306.89 5.94 o
 6 -10 5 870.74 10.34 o
 7 -10 5 39.93 3.37 o
 8 -10 5 -0.04 2.78 <
 9 -10 5 53.15 3.79 o
 10 -10 5 48.78 5.13 o
 11 -10 5 148.60 6.61 o
 12 -10 5 93.22 7.21 o
 13 -10 5 8.58 6.66 <
 -12 -9 5 -5.33 7.11 <
 -11 -9 5 149.44 8.38 o
 -10 -9 5 400.27 11.13 o
 -9 -9 5 200.00 8.39 o
 -8 -9 5 40.97 6.11 o
 -7 -9 5 388.14 9.15 o
 -6 -9 5 129.74 6.02 o
 -5 -9 5 984.97 12.21 o
 -4 -9 5 533.65 8.93 o
 -3 -9 5 53.97 3.91 o
 -2 -9 5 17.27 2.96 o
 -1 -9 5 138.50 3.87 o
 0 -9 5 44.68 2.93 o
 1 -9 5 113.83 3.89 o
 2 -9 5 478.07 6.47 o
 3 -9 5 3.78 2.87 <
 4 -9 5 611.02 5.92 o
 5 -9 5 1335.39 11.64 o
 6 -9 5 63.84 3.45 o
 7 -9 5 88.54 4.05 o
 8 -9 5 11.45 3.16 <
 9 -9 5 103.48 4.51 o
 10 -9 5 1.69 4.00 <
 11 -9 5 -0.28 3.70 <
 12 -9 5 24.13 5.36 o
 13 -9 5 406.37 11.58 o
 -12 -8 5 9.49 6.20 <
 -11 -8 5 427.57 11.27 o
 -10 -8 5 88.64 7.01 o
 -9 -8 5 341.21 9.64 o
 -8 -8 5 438.83 10.15 o
 -7 -8 5 82.48 5.34 o
 -6 -8 5 582.94 5.79 o
 -5 -8 5 372.66 7.78 o
 -4 -8 5 107.48 5.12 o
 -3 -8 5 19.29 3.71 o
 -2 -8 5 4.95 2.94 <
 -1 -8 5 74.77 3.33 o
 0 -8 5 1003.89 7.77 o
 1 -8 5 250.83 4.51 o
 2 -8 5 283.35 5.08 o
 3 -8 5 1881.17 11.69 o
 4 -8 5 247.68 3.72 o
 5 -8 5 12.44 2.80 o
 6 -8 5 77.17 3.64 o
 7 -8 5 0.87 2.66 <
 8 -8 5 12.25 3.24 <
 9 -8 5 0.75 3.26 <
 10 -8 5 51.14 4.95 o
 11 -8 5 31.37 4.68 o
 12 -8 5 274.78 9.15 o
 13 -8 5 29.07 6.28 o
 -12 -7 5 17.54 7.02 <
 -11 -7 5 1.60 5.97 <
 -10 -7 5 497.43 10.94 o
 -9 -7 5 575.45 11.28 o
 -8 -7 5 392.22 9.68 o
 -7 -7 5 351.05 8.45 o
 -6 -7 5 21.42 4.27 o
 -5 -7 5 131.65 5.45 o
 -4 -7 5 -2.04 3.25 <
 -3 -7 5 597.54 8.04 o
 -2 -7 5 4.91 2.64 <
 -1 -7 5 401.14 5.25 o
 0 -7 5 1457.33 8.65 o
 1 -7 5 4179.97 15.34 o
 2 -7 5 355.30 4.81 o
 3 -7 5 849.94 6.72 o
 4 -7 5 571.62 6.58 o
 5 -7 5 253.87 4.95 o
 6 -7 5 419.91 6.43 o
 7 -7 5 8.17 2.86 <
 8 -7 5 223.46 5.71 o
 9 -7 5 1.96 3.90 <
 10 -7 5 53.09 4.88 o
 11 -7 5 7.14 4.60 <
 12 -7 5 10.71 4.72 <
 13 -7 5 133.33 7.55 o
 -12 -6 5 27.82 7.05 <
 -11 -6 5 70.69 6.98 o
 -10 -6 5 6.50 5.49 <
 -9 -6 5 86.30 6.06 o
 -8 -6 5 273.60 8.27 o
 -7 -6 5 305.76 7.87 o
 -6 -6 5 88.75 5.10 o
 -5 -6 5 31.06 2.28 o
 -4 -6 5 36.02 3.78 o
 -3 -6 5 2.78 3.04 <
 -2 -6 5 109.30 3.61 o
 -1 -6 5 322.66 4.71 o
 0 -6 5 1415.47 7.72 o
 1 -6 5 149.26 3.49 o
 2 -6 5 755.21 6.72 o
 3 -6 5 169.92 2.86 o
 4 -6 5 49.89 2.70 o
 5 -6 5 1000.43 8.79 o
 6 -6 5 26.69 2.91 o
 7 -6 5 10.66 2.86 <
 8 -6 5 2.46 2.95 <
 9 -6 5 17.84 4.15 o
 10 -6 5 42.05 4.61 o
 11 -6 5 10.10 4.86 <
 12 -6 5 43.77 6.23 o
 13 -6 5 18.52 6.20 <
 -13 -5 5 54.94 7.66 o
 -12 -5 5 69.97 7.63 o
 -11 -5 5 28.47 5.34 o
 -10 -5 5 5.09 5.05 <
 -9 -5 5 35.06 5.13 o
 -8 -5 5 955.38 13.22 o
 -7 -5 5 249.46 7.26 o
 -6 -5 5 361.26 7.59 o
 -5 -5 5 396.92 3.67 o
 -4 -5 5 250.03 3.95 o
 -3 -5 5 0.92 1.94 <
 -2 -5 5 84.46 3.19 o
 -1 -5 5 264.45 3.92 o
 0 -5 5 862.26 5.33 o
 1 -5 5 455.19 3.17 o
 2 -5 5 716.15 4.54 o
 3 -5 5 450.44 3.80 o
 4 -5 5 730.17 7.03 o
 5 -5 5 40.03 2.91 o
 6 -5 5 485.62 6.63 o
 7 -5 5 130.32 3.25 o
 8 -5 5 136.88 4.04 o
 9 -5 5 207.22 5.15 o
 10 -5 5 50.88 4.63 o
 11 -5 5 17.25 5.15 <
 12 -5 5 99.89 7.24 o
 13 -5 5 1.89 5.60 <
 -13 -4 5 42.68 7.29 o
 -12 -4 5 18.41 6.76 <
 -11 -4 5 -0.60 4.71 <
 -10 -4 5 297.31 8.22 o
 -9 -4 5 554.50 10.70 o
 -8 -4 5 23.16 4.50 o
 -7 -4 5 22.18 4.32 o
 -6 -4 5 211.71 6.27 o
 -5 -4 5 25.58 3.75 o
 -4 -4 5 104.20 2.56 o
 -3 -4 5 490.27 5.41 o
 -2 -4 5 10.46 1.92 o
 -1 -4 5 857.29 5.86 o
 0 -4 5 263.17 3.09 o
 1 -4 5 18.59 1.38 o
 2 -4 5 234.95 2.65 o
 3 -4 5 20.41 1.33 o
 4 -4 5 464.55 5.34 o
 5 -4 5 1715.71 9.28 o
 6 -4 5 8.94 2.46 <
 7 -4 5 8.31 2.78 <
 8 -4 5 200.65 5.56 o
 9 -4 5 90.43 4.83 o
 10 -4 5 60.77 4.81 o
 11 -4 5 52.93 5.93 o
 12 -4 5 -4.64 5.08 <
 13 -4 5 86.58 7.23 o
 -13 -3 5 2.54 6.18 <
 -12 -3 5 13.02 6.50 <
 -11 -3 5 71.58 5.06 o
 -10 -3 5 7.84 4.60 <
 -9 -3 5 242.37 7.39 o
 -8 -3 5 613.49 10.47 o
 -7 -3 5 23.09 4.22 o
 -6 -3 5 40.30 4.24 o
 -5 -3 5 108.00 4.62 o
 -4 -3 5 118.04 2.91 o
 -3 -3 5 19.40 1.88 o
 -2 -3 5 -3.35 1.43 <
 -1 -3 5 458.30 3.58 o
 0 -3 5 45.76 0.73 o
 1 -3 5 743.12 2.78 o
 2 -3 5 37.45 1.17 o
 3 -3 5 27.68 1.72 o
 4 -3 5 529.70 5.39 o
 5 -3 5 167.88 3.88 o
 6 -3 5 774.74 8.27 o
 7 -3 5 322.87 6.17 o
 8 -3 5 -2.55 3.21 <
 9 -3 5 112.89 4.76 o
 10 -3 5 261.26 6.58 o
 11 -3 5 107.34 6.55 o
 12 -3 5 118.73 7.59 o
 -13 -2 5 20.25 6.83 <
 -12 -2 5 33.99 6.48 o
 -11 -2 5 136.96 5.51 o
 -10 -2 5 165.90 6.03 o
 -9 -2 5 196.51 6.53 o
 -8 -2 5 411.22 8.85 o
 -7 -2 5 330.32 7.49 o
 -6 -2 5 159.86 5.51 o
 -5 -2 5 177.76 3.63 o
 -4 -2 5 6.07 2.10 <
 -3 -2 5 24.80 2.03 o
 -2 -2 5 60.31 2.09 o
 -1 -2 5 585.71 3.53 o
 0 -2 5 270.36 2.35 o
 1 -2 5 1225.74 5.71 o
 2 -2 5 357.73 3.37 o
 3 -2 5 207.52 3.22 o
 4 -2 5 851.64 7.25 o
 5 -2 5 478.10 6.27 o
 6 -2 5 209.42 4.91 o
 7 -2 5 134.55 4.69 o
 8 -2 5 9.44 3.13 <
 9 -2 5 70.04 4.46 o
 10 -2 5 27.35 3.87 o
 11 -2 5 24.35 4.56 o
 12 -2 5 62.53 6.81 o
 -13 -1 5 -3.95 6.50 <
 -12 -1 5 79.62 7.32 o
 -11 -1 5 222.93 7.20 o
 -10 -1 5 17.43 4.50 <
 -9 -1 5 895.45 11.85 o
 -8 -1 5 232.25 7.19 o
 -7 -1 5 3.47 3.70 <
 -6 -1 5 1282.98 9.49 o
 -5 -1 5 86.97 3.37 o
 -4 -1 5 49.67 2.96 o
 -3 -1 5 27.34 2.34 o
 -2 -1 5 48.73 1.93 o
 -1 -1 5 1203.06 6.28 o
 0 -1 5 36.08 2.06 o
 1 -1 5 323.62 3.45 o
 2 -1 5 363.46 3.24 o
 3 -1 5 627.19 5.49 o
 4 -1 5 1061.35 8.10 o
 5 -1 5 63.10 3.25 o
 6 -1 5 4.87 2.74 <
 7 -1 5 66.34 3.96 o
 8 -1 5 233.95 5.97 o
 9 -1 5 10.64 3.65 <
 10 -1 5 14.27 3.61 <
 11 -1 5 41.86 4.33 o
 12 -1 5 194.62 8.59 o
 -13 0 5 7.57 6.35 <
 -12 0 5 32.71 6.76 o
 -11 0 5 82.87 4.98 o
 -10 0 5 367.60 8.16 o
 -9 0 5 84.57 5.07 o
 -8 0 5 1112.87 8.63 o
 -7 0 5 470.84 6.50 o
 -6 0 5 22.43 3.73 o
 -5 0 5 1006.72 9.83 o
 -4 0 5 540.21 6.46 o
 -3 0 5 369.11 4.70 o
 -2 0 5 28.98 1.84 o
 -1 0 5 261.94 3.57 o
 0 0 5 161.93 3.20 o
 1 0 5 1370.08 6.69 o
 2 0 5 179.61 3.70 o
 3 0 5 67.00 2.53 o
 4 0 5 390.50 5.38 o
 5 0 5 8.84 2.64 <
 6 0 5 28.77 3.42 o
 7 0 5 4.58 3.08 <
 8 0 5 27.94 3.57 o
 9 0 5 3.93 3.95 <
 10 0 5 29.81 4.75 o
 11 0 5 146.99 6.43 o
 12 0 5 13.24 5.89 <
 -13 1 5 2.61 6.36 <
 -12 1 5 206.68 9.04 o
 -11 1 5 180.19 5.49 o
 -10 1 5 155.15 5.60 o
 -9 1 5 251.45 4.96 o
 -8 1 5 50.84 3.06 o
 -7 1 5 412.96 7.82 o
 -6 1 5 650.50 8.74 o
 -5 1 5 422.60 5.34 o
 -4 1 5 453.33 5.19 o
 -3 1 5 -0.36 1.53 <
 -2 1 5 39.93 2.06 o
 -1 1 5 36.53 2.17 o
 0 1 5 176.55 2.37 o
 1 1 5 100.64 2.43 o
 2 1 5 1550.96 9.96 o
 3 1 5 2237.10 9.32 o
 4 1 5 4.94 2.53 <
 5 1 5 52.72 3.53 o
 6 1 5 116.46 4.62 o
 7 1 5 352.12 6.97 o
 8 1 5 149.08 5.86 o
 9 1 5 34.90 4.45 o
 10 1 5 8.53 4.42 <
 11 1 5 60.02 6.15 o
 12 1 5 47.97 7.23 o
 -13 2 5 66.36 7.36 o
 -12 2 5 6.11 5.88 <
 -11 2 5 0.96 5.47 <
 -10 2 5 145.92 7.04 o
 -9 2 5 8.11 2.56 <
 -8 2 5 107.44 4.15 o
 -7 2 5 308.10 6.90 o
 -6 2 5 58.49 2.67 o
 -5 2 5 333.66 4.57 o
 -4 2 5 689.10 6.20 o
 -3 2 5 283.38 3.99 o
 -2 2 5 143.99 2.97 o
 -1 2 5 88.20 2.83 o
 0 2 5 52.59 2.85 o
 1 2 5 1642.37 6.59 o
 2 2 5 60.04 3.22 o
 3 2 5 469.52 6.57 o
 4 2 5 2629.63 15.24 o
 5 2 5 51.08 3.79 o
 6 2 5 704.01 9.63 o
 7 2 5 171.98 6.01 o
 8 2 5 2.59 3.99 <
 9 2 5 23.86 4.55 o
 10 2 5 2.04 4.57 <
 11 2 5 15.22 4.46 <
 12 2 5 44.17 7.25 o
 -13 3 5 1.12 6.18 <
 -12 3 5 27.22 6.03 o
 -11 3 5 16.38 2.93 o
 -10 3 5 82.32 6.13 o
 -9 3 5 69.25 5.47 o
 -8 3 5 52.84 4.39 o
 -7 3 5 229.68 3.36 o
 -6 3 5 44.72 2.09 o
 -5 3 5 30.01 1.98 o
 -4 3 5 150.87 3.45 o
 -3 3 5 69.00 2.52 o
 -2 3 5 66.19 2.69 o
 -1 3 5 10.74 2.19 o
 0 3 5 150.81 4.03 o
 1 3 5 256.65 3.93 o
 2 3 5 709.60 8.26 o
 3 3 5 1024.74 10.10 o
 4 3 5 438.10 6.18 o
 5 3 5 898.81 10.31 o
 6 3 5 565.85 9.16 o
 7 3 5 202.03 6.65 o
 8 3 5 14.92 4.41 <
 9 3 5 0.86 4.47 <
 10 3 5 178.43 7.24 o
 11 3 5 155.61 7.20 o
 -13 4 5 19.43 6.46 <
 -12 4 5 29.07 6.00 o
 -11 4 5 60.66 4.47 o
 -10 4 5 19.67 5.15 <
 -9 4 5 108.20 5.92 o
 -8 4 5 232.44 6.79 o
 -7 4 5 67.55 4.39 o
 -6 4 5 65.63 2.12 o
 -5 4 5 120.76 2.94 o
 -4 4 5 130.38 3.61 o
 -3 4 5 3.13 1.84 <
 -2 4 5 77.49 3.00 o
 -1 4 5 121.40 2.60 o
 0 4 5 262.95 4.79 o
 1 4 5 1980.87 11.21 o
 2 4 5 330.96 6.60 o
 3 4 5 375.78 5.83 o
 4 4 5 1322.91 10.24 o
 5 4 5 77.20 4.35 o
 6 4 5 408.64 8.32 o
 7 4 5 255.37 7.50 o
 8 4 5 49.45 4.70 o
 9 4 5 214.44 7.51 o
 10 4 5 370.62 9.69 o
 11 4 5 46.27 5.70 o
 -13 5 5 28.32 6.64 o
 -12 5 5 7.82 5.68 <
 -11 5 5 25.73 5.59 o
 -10 5 5 457.55 10.27 o
 -9 5 5 42.65 4.77 o
 -8 5 5 4.65 3.80 <
 -7 5 5 239.99 6.32 o
 -6 5 5 164.60 2.82 o
 -5 5 5 7.11 3.02 <
 -4 5 5 485.96 6.23 o
 -3 5 5 16.04 2.27 o
 -2 5 5 127.86 3.96 o
 -1 5 5 9.40 1.81 o
 0 5 5 240.74 5.07 o
 1 5 5 263.59 4.97 o
 2 5 5 76.54 4.63 o
 3 5 5 121.26 4.35 o
 4 5 5 702.40 8.04 o
 5 5 5 313.33 7.09 o
 6 5 5 189.15 6.62 o
 7 5 5 6.76 4.11 <
 8 5 5 124.82 5.43 o
 9 5 5 264.07 8.82 o
 10 5 5 23.00 5.53 o
 11 5 5 85.40 6.43 o
 -13 6 5 0.36 5.95 <
 -12 6 5 16.65 5.98 <
 -11 6 5 54.44 6.22 o
 -10 6 5 11.26 5.06 <
 -9 6 5 401.23 9.15 o
 -8 6 5 319.84 7.67 o
 -7 6 5 87.02 4.70 o
 -6 6 5 38.56 3.82 o
 -5 6 5 5.11 2.93 <
 -4 6 5 918.42 8.50 o
 -3 6 5 192.46 4.53 o
 -2 6 5 3.24 2.90 <
 -1 6 5 3.35 1.86 <
 0 6 5 650.66 8.19 o
 1 6 5 140.97 3.34 o
 2 6 5 1.52 2.36 <
 3 6 5 26.10 4.15 o
 4 6 5 -2.22 3.78 <
 5 6 5 110.38 5.29 o
 6 6 5 188.08 6.85 o
 7 6 5 6.27 4.59 <
 8 6 5 81.65 4.67 o
 9 6 5 -1.32 3.65 <
 10 6 5 3.11 5.44 <
 11 6 5 0.87 5.93 <
 -13 7 5 4.99 6.04 <
 -12 7 5 -2.55 5.68 <
 -11 7 5 4.82 5.11 <
 -10 7 5 113.56 6.52 o
 -9 7 5 120.57 5.98 o
 -8 7 5 27.65 4.33 o
 -7 7 5 111.10 4.75 o
 -6 7 5 174.37 5.16 o
 -5 7 5 401.45 6.30 o
 -4 7 5 806.31 8.02 o
 -3 7 5 173.57 4.77 o
 -2 7 5 13.09 3.49 <
 -1 7 5 839.08 7.37 o
 0 7 5 235.34 5.82 o
 1 7 5 537.99 6.22 o
 2 7 5 8.57 2.66 <
 3 7 5 514.79 9.29 o
 4 7 5 1016.81 12.45 o
 5 7 5 449.96 8.77 o
 6 7 5 7.19 4.26 <
 7 7 5 35.87 5.39 o
 8 7 5 1.08 3.73 <
 9 7 5 1.79 4.02 <
 10 7 5 1.30 5.52 <
 -13 8 5 12.37 6.17 <
 -12 8 5 5.83 5.59 <
 -11 8 5 26.37 4.91 o
 -10 8 5 70.35 5.37 o
 -9 8 5 309.55 7.60 o
 -8 8 5 282.31 7.01 o
 -7 8 5 486.37 8.37 o
 -6 8 5 851.42 10.13 o
 -5 8 5 423.33 6.68 o
 -4 8 5 9.34 3.05 <
 -3 8 5 324.10 5.67 o
 -2 8 5 193.22 5.58 o
 -1 8 5 4.21 3.44 <
 0 8 5 10.88 3.72 <
 1 8 5 16.23 2.53 o
 2 8 5 1242.30 11.41 o
 3 8 5 1333.26 14.65 o
 4 8 5 -2.53 4.38 <
 5 8 5 55.82 5.02 o
 6 8 5 8.44 4.44 <
 7 8 5 117.99 6.85 o
 8 8 5 31.01 4.62 o
 9 8 5 34.38 4.84 o
 10 8 5 2.35 5.61 <
 -13 9 5 2.14 6.04 <
 -12 9 5 15.21 5.79 <
 -11 9 5 60.33 5.36 o
 -10 9 5 292.62 7.96 o
 -9 9 5 75.04 5.09 o
 -8 9 5 385.32 8.09 o
 -7 9 5 815.57 10.68 o
 -6 9 5 35.42 3.38 o
 -5 9 5 762.65 8.58 o
 -4 9 5 477.28 7.06 o
 -3 9 5 483.11 7.23 o
 -2 9 5 145.33 5.54 o
 -1 9 5 97.63 5.02 o
 0 9 5 497.62 6.79 o
 1 9 5 983.30 8.98 o
 2 9 5 714.34 8.89 o
 3 9 5 73.95 5.69 o
 4 9 5 743.53 11.75 o
 5 9 5 130.77 6.35 o
 6 9 5 332.77 8.67 o
 7 9 5 49.27 6.43 o
 8 9 5 0.10 4.33 <
 9 9 5 28.00 6.29 o
 10 9 5 9.67 6.25 <
 -13 10 5 2.80 6.62 <
 -12 10 5 56.63 6.37 o
 -11 10 5 77.04 6.01 o
 -10 10 5 -0.09 4.35 <
 -9 10 5 105.77 5.68 o
 -8 10 5 84.94 4.99 o
 -7 10 5 136.90 4.60 o
 -6 10 5 475.40 7.71 o
 -5 10 5 796.29 9.00 o
 -4 10 5 216.22 5.69 o
 -3 10 5 81.82 4.35 o
 -2 10 5 -3.62 3.88 <
 -1 10 5 455.11 8.62 o
 0 10 5 676.21 7.94 o
 1 10 5 135.72 4.41 o
 2 10 5 358.86 5.99 o
 3 10 5 1330.93 14.52 o
 4 10 5 80.05 5.61 o
 5 10 5 858.98 12.91 o
 6 10 5 20.45 4.79 o
 7 10 5 294.41 10.20 o
 8 10 5 10.57 6.57 <
 9 10 5 21.37 6.53 <
 -13 11 5 4.57 6.64 <
 -12 11 5 2.88 5.35 <
 -11 11 5 24.12 4.66 o
 -10 11 5 36.13 4.95 o
 -9 11 5 109.64 6.00 o
 -8 11 5 438.11 8.84 o
 -7 11 5 4.08 3.16 <
 -6 11 5 19.01 3.21 o
 -5 11 5 22.40 3.69 o
 -4 11 5 4.21 3.36 <
 -3 11 5 3.62 3.49 <
 -2 11 5 1.23 4.06 <
 -1 11 5 37.99 4.61 o
 0 11 5 341.82 6.34 o
 1 11 5 888.45 9.68 o
 2 11 5 37.53 3.44 o
 3 11 5 198.42 8.03 o
 4 11 5 478.10 9.59 o
 5 11 5 -2.77 4.15 <
 6 11 5 713.28 10.51 o
 7 11 5 94.56 8.26 o
 8 11 5 -2.34 6.28 <
 9 11 5 50.65 7.47 o
 -12 12 5 -1.82 5.11 <
 -11 12 5 3.66 4.76 <
 -10 12 5 50.91 5.35 o
 -9 12 5 73.89 5.73 o
 -8 12 5 147.46 4.92 o
 -7 12 5 868.00 10.30 o
 -6 12 5 201.44 6.00 o
 -5 12 5 97.00 4.77 o
 -4 12 5 279.68 6.67 o
 -3 12 5 25.78 3.71 o
 -2 12 5 28.05 3.74 o
 -1 12 5 40.56 4.41 o
 0 12 5 83.36 4.09 o
 1 12 5 210.94 5.71 o
 2 12 5 693.17 9.27 o
 3 12 5 299.91 9.22 o
 4 12 5 237.54 7.54 o
 5 12 5 119.28 6.08 o
 6 12 5 151.18 6.23 o
 7 12 5 -1.12 5.25 <
 8 12 5 2.14 6.68 <
 -12 13 5 5.41 5.65 <
 -11 13 5 44.14 6.34 o
 -10 13 5 6.16 4.28 <
 -9 13 5 498.26 10.32 o
 -8 13 5 472.63 8.21 o
 -7 13 5 240.57 6.66 o
 -6 13 5 82.18 4.83 o
 -5 13 5 198.97 6.36 o
 -4 13 5 93.51 5.06 o
 -3 13 5 146.24 5.66 o
 -2 13 5 -0.80 4.51 <
 -1 13 5 196.22 7.20 o
 0 13 5 501.32 8.21 o
 1 13 5 117.25 4.63 o
 2 13 5 53.52 4.04 o
 3 13 5 184.13 6.18 o
 4 13 5 53.34 6.23 o
 5 13 5 32.61 5.02 o
 6 13 5 4.26 5.02 <
 7 13 5 3.49 5.14 <
 8 13 5 17.04 7.52 <
 -12 14 5 14.48 6.26 <
 -11 14 5 1.33 5.36 <
 -10 14 5 507.37 11.06 o
 -9 14 5 239.92 6.25 o
 -8 14 5 11.51 3.97 <
 -7 14 5 60.24 4.41 o
 -6 14 5 -0.27 3.84 <
 -5 14 5 392.76 8.46 o
 -4 14 5 1048.87 12.65 o
 -3 14 5 30.16 4.51 o
 -2 14 5 1.72 4.82 <
 -1 14 5 151.14 7.11 o
 0 14 5 10.24 5.23 <
 1 14 5 52.36 3.91 o
 2 14 5 29.13 3.67 o
 3 14 5 535.53 9.41 o
 4 14 5 546.05 12.30 o
 5 14 5 41.33 6.60 o
 6 14 5 45.38 6.47 o
 7 14 5 1.08 4.95 <
 -12 15 5 16.39 6.54 <
 -11 15 5 -3.10 5.83 <
 -10 15 5 28.65 6.11 o
 -9 15 5 209.88 5.99 o
 -8 15 5 131.13 5.87 o
 -7 15 5 112.16 5.52 o
 -6 15 5 127.55 5.82 o
 -5 15 5 77.47 5.76 o
 -4 15 5 291.56 7.72 o
 -3 15 5 673.79 10.62 o
 -2 15 5 13.66 5.30 <
 -1 15 5 -1.49 4.66 <
 0 15 5 293.25 8.24 o
 1 15 5 54.73 3.78 o
 2 15 5 787.20 9.96 o
 3 15 5 776.20 11.37 o
 4 15 5 49.74 6.87 o
 5 15 5 91.66 7.31 o
 6 15 5 87.59 7.13 o
 7 15 5 -2.83 7.18 <
 -11 16 5 97.42 8.10 o
 -10 16 5 375.72 10.50 o
 -9 16 5 38.93 4.37 o
 -8 16 5 161.41 6.55 o
 -7 16 5 333.16 8.13 o
 -6 16 5 94.35 5.56 o
 -5 16 5 755.55 11.45 o
 -4 16 5 134.10 6.51 o
 -3 16 5 354.75 9.78 o
 -2 16 5 2.26 5.49 <
 -1 16 5 52.25 5.77 o
 0 16 5 98.57 6.29 o
 1 16 5 559.76 8.95 o
 2 16 5 607.36 9.89 o
 3 16 5 330.53 10.90 o
 4 16 5 301.28 10.76 o
 5 16 5 17.56 6.93 <
 6 16 5 11.50 6.56 <
 -11 17 5 83.19 7.66 o
 -10 17 5 35.05 6.52 o
 -9 17 5 364.96 9.75 o
 -8 17 5 160.49 6.29 o
 -7 17 5 309.20 7.83 o
 -6 17 5 990.28 12.67 o
 -5 17 5 207.37 6.88 o
 -4 17 5 99.99 5.93 o
 -3 17 5 208.93 8.88 o
 -2 17 5 9.92 5.44 <
 -1 17 5 74.45 6.74 o
 0 17 5 21.89 5.02 o
 1 17 5 27.56 4.32 o
 2 17 5 187.93 10.44 o
 3 17 5 269.42 10.04 o
 4 17 5 165.75 9.49 o
 5 17 5 247.97 10.63 o
 -10 18 5 40.71 7.09 o
 -9 18 5 15.16 5.53 <
 -8 18 5 322.13 8.19 o
 -7 18 5 166.58 7.06 o
 -6 18 5 34.44 4.99 o
 -5 18 5 7.36 4.38 <
 -4 18 5 32.80 5.13 o
 -3 18 5 18.43 6.68 <
 -2 18 5 76.66 6.38 o
 -1 18 5 29.18 6.36 o
 0 18 5 153.56 7.73 o
 1 18 5 54.87 5.85 o
 2 18 5 106.37 9.54 o
 3 18 5 37.57 7.44 o
 4 18 5 144.46 9.23 o
 5 18 5 5.77 7.31 <
 -10 19 5 9.97 6.55 <
 -8 19 5 16.55 5.14 <
 -7 19 5 345.05 8.58 o
 -6 19 5 80.89 6.04 o
 -5 19 5 51.00 5.30 o
 -4 19 5 52.32 7.51 o
 -3 19 5 186.55 9.55 o
 -2 19 5 58.60 8.35 o
 -1 19 5 17.58 6.13 <
 0 19 5 7.99 5.45 <
 1 19 5 119.05 7.11 o
 2 19 5 290.25 12.34 o
 3 19 5 -1.78 6.85 <
 4 19 5 2.30 7.16 <
 -9 20 5 285.85 9.09 o
 -8 20 5 398.78 9.54 o
 -7 20 5 7.43 5.36 <
 -6 20 5 365.66 9.08 o
 -5 20 5 130.95 6.27 o
 -4 20 5 81.56 7.90 o
 -3 20 5 10.92 6.98 <
 -2 20 5 6.38 7.37 <
 -1 20 5 12.19 7.48 <
 0 20 5 40.67 6.77 o
 1 20 5 58.58 9.17 o
 2 20 5 46.32 9.49 o
 3 20 5 108.77 9.42 o
 -8 21 5 138.49 7.39 o
 -7 21 5 369.37 9.53 o
 -6 21 5 116.82 6.73 o
 -5 21 5 52.15 7.87 o
 -4 21 5 14.08 7.31 <
 -3 21 5 -1.85 7.17 <
 -2 21 5 3.94 7.73 <
 -1 21 5 58.86 8.89 o
 0 21 5 23.63 8.59 <
 1 21 5 79.87 9.03 o
 2 21 5 207.20 12.36 o
 -7 22 5 10.81 5.41 <
 -6 22 5 103.47 6.20 o
 -5 22 5 81.19 8.69 o
 -4 22 5 -0.58 7.00 <
 -3 22 5 15.87 7.83 <
 -2 22 5 2.93 7.63 <
 -1 22 5 31.86 9.24 <
 0 22 5 160.14 11.65 o
 -4 23 5 167.36 11.25 o
 -3 23 5 86.41 9.45 o
 1 -27 6 3.93 7.08 <
 2 -27 6 0.53 7.42 <
 3 -27 6 -0.05 6.51 <
 4 -27 6 97.42 7.76 o
 -1 -26 6 360.41 12.92 o
 0 -26 6 -5.17 7.50 <
 1 -26 6 50.42 8.17 o
 2 -26 6 21.47 7.09 <
 3 -26 6 104.94 7.94 o
 4 -26 6 43.85 6.49 o
 5 -26 6 -2.62 5.74 <
 6 -26 6 25.72 5.50 o
 -3 -25 6 473.26 14.26 o
 -2 -25 6 186.84 10.74 o
 -1 -25 6 189.16 10.50 o
 0 -25 6 427.04 12.97 o
 1 -25 6 -0.44 6.93 <
 2 -25 6 2.98 6.56 <
 3 -25 6 6.95 5.66 <
 4 -25 6 9.34 5.68 <
 5 -25 6 181.77 7.65 o
 6 -25 6 113.94 6.96 o
 7 -25 6 13.40 5.77 <
 -4 -24 6 108.75 10.18 o
 -3 -24 6 2.15 7.31 <
 -2 -24 6 468.98 13.49 o
 -1 -24 6 606.83 14.44 o
 0 -24 6 7.80 7.47 <
 1 -24 6 136.41 8.89 o
 2 -24 6 29.59 7.06 o
 3 -24 6 7.70 6.31 <
 4 -24 6 297.88 9.24 o
 5 -24 6 14.86 4.86 <
 6 -24 6 100.97 6.17 o
 7 -24 6 217.19 8.59 o
 8 -24 6 1.16 5.82 <
 -5 -23 6 18.39 6.68 <
 -4 -23 6 160.86 10.12 o
 -3 -23 6 284.14 11.09 o
 -2 -23 6 30.11 7.34 o
 -1 -23 6 26.81 7.42 <
 0 -23 6 132.07 8.75 o
 1 -23 6 0.96 6.62 <
 2 -23 6 14.44 6.60 <
 3 -23 6 45.85 6.63 o
 4 -23 6 9.63 5.20 <
 5 -23 6 314.16 8.73 o
 6 -23 6 47.57 5.32 o
 7 -23 6 183.34 8.09 o
 8 -23 6 319.50 9.96 o
 9 -23 6 185.59 9.10 o
 -6 -22 6 15.41 7.40 <
 -5 -22 6 212.61 10.44 o
 -4 -22 6 270.43 11.31 o
 -3 -22 6 54.16 7.78 o
 -2 -22 6 4.44 6.81 <
 -1 -22 6 34.89 7.22 o
 0 -22 6 234.67 9.66 o
 1 -22 6 281.55 9.08 o
 2 -22 6 39.04 6.70 o
 3 -22 6 80.05 6.91 o
 4 -22 6 242.56 7.75 o
 5 -22 6 4.88 4.86 <
 6 -22 6 270.69 7.80 o
 7 -22 6 298.02 9.12 o
 8 -22 6 1.00 5.24 <
 9 -22 6 128.09 8.12 o
 10 -22 6 149.89 8.69 o
 -6 -21 6 110.26 9.55 o
 -5 -21 6 7.84 7.16 <
 -4 -21 6 358.41 11.51 o
 -3 -21 6 26.40 7.04 <
 -2 -21 6 246.09 8.82 o
 -1 -21 6 594.33 11.99 o
 0 -21 6 68.20 6.19 o
 1 -21 6 1.34 5.04 <
 2 -21 6 177.87 7.49 o
 3 -21 6 30.48 5.21 o
 4 -21 6 85.21 6.13 o
 5 -21 6 237.05 7.26 o
 6 -21 6 91.91 5.44 o
 7 -21 6 28.74 5.50 o
 8 -21 6 179.91 7.89 o
 9 -21 6 24.40 6.24 <
 10 -21 6 21.00 5.60 <
 -7 -20 6 21.51 7.65 <
 -6 -20 6 48.53 8.02 o
 -5 -20 6 629.33 14.02 o
 -4 -20 6 10.00 6.63 <
 -3 -20 6 611.48 11.10 o
 -2 -20 6 321.96 9.26 o
 -1 -20 6 49.19 5.53 o
 0 -20 6 205.18 7.60 o
 1 -20 6 28.38 5.18 o
 2 -20 6 -0.14 4.76 <
 3 -20 6 13.86 4.90 <
 4 -20 6 8.49 4.87 <
 5 -20 6 -1.36 4.14 <
 6 -20 6 163.87 6.09 o
 7 -20 6 43.10 5.48 o
 8 -20 6 24.94 5.56 o
 9 -20 6 31.78 5.85 o
 10 -20 6 -1.22 4.64 <
 -8 -19 6 17.32 7.41 <
 -7 -19 6 -2.28 6.79 <
 -6 -19 6 175.25 8.92 o
 -5 -19 6 9.68 6.37 <
 -4 -19 6 601.07 13.04 o
 -3 -19 6 327.58 9.51 o
 -2 -19 6 95.82 6.61 o
 -1 -19 6 214.41 7.31 o
 0 -19 6 15.89 4.82 <
 1 -19 6 89.39 5.66 o
 2 -19 6 37.29 5.18 o
 3 -19 6 6.04 4.84 <
 4 -19 6 162.32 6.66 o
 5 -19 6 91.67 5.39 o
 6 -19 6 -1.13 3.79 <
 7 -19 6 88.29 5.64 o
 8 -19 6 25.81 5.43 o
 9 -19 6 330.21 9.89 o
 10 -19 6 149.96 7.10 o
 11 -19 6 21.56 5.72 <
 -8 -18 6 2.77 6.75 <
 -7 -18 6 4.45 6.48 <
 -6 -18 6 3.35 6.16 <
 -5 -18 6 90.58 7.50 o
 -4 -18 6 65.25 7.09 o
 -3 -18 6 565.57 11.07 o
 -2 -18 6 372.77 9.28 o
 -1 -18 6 248.31 7.59 o
 0 -18 6 294.17 7.92 o
 1 -18 6 11.11 4.47 <
 2 -18 6 142.97 6.36 o
 3 -18 6 7.83 4.47 <
 4 -18 6 48.50 5.02 o
 5 -18 6 234.76 6.82 o
 6 -18 6 48.51 4.34 o
 7 -18 6 2.63 4.09 <
 8 -18 6 503.77 10.33 o
 9 -18 6 224.14 7.56 o
 10 -18 6 10.19 4.60 <
 11 -18 6 155.48 7.78 o
 -9 -17 6 13.57 7.49 <
 -8 -17 6 46.34 7.32 o
 -7 -17 6 30.74 7.32 o
 -6 -17 6 56.15 6.77 o
 -5 -17 6 363.74 10.46 o
 -4 -17 6 264.89 8.04 o
 -3 -17 6 -0.34 5.21 <
 -2 -17 6 581.26 10.55 o
 -1 -17 6 482.02 9.29 o
 0 -17 6 167.28 6.36 o
 1 -17 6 382.64 8.39 o
 2 -17 6 3.29 4.12 <
 3 -17 6 29.48 4.61 o
 4 -17 6 214.60 6.93 o
 5 -17 6 54.27 4.65 o
 6 -17 6 205.61 6.17 o
 7 -17 6 179.41 6.46 o
 8 -17 6 53.86 5.31 o
 9 -17 6 96.07 5.84 o
 10 -17 6 147.46 6.72 o
 11 -17 6 30.95 5.43 o
 -9 -16 6 22.85 6.81 <
 -8 -16 6 23.89 6.71 <
 -7 -16 6 97.21 7.53 o
 -6 -16 6 282.75 9.57 o
 -5 -16 6 31.99 6.29 o
 -4 -16 6 667.80 11.47 o
 -3 -16 6 2001.04 19.23 o
 -2 -16 6 756.95 11.45 o
 -1 -16 6 57.46 4.76 o
 0 -16 6 356.55 7.72 o
 1 -16 6 7.95 3.65 <
 2 -16 6 11.09 4.08 <
 3 -16 6 -0.52 3.84 <
 4 -16 6 30.27 4.15 o
 5 -16 6 651.92 9.36 o
 6 -16 6 369.93 7.43 o
 7 -16 6 19.00 4.20 o
 8 -16 6 287.24 8.19 o
 9 -16 6 47.56 4.04 o
 10 -16 6 1.85 4.26 <
 11 -16 6 65.56 6.26 o
 12 -16 6 -2.20 5.20 <
 -10 -15 6 65.44 7.50 o
 -9 -15 6 2.66 6.47 <
 -8 -15 6 107.93 4.87 o
 -7 -15 6 331.78 10.21 o
 -6 -15 6 49.73 6.47 o
 -5 -15 6 1167.57 15.31 o
 -4 -15 6 70.74 5.78 o
 -3 -15 6 9.76 4.94 <
 -2 -15 6 588.95 10.46 o
 -1 -15 6 36.06 4.26 o
 0 -15 6 87.44 4.95 o
 1 -15 6 3.67 4.04 <
 2 -15 6 2.64 3.88 <
 3 -15 6 1.68 3.66 <
 4 -15 6 -1.68 3.49 <
 5 -15 6 19.41 3.60 o
 6 -15 6 220.78 6.48 o
 7 -15 6 339.92 8.15 o
 8 -15 6 11.24 3.94 <
 9 -15 6 22.98 3.54 o
 10 -15 6 8.08 5.02 <
 11 -15 6 64.89 5.35 o
 12 -15 6 149.75 7.96 o
 -10 -14 6 86.69 8.03 o
 -9 -14 6 -2.20 6.25 <
 -8 -14 6 31.88 7.05 o
 -7 -14 6 65.77 6.72 o
 -6 -14 6 606.78 11.97 o
 -5 -14 6 1.59 5.09 <
 -4 -14 6 200.50 7.04 o
 -3 -14 6 3.85 4.42 <
 -2 -14 6 429.54 8.83 o
 -1 -14 6 364.83 7.39 o
 0 -14 6 333.37 7.24 o
 1 -14 6 29.22 4.28 o
 2 -14 6 10.36 3.81 <
 3 -14 6 51.36 4.09 o
 4 -14 6 13.48 3.40 <
 5 -14 6 134.03 4.66 o
 6 -14 6 23.69 3.88 o
 7 -14 6 109.59 5.46 o
 8 -14 6 298.45 8.26 o
 9 -14 6 2.50 3.13 <
 10 -14 6 66.32 4.90 o
 11 -14 6 86.83 6.02 o
 12 -14 6 4.30 6.08 <
 -10 -13 6 -0.15 6.51 <
 -9 -13 6 35.41 6.48 o
 -8 -13 6 0.04 2.53 <
 -7 -13 6 308.98 9.15 o
 -6 -13 6 34.38 5.73 o
 -5 -13 6 315.52 8.41 o
 -4 -13 6 71.40 5.54 o
 -3 -13 6 3175.84 21.46 o
 -2 -13 6 783.04 10.83 o
 -1 -13 6 13.20 3.71 <
 0 -13 6 64.16 4.37 o
 1 -13 6 155.36 5.37 o
 2 -13 6 39.88 3.73 o
 3 -13 6 130.74 4.90 o
 4 -13 6 4.58 3.27 <
 5 -13 6 653.71 8.97 o
 6 -13 6 1020.77 11.66 o
 7 -13 6 502.52 9.16 o
 8 -13 6 2.58 2.85 <
 9 -13 6 26.65 3.64 o
 10 -13 6 30.43 5.25 o
 11 -13 6 79.69 6.28 o
 12 -13 6 75.10 6.59 o
 -11 -12 6 15.99 6.70 <
 -10 -12 6 76.53 7.56 o
 -9 -12 6 93.56 7.88 o
 -8 -12 6 0.51 0.12 o
 -7 -12 6 19.92 5.28 <
 -6 -12 6 402.49 9.61 o
 -5 -12 6 347.05 8.61 o
 -4 -12 6 490.12 9.36 o
 -3 -12 6 98.35 5.30 o
 -2 -12 6 1726.42 14.83 o
 -1 -12 6 2633.28 16.44 o
 0 -12 6 134.31 4.83 o
 1 -12 6 349.73 6.57 o
 2 -12 6 274.15 5.88 o
 3 -12 6 25.56 3.62 o
 4 -12 6 71.00 3.88 o
 5 -12 6 41.10 3.81 o
 6 -12 6 0.52 3.44 <
 7 -12 6 367.03 7.84 o
 8 -12 6 40.28 3.71 o
 9 -12 6 16.61 3.33 o
 10 -12 6 38.90 3.36 o
 11 -12 6 0.67 4.97 <
 12 -12 6 12.68 5.94 <
 -11 -11 6 62.86 7.75 o
 -10 -11 6 69.90 7.57 o
 -9 -11 6 -0.70 6.01 <
 -8 -11 6 71.20 6.45 o
 -7 -11 6 29.32 5.70 o
 -6 -11 6 148.11 6.90 o
 -5 -11 6 113.56 5.61 o
 -4 -11 6 135.72 5.52 o
 -3 -11 6 671.06 9.38 o
 -2 -11 6 134.83 5.05 o
 -1 -11 6 69.73 3.88 o
 0 -11 6 1625.02 12.06 o
 1 -11 6 118.03 4.49 o
 2 -11 6 911.69 9.19 o
 3 -11 6 446.58 6.90 o
 4 -11 6 183.42 5.26 o
 5 -11 6 21.87 3.11 o
 6 -11 6 96.66 4.64 o
 7 -11 6 4.49 2.99 <
 8 -11 6 792.32 9.76 o
 9 -11 6 472.99 8.18 o
 10 -11 6 5.28 3.49 <
 11 -11 6 24.81 4.66 o
 12 -11 6 1.74 5.56 <
 -11 -10 6 49.65 7.28 o
 -10 -10 6 8.88 6.47 <
 -9 -10 6 1.78 5.97 <
 -8 -10 6 27.26 5.70 o
 -7 -10 6 240.73 4.52 o
 -6 -10 6 112.65 5.67 o
 -5 -10 6 15.07 4.45 <
 -4 -10 6 60.49 4.55 o
 -3 -10 6 55.59 4.22 o
 -2 -10 6 162.25 4.85 o
 -1 -10 6 427.03 6.64 o
 0 -10 6 261.28 5.12 o
 1 -10 6 409.88 6.28 o
 2 -10 6 74.63 3.74 o
 3 -10 6 55.75 3.47 o
 4 -10 6 313.54 5.73 o
 5 -10 6 5.64 2.92 <
 6 -10 6 136.74 5.06 o
 7 -10 6 723.54 9.05 o
 8 -10 6 374.19 7.21 o
 9 -10 6 188.72 5.87 o
 10 -10 6 253.96 7.89 o
 11 -10 6 0.05 4.68 <
 12 -10 6 42.76 6.40 o
 -12 -9 6 122.84 8.34 o
 -11 -9 6 16.11 6.25 <
 -10 -9 6 46.26 6.42 o
 -9 -9 6 -0.07 5.28 <
 -8 -9 6 104.66 6.75 o
 -7 -9 6 109.99 6.08 o
 -6 -9 6 260.66 4.82 o
 -5 -9 6 93.37 5.06 o
 -4 -9 6 355.37 7.53 o
 -3 -9 6 124.47 4.87 o
 -2 -9 6 83.68 3.91 o
 -1 -9 6 815.08 8.21 o
 0 -9 6 1067.33 8.47 o
 1 -9 6 44.80 3.08 o
 2 -9 6 904.31 8.79 o
 3 -9 6 52.07 3.53 o
 4 -9 6 175.81 3.78 o
 5 -9 6 2.44 2.86 <
 6 -9 6 87.09 3.85 o
 7 -9 6 277.65 5.64 o
 8 -9 6 254.20 6.23 o
 9 -9 6 562.55 8.87 o
 10 -9 6 17.63 4.63 <
 11 -9 6 42.09 5.53 o
 12 -9 6 11.55 5.49 <
 13 -9 6 10.66 6.61 <
 -12 -8 6 7.82 7.16 <
 -11 -8 6 331.87 10.22 o
 -10 -8 6 -0.93 5.31 <
 -9 -8 6 2.98 4.82 <
 -8 -8 6 105.10 6.48 o
 -7 -8 6 70.45 5.65 o
 -6 -8 6 682.87 7.45 o
 -5 -8 6 326.93 7.48 o
 -4 -8 6 687.75 9.53 o
 -3 -8 6 223.38 5.81 o
 -2 -8 6 583.47 7.27 o
 -1 -8 6 80.60 3.31 o
 0 -8 6 646.78 6.40 o
 1 -8 6 822.37 7.54 o
 2 -8 6 542.02 6.56 o
 3 -8 6 18.08 2.60 o
 4 -8 6 100.77 2.56 o
 5 -8 6 197.34 4.51 o
 6 -8 6 213.88 4.83 o
 7 -8 6 240.49 5.35 o
 8 -8 6 41.01 3.67 o
 9 -8 6 86.15 4.50 o
 10 -8 6 137.72 6.11 o
 11 -8 6 13.00 4.74 <
 12 -8 6 23.03 5.07 o
 13 -8 6 15.21 6.44 <
 -12 -7 6 201.89 9.95 o
 -11 -7 6 26.67 6.38 o
 -10 -7 6 16.47 5.52 <
 -9 -7 6 6.54 5.53 <
 -8 -7 6 28.82 5.47 o
 -7 -7 6 729.01 11.49 o
 -6 -7 6 413.29 3.93 o
 -5 -7 6 93.27 3.28 o
 -4 -7 6 238.33 6.01 o
 -3 -7 6 748.73 8.87 o
 -2 -7 6 23.88 2.78 o
 -1 -7 6 1920.10 10.91 o
 0 -7 6 168.15 3.44 o
 1 -7 6 275.90 3.75 o
 2 -7 6 295.98 4.86 o
 3 -7 6 3.92 1.80 <
 4 -7 6 297.73 5.25 o
 5 -7 6 40.94 2.86 o
 6 -7 6 14.07 2.83 o
 7 -7 6 378.67 6.31 o
 8 -7 6 609.31 8.39 o
 9 -7 6 42.13 4.00 o
 10 -7 6 81.37 5.49 o
 11 -7 6 75.14 5.98 o
 12 -7 6 -1.08 4.61 <
 13 -7 6 31.65 6.27 o
 -12 -6 6 42.41 7.35 o
 -11 -6 6 113.13 7.23 o
 -10 -6 6 6.48 5.18 <
 -9 -6 6 4.05 5.20 <
 -8 -6 6 12.26 4.90 <
 -7 -6 6 73.08 4.93 o
 -6 -6 6 98.27 5.09 o
 -5 -6 6 1344.66 8.56 o
 -4 -6 6 1.01 2.40 <
 -3 -6 6 1249.59 9.40 o
 -2 -6 6 1222.76 9.48 o
 -1 -6 6 316.25 4.59 o
 0 -6 6 709.23 5.68 o
 1 -6 6 -0.33 1.36 <
 2 -6 6 290.56 3.08 o
 3 -6 6 36.36 2.08 o
 4 -6 6 46.52 2.58 o
 5 -6 6 377.49 5.68 o
 6 -6 6 776.84 8.23 o
 7 -6 6 95.09 4.04 o
 8 -6 6 41.42 3.72 o
 9 -6 6 405.30 8.00 o
 10 -6 6 30.74 4.32 o
 11 -6 6 80.19 6.06 o
 12 -6 6 39.14 5.87 o
 -13 -5 6 25.75 7.07 <
 -12 -5 6 37.33 7.13 o
 -11 -5 6 48.77 5.70 o
 -10 -5 6 22.25 5.45 o
 -9 -5 6 129.34 7.12 o
 -8 -5 6 15.47 4.82 <
 -7 -5 6 49.31 4.81 o
 -6 -5 6 122.48 5.38 o
 -5 -5 6 52.38 2.26 o
 -4 -5 6 2005.66 11.54 o
 -3 -5 6 137.24 3.55 o
 -2 -5 6 2554.08 11.68 o
 -1 -5 6 63.61 2.45 o
 0 -5 6 261.37 3.37 o
 1 -5 6 314.39 2.34 o
 2 -5 6 996.53 6.77 o
 3 -5 6 187.97 2.78 o
 4 -5 6 1044.20 7.94 o
 5 -5 6 1515.37 10.73 o
 6 -5 6 27.55 2.90 o
 7 -5 6 231.27 5.48 o
 8 -5 6 59.35 4.07 o
 9 -5 6 0.34 3.79 <
 10 -5 6 210.46 6.67 o
 11 -5 6 239.79 8.05 o
 12 -5 6 5.40 5.11 <
 -13 -4 6 2.89 6.78 <
 -12 -4 6 89.96 7.70 o
 -11 -4 6 10.21 4.68 <
 -10 -4 6 17.57 4.92 <
 -9 -4 6 56.60 5.52 o
 -8 -4 6 48.99 4.91 o
 -7 -4 6 144.53 5.99 o
 -6 -4 6 3.54 3.04 <
 -5 -4 6 713.33 8.97 o
 -4 -4 6 125.25 3.45 o
 -3 -4 6 2197.43 11.26 o
 -2 -4 6 149.52 3.14 o
 -1 -4 6 306.81 3.21 o
 0 -4 6 67.97 1.58 o
 1 -4 6 1125.82 4.61 o
 2 -4 6 434.31 3.03 o
 3 -4 6 68.68 2.02 o
 4 -4 6 641.76 6.43 o
 5 -4 6 13.82 2.39 o
 6 -4 6 555.50 6.41 o
 7 -4 6 5.18 2.93 <
 8 -4 6 299.73 6.57 o
 9 -4 6 138.66 5.49 o
 10 -4 6 1.15 4.07 <
 11 -4 6 30.14 5.44 o
 12 -4 6 21.07 5.76 <
 -13 -3 6 104.03 8.32 o
 -12 -3 6 49.95 7.06 o
 -11 -3 6 80.12 5.21 o
 -10 -3 6 32.76 4.90 o
 -9 -3 6 40.98 5.51 o
 -8 -3 6 25.32 4.68 o
 -7 -3 6 0.72 3.30 <
 -6 -3 6 167.93 5.72 o
 -5 -3 6 678.55 8.67 o
 -4 -3 6 851.33 7.11 o
 -3 -3 6 622.91 6.02 o
 -2 -3 6 83.78 2.38 o
 -1 -3 6 16.70 1.39 o
 0 -3 6 256.64 2.52 o
 1 -3 6 82.27 2.04 o
 2 -3 6 272.36 3.03 o
 3 -3 6 292.88 3.65 o
 4 -3 6 110.21 3.06 o
 5 -3 6 28.97 2.69 o
 6 -3 6 4.91 2.69 <
 7 -3 6 425.42 7.05 o
 8 -3 6 157.21 5.36 o
 9 -3 6 230.99 6.12 o
 10 -3 6 135.59 5.28 o
 11 -3 6 29.05 5.10 o
 12 -3 6 3.18 5.04 <
 -13 -2 6 26.53 7.02 <
 -12 -2 6 123.58 7.99 o
 -11 -2 6 12.32 3.77 <
 -10 -2 6 71.74 4.92 o
 -9 -2 6 111.20 5.45 o
 -8 -2 6 0.22 4.12 <
 -7 -2 6 2.17 3.72 <
 -6 -2 6 57.75 3.04 o
 -5 -2 6 5.48 2.93 <
 -4 -2 6 143.64 4.04 o
 -3 -2 6 11.43 2.01 o
 -2 -2 6 307.71 3.66 o
 -1 -2 6 272.31 3.05 o
 0 -2 6 249.79 3.32 o
 1 -2 6 2.95 1.55 <
 2 -2 6 284.65 3.54 o
 3 -2 6 952.13 6.73 o
 4 -2 6 3.39 2.00 <
 5 -2 6 171.20 4.23 o
 6 -2 6 251.47 5.46 o
 7 -2 6 111.49 4.48 o
 8 -2 6 275.40 6.30 o
 9 -2 6 346.98 7.26 o
 10 -2 6 162.98 5.70 o
 11 -2 6 198.24 6.32 o
 12 -2 6 1.47 5.37 <
 -13 -1 6 206.19 9.62 o
 -12 -1 6 17.07 6.74 <
 -11 -1 6 198.27 6.88 o
 -10 -1 6 8.81 4.40 <
 -9 -1 6 12.78 4.18 <
 -8 -1 6 102.38 5.39 o
 -7 -1 6 -1.00 2.23 <
 -6 -1 6 134.26 4.87 o
 -5 -1 6 801.99 8.88 o
 -4 -1 6 75.98 3.40 o
 -3 -1 6 767.51 6.49 o
 -2 -1 6 295.56 3.57 o
 -1 -1 6 1285.43 7.03 o
 0 -1 6 335.14 4.41 o
 1 -1 6 2603.49 10.44 o
 2 -1 6 196.79 3.33 o
 3 -1 6 511.50 5.19 o
 4 -1 6 254.58 4.45 o
 5 -1 6 10.34 2.59 <
 6 -1 6 347.69 6.25 o
 7 -1 6 228.02 5.76 o
 8 -1 6 21.55 3.47 o
 9 -1 6 221.86 6.15 o
 10 -1 6 306.18 6.90 o
 11 -1 6 9.36 3.88 <
 12 -1 6 35.97 5.94 o
 -13 0 6 9.71 6.65 <
 -12 0 6 286.72 10.13 o
 -11 0 6 12.52 4.08 <
 -10 0 6 98.59 3.78 o
 -9 0 6 9.72 3.87 <
 -8 0 6 28.19 4.56 o
 -7 0 6 377.95 7.80 o
 -6 0 6 58.18 4.19 o
 -5 0 6 30.23 3.17 o
 -4 0 6 2212.77 12.63 o
 -3 0 6 1192.05 7.72 o
 -2 0 6 140.33 3.00 o
 -1 0 6 1302.68 7.94 o
 0 0 6 3778.78 14.37 o
 1 0 6 781.20 6.06 o
 2 0 6 1127.91 8.48 o
 3 0 6 148.30 2.93 o
 4 0 6 307.57 4.90 o
 5 0 6 87.55 3.60 o
 6 0 6 122.93 4.47 o
 7 0 6 479.98 7.75 o
 8 0 6 247.78 6.10 o
 9 0 6 5.59 3.73 <
 10 0 6 31.50 4.43 o
 11 0 6 15.31 4.59 <
 12 0 6 3.54 5.82 <
 -13 1 6 62.34 7.35 o
 -12 1 6 23.49 6.30 <
 -11 1 6 44.82 3.73 o
 -10 1 6 35.48 3.62 o
 -9 1 6 4.15 3.31 <
 -8 1 6 208.71 4.16 o
 -7 1 6 275.91 4.96 o
 -6 1 6 9.17 2.37 <
 -5 1 6 676.10 6.94 o
 -4 1 6 256.30 4.34 o
 -3 1 6 104.81 2.91 o
 -2 1 6 4392.49 14.38 o
 -1 1 6 421.75 5.21 o
 0 1 6 1282.55 6.85 o
 1 1 6 217.63 3.42 o
 2 1 6 72.42 3.20 o
 3 1 6 291.41 5.29 o
 4 1 6 37.46 2.61 o
 5 1 6 299.64 5.61 o
 6 1 6 998.39 10.86 o
 7 1 6 368.62 7.37 o
 8 1 6 36.57 4.35 o
 9 1 6 300.89 7.99 o
 10 1 6 -0.63 4.53 <
 11 1 6 -2.51 4.38 <
 12 1 6 13.30 6.13 <
 -13 2 6 47.94 7.18 o
 -12 2 6 18.88 6.09 <
 -11 2 6 14.37 5.57 <
 -10 2 6 -1.98 4.25 <
 -9 2 6 157.66 4.68 o
 -8 2 6 0.08 0.12 <
 -7 2 6 367.20 5.24 o
 -6 2 6 600.55 6.64 o
 -5 2 6 67.57 3.13 o
 -4 2 6 1363.56 8.89 o
 -3 2 6 71.49 2.78 o
 -2 2 6 746.51 6.91 o
 -1 2 6 2395.69 12.21 o
 0 2 6 1624.25 10.52 o
 1 2 6 11.13 1.54 o
 2 2 6 0.37 2.63 <
 3 2 6 12.29 3.05 o
 4 2 6 1022.80 10.29 o
 5 2 6 465.45 6.76 o
 6 2 6 141.68 5.55 o
 7 2 6 397.40 8.12 o
 8 2 6 282.82 7.65 o
 9 2 6 16.06 4.62 <
 10 2 6 68.71 5.52 o
 11 2 6 -1.02 4.58 <
 -13 3 6 4.42 6.26 <
 -12 3 6 40.86 6.54 o
 -11 3 6 27.13 5.88 o
 -10 3 6 89.65 5.14 o
 -9 3 6 103.72 5.31 o
 -8 3 6 -1.51 1.36 <
 -7 3 6 59.29 2.20 o
 -6 3 6 152.92 3.44 o
 -5 3 6 1077.33 8.33 o
 -4 3 6 10.07 2.14 o
 -3 3 6 2046.13 10.81 o
 -2 3 6 57.10 2.87 o
 -1 3 6 226.37 4.57 o
 0 3 6 244.87 4.90 o
 1 3 6 75.38 1.89 o
 2 3 6 228.93 5.42 o
 3 3 6 490.57 7.72 o
 4 3 6 304.54 6.69 o
 5 3 6 11.94 2.87 o
 6 3 6 805.10 10.87 o
 7 3 6 7.61 4.20 <
 8 3 6 98.16 5.40 o
 9 3 6 60.39 5.35 o
 10 3 6 32.08 5.49 o
 11 3 6 52.11 5.71 o
 -13 4 6 153.03 8.73 o
 -12 4 6 26.16 6.26 o
 -11 4 6 0.85 3.91 <
 -10 4 6 32.83 5.52 o
 -9 4 6 63.83 5.40 o
 -8 4 6 -3.29 3.46 <
 -7 4 6 2.59 1.73 <
 -6 4 6 9.69 1.90 o
 -5 4 6 18.61 2.57 o
 -4 4 6 192.22 4.30 o
 -3 4 6 1502.14 10.04 o
 -2 4 6 1386.83 10.00 o
 -1 4 6 60.57 3.44 o
 0 4 6 105.50 4.16 o
 1 4 6 4.07 1.04 <
 2 4 6 46.59 4.03 o
 3 4 6 49.07 4.19 o
 4 4 6 140.03 5.43 o
 5 4 6 290.64 5.34 o
 6 4 6 86.36 4.95 o
 7 4 6 518.30 9.80 o
 8 4 6 86.24 5.38 o
 9 4 6 165.76 7.27 o
 10 4 6 50.76 6.02 o
 11 4 6 79.13 6.47 o
 -13 5 6 7.96 6.35 <
 -12 5 6 129.41 7.96 o
 -11 5 6 5.55 3.76 <
 -10 5 6 31.13 5.07 o
 -9 5 6 120.11 6.23 o
 -8 5 6 0.96 3.89 <
 -7 5 6 41.65 3.70 o
 -6 5 6 277.81 4.69 o
 -5 5 6 1.27 2.33 <
 -4 5 6 1031.02 8.73 o
 -3 5 6 407.48 6.00 o
 -2 5 6 163.98 4.50 o
 -1 5 6 1860.70 8.60 o
 0 5 6 670.88 8.03 o
 1 5 6 18.63 1.91 o
 2 5 6 21.35 3.94 o
 3 5 6 64.40 4.79 o
 4 5 6 37.46 4.13 o
 5 5 6 29.33 3.13 o
 6 5 6 8.71 3.02 <
 7 5 6 3.95 4.40 <
 8 5 6 374.08 9.43 o
 9 5 6 62.22 5.21 o
 10 5 6 60.54 6.23 o
 11 5 6 111.30 7.40 o
 -13 6 6 175.16 8.87 o
 -12 6 6 4.33 4.45 <
 -11 6 6 211.64 8.42 o
 -10 6 6 240.39 8.20 o
 -9 6 6 19.43 4.78 o
 -8 6 6 64.74 4.37 o
 -7 6 6 57.61 4.44 o
 -6 6 6 0.98 2.66 <
 -5 6 6 948.03 8.85 o
 -4 6 6 151.82 4.29 o
 -3 6 6 298.95 5.62 o
 -2 6 6 644.15 8.20 o
 -1 6 6 857.03 6.48 o
 0 6 6 72.15 4.03 o
 1 6 6 613.55 5.57 o
 2 6 6 222.77 4.77 o
 3 6 6 13.53 4.22 <
 4 6 6 21.46 4.28 o
 5 6 6 14.81 3.16 o
 6 6 6 166.66 5.03 o
 7 6 6 64.90 5.69 o
 8 6 6 156.91 7.14 o
 9 6 6 257.70 7.67 o
 10 6 6 191.93 8.27 o
 -13 7 6 37.34 7.11 o
 -12 7 6 167.43 7.99 o
 -11 7 6 19.28 5.40 <
 -10 7 6 45.76 5.48 o
 -9 7 6 39.83 5.03 o
 -8 7 6 1.96 3.93 <
 -7 7 6 284.99 6.62 o
 -6 7 6 474.86 7.88 o
 -5 7 6 23.79 3.27 o
 -4 7 6 953.85 9.11 o
 -3 7 6 532.93 7.66 o
 -2 7 6 7.09 3.59 <
 -1 7 6 25.90 3.94 o
 0 7 6 92.69 4.57 o
 1 7 6 312.79 4.69 o
 2 7 6 1.06 2.60 <
 3 7 6 -1.60 4.18 <
 4 7 6 15.25 4.73 <
 5 7 6 189.19 6.76 o
 6 7 6 8.56 3.28 <
 7 7 6 1.09 3.42 <
 8 7 6 229.48 8.89 o
 9 7 6 49.97 5.03 o
 10 7 6 0.27 5.76 <
 -13 8 6 108.69 7.88 o
 -12 8 6 -0.18 5.83 <
 -11 8 6 164.15 7.15 o
 -10 8 6 88.47 5.39 o
 -9 8 6 -1.51 3.62 <
 -8 8 6 199.14 6.41 o
 -7 8 6 52.66 4.44 o
 -6 8 6 101.16 4.15 o
 -5 8 6 953.36 9.86 o
 -4 8 6 196.03 5.30 o
 -3 8 6 488.51 7.09 o
 -2 8 6 1495.41 13.26 o
 -1 8 6 200.67 5.92 o
 0 8 6 1058.67 11.41 o
 1 8 6 195.90 4.25 o
 2 8 6 46.40 3.59 o
 3 8 6 -1.03 4.50 <
 4 8 6 112.17 5.78 o
 5 8 6 1.07 4.10 <
 6 8 6 4.62 3.33 <
 7 8 6 18.38 5.86 <
 8 8 6 117.06 7.54 o
 9 8 6 37.67 6.33 o
 10 8 6 42.53 6.61 o
 -13 9 6 17.09 6.28 <
 -12 9 6 10.13 5.82 <
 -11 9 6 15.03 5.19 <
 -10 9 6 231.33 7.49 o
 -9 9 6 1.35 4.29 <
 -8 9 6 0.09 3.76 <
 -7 9 6 287.90 5.99 o
 -6 9 6 305.14 6.16 o
 -5 9 6 59.74 3.40 o
 -4 9 6 112.82 4.30 o
 -3 9 6 683.34 8.39 o
 -2 9 6 1096.83 12.00 o
 -1 9 6 1538.57 14.15 o
 0 9 6 1027.17 11.43 o
 1 9 6 115.21 3.71 o
 2 9 6 47.50 3.14 o
 3 9 6 17.12 5.15 <
 4 9 6 3.99 4.48 <
 5 9 6 79.66 5.76 o
 6 9 6 182.38 7.16 o
 7 9 6 308.33 10.26 o
 8 9 6 366.14 11.18 o
 9 9 6 -1.54 6.12 <
 -13 10 6 0.24 5.99 <
 -12 10 6 17.40 6.14 <
 -11 10 6 7.02 4.54 <
 -10 10 6 18.54 4.68 <
 -9 10 6 73.71 5.24 o
 -8 10 6 40.10 4.51 o
 -7 10 6 162.14 5.14 o
 -6 10 6 113.79 4.87 o
 -5 10 6 335.85 6.51 o
 -4 10 6 74.40 4.23 o
 -3 10 6 705.80 8.84 o
 -2 10 6 131.91 5.70 o
 -1 10 6 383.57 8.22 o
 0 10 6 669.75 9.94 o
 1 10 6 52.63 3.21 o
 2 10 6 200.38 4.85 o
 3 10 6 216.86 8.10 o
 4 10 6 279.19 8.60 o
 5 10 6 247.96 8.45 o
 6 10 6 470.76 10.36 o
 7 10 6 191.79 7.70 o
 8 10 6 210.41 9.45 o
 9 10 6 5.16 6.62 <
 -13 11 6 119.08 8.10 o
 -12 11 6 14.37 6.14 <
 -11 11 6 0.42 4.69 <
 -10 11 6 20.01 4.96 o
 -9 11 6 4.36 4.24 <
 -8 11 6 43.84 3.56 o
 -7 11 6 6.15 3.33 <
 -6 11 6 82.00 4.67 o
 -5 11 6 61.06 4.44 o
 -4 11 6 463.41 7.93 o
 -3 11 6 140.80 5.01 o
 -2 11 6 511.67 9.43 o
 -1 11 6 244.50 6.92 o
 0 11 6 40.42 4.70 o
 1 11 6 33.57 3.25 o
 2 11 6 3.48 2.83 <
 3 11 6 167.86 7.84 o
 4 11 6 101.42 6.80 o
 5 11 6 398.78 10.06 o
 6 11 6 15.31 5.59 <
 7 11 6 535.38 11.45 o
 8 11 6 44.33 7.73 o
 9 11 6 56.97 7.66 o
 -12 12 6 3.36 5.74 <
 -11 12 6 5.18 5.61 <
 -10 12 6 191.96 7.52 o
 -9 12 6 -0.83 4.43 <
 -8 12 6 22.76 3.33 o
 -7 12 6 38.55 4.20 o
 -6 12 6 66.67 4.40 o
 -5 12 6 16.26 4.02 o
 -4 12 6 -0.17 3.68 <
 -3 12 6 476.66 8.23 o
 -2 12 6 281.18 8.00 o
 -1 12 6 285.89 7.98 o
 0 12 6 159.64 6.57 o
 1 12 6 20.08 3.35 o
 2 12 6 4.73 3.16 <
 3 12 6 161.29 6.03 o
 4 12 6 121.51 7.04 o
 5 12 6 -3.24 5.07 <
 6 12 6 61.30 6.13 o
 7 12 6 45.88 5.81 o
 8 12 6 305.50 11.49 o
 -12 13 6 -2.35 5.08 <
 -11 13 6 39.64 6.27 o
 -10 13 6 12.62 5.49 <
 -9 13 6 46.30 5.60 o
 -8 13 6 0.15 3.77 <
 -7 13 6 118.41 5.54 o
 -6 13 6 95.48 5.13 o
 -5 13 6 257.82 6.99 o
 -4 13 6 680.46 10.04 o
 -3 13 6 298.32 7.11 o
 -2 13 6 390.37 9.26 o
 -1 13 6 272.21 8.22 o
 0 13 6 134.89 7.89 o
 1 13 6 22.96 3.54 o
 2 13 6 172.95 4.74 o
 3 13 6 116.02 5.30 o
 4 13 6 51.73 6.42 o
 5 13 6 -0.91 5.35 <
 6 13 6 5.05 5.19 <
 7 13 6 333.48 10.23 o
 8 13 6 45.32 8.18 o
 -12 14 6 94.87 7.26 o
 -11 14 6 24.57 5.98 o
 -10 14 6 77.19 6.59 o
 -9 14 6 -0.43 3.72 <
 -8 14 6 -0.34 3.82 <
 -7 14 6 46.35 4.73 o
 -6 14 6 481.25 8.95 o
 -5 14 6 0.90 4.13 <
 -4 14 6 900.74 11.74 o
 -3 14 6 736.97 10.51 o
 -2 14 6 138.21 7.22 o
 -1 14 6 37.70 5.75 o
 0 14 6 39.45 5.19 o
 1 14 6 -0.39 2.97 <
 2 14 6 17.07 2.91 o
 3 14 6 -0.21 3.63 <
 4 14 6 255.42 9.52 o
 5 14 6 129.89 8.24 o
 6 14 6 89.79 7.49 o
 7 14 6 -2.60 5.25 <
 -11 15 6 175.74 8.93 o
 -10 15 6 -0.99 5.62 <
 -9 15 6 0.33 3.92 <
 -8 15 6 -0.31 4.05 <
 -7 15 6 226.50 7.11 o
 -6 15 6 61.86 5.01 o
 -5 15 6 450.45 9.27 o
 -4 15 6 820.28 11.70 o
 -3 15 6 22.27 5.70 <
 -2 15 6 161.96 7.67 o
 -1 15 6 65.49 6.11 o
 0 15 6 354.65 9.19 o
 1 15 6 8.71 4.10 <
 2 15 6 -1.29 3.20 <
 3 15 6 2.50 5.67 <
 4 15 6 346.50 10.89 o
 5 15 6 6.16 6.03 <
 6 15 6 2.05 5.82 <
 -11 16 6 51.22 7.23 o
 -10 16 6 2.72 5.79 <
 -9 16 6 15.78 5.55 <
 -8 16 6 163.55 6.62 o
 -7 16 6 23.55 4.60 o
 -6 16 6 52.65 4.61 o
 -5 16 6 -4.58 3.78 <
 -4 16 6 508.89 9.50 o
 -3 16 6 84.28 6.98 o
 -2 16 6 18.89 5.52 <
 -1 16 6 456.94 10.42 o
 0 16 6 -2.65 5.00 <
 1 16 6 85.70 5.24 o
 2 16 6 139.97 9.05 o
 3 16 6 39.80 7.11 o
 4 16 6 34.82 7.03 o
 5 16 6 -0.27 6.34 <
 6 16 6 9.72 6.78 <
 -10 17 6 -1.38 5.80 <
 -9 17 6 0.33 5.21 <
 -8 17 6 5.16 4.64 <
 -7 17 6 6.78 4.55 <
 -6 17 6 81.93 5.38 o
 -5 17 6 273.50 7.45 o
 -4 17 6 33.47 4.58 o
 -3 17 6 212.35 8.42 o
 -2 17 6 283.65 9.41 o
 -1 17 6 0.61 5.20 <
 0 17 6 570.32 11.63 o
 1 17 6 240.02 7.63 o
 2 17 6 20.10 8.09 <
 3 17 6 33.66 6.93 o
 4 17 6 20.20 7.08 <
 5 17 6 35.58 7.31 o
 -10 18 6 31.45 6.31 o
 -9 18 6 75.41 6.79 o
 -8 18 6 4.91 4.84 <
 -7 18 6 125.54 6.41 o
 -6 18 6 4.10 4.38 <
 -5 18 6 54.19 5.35 o
 -4 18 6 512.46 13.33 o
 -3 18 6 22.77 6.94 <
 -2 18 6 52.96 6.54 o
 -1 18 6 566.78 12.40 o
 0 18 6 148.76 7.57 o
 1 18 6 14.90 5.58 <
 2 18 6 17.81 8.15 <
 3 18 6 2.00 6.51 <
 4 18 6 39.98 7.59 o
 -9 19 6 22.13 6.36 <
 -8 19 6 46.04 5.63 o
 -7 19 6 4.03 4.86 <
 -6 19 6 98.51 5.69 o
 -5 19 6 27.99 4.78 o
 -4 19 6 205.99 10.88 o
 -3 19 6 433.12 12.71 o
 -2 19 6 501.95 13.85 o
 -1 19 6 56.19 7.08 o
 0 19 6 0.55 5.22 <
 1 19 6 10.32 8.37 <
 2 19 6 14.26 7.43 <
 3 19 6 10.73 7.46 <
 -7 20 6 124.82 7.26 o
 -6 20 6 2.42 4.20 <
 -5 20 6 133.87 8.93 o
 -4 20 6 115.43 9.20 o
 -3 20 6 26.13 7.33 <
 -2 20 6 151.18 9.96 o
 -1 20 6 63.36 8.86 o
 0 20 6 -4.93 7.60 <
 1 20 6 -1.92 8.66 <
 2 20 6 20.56 7.41 <
 -7 21 6 36.88 5.85 o
 -6 21 6 44.61 5.16 o
 -5 21 6 6.98 7.38 <
 -4 21 6 305.10 12.17 o
 -3 21 6 271.65 11.58 o
 -2 21 6 1.71 7.91 <
 -1 21 6 242.59 12.22 o
 0 21 6 0.70 8.90 <
 1 21 6 3.30 8.48 <
 -5 22 6 178.02 10.49 o
 -4 22 6 76.56 9.46 o
 -3 22 6 22.91 8.25 <
 -2 22 6 341.84 13.63 o
 -1 22 6 7.29 8.73 <
 0 -27 7 32.24 8.48 <
 1 -27 7 392.85 12.83 o
 2 -27 7 110.72 9.11 o
 3 -27 7 78.06 7.82 o
 4 -27 7 364.10 10.85 o
 5 -27 7 36.24 5.98 o
 -2 -26 7 30.34 8.43 <
 -1 -26 7 125.43 9.91 o
 0 -26 7 41.05 7.60 o
 1 -26 7 60.60 8.30 o
 2 -26 7 308.69 11.22 o
 3 -26 7 339.24 11.48 o
 4 -26 7 41.56 6.53 o
 5 -26 7 108.69 6.71 o
 6 -26 7 6.94 5.41 <
 -3 -25 7 0.11 8.02 <
 -2 -25 7 57.15 8.55 o
 -1 -25 7 60.04 8.23 o
 0 -25 7 66.64 8.30 o
 1 -25 7 204.07 9.97 o
 2 -25 7 48.13 7.46 o
 3 -25 7 190.36 9.56 o
 4 -25 7 350.29 9.88 o
 5 -25 7 136.35 6.92 o
 6 -25 7 3.10 4.99 <
 7 -25 7 -2.02 5.64 <
 -4 -24 7 15.32 7.78 <
 -3 -24 7 2.90 7.57 <
 -2 -24 7 21.38 7.72 <
 -1 -24 7 140.47 9.54 o
 0 -24 7 42.26 7.61 o
 1 -24 7 227.36 9.85 o
 2 -24 7 838.93 15.26 o
 3 -24 7 60.43 7.10 o
 4 -24 7 -2.88 5.03 <
 5 -24 7 82.74 5.84 o
 6 -24 7 2.39 4.88 <
 7 -24 7 11.98 4.95 <
 8 -24 7 144.93 8.22 o
 -5 -23 7 5.89 7.66 <
 -4 -23 7 8.70 8.03 <
 -3 -23 7 33.67 7.78 o
 -2 -23 7 99.17 8.62 o
 -1 -23 7 105.26 8.28 o
 0 -23 7 201.30 9.37 o
 1 -23 7 102.78 8.12 o
 2 -23 7 5.68 6.17 <
 3 -23 7 291.11 9.70 o
 4 -23 7 58.80 6.93 o
 5 -23 7 78.09 6.13 o
 6 -23 7 5.60 4.69 <
 7 -23 7 140.43 6.32 o
 8 -23 7 94.97 7.22 o
 9 -23 7 25.65 6.48 <
 -6 -22 7 106.64 9.25 o
 -5 -22 7 90.03 7.69 o
 -4 -22 7 3.31 7.20 <
 -3 -22 7 82.28 8.18 o
 -2 -22 7 126.02 8.74 o
 -1 -22 7 300.33 10.65 o
 0 -22 7 9.57 6.58 <
 1 -22 7 63.55 7.32 o
 2 -22 7 79.63 7.49 o
 3 -22 7 15.78 6.11 <
 4 -22 7 319.46 8.78 o
 5 -22 7 17.25 5.10 <
 6 -22 7 3.12 4.50 <
 7 -22 7 38.68 5.82 o
 8 -22 7 43.98 6.22 o
 9 -22 7 23.36 6.44 <
 10 -22 7 -0.59 5.97 <
 -7 -21 7 76.34 9.29 o
 -6 -21 7 1.86 7.21 <
 -5 -21 7 12.45 6.97 <
 -4 -21 7 -1.18 7.42 <
 -3 -21 7 8.26 6.80 <
 -2 -21 7 34.71 7.12 o
 -1 -21 7 209.88 8.34 o
 0 -21 7 674.30 12.25 o
 1 -21 7 137.98 7.04 o
 2 -21 7 152.31 7.42 o
 3 -21 7 30.89 5.62 o
 4 -21 7 13.77 5.50 <
 5 -21 7 918.13 12.30 o
 6 -21 7 159.42 6.34 o
 7 -21 7 35.06 5.84 o
 8 -21 7 17.03 5.62 <
 9 -21 7 111.62 7.49 o
 10 -21 7 24.86 5.92 o
 -7 -20 7 90.03 8.99 o
 -6 -20 7 15.26 7.13 <
 -5 -20 7 19.95 7.20 <
 -4 -20 7 60.46 7.53 o
 -3 -20 7 50.08 7.15 o
 -2 -20 7 159.01 7.71 o
 -1 -20 7 76.60 6.14 o
 0 -20 7 35.87 5.35 o
 1 -20 7 431.84 9.79 o
 2 -20 7 1.01 5.07 <
 3 -20 7 507.40 10.25 o
 4 -20 7 1213.07 14.67 o
 5 -20 7 169.37 6.44 o
 6 -20 7 7.90 4.20 <
 7 -20 7 37.90 4.98 o
 8 -20 7 27.24 5.60 o
 9 -20 7 27.02 5.90 o
 10 -20 7 52.13 6.67 o
 -8 -19 7 19.45 7.77 <
 -7 -19 7 -2.09 7.19 <
 -6 -19 7 104.70 8.16 o
 -5 -19 7 0.95 6.59 <
 -4 -19 7 9.03 6.45 <
 -3 -19 7 71.01 6.33 o
 -2 -19 7 2.04 5.01 <
 -1 -19 7 283.44 8.21 o
 0 -19 7 516.76 9.97 o
 1 -19 7 342.57 8.72 o
 2 -19 7 216.43 7.47 o
 3 -19 7 1102.06 14.00 o
 4 -19 7 3.38 4.79 <
 5 -19 7 120.51 5.50 o
 6 -19 7 43.02 4.27 o
 7 -19 7 15.04 4.28 <
 8 -19 7 49.11 6.21 o
 9 -19 7 139.06 7.27 o
 10 -19 7 2.85 5.98 <
 11 -19 7 256.12 10.34 o
 -8 -18 7 130.83 8.71 o
 -7 -18 7 88.55 8.37 o
 -6 -18 7 7.35 6.25 <
 -5 -18 7 2.91 5.56 <
 -4 -18 7 37.84 5.95 o
 -3 -18 7 -1.32 5.54 <
 -2 -18 7 365.66 9.27 o
 -1 -18 7 35.41 4.80 o
 0 -18 7 4.95 4.46 <
 1 -18 7 589.93 10.32 o
 2 -18 7 42.74 5.15 o
 3 -18 7 5.95 4.39 <
 4 -18 7 577.26 10.19 o
 5 -18 7 14.76 3.89 <
 6 -18 7 8.61 3.65 <
 7 -18 7 1.66 3.99 <
 8 -18 7 86.59 5.82 o
 9 -18 7 3.40 4.90 <
 10 -18 7 19.88 6.15 <
 11 -18 7 32.06 6.30 o
 -9 -17 7 386.28 12.23 o
 -8 -17 7 41.70 7.06 o
 -7 -17 7 263.49 9.83 o
 -6 -17 7 -0.63 6.07 <
 -5 -17 7 30.94 6.50 o
 -4 -17 7 42.96 6.99 o
 -3 -17 7 -2.14 5.36 <
 -2 -17 7 47.65 5.26 o
 -1 -17 7 1.76 4.21 <
 0 -17 7 94.83 5.47 o
 1 -17 7 449.18 9.36 o
 2 -17 7 189.94 6.50 o
 3 -17 7 28.70 4.53 o
 4 -17 7 6.66 3.96 <
 5 -17 7 33.72 4.24 o
 6 -17 7 18.39 3.80 o
 7 -17 7 424.87 8.68 o
 8 -17 7 25.38 4.78 o
 9 -17 7 -2.62 4.27 <
 10 -17 7 1.80 5.64 <
 11 -17 7 188.34 9.36 o
 -9 -16 7 58.54 7.51 o
 -8 -16 7 208.26 9.66 o
 -7 -16 7 54.85 7.64 o
 -6 -16 7 703.48 13.36 o
 -5 -16 7 57.51 6.69 o
 -4 -16 7 18.42 5.73 <
 -3 -16 7 74.94 6.28 o
 -2 -16 7 5.14 4.51 <
 -1 -16 7 172.71 6.26 o
 0 -16 7 486.08 8.83 o
 1 -16 7 605.03 9.77 o
 2 -16 7 24.59 4.42 o
 3 -16 7 858.07 11.14 o
 4 -16 7 -2.48 4.00 <
 5 -16 7 36.51 3.98 o
 6 -16 7 209.63 5.68 o
 7 -16 7 327.43 8.12 o
 8 -16 7 34.98 4.68 o
 9 -16 7 17.76 3.69 o
 10 -16 7 90.97 7.12 o
 11 -16 7 17.18 5.80 <
 12 -16 7 71.29 8.08 o
 -10 -15 7 78.24 7.99 o
 -9 -15 7 4.76 6.36 <
 -8 -15 7 290.72 6.60 o
 -7 -15 7 1340.92 17.72 o
 -6 -15 7 423.28 10.79 o
 -5 -15 7 20.39 5.38 <
 -4 -15 7 -3.68 4.92 <
 -3 -15 7 72.73 5.62 o
 -2 -15 7 771.29 11.62 o
 -1 -15 7 100.22 5.20 o
 0 -15 7 54.78 4.64 o
 1 -15 7 3004.66 19.50 o
 2 -15 7 2412.27 16.90 o
 3 -15 7 605.72 8.98 o
 4 -15 7 457.15 8.22 o
 5 -15 7 -0.38 3.22 <
 6 -15 7 -0.79 3.58 <
 7 -15 7 7.58 4.06 <
 8 -15 7 89.52 5.41 o
 9 -15 7 146.48 5.29 o
 10 -15 7 106.51 6.64 o
 11 -15 7 101.31 8.02 o
 12 -15 7 0.47 6.57 <
 -10 -14 7 18.84 6.83 <
 -9 -14 7 298.30 10.61 o
 -8 -14 7 485.28 7.31 o
 -7 -14 7 36.01 6.32 o
 -6 -14 7 13.00 5.55 <
 -5 -14 7 193.29 7.69 o
 -4 -14 7 4.46 4.54 <
 -3 -14 7 0.58 4.56 <
 -2 -14 7 109.48 5.60 o
 -1 -14 7 200.92 6.11 o
 0 -14 7 2610.84 17.37 o
 1 -14 7 448.64 7.85 o
 2 -14 7 105.78 4.96 o
 3 -14 7 833.06 10.23 o
 4 -14 7 5.68 3.21 <
 5 -14 7 164.11 4.87 o
 6 -14 7 50.31 4.29 o
 7 -14 7 139.44 5.89 o
 8 -14 7 431.59 7.76 o
 9 -14 7 206.09 5.95 o
 10 -14 7 8.65 4.88 <
 11 -14 7 118.03 6.50 o
 12 -14 7 79.84 7.93 o
 -11 -13 7 8.46 6.63 <
 -10 -13 7 125.89 8.05 o
 -9 -13 7 1.56 5.80 <
 -8 -13 7 4.70 2.30 <
 -7 -13 7 88.78 6.54 o
 -6 -13 7 50.76 5.94 o
 -5 -13 7 44.62 5.14 o
 -4 -13 7 64.73 5.05 o
 -3 -13 7 10.11 4.51 <
 -2 -13 7 57.12 4.67 o
 -1 -13 7 632.97 8.80 o
 0 -13 7 194.40 5.70 o
 1 -13 7 564.61 8.48 o
 2 -13 7 251.57 6.01 o
 3 -13 7 229.37 6.09 o
 4 -13 7 885.59 9.79 o
 5 -13 7 381.35 7.09 o
 6 -13 7 130.50 5.15 o
 7 -13 7 -0.66 3.49 <
 8 -13 7 118.18 4.92 o
 9 -13 7 8.20 3.57 <
 10 -13 7 242.20 7.52 o
 11 -13 7 5.48 4.73 <
 12 -13 7 70.91 7.96 o
 -11 -12 7 20.06 6.64 <
 -10 -12 7 71.19 7.52 o
 -9 -12 7 32.94 6.42 o
 -8 -12 7 149.08 8.42 o
 -7 -12 7 23.62 3.43 o
 -6 -12 7 23.96 4.77 o
 -5 -12 7 4.87 4.25 <
 -4 -12 7 17.20 4.18 o
 -3 -12 7 62.13 4.55 o
 -2 -12 7 24.08 3.94 o
 -1 -12 7 295.86 6.23 o
 0 -12 7 530.77 7.76 o
 1 -12 7 33.18 3.95 o
 2 -12 7 1748.42 13.24 o
 3 -12 7 2533.11 15.78 o
 4 -12 7 6.21 3.34 <
 5 -12 7 273.37 5.87 o
 6 -12 7 226.14 6.06 o
 7 -12 7 43.69 3.77 o
 8 -12 7 3.98 2.99 <
 9 -12 7 98.18 4.95 o
 10 -12 7 138.11 6.43 o
 11 -12 7 323.83 8.44 o
 12 -12 7 39.72 7.34 o
 -11 -11 7 332.59 11.04 o
 -10 -11 7 3.39 6.41 <
 -9 -11 7 67.69 7.46 o
 -8 -11 7 3.88 5.22 <
 -7 -11 7 0.88 2.26 <
 -6 -11 7 95.70 5.67 o
 -5 -11 7 429.75 8.96 o
 -4 -11 7 -0.70 3.48 <
 -3 -11 7 34.86 4.10 o
 -2 -11 7 24.14 3.43 o
 -1 -11 7 337.23 6.36 o
 0 -11 7 24.12 2.97 o
 1 -11 7 251.01 5.65 o
 2 -11 7 437.42 7.04 o
 3 -11 7 629.40 7.89 o
 4 -11 7 596.50 7.45 o
 5 -11 7 418.18 6.96 o
 6 -11 7 30.28 3.24 o
 7 -11 7 85.42 4.19 o
 8 -11 7 14.33 3.05 o
 9 -11 7 27.50 3.69 o
 10 -11 7 247.58 6.67 o
 11 -11 7 14.79 4.78 <
 12 -11 7 203.22 8.61 o
 -12 -10 7 17.03 7.11 <
 -11 -10 7 7.57 6.12 <
 -10 -10 7 563.29 12.95 o
 -9 -10 7 141.30 8.10 o
 -8 -10 7 -1.51 4.87 <
 -7 -10 7 139.96 3.53 o
 -6 -10 7 116.48 4.31 o
 -5 -10 7 1.14 4.15 <
 -4 -10 7 198.18 6.34 o
 -3 -10 7 41.59 4.04 o
 -2 -10 7 48.01 3.90 o
 -1 -10 7 143.75 4.49 o
 0 -10 7 335.71 5.53 o
 1 -10 7 336.49 5.53 o
 2 -10 7 246.41 5.27 o
 3 -10 7 94.44 3.95 o
 4 -10 7 27.69 3.24 o
 5 -10 7 78.13 3.80 o
 6 -10 7 26.99 3.07 o
 7 -10 7 -0.36 2.80 <
 8 -10 7 4.45 2.96 <
 9 -10 7 81.53 4.44 o
 10 -10 7 7.54 3.62 <
 11 -10 7 34.55 4.72 o
 12 -10 7 3.01 5.75 <
 -12 -9 7 68.54 7.64 o
 -11 -9 7 479.30 12.01 o
 -10 -9 7 303.29 9.37 o
 -9 -9 7 2.87 5.62 <
 -8 -9 7 665.86 12.25 o
 -7 -9 7 7.75 4.83 <
 -6 -9 7 111.94 3.84 o
 -5 -9 7 664.00 8.57 o
 -4 -9 7 -1.92 3.90 <
 -3 -9 7 97.55 4.70 o
 -2 -9 7 236.68 5.42 o
 -1 -9 7 353.33 5.81 o
 0 -9 7 1091.25 8.54 o
 1 -9 7 289.03 4.66 o
 2 -9 7 1267.06 10.16 o
 3 -9 7 1490.76 10.70 o
 4 -9 7 17.43 2.34 o
 5 -9 7 37.40 3.44 o
 6 -9 7 108.09 3.98 o
 7 -9 7 7.54 2.75 <
 8 -9 7 3.34 3.00 <
 9 -9 7 0.64 3.29 <
 10 -9 7 46.24 4.54 o
 11 -9 7 52.84 5.54 o
 12 -9 7 310.30 9.96 o
 -12 -8 7 44.63 7.83 o
 -11 -8 7 5.75 5.31 <
 -10 -8 7 7.93 5.62 <
 -9 -8 7 64.41 6.51 o
 -8 -8 7 157.20 7.41 o
 -7 -8 7 999.59 13.53 o
 -6 -8 7 504.58 6.45 o
 -5 -8 7 265.82 5.51 o
 -4 -8 7 1.26 2.76 <
 -3 -8 7 57.56 4.17 o
 -2 -8 7 225.96 5.15 o
 -1 -8 7 25.81 2.63 o
 0 -8 7 15.42 2.45 o
 1 -8 7 2014.12 9.96 o
 2 -8 7 3001.06 14.48 o
 3 -8 7 68.44 3.34 o
 4 -8 7 284.81 3.54 o
 5 -8 7 6.73 2.56 <
 6 -8 7 321.17 5.82 o
 7 -8 7 0.38 2.73 <
 8 -8 7 187.16 5.43 o
 9 -8 7 15.65 3.61 o
 10 -8 7 105.11 5.43 o
 11 -8 7 19.06 5.54 <
 12 -8 7 5.00 5.63 <
 -12 -7 7 12.15 7.09 <
 -11 -7 7 127.35 7.78 o
 -10 -7 7 -0.64 5.14 <
 -9 -7 7 48.81 6.12 o
 -8 -7 7 757.74 12.48 o
 -7 -7 7 86.89 5.71 o
 -6 -7 7 401.93 4.63 o
 -5 -7 7 166.88 4.53 o
 -4 -7 7 116.99 3.97 o
 -3 -7 7 211.36 4.89 o
 -2 -7 7 505.91 6.66 o
 -1 -7 7 430.64 5.59 o
 0 -7 7 2145.51 10.17 o
 1 -7 7 2238.69 9.59 o
 2 -7 7 148.66 2.04 o
 3 -7 7 1386.29 7.85 o
 4 -7 7 25.13 2.28 o
 5 -7 7 579.12 7.08 o
 6 -7 7 -0.85 2.70 <
 7 -7 7 14.97 3.11 o
 8 -7 7 358.50 7.01 o
 9 -7 7 33.55 3.90 o
 10 -7 7 20.98 4.45 o
 11 -7 7 26.02 5.23 o
 12 -7 7 81.10 6.55 o
 -12 -6 7 66.23 7.85 o
 -11 -6 7 9.68 5.85 <
 -10 -6 7 72.26 6.50 o
 -9 -6 7 18.79 5.40 <
 -8 -6 7 188.31 7.33 o
 -7 -6 7 442.21 9.10 o
 -6 -6 7 459.61 8.44 o
 -5 -6 7 11.10 2.49 o
 -4 -6 7 10.44 2.63 <
 -3 -6 7 53.56 3.03 o
 -2 -6 7 640.59 6.77 o
 -1 -6 7 1506.66 9.19 o
 0 -6 7 83.59 2.70 o
 1 -6 7 521.16 4.24 o
 2 -6 7 450.37 4.87 o
 3 -6 7 42.34 2.19 o
 4 -6 7 1473.07 10.33 o
 5 -6 7 59.01 3.26 o
 6 -6 7 174.11 4.82 o
 7 -6 7 26.81 3.27 o
 8 -6 7 137.95 5.02 o
 9 -6 7 180.61 5.72 o
 10 -6 7 76.50 5.23 o
 11 -6 7 3.91 4.76 <
 12 -6 7 54.36 6.05 o
 -13 -5 7 10.93 7.17 <
 -12 -5 7 9.99 5.82 <
 -11 -5 7 1.95 4.90 <
 -10 -5 7 47.38 5.89 o
 -9 -5 7 387.99 9.96 o
 -8 -5 7 35.48 5.12 o
 -7 -5 7 7.03 3.66 <
 -6 -5 7 24.92 4.15 o
 -5 -5 7 257.66 4.88 o
 -4 -5 7 0.77 2.18 <
 -3 -5 7 5.12 2.34 <
 -2 -5 7 256.09 4.16 o
 -1 -5 7 11.51 1.53 o
 0 -5 7 579.15 4.20 o
 1 -5 7 152.31 2.49 o
 2 -5 7 36.69 2.05 o
 3 -5 7 575.83 5.17 o
 4 -5 7 42.71 2.13 o
 5 -5 7 419.59 5.84 o
 6 -5 7 4.83 2.66 <
 7 -5 7 84.38 4.05 o
 8 -5 7 4.95 3.08 <
 9 -5 7 321.13 7.21 o
 10 -5 7 10.67 4.08 <
 11 -5 7 112.23 6.35 o
 12 -5 7 4.12 5.10 <
 -13 -4 7 22.16 7.16 <
 -12 -4 7 1.39 6.01 <
 -11 -4 7 264.19 8.21 o
 -10 -4 7 84.05 5.89 o
 -9 -4 7 1.88 4.93 <
 -8 -4 7 72.54 5.45 o
 -7 -4 7 16.45 4.00 o
 -6 -4 7 140.71 5.57 o
 -5 -4 7 197.36 4.23 o
 -4 -4 7 -0.09 2.20 <
 -3 -4 7 33.07 2.53 o
 -2 -4 7 226.61 3.63 o
 -1 -4 7 29.52 1.38 o
 0 -4 7 136.57 1.93 o
 1 -4 7 946.28 4.63 o
 2 -4 7 81.90 1.88 o
 3 -4 7 261.92 3.47 o
 4 -4 7 1056.13 7.56 o
 5 -4 7 103.12 3.59 o
 6 -4 7 104.42 3.88 o
 7 -4 7 15.59 3.32 o
 8 -4 7 4.50 3.44 <
 9 -4 7 67.84 4.67 o
 10 -4 7 122.51 5.65 o
 11 -4 7 4.40 4.69 <
 12 -4 7 168.88 8.22 o
 -13 -3 7 18.69 6.67 <
 -12 -3 7 67.18 7.48 o
 -11 -3 7 5.02 4.13 <
 -10 -3 7 281.75 7.93 o
 -9 -3 7 177.05 7.33 o
 -8 -3 7 9.56 4.13 <
 -7 -3 7 301.63 7.46 o
 -6 -3 7 188.59 5.83 o
 -5 -3 7 47.97 3.61 o
 -4 -3 7 183.80 4.19 o
 -3 -3 7 2.25 1.91 <
 -2 -3 7 0.20 1.60 <
 -1 -3 7 164.23 2.18 o
 0 -3 7 165.22 1.84 o
 1 -3 7 226.65 3.13 o
 2 -3 7 819.09 6.01 o
 3 -3 7 155.07 3.08 o
 4 -3 7 137.67 3.41 o
 5 -3 7 114.34 3.72 o
 6 -3 7 338.56 6.05 o
 7 -3 7 17.58 3.28 o
 8 -3 7 9.06 3.30 <
 9 -3 7 222.44 5.92 o
 10 -3 7 5.80 3.24 <
 11 -3 7 10.75 4.81 <
 12 -3 7 0.57 5.16 <
 -13 -2 7 1.01 6.76 <
 -12 -2 7 73.66 7.42 o
 -11 -2 7 292.35 7.02 o
 -10 -2 7 216.37 6.70 o
 -9 -2 7 108.98 6.15 o
 -8 -2 7 294.56 7.92 o
 -7 -2 7 4.61 2.35 <
 -6 -2 7 629.59 8.96 o
 -5 -2 7 322.66 6.19 o
 -4 -2 7 13.78 2.67 o
 -3 -2 7 0.09 1.82 <
 -2 -2 7 159.45 2.92 o
 -1 -2 7 118.70 2.72 o
 0 -2 7 478.62 4.97 o
 1 -2 7 1550.60 9.78 o
 2 -2 7 411.10 4.70 o
 3 -2 7 322.93 4.40 o
 4 -2 7 118.50 3.34 o
 5 -2 7 83.71 3.43 o
 6 -2 7 404.30 6.48 o
 7 -2 7 55.09 3.80 o
 8 -2 7 5.61 3.24 <
 9 -2 7 2.05 3.52 <
 10 -2 7 20.69 3.73 o
 11 -2 7 30.80 5.47 o
 12 -2 7 160.97 8.01 o
 -13 -1 7 68.20 8.02 o
 -12 -1 7 57.88 7.13 o
 -11 -1 7 20.43 4.47 o
 -10 -1 7 248.47 7.68 o
 -9 -1 7 346.11 8.92 o
 -8 -1 7 23.53 2.53 o
 -7 -1 7 395.72 7.94 o
 -6 -1 7 69.36 4.33 o
 -5 -1 7 100.36 4.21 o
 -4 -1 7 185.64 4.30 o
 -3 -1 7 56.32 2.58 o
 -2 -1 7 4.58 1.78 <
 -1 -1 7 262.50 4.22 o
 0 -1 7 343.78 4.92 o
 1 -1 7 1414.58 9.21 o
 2 -1 7 1102.18 7.38 o
 3 -1 7 101.58 2.82 o
 4 -1 7 546.99 6.13 o
 5 -1 7 45.08 3.08 o
 6 -1 7 104.76 4.25 o
 7 -1 7 6.55 3.25 <
 8 -1 7 -1.11 3.31 <
 9 -1 7 33.12 3.96 o
 10 -1 7 27.89 4.16 o
 11 -1 7 50.72 5.85 o
 12 -1 7 11.45 5.88 <
 -13 0 7 1.33 6.64 <
 -12 0 7 17.58 6.46 <
 -11 0 7 206.88 6.70 o
 -10 0 7 217.04 4.23 o
 -9 0 7 9.91 2.97 <
 -8 0 7 590.49 10.17 o
 -7 0 7 2.61 3.50 <
 -6 0 7 326.72 6.69 o
 -5 0 7 295.51 5.89 o
 -4 0 7 43.70 2.67 o
 -3 0 7 57.72 2.53 o
 -2 0 7 424.63 4.88 o
 -1 0 7 171.10 3.70 o
 0 0 7 880.35 7.80 o
 1 0 7 338.46 4.51 o
 2 0 7 1332.46 7.30 o
 3 0 7 1981.48 12.08 o
 4 0 7 115.63 3.34 o
 5 0 7 420.98 6.24 o
 6 0 7 17.35 3.30 o
 7 0 7 56.91 4.13 o
 8 0 7 4.46 3.25 <
 9 0 7 7.17 4.06 <
 10 0 7 1.62 4.04 <
 11 0 7 10.49 4.83 <
 12 0 7 29.90 5.84 o
 -13 1 7 27.38 6.11 o
 -12 1 7 21.62 6.18 <
 -11 1 7 5.27 2.98 <
 -10 1 7 73.74 4.51 o
 -9 1 7 2.50 1.71 <
 -8 1 7 74.34 3.04 o
 -7 1 7 447.64 6.51 o
 -6 1 7 2.65 2.42 <
 -5 1 7 41.53 2.89 o
 -4 1 7 43.66 2.60 o
 -3 1 7 16.93 2.14 o
 -2 1 7 136.70 3.50 o
 -1 1 7 631.29 6.62 o
 0 1 7 164.36 3.05 o
 1 1 7 1063.62 7.12 o
 2 1 7 749.74 8.02 o
 3 1 7 206.59 5.10 o
 4 1 7 641.00 8.19 o
 5 1 7 43.37 3.15 o
 6 1 7 174.40 5.06 o
 7 1 7 146.08 5.22 o
 8 1 7 4.46 3.52 <
 9 1 7 144.58 5.85 o
 10 1 7 111.87 6.28 o
 11 1 7 6.20 4.77 <
 -13 2 7 3.82 6.56 <
 -12 2 7 1.03 5.92 <
 -11 2 7 25.39 5.67 o
 -10 2 7 78.46 6.21 o
 -9 2 7 722.48 10.10 o
 -8 2 7 274.62 4.17 o
 -7 2 7 2.50 2.36 <
 -6 2 7 0.72 2.46 <
 -5 2 7 259.68 4.76 o
 -4 2 7 53.28 2.88 o
 -3 2 7 327.28 4.78 o
 -2 2 7 28.69 2.55 o
 -1 2 7 1.06 2.37 <
 0 2 7 787.95 5.66 o
 1 2 7 491.69 5.05 o
 2 2 7 344.95 5.52 o
 3 2 7 431.82 7.10 o
 4 2 7 -1.35 2.92 <
 5 2 7 661.28 9.28 o
 6 2 7 394.23 6.69 o
 7 2 7 104.36 4.60 o
 8 2 7 -0.74 3.64 <
 9 2 7 79.55 4.98 o
 10 2 7 95.83 6.56 o
 11 2 7 141.83 7.01 o
 -13 3 7 34.93 6.86 o
 -12 3 7 9.17 6.11 <
 -11 3 7 275.63 6.74 o
 -10 3 7 129.34 5.66 o
 -9 3 7 5.85 4.12 <
 -8 3 7 1150.98 9.09 o
 -7 3 7 236.60 4.80 o
 -6 3 7 8.38 2.20 <
 -5 3 7 54.38 2.86 o
 -4 3 7 133.88 3.70 o
 -3 3 7 6.96 2.38 <
 -2 3 7 94.99 3.53 o
 -1 3 7 9.06 2.51 <
 0 3 7 853.18 8.90 o
 1 3 7 569.45 4.16 o
 2 3 7 314.85 6.51 o
 3 3 7 1.47 3.42 <
 4 3 7 266.06 6.48 o
 5 3 7 49.95 4.41 o
 6 3 7 49.94 4.66 o
 7 3 7 59.97 3.92 o
 8 3 7 25.64 3.92 o
 9 3 7 308.76 8.48 o
 10 3 7 230.71 7.79 o
 11 3 7 57.63 6.46 o
 -13 4 7 -0.49 6.60 <
 -12 4 7 126.82 7.31 o
 -11 4 7 92.54 5.25 o
 -10 4 7 412.73 8.69 o
 -9 4 7 308.56 8.26 o
 -8 4 7 18.34 1.80 o
 -7 4 7 180.67 3.76 o
 -6 4 7 42.89 2.94 o
 -5 4 7 31.98 2.94 o
 -4 4 7 86.20 3.39 o
 -3 4 7 113.95 3.76 o
 -2 4 7 129.92 4.11 o
 -1 4 7 1412.39 11.45 o
 0 4 7 117.31 4.59 o
 1 4 7 12.27 2.56 o
 2 4 7 99.45 4.74 o
 3 4 7 6.58 3.87 <
 4 4 7 121.97 5.42 o
 5 4 7 196.80 6.29 o
 6 4 7 158.48 5.98 o
 7 4 7 -1.54 4.44 <
 8 4 7 140.79 5.06 o
 9 4 7 193.22 7.66 o
 10 4 7 10.29 5.26 <
 11 4 7 32.46 6.17 o
 -13 5 7 29.75 6.94 o
 -12 5 7 19.96 6.29 <
 -11 5 7 201.38 6.90 o
 -10 5 7 136.16 7.02 o
 -9 5 7 99.79 5.96 o
 -8 5 7 385.95 8.48 o
 -7 5 7 179.55 4.04 o
 -6 5 7 16.65 2.52 o
 -5 5 7 38.20 2.84 o
 -4 5 7 409.00 6.00 o
 -3 5 7 32.61 3.02 o
 -2 5 7 255.76 5.48 o
 -1 5 7 199.16 2.76 o
 0 5 7 862.40 9.29 o
 1 5 7 1518.86 11.25 o
 2 5 7 5.29 3.97 <
 3 5 7 31.73 4.68 o
 4 5 7 89.05 5.12 o
 5 5 7 67.72 4.91 o
 6 5 7 4.36 4.03 <
 7 5 7 21.11 4.58 o
 8 5 7 66.22 5.82 o
 9 5 7 0.10 4.33 <
 10 5 7 1.07 5.51 <
 -13 6 7 12.34 6.51 <
 -12 6 7 95.23 7.53 o
 -11 6 7 0.69 5.49 <
 -10 6 7 85.82 5.58 o
 -9 6 7 61.90 5.38 o
 -8 6 7 28.58 4.41 o
 -7 6 7 129.32 5.35 o
 -6 6 7 24.28 3.61 o
 -5 6 7 189.47 4.73 o
 -4 6 7 322.35 5.89 o
 -3 6 7 82.65 3.94 o
 -2 6 7 0.26 3.28 <
 -1 6 7 85.24 4.69 o
 0 6 7 110.33 4.49 o
 1 6 7 310.60 6.09 o
 2 6 7 428.35 6.17 o
 3 6 7 3.12 4.20 <
 4 6 7 60.15 5.37 o
 5 6 7 38.86 4.48 o
 6 6 7 2.62 4.17 <
 7 6 7 83.07 5.59 o
 8 6 7 1.75 4.92 <
 9 6 7 13.41 4.58 <
 10 6 7 1.49 5.45 <
 -13 7 7 4.03 6.41 <
 -12 7 7 47.56 5.45 o
 -11 7 7 147.69 7.68 o
 -10 7 7 12.67 5.25 <
 -9 7 7 58.54 5.33 o
 -8 7 7 19.23 4.44 o
 -7 7 7 38.10 4.11 o
 -6 7 7 865.14 9.41 o
 -5 7 7 399.24 6.53 o
 -4 7 7 525.51 7.71 o
 -3 7 7 209.85 5.62 o
 -2 7 7 343.23 7.17 o
 -1 7 7 112.09 4.95 o
 0 7 7 17.88 3.89 o
 1 7 7 87.65 4.28 o
 2 7 7 466.58 6.77 o
 3 7 7 1302.29 15.01 o
 4 7 7 163.94 6.64 o
 5 7 7 41.51 5.01 o
 6 7 7 49.94 5.08 o
 7 7 7 110.62 6.10 o
 8 7 7 10.66 6.02 <
 9 7 7 5.02 4.42 <
 10 7 7 -2.22 5.62 <
 -13 8 7 10.66 6.01 <
 -12 8 7 47.51 6.75 o
 -11 8 7 11.13 5.15 <
 -10 8 7 116.52 6.29 o
 -9 8 7 33.63 4.21 o
 -8 8 7 211.13 6.72 o
 -7 8 7 265.81 6.94 o
 -6 8 7 150.21 4.69 o
 -5 8 7 10.27 3.32 <
 -4 8 7 45.30 3.74 o
 -3 8 7 28.09 3.85 o
 -2 8 7 245.15 6.45 o
 -1 8 7 192.41 6.00 o
 0 8 7 -4.90 3.42 <
 1 8 7 1736.35 14.51 o
 2 8 7 778.41 9.20 o
 3 8 7 171.14 7.10 o
 4 8 7 457.67 9.57 o
 5 8 7 20.16 4.85 o
 6 8 7 450.84 9.84 o
 7 8 7 139.16 6.78 o
 8 8 7 5.50 6.52 <
 9 8 7 106.86 7.64 o
 -13 9 7 8.51 5.80 <
 -12 9 7 127.75 8.03 o
 -11 9 7 104.11 6.63 o
 -10 9 7 5.30 4.50 <
 -9 9 7 384.55 8.34 o
 -8 9 7 -0.94 3.80 <
 -7 9 7 215.12 5.56 o
 -6 9 7 222.18 5.90 o
 -5 9 7 84.92 4.41 o
 -4 9 7 356.52 6.71 o
 -3 9 7 39.43 3.57 o
 -2 9 7 50.73 4.66 o
 -1 9 7 8.70 4.25 <
 0 9 7 73.96 4.71 o
 1 9 7 10.72 3.49 <
 2 9 7 466.52 5.94 o
 3 9 7 864.81 13.32 o
 4 9 7 52.36 5.72 o
 5 9 7 417.98 9.86 o
 6 9 7 349.96 9.39 o
 7 9 7 141.77 7.17 o
 8 9 7 7.50 6.25 <
 9 9 7 9.38 6.25 <
 -13 10 7 21.18 6.08 <
 -12 10 7 -3.83 6.00 <
 -11 10 7 68.62 6.33 o
 -10 10 7 134.65 6.74 o
 -9 10 7 3.45 4.60 <
 -8 10 7 192.09 6.73 o
 -7 10 7 295.78 6.24 o
 -6 10 7 333.05 7.08 o
 -5 10 7 3.43 3.14 <
 -4 10 7 30.31 3.66 o
 -3 10 7 2.44 3.01 <
 -2 10 7 273.09 7.26 o
 -1 10 7 1.12 4.14 <
 0 10 7 12.19 4.05 <
 1 10 7 236.64 6.35 o
 2 10 7 265.96 4.99 o
 3 10 7 109.20 6.99 o
 4 10 7 974.48 14.22 o
 5 10 7 365.72 10.07 o
 6 10 7 -2.24 5.33 <
 7 10 7 24.65 5.70 o
 8 10 7 19.85 6.99 <
 9 10 7 31.47 7.04 o
 -12 11 7 123.23 8.02 o
 -11 11 7 16.96 5.65 <
 -10 11 7 108.80 6.55 o
 -9 11 7 316.74 8.70 o
 -8 11 7 76.77 3.79 o
 -7 11 7 92.34 4.74 o
 -6 11 7 124.38 5.31 o
 -5 11 7 2.00 3.27 <
 -4 11 7 37.67 3.99 o
 -3 11 7 29.78 3.55 o
 -2 11 7 90.38 5.70 o
 -1 11 7 507.95 9.64 o
 0 11 7 74.18 5.21 o
 1 11 7 6.09 4.01 <
 2 11 7 88.16 3.84 o
 3 11 7 624.33 9.04 o
 4 11 7 29.40 5.73 o
 5 11 7 257.18 8.89 o
 6 11 7 94.62 6.66 o
 7 11 7 41.11 5.60 o
 8 11 7 188.56 9.84 o
 -12 12 7 3.06 5.70 <
 -11 12 7 148.56 8.03 o
 -10 12 7 270.22 8.82 o
 -9 12 7 159.73 7.07 o
 -8 12 7 250.86 6.45 o
 -7 12 7 107.61 5.23 o
 -6 12 7 1.15 3.78 <
 -5 12 7 7.16 3.60 <
 -4 12 7 4.47 3.54 <
 -3 12 7 23.36 3.62 o
 -2 12 7 39.82 5.16 o
 -1 12 7 99.92 6.20 o
 0 12 7 457.32 9.44 o
 1 12 7 14.26 4.51 <
 2 12 7 0.52 2.76 <
 3 12 7 18.79 3.55 o
 4 12 7 81.67 6.92 o
 5 12 7 3.55 5.33 <
 6 12 7 10.71 5.47 <
 7 12 7 113.26 7.60 o
 8 12 7 96.20 8.62 o
 -12 13 7 14.59 6.21 <
 -11 13 7 7.01 5.52 <
 -10 13 7 226.44 8.24 o
 -9 13 7 311.58 8.83 o
 -8 13 7 174.33 6.10 o
 -7 13 7 22.09 4.12 o
 -6 13 7 146.66 6.01 o
 -5 13 7 137.16 5.64 o
 -4 13 7 381.33 8.01 o
 -3 13 7 24.17 3.77 o
 -2 13 7 0.11 4.74 <
 -1 13 7 505.37 10.60 o
 0 13 7 667.06 11.70 o
 1 13 7 8.52 4.13 <
 2 13 7 40.76 3.37 o
 3 13 7 195.12 5.78 o
 4 13 7 354.17 7.80 o
 5 13 7 129.24 8.00 o
 6 13 7 3.04 5.37 <
 7 13 7 14.99 6.23 <
 -11 14 7 18.72 6.14 <
 -10 14 7 3.18 5.48 <
 -9 14 7 50.03 4.70 o
 -8 14 7 30.84 4.47 o
 -7 14 7 0.06 4.05 <
 -6 14 7 113.92 5.41 o
 -5 14 7 87.00 5.30 o
 -4 14 7 -0.03 4.11 <
 -3 14 7 -0.02 4.02 <
 -2 14 7 -3.32 4.57 <
 -1 14 7 74.26 6.06 o
 0 14 7 3.90 4.26 <
 1 14 7 257.29 7.46 o
 2 14 7 164.41 4.93 o
 3 14 7 905.78 10.61 o
 4 14 7 3.53 6.25 <
 5 14 7 170.91 8.70 o
 6 14 7 20.21 6.50 <
 7 14 7 16.67 6.38 <
 -11 15 7 170.88 8.63 o
 -10 15 7 233.34 9.15 o
 -9 15 7 1.95 3.74 <
 -8 15 7 131.93 6.03 o
 -7 15 7 161.77 6.23 o
 -6 15 7 18.72 4.04 o
 -5 15 7 104.67 5.36 o
 -4 15 7 326.84 7.75 o
 -3 15 7 -0.86 5.02 <
 -2 15 7 26.53 5.52 o
 -1 15 7 10.49 4.83 <
 0 15 7 3.90 4.78 <
 1 15 7 91.68 5.96 o
 2 15 7 667.03 14.29 o
 3 15 7 -5.90 6.37 <
 4 15 7 474.77 12.85 o
 5 15 7 -1.41 6.42 <
 6 15 7 73.34 7.50 o
 -11 16 7 121.75 7.90 o
 -10 16 7 43.09 5.66 o
 -9 16 7 222.79 8.29 o
 -8 16 7 88.65 5.59 o
 -7 16 7 9.84 4.46 <
 -6 16 7 201.66 6.43 o
 -5 16 7 406.05 8.60 o
 -4 16 7 162.86 6.41 o
 -3 16 7 9.53 5.75 <
 -2 16 7 37.43 5.72 o
 -1 16 7 27.96 5.98 o
 0 16 7 418.00 10.17 o
 1 16 7 341.58 9.11 o
 2 16 7 4.34 6.83 <
 3 16 7 183.29 9.09 o
 4 16 7 10.40 6.66 <
 5 16 7 308.84 11.22 o
 -10 17 7 245.14 9.14 o
 -9 17 7 2.77 5.63 <
 -8 17 7 272.90 8.04 o
 -7 17 7 384.65 9.02 o
 -6 17 7 49.31 4.85 o
 -5 17 7 201.14 6.76 o
 -4 17 7 97.76 7.69 o
 -3 17 7 4.90 5.77 <
 -2 17 7 28.63 5.42 o
 -1 17 7 53.18 6.23 o
 0 17 7 9.18 5.06 <
 1 17 7 186.21 7.77 o
 2 17 7 218.85 10.45 o
 3 17 7 15.99 6.62 <
 4 17 7 89.36 8.23 o
 -9 18 7 228.89 8.09 o
 -8 18 7 35.43 5.54 o
 -7 18 7 170.62 7.01 o
 -6 18 7 102.38 6.02 o
 -5 18 7 81.29 5.73 o
 -4 18 7 35.53 7.55 o
 -3 18 7 77.16 8.02 o
 -2 18 7 11.48 5.86 <
 -1 18 7 0.56 6.01 <
 0 18 7 4.53 5.12 <
 1 18 7 -3.24 7.50 <
 2 18 7 245.19 11.10 o
 3 18 7 161.67 9.59 o
 4 18 7 9.87 7.69 <
 -9 19 7 91.42 6.55 o
 -8 19 7 124.55 6.45 o
 -7 19 7 181.43 7.55 o
 -6 19 7 87.52 5.85 o
 -5 19 7 155.21 6.37 o
 -4 19 7 22.70 7.45 <
 -3 19 7 7.33 7.08 <
 -2 19 7 36.56 8.08 o
 -1 19 7 1.68 6.06 <
 0 19 7 129.95 9.36 o
 1 19 7 255.80 12.78 o
 2 19 7 61.44 8.76 o
 3 19 7 30.75 8.09 <
 -8 20 7 3.37 5.18 <
 -7 20 7 55.42 5.50 o
 -6 20 7 88.52 5.83 o
 -5 20 7 10.25 8.19 <
 -4 20 7 123.51 10.19 o
 -3 20 7 18.00 7.70 <
 -2 20 7 18.01 7.85 <
 -1 20 7 232.92 12.05 o
 0 20 7 102.40 10.44 o
 1 20 7 236.06 12.76 o
 -6 21 7 29.27 7.16 o
 -5 21 7 56.10 9.46 o
 -4 21 7 8.93 8.15 <
 -3 21 7 8.46 7.49 <
 -2 21 7 28.02 8.59 <
 -1 21 7 103.50 10.84 o
 0 21 7 260.64 13.62 o
 0 -27 8 -2.07 7.70 <
 1 -27 8 93.73 8.95 o
 2 -27 8 123.67 9.07 o
 3 -27 8 44.34 7.68 o
 4 -27 8 6.24 6.78 <
 5 -27 8 7.59 5.26 <
 -2 -26 8 137.94 9.98 o
 -1 -26 8 19.77 8.01 <
 0 -26 8 44.35 7.90 o
 1 -26 8 3.82 7.00 <
 2 -26 8 64.07 8.35 o
 3 -26 8 2.19 6.76 <
 4 -26 8 17.50 5.75 <
 5 -26 8 32.93 5.39 o
 6 -26 8 99.97 6.53 o
 -3 -25 8 8.33 8.06 <
 -2 -25 8 159.96 10.21 o
 -1 -25 8 243.35 10.87 o
 0 -25 8 3.20 7.18 <
 1 -25 8 28.74 7.30 <
 2 -25 8 7.59 6.82 <
 3 -25 8 1.70 6.85 <
 4 -25 8 36.65 5.82 o
 5 -25 8 27.57 5.62 o
 6 -25 8 40.56 5.71 o
 7 -25 8 159.40 8.02 o
 -4 -24 8 33.83 8.29 o
 -3 -24 8 86.70 8.92 o
 -2 -24 8 89.03 8.91 o
 -1 -24 8 84.75 8.31 o
 0 -24 8 46.23 7.77 o
 1 -24 8 111.86 8.33 o
 2 -24 8 0.66 6.28 <
 3 -24 8 202.31 9.00 o
 4 -24 8 3.08 5.47 <
 5 -24 8 116.95 6.55 o
 6 -24 8 157.63 6.98 o
 7 -24 8 19.27 5.01 <
 8 -24 8 257.18 9.42 o
 -5 -23 8 427.51 13.65 o
 -4 -23 8 122.13 8.60 o
 -3 -23 8 0.69 6.93 <
 -2 -23 8 206.96 10.05 o
 -1 -23 8 29.42 7.41 <
 0 -23 8 86.12 8.02 o
 1 -23 8 187.44 8.95 o
 2 -23 8 5.48 6.12 <
 3 -23 8 2.10 5.76 <
 4 -23 8 52.79 6.54 o
 5 -23 8 236.36 7.95 o
 6 -23 8 264.22 7.76 o
 7 -23 8 177.32 6.78 o
 8 -23 8 29.60 6.44 o
 9 -23 8 60.19 7.13 o
 -6 -22 8 265.41 11.77 o
 -5 -22 8 34.99 7.91 o
 -4 -22 8 382.98 11.77 o
 -3 -22 8 352.50 11.76 o
 -2 -22 8 -3.28 6.83 <
 -1 -22 8 151.88 8.90 o
 0 -22 8 168.74 8.94 o
 1 -22 8 11.37 5.67 <
 2 -22 8 13.35 5.93 <
 3 -22 8 42.18 6.18 o
 4 -22 8 1.29 5.06 <
 5 -22 8 326.19 8.51 o
 6 -22 8 161.40 6.55 o
 7 -22 8 3.96 4.03 <
 8 -22 8 204.71 8.12 o
 9 -22 8 5.33 5.99 <
 -7 -21 8 35.06 8.13 o
 -6 -21 8 18.54 7.90 <
 -5 -21 8 830.97 16.17 o
 -4 -21 8 278.06 10.67 o
 -3 -21 8 15.27 7.06 <
 -2 -21 8 361.27 11.15 o
 -1 -21 8 122.32 8.36 o
 0 -21 8 67.68 6.27 o
 1 -21 8 29.41 5.44 o
 2 -21 8 2.95 5.09 <
 3 -21 8 413.85 10.38 o
 4 -21 8 393.89 9.46 o
 5 -21 8 147.93 6.18 o
 6 -21 8 45.97 4.75 o
 7 -21 8 29.12 4.90 o
 8 -21 8 15.15 4.98 <
 9 -21 8 222.82 8.94 o
 10 -21 8 16.78 6.60 <
 -7 -20 8 5.24 7.24 <
 -6 -20 8 114.24 8.67 o
 -5 -20 8 17.52 6.86 <
 -4 -20 8 150.75 8.83 o
 -3 -20 8 587.82 13.16 o
 -2 -20 8 9.69 5.95 <
 -1 -20 8 3.29 5.23 <
 0 -20 8 9.26 5.07 <
 1 -20 8 108.69 6.28 o
 2 -20 8 69.08 5.47 o
 3 -20 8 2.97 4.77 <
 4 -20 8 3.58 4.93 <
 5 -20 8 239.24 7.06 o
 6 -20 8 31.78 4.23 o
 7 -20 8 -0.35 4.23 <
 8 -20 8 107.31 6.40 o
 9 -20 8 66.92 6.76 o
 10 -20 8 254.62 10.14 o
 -8 -19 8 -0.19 6.91 <
 -7 -19 8 50.70 7.70 o
 -6 -19 8 10.83 6.80 <
 -5 -19 8 55.98 6.35 o
 -4 -19 8 23.97 6.85 <
 -3 -19 8 106.30 6.62 o
 -2 -19 8 89.54 6.60 o
 -1 -19 8 80.25 6.25 o
 0 -19 8 49.52 5.50 o
 1 -19 8 25.40 4.71 o
 2 -19 8 152.32 6.77 o
 3 -19 8 19.28 5.01 <
 4 -19 8 28.81 4.86 o
 5 -19 8 0.21 4.06 <
 6 -19 8 93.45 4.86 o
 7 -19 8 25.66 4.58 o
 8 -19 8 138.16 6.57 o
 9 -19 8 331.41 9.84 o
 10 -19 8 157.81 8.49 o
 11 -19 8 38.57 7.33 o
 -9 -18 8 38.91 8.45 o
 -8 -18 8 184.70 9.72 o
 -7 -18 8 11.66 6.83 <
 -6 -18 8 6.84 6.47 <
 -5 -18 8 342.68 9.39 o
 -4 -18 8 249.21 8.31 o
 -3 -18 8 112.41 6.82 o
 -2 -18 8 577.18 10.64 o
 -1 -18 8 375.09 9.05 o
 0 -18 8 19.80 4.67 o
 1 -18 8 153.30 6.35 o
 2 -18 8 43.78 5.08 o
 3 -18 8 42.65 5.02 o
 4 -18 8 138.70 6.18 o
 5 -18 8 412.10 8.64 o
 6 -18 8 2.04 3.30 <
 7 -18 8 224.26 6.91 o
 8 -18 8 278.72 8.32 o
 9 -18 8 4.61 4.55 <
 10 -18 8 55.50 6.56 o
 11 -18 8 31.96 6.71 o
 -9 -17 8 65.93 8.02 o
 -8 -17 8 0.93 6.64 <
 -7 -17 8 115.89 8.14 o
 -6 -17 8 635.03 13.61 o
 -5 -17 8 14.44 5.46 <
 -4 -17 8 66.59 6.72 o
 -3 -17 8 923.41 14.01 o
 -2 -17 8 412.35 9.41 o
 -1 -17 8 109.07 6.05 o
 0 -17 8 562.77 9.82 o
 1 -17 8 2.59 3.74 <
 2 -17 8 21.84 4.55 o
 3 -17 8 54.15 4.57 o
 4 -17 8 5.79 3.80 <
 5 -17 8 51.69 4.70 o
 6 -17 8 279.37 6.51 o
 7 -17 8 98.98 5.39 o
 8 -17 8 140.74 6.36 o
 9 -17 8 48.32 5.57 o
 10 -17 8 4.27 5.69 <
 11 -17 8 17.83 5.67 <
 -9 -16 8 17.44 6.90 <
 -8 -16 8 171.40 8.99 o
 -7 -16 8 94.23 7.51 o
 -6 -16 8 81.92 7.20 o
 -5 -16 8 600.66 12.49 o
 -4 -16 8 211.52 8.17 o
 -3 -16 8 130.95 6.93 o
 -2 -16 8 301.54 8.10 o
 -1 -16 8 266.28 7.09 o
 0 -16 8 85.22 5.21 o
 1 -16 8 2.93 3.85 <
 2 -16 8 36.09 4.56 o
 3 -16 8 134.72 5.68 o
 4 -16 8 230.24 6.72 o
 5 -16 8 69.20 4.57 o
 6 -16 8 143.64 4.99 o
 7 -16 8 430.85 9.04 o
 8 -16 8 84.62 5.40 o
 9 -16 8 1.02 3.14 <
 10 -16 8 1.10 4.87 <
 11 -16 8 128.16 8.39 o
 -10 -15 8 0.51 6.87 <
 -9 -15 8 48.53 7.28 o
 -8 -15 8 84.79 7.01 o
 -7 -15 8 8.89 6.17 <
 -6 -15 8 616.69 12.45 o
 -5 -15 8 126.16 6.88 o
 -4 -15 8 0.93 4.97 <
 -3 -15 8 457.99 9.79 o
 -2 -15 8 115.81 6.19 o
 -1 -15 8 165.15 6.12 o
 0 -15 8 913.95 11.18 o
 1 -15 8 5.11 3.64 <
 2 -15 8 12.62 3.75 <
 3 -15 8 72.32 4.71 o
 4 -15 8 23.02 3.86 o
 5 -15 8 951.38 10.45 o
 6 -15 8 152.77 5.64 o
 7 -15 8 85.60 5.20 o
 8 -15 8 250.25 6.00 o
 9 -15 8 -1.00 2.90 <
 10 -15 8 105.35 7.26 o
 11 -15 8 162.58 9.01 o
 12 -15 8 29.98 7.81 <
 -10 -14 8 -3.28 6.80 <
 -9 -14 8 -0.20 6.11 <
 -8 -14 8 1.95 2.68 <
 -7 -14 8 157.11 7.72 o
 -6 -14 8 4.21 5.21 <
 -5 -14 8 76.15 6.16 o
 -4 -14 8 33.32 4.93 o
 -3 -14 8 826.91 11.52 o
 -2 -14 8 1003.37 12.48 o
 -1 -14 8 148.31 5.69 o
 0 -14 8 178.44 5.80 o
 1 -14 8 17.20 3.71 o
 2 -14 8 45.22 4.11 o
 3 -14 8 4.74 3.44 <
 4 -14 8 47.64 3.85 o
 5 -14 8 17.79 3.61 o
 6 -14 8 581.20 8.95 o
 7 -14 8 210.21 5.97 o
 8 -14 8 52.72 4.28 o
 9 -14 8 46.85 3.75 o
 10 -14 8 57.04 5.22 o
 11 -14 8 9.10 6.39 <
 12 -14 8 2.11 6.62 <
 -11 -13 8 10.90 7.10 <
 -10 -13 8 -1.27 6.42 <
 -9 -13 8 -6.41 6.37 <
 -8 -13 8 2.50 2.23 <
 -7 -13 8 1.30 2.83 <
 -6 -13 8 169.82 7.11 o
 -5 -13 8 19.35 4.87 <
 -4 -13 8 398.01 8.60 o
 -3 -13 8 1570.43 14.90 o
 -2 -13 8 23.64 4.06 o
 -1 -13 8 119.84 4.84 o
 0 -13 8 160.99 5.14 o
 1 -13 8 2.32 3.28 <
 2 -13 8 10.85 3.77 <
 3 -13 8 2.62 3.26 <
 4 -13 8 176.51 5.18 o
 5 -13 8 792.61 9.65 o
 6 -13 8 245.80 5.59 o
 7 -13 8 66.08 4.24 o
 8 -13 8 124.32 5.09 o
 9 -13 8 50.48 3.89 o
 10 -13 8 52.87 5.10 o
 11 -13 8 11.65 4.53 <
 12 -13 8 16.02 7.00 <
 -11 -12 8 -0.13 6.93 <
 -10 -12 8 0.72 6.81 <
 -9 -12 8 13.94 6.62 <
 -8 -12 8 3.96 5.32 <
 -7 -12 8 275.34 5.83 o
 -6 -12 8 36.29 5.19 o
 -5 -12 8 417.37 9.05 o
 -4 -12 8 299.70 7.26 o
 -3 -12 8 170.93 5.91 o
 -2 -12 8 68.32 4.51 o
 -1 -12 8 90.81 4.46 o
 0 -12 8 219.42 5.32 o
 1 -12 8 -1.55 2.70 <
 2 -12 8 18.07 3.68 o
 3 -12 8 586.39 7.76 o
 4 -12 8 525.38 8.01 o
 5 -12 8 33.48 3.24 o
 6 -12 8 79.65 3.98 o
 7 -12 8 0.82 2.78 <
 8 -12 8 278.63 6.11 o
 9 -12 8 661.60 9.09 o
 10 -12 8 112.62 5.07 o
 11 -12 8 15.48 5.02 <
 12 -12 8 17.72 5.89 <
 -11 -11 8 3.45 6.70 <
 -10 -11 8 -2.74 6.69 <
 -9 -11 8 26.74 6.32 o
 -8 -11 8 -3.90 4.89 <
 -7 -11 8 0.32 2.61 <
 -6 -11 8 62.53 4.02 o
 -5 -11 8 35.28 4.37 o
 -4 -11 8 568.73 9.41 o
 -3 -11 8 128.89 5.35 o
 -2 -11 8 144.76 5.12 o
 -1 -11 8 0.91 3.12 <
 0 -11 8 197.26 4.90 o
 1 -11 8 691.88 7.63 o
 2 -11 8 31.84 3.71 o
 3 -11 8 90.46 4.02 o
 4 -11 8 74.78 3.90 o
 5 -11 8 182.69 4.96 o
 6 -11 8 57.43 3.59 o
 7 -11 8 351.80 6.68 o
 8 -11 8 114.73 4.54 o
 9 -11 8 11.90 3.55 <
 10 -11 8 166.22 6.20 o
 11 -11 8 70.07 5.67 o
 12 -11 8 0.34 6.82 <
 -12 -10 8 63.33 8.92 o
 -11 -10 8 90.77 7.81 o
 -10 -10 8 2.68 5.33 <
 -9 -10 8 6.27 5.50 <
 -8 -10 8 13.57 5.03 <
 -7 -10 8 73.47 3.25 o
 -6 -10 8 433.16 7.34 o
 -5 -10 8 33.21 3.56 o
 -4 -10 8 11.52 4.02 <
 -3 -10 8 741.37 9.60 o
 -2 -10 8 254.94 5.82 o
 -1 -10 8 688.18 8.09 o
 0 -10 8 37.48 2.90 o
 1 -10 8 326.01 5.21 o
 2 -10 8 2.89 2.49 <
 3 -10 8 76.48 3.58 o
 4 -10 8 160.19 4.07 o
 5 -10 8 83.60 4.33 o
 6 -10 8 463.03 7.41 o
 7 -10 8 188.22 5.21 o
 8 -10 8 186.61 5.39 o
 9 -10 8 93.18 4.96 o
 10 -10 8 93.68 4.98 o
 11 -10 8 0.16 5.92 <
 12 -10 8 -4.54 7.84 <
 -12 -9 8 159.14 9.86 o
 -11 -9 8 23.55 6.48 <
 -10 -9 8 6.43 6.10 <
 -9 -9 8 0.28 5.42 <
 -8 -9 8 127.08 7.10 o
 -7 -9 8 769.74 6.24 o
 -6 -9 8 8.04 3.03 <
 -5 -9 8 739.24 9.01 o
 -4 -9 8 1060.34 10.70 o
 -3 -9 8 72.15 4.40 o
 -2 -9 8 784.60 8.86 o
 -1 -9 8 1168.06 9.53 o
 0 -9 8 497.70 6.27 o
 1 -9 8 5.37 2.26 <
 2 -9 8 12.74 2.12 o
 3 -9 8 144.67 4.76 o
 4 -9 8 168.11 3.46 o
 5 -9 8 2.19 2.53 <
 6 -9 8 27.05 3.23 o
 7 -9 8 231.45 5.71 o
 8 -9 8 153.29 5.07 o
 9 -9 8 0.75 3.39 <
 10 -9 8 3.79 4.04 <
 11 -9 8 231.41 9.49 o
 12 -9 8 8.18 7.38 <
 -12 -8 8 32.00 7.83 o
 -11 -8 8 98.83 7.60 o
 -10 -8 8 0.99 5.97 <
 -9 -8 8 -3.10 5.29 <
 -8 -8 8 140.20 7.02 o
 -7 -8 8 137.90 6.21 o
 -6 -8 8 1421.70 11.38 o
 -5 -8 8 435.26 7.04 o
 -4 -8 8 143.50 4.63 o
 -3 -8 8 1189.12 10.46 o
 -2 -8 8 12.13 3.00 o
 -1 -8 8 31.10 2.61 o
 0 -8 8 952.91 7.40 o
 1 -8 8 303.69 4.26 o
 2 -8 8 0.02 1.29 <
 3 -8 8 84.14 3.25 o
 4 -8 8 1.64 2.06 <
 5 -8 8 142.23 3.77 o
 6 -8 8 3.37 2.73 <
 7 -8 8 96.88 4.35 o
 8 -8 8 20.57 3.55 o
 9 -8 8 4.21 3.71 <
 10 -8 8 220.31 6.77 o
 11 -8 8 156.11 7.88 o
 12 -8 8 -3.72 5.25 <
 -12 -7 8 -6.46 6.62 <
 -11 -7 8 43.77 6.25 o
 -10 -7 8 -0.84 5.77 <
 -9 -7 8 6.48 4.87 <
 -8 -7 8 14.96 5.02 <
 -7 -7 8 906.05 12.65 o
 -6 -7 8 228.21 4.81 o
 -5 -7 8 71.30 3.62 o
 -4 -7 8 7.55 2.94 <
 -3 -7 8 1217.28 9.94 o
 -2 -7 8 1077.42 9.10 o
 -1 -7 8 203.00 4.25 o
 0 -7 8 319.60 4.58 o
 1 -7 8 112.82 2.68 o
 2 -7 8 31.03 2.25 o
 3 -7 8 6.74 2.16 <
 4 -7 8 297.13 3.57 o
 5 -7 8 120.59 4.02 o
 6 -7 8 1097.42 9.92 o
 7 -7 8 450.81 7.46 o
 8 -7 8 15.81 3.77 o
 9 -7 8 12.04 3.75 <
 10 -7 8 136.31 5.97 o
 11 -7 8 19.52 5.62 <
 12 -7 8 123.55 7.23 o
 -12 -6 8 24.59 7.21 <
 -11 -6 8 0.18 4.67 <
 -10 -6 8 42.59 6.47 o
 -9 -6 8 11.88 5.28 <
 -8 -6 8 13.46 4.82 <
 -7 -6 8 56.12 4.89 o
 -6 -6 8 95.96 3.19 o
 -5 -6 8 37.97 2.94 o
 -4 -6 8 1078.14 9.53 o
 -3 -6 8 2094.58 12.35 o
 -2 -6 8 210.77 4.12 o
 -1 -6 8 921.41 7.29 o
 0 -6 8 173.88 3.30 o
 1 -6 8 342.43 3.87 o
 2 -6 8 55.75 2.45 o
 3 -6 8 65.44 2.74 o
 4 -6 8 260.33 3.95 o
 5 -6 8 1439.02 10.91 o
 6 -6 8 372.10 6.40 o
 7 -6 8 487.83 7.90 o
 8 -6 8 134.86 5.34 o
 9 -6 8 0.38 3.95 <
 10 -6 8 153.73 6.40 o
 11 -6 8 29.89 5.59 o
 12 -6 8 62.32 6.14 o
 -13 -5 8 -1.39 6.87 <
 -12 -5 8 3.75 6.63 <
 -11 -5 8 115.14 6.49 o
 -10 -5 8 20.04 5.93 <
 -9 -5 8 61.97 6.06 o
 -8 -5 8 105.95 6.11 o
 -7 -5 8 9.29 4.20 <
 -6 -5 8 399.73 7.90 o
 -5 -5 8 266.43 5.22 o
 -4 -5 8 208.10 4.67 o
 -3 -5 8 1352.24 9.50 o
 -2 -5 8 1113.89 7.88 o
 -1 -5 8 324.70 3.55 o
 0 -5 8 485.30 3.85 o
 1 -5 8 222.99 3.20 o
 2 -5 8 60.66 2.41 o
 3 -5 8 971.25 6.03 o
 4 -5 8 257.31 4.07 o
 5 -5 8 76.40 3.23 o
 6 -5 8 197.69 4.87 o
 7 -5 8 262.55 6.00 o
 8 -5 8 123.56 4.82 o
 9 -5 8 232.90 6.60 o
 10 -5 8 32.04 4.53 o
 11 -5 8 20.14 4.98 o
 12 -5 8 3.96 5.17 <
 -13 -4 8 76.46 8.35 o
 -12 -4 8 23.47 6.55 <
 -11 -4 8 3.32 4.81 <
 -10 -4 8 29.30 5.81 o
 -9 -4 8 4.34 4.96 <
 -8 -4 8 61.08 5.29 o
 -7 -4 8 114.16 5.53 o
 -6 -4 8 260.17 6.58 o
 -5 -4 8 27.37 2.95 o
 -4 -4 8 1034.91 8.80 o
 -3 -4 8 155.09 3.69 o
 -2 -4 8 149.44 3.20 o
 -1 -4 8 61.60 1.73 o
 0 -4 8 57.16 2.03 o
 1 -4 8 52.86 1.62 o
 2 -4 8 98.49 2.21 o
 3 -4 8 741.58 5.48 o
 4 -4 8 568.12 5.94 o
 5 -4 8 108.50 3.46 o
 6 -4 8 31.22 3.19 o
 7 -4 8 303.25 6.21 o
 8 -4 8 313.10 6.84 o
 9 -4 8 162.87 5.94 o
 10 -4 8 125.86 5.87 o
 11 -4 8 5.01 4.78 <
 12 -4 8 -1.77 5.39 <
 -13 -3 8 11.62 6.96 <
 -12 -3 8 3.80 6.36 <
 -11 -3 8 10.24 4.36 <
 -10 -3 8 93.78 6.45 o
 -9 -3 8 -0.49 4.84 <
 -8 -3 8 -1.80 4.27 <
 -7 -3 8 118.61 5.37 o
 -6 -3 8 191.38 5.79 o
 -5 -3 8 831.06 9.42 o
 -4 -3 8 31.71 2.82 o
 -3 -3 8 72.50 2.77 o
 -2 -3 8 61.26 2.29 o
 -1 -3 8 756.13 6.19 o
 0 -3 8 0.39 1.46 <
 1 -3 8 288.49 3.72 o
 2 -3 8 214.48 3.72 o
 3 -3 8 19.28 1.93 o
 4 -3 8 263.47 4.43 o
 5 -3 8 38.16 2.87 o
 6 -3 8 238.48 5.38 o
 7 -3 8 22.72 3.32 o
 8 -3 8 2.80 3.33 <
 9 -3 8 521.73 8.30 o
 10 -3 8 3.54 3.32 <
 11 -3 8 10.65 5.01 <
 12 -3 8 1.27 5.30 <
 -13 -2 8 146.31 9.23 o
 -12 -2 8 65.92 7.26 o
 -11 -2 8 153.19 5.99 o
 -10 -2 8 4.81 4.73 <
 -9 -2 8 8.23 4.88 <
 -8 -2 8 12.58 4.29 <
 -7 -2 8 310.01 7.16 o
 -6 -2 8 225.09 6.09 o
 -5 -2 8 32.13 3.44 o
 -4 -2 8 502.05 6.13 o
 -3 -2 8 278.10 4.32 o
 -2 -2 8 917.73 6.88 o
 -1 -2 8 9.34 1.99 o
 0 -2 8 1523.31 10.06 o
 1 -2 8 62.72 3.13 o
 2 -2 8 92.49 3.35 o
 3 -2 8 119.19 3.15 o
 4 -2 8 0.98 2.15 <
 5 -2 8 68.91 3.34 o
 6 -2 8 12.57 2.97 o
 7 -2 8 120.88 4.55 o
 8 -2 8 105.81 4.74 o
 9 -2 8 42.16 4.03 o
 10 -2 8 41.87 4.05 o
 11 -2 8 21.33 5.42 <
 12 -2 8 12.11 5.77 <
 -13 -1 8 6.44 6.75 <
 -12 -1 8 62.58 7.35 o
 -11 -1 8 32.05 3.19 o
 -10 -1 8 21.40 5.64 <
 -9 -1 8 81.28 3.30 o
 -8 -1 8 165.48 6.42 o
 -7 -1 8 195.14 5.99 o
 -6 -1 8 798.25 9.88 o
 -5 -1 8 107.38 4.05 o
 -4 -1 8 83.64 3.38 o
 -3 -1 8 443.70 5.26 o
 -2 -1 8 2.04 1.76 <
 -1 -1 8 3407.18 14.68 o
 0 -1 8 740.28 7.42 o
 1 -1 8 220.70 4.56 o
 2 -1 8 0.89 2.11 <
 3 -1 8 246.31 4.68 o
 4 -1 8 492.37 5.84 o
 5 -1 8 15.20 2.67 o
 6 -1 8 195.51 5.09 o
 7 -1 8 125.28 4.83 o
 8 -1 8 229.20 6.10 o
 9 -1 8 287.81 6.93 o
 10 -1 8 31.45 4.33 o
 11 -1 8 2.42 5.58 <
 12 -1 8 5.43 5.72 <
 -13 0 8 105.61 8.22 o
 -12 0 8 70.51 6.86 o
 -11 0 8 4.03 4.11 <
 -10 0 8 0.97 2.29 <
 -9 0 8 0.63 2.59 <
 -8 0 8 170.07 5.07 o
 -7 0 8 673.91 8.17 o
 -6 0 8 -1.06 2.50 <
 -5 0 8 1659.93 11.54 o
 -4 0 8 38.41 2.65 o
 -3 0 8 1.42 1.93 <
 -2 0 8 1188.75 8.27 o
 -1 0 8 680.43 7.08 o
 0 0 8 24.41 2.81 o
 1 0 8 771.85 6.68 o
 2 0 8 -1.44 1.80 <
 3 0 8 539.25 7.19 o
 4 0 8 97.99 4.00 o
 5 0 8 24.48 2.58 o
 6 0 8 767.98 8.60 o
 7 0 8 17.59 3.39 o
 8 0 8 17.87 3.94 o
 9 0 8 275.41 7.19 o
 10 0 8 65.19 5.18 o
 11 0 8 24.32 5.12 o
 -13 1 8 16.91 7.07 <
 -12 1 8 141.30 8.30 o
 -11 1 8 0.48 2.70 <
 -10 1 8 9.04 3.80 <
 -9 1 8 4.61 2.27 <
 -8 1 8 97.80 4.00 o
 -7 1 8 76.50 3.74 o
 -6 1 8 91.93 3.80 o
 -5 1 8 196.66 4.53 o
 -4 1 8 1428.62 10.04 o
 -3 1 8 973.94 8.12 o
 -2 1 8 67.77 3.11 o
 -1 1 8 54.15 3.14 o
 0 1 8 1.78 1.78 <
 1 1 8 69.91 2.65 o
 2 1 8 200.71 4.96 o
 3 1 8 42.08 3.65 o
 4 1 8 36.48 3.68 o
 5 1 8 1548.35 13.17 o
 6 1 8 99.75 3.83 o
 7 1 8 177.36 5.33 o
 8 1 8 238.07 6.14 o
 9 1 8 23.95 4.11 o
 10 1 8 79.44 6.06 o
 11 1 8 199.24 7.72 o
 -13 2 8 13.10 6.88 <
 -12 2 8 34.48 6.51 o
 -11 2 8 14.05 5.88 <
 -10 2 8 29.52 3.09 o
 -9 2 8 39.99 4.56 o
 -8 2 8 261.26 5.43 o
 -7 2 8 44.27 3.37 o
 -6 2 8 71.75 3.38 o
 -5 2 8 215.44 4.74 o
 -4 2 8 121.12 3.89 o
 -3 2 8 14.86 2.43 o
 -2 2 8 1937.90 12.09 o
 -1 2 8 62.17 3.40 o
 0 2 8 624.36 5.52 o
 1 2 8 17.43 3.23 o
 2 2 8 131.64 4.67 o
 3 2 8 280.22 6.24 o
 4 2 8 103.57 4.74 o
 5 2 8 558.97 8.89 o
 6 2 8 1103.15 12.61 o
 7 2 8 373.58 8.17 o
 8 2 8 58.18 4.09 o
 9 2 8 171.99 6.97 o
 10 2 8 1.06 4.68 <
 11 2 8 14.24 5.70 <
 -13 3 8 80.42 8.06 o
 -12 3 8 89.88 7.49 o
 -11 3 8 62.69 5.01 o
 -10 3 8 71.32 5.06 o
 -9 3 8 150.04 3.45 o
 -8 3 8 6.87 2.46 <
 -7 3 8 135.09 4.38 o
 -6 3 8 6.13 2.62 <
 -5 3 8 1058.80 9.65 o
 -4 3 8 1572.69 10.79 o
 -3 3 8 895.65 8.57 o
 -2 3 8 95.31 3.93 o
 -1 3 8 131.01 4.46 o
 0 3 8 2.44 3.12 <
 1 3 8 168.88 4.27 o
 2 3 8 110.97 3.88 o
 3 3 8 105.81 4.89 o
 4 3 8 86.53 4.82 o
 5 3 8 343.40 7.64 o
 6 3 8 28.54 4.42 o
 7 3 8 23.13 4.31 o
 8 3 8 192.63 7.08 o
 9 3 8 138.01 6.86 o
 10 3 8 124.78 6.65 o
 11 3 8 20.21 5.63 <
 -13 4 8 0.02 6.53 <
 -12 4 8 109.60 7.68 o
 -11 4 8 24.78 4.29 o
 -10 4 8 22.30 4.52 o
 -9 4 8 0.05 0.15 <
 -8 4 8 300.03 4.39 o
 -7 4 8 21.26 2.94 o
 -6 4 8 163.72 4.54 o
 -5 4 8 492.70 6.58 o
 -4 4 8 32.77 2.93 o
 -3 4 8 941.92 9.35 o
 -2 4 8 388.98 6.67 o
 -1 4 8 1.54 3.02 <
 0 4 8 1.32 3.27 <
 1 4 8 18.12 2.73 o
 2 4 8 341.80 5.62 o
 3 4 8 5.45 3.90 <
 4 4 8 87.35 5.11 o
 5 4 8 274.14 7.40 o
 6 4 8 171.81 6.39 o
 7 4 8 172.77 6.53 o
 8 4 8 25.12 4.90 o
 9 4 8 76.82 5.68 o
 10 4 8 5.19 5.26 <
 -13 5 8 120.37 8.23 o
 -12 5 8 40.49 7.14 o
 -11 5 8 133.81 6.31 o
 -10 5 8 3.57 4.40 <
 -9 5 8 9.24 4.51 <
 -8 5 8 172.70 4.14 o
 -7 5 8 137.32 4.24 o
 -6 5 8 324.87 6.05 o
 -5 5 8 243.93 4.99 o
 -4 5 8 116.21 4.17 o
 -3 5 8 113.46 4.24 o
 -2 5 8 863.23 9.75 o
 -1 5 8 36.64 3.81 o
 0 5 8 266.96 6.05 o
 1 5 8 62.99 3.57 o
 2 5 8 20.87 2.53 o
 3 5 8 40.25 4.72 o
 4 5 8 60.93 5.09 o
 5 5 8 504.04 9.83 o
 6 5 8 100.59 5.63 o
 7 5 8 60.51 5.27 o
 8 5 8 132.31 7.05 o
 9 5 8 3.77 4.53 <
 10 5 8 113.81 7.47 o
 -13 6 8 9.33 6.08 <
 -12 6 8 163.06 7.16 o
 -11 6 8 81.48 5.99 o
 -10 6 8 63.30 6.01 o
 -9 6 8 5.20 4.42 <
 -8 6 8 8.17 4.03 <
 -7 6 8 71.16 4.35 o
 -6 6 8 279.36 5.63 o
 -5 6 8 3.70 2.94 <
 -4 6 8 471.15 7.14 o
 -3 6 8 2630.10 16.51 o
 -2 6 8 3.55 2.18 <
 -1 6 8 211.96 6.22 o
 0 6 8 359.83 7.07 o
 1 6 8 60.35 3.77 o
 2 6 8 47.28 2.25 o
 3 6 8 26.68 4.87 o
 4 6 8 21.30 4.72 o
 5 6 8 189.05 7.01 o
 6 6 8 45.23 4.86 o
 7 6 8 14.74 4.44 <
 8 6 8 162.81 8.11 o
 9 6 8 18.33 5.63 <
 10 6 8 0.23 5.84 <
 -13 7 8 65.05 7.43 o
 -12 7 8 0.76 4.86 <
 -11 7 8 1.90 4.54 <
 -10 7 8 116.28 6.75 o
 -9 7 8 1.19 4.47 <
 -8 7 8 115.02 5.69 o
 -7 7 8 408.76 8.15 o
 -6 7 8 6.34 3.00 <
 -5 7 8 291.98 6.03 o
 -4 7 8 18.54 3.32 o
 -3 7 8 12.48 3.52 <
 -2 7 8 981.10 8.74 o
 -1 7 8 449.01 7.80 o
 0 7 8 193.78 5.86 o
 1 7 8 305.10 6.64 o
 2 7 8 -1.18 2.73 <
 3 7 8 40.29 5.35 o
 4 7 8 378.50 9.01 o
 5 7 8 -2.50 4.65 <
 6 7 8 123.34 6.26 o
 7 7 8 354.42 9.18 o
 8 7 8 18.52 6.42 <
 9 7 8 23.76 6.39 <
 -13 8 8 0.48 6.23 <
 -12 8 8 10.64 5.35 <
 -11 8 8 -2.29 5.26 <
 -10 8 8 11.88 4.95 <
 -9 8 8 3.86 3.88 <
 -8 8 8 52.23 4.70 o
 -7 8 8 9.85 3.83 <
 -6 8 8 910.90 10.20 o
 -5 8 8 6.76 3.13 <
 -4 8 8 19.50 3.61 o
 -3 8 8 114.09 5.23 o
 -2 8 8 0.51 2.59 <
 -1 8 8 519.82 9.01 o
 0 8 8 2066.44 16.70 o
 1 8 8 61.18 4.33 o
 2 8 8 75.95 3.85 o
 3 8 8 310.25 8.85 o
 4 8 8 10.21 4.98 <
 5 8 8 528.94 10.80 o
 6 8 8 4.39 5.15 <
 7 8 8 96.69 6.28 o
 8 8 8 562.37 12.92 o
 9 8 8 59.34 7.42 o
 -13 9 8 12.17 6.63 <
 -12 9 8 -2.34 5.76 <
 -11 9 8 6.65 5.38 <
 -10 9 8 1.71 4.59 <
 -9 9 8 20.10 4.93 o
 -8 9 8 69.24 5.12 o
 -7 9 8 14.46 3.43 o
 -6 9 8 5.56 3.53 <
 -5 9 8 218.92 6.22 o
 -4 9 8 210.55 5.59 o
 -3 9 8 864.03 11.48 o
 -2 9 8 831.08 11.23 o
 -1 9 8 385.07 8.33 o
 0 9 8 2.03 3.71 <
 1 9 8 14.98 3.74 o
 2 9 8 42.10 3.52 o
 3 9 8 -2.95 4.87 <
 4 9 8 218.23 8.08 o
 5 9 8 1.91 5.20 <
 6 9 8 728.47 12.80 o
 7 9 8 360.96 9.88 o
 8 9 8 26.21 6.80 <
 9 9 8 4.40 6.69 <
 -12 10 8 11.11 6.04 <
 -11 10 8 8.58 5.52 <
 -10 10 8 -1.11 5.00 <
 -9 10 8 41.38 5.50 o
 -8 10 8 53.57 5.08 o
 -7 10 8 112.75 4.94 o
 -6 10 8 73.86 4.49 o
 -5 10 8 -1.20 3.12 <
 -4 10 8 108.19 4.62 o
 -3 10 8 170.14 6.37 o
 -2 10 8 55.76 5.02 o
 -1 10 8 263.59 7.12 o
 0 10 8 0.34 3.53 <
 1 10 8 -0.99 3.64 <
 2 10 8 6.37 3.28 <
 3 10 8 187.62 5.23 o
 4 10 8 27.10 5.73 o
 5 10 8 277.01 9.32 o
 6 10 8 35.78 5.77 o
 7 10 8 236.62 8.83 o
 8 10 8 162.24 9.23 o
 -12 11 8 -0.10 6.05 <
 -11 11 8 -4.13 5.08 <
 -10 11 8 44.18 6.04 o
 -9 11 8 10.19 4.81 <
 -8 11 8 36.61 4.04 o
 -7 11 8 12.46 3.83 <
 -6 11 8 457.87 8.42 o
 -5 11 8 211.15 6.12 o
 -4 11 8 40.74 4.07 o
 -3 11 8 423.02 9.07 o
 -2 11 8 53.98 5.24 o
 -1 11 8 24.99 4.99 o
 0 11 8 350.61 8.47 o
 1 11 8 64.18 5.26 o
 2 11 8 26.64 3.92 o
 3 11 8 -3.32 2.80 <
 4 11 8 23.85 5.83 o
 5 11 8 120.74 7.41 o
 6 11 8 146.69 7.75 o
 7 11 8 28.60 6.08 o
 8 11 8 194.66 10.06 o
 -12 12 8 0.11 5.89 <
 -11 12 8 -1.75 5.56 <
 -10 12 8 3.22 4.96 <
 -9 12 8 2.75 4.17 <
 -8 12 8 22.74 4.01 o
 -7 12 8 225.32 6.83 o
 -6 12 8 34.44 4.53 o
 -5 12 8 346.50 7.69 o
 -4 12 8 1321.34 13.12 o
 -3 12 8 72.18 4.25 o
 -2 12 8 331.91 8.61 o
 -1 12 8 214.72 7.70 o
 0 12 8 47.40 4.89 o
 1 12 8 190.77 6.55 o
 2 12 8 11.52 3.46 <
 3 12 8 94.85 3.85 o
 4 12 8 400.55 7.68 o
 5 12 8 64.97 6.77 o
 6 12 8 25.58 5.94 o
 7 12 8 249.15 9.26 o
 -12 13 8 67.23 6.92 o
 -11 13 8 24.69 6.05 o
 -10 13 8 11.40 5.89 <
 -9 13 8 57.49 6.01 o
 -8 13 8 3.78 3.93 <
 -7 13 8 5.71 4.17 <
 -6 13 8 166.86 6.11 o
 -5 13 8 368.20 7.98 o
 -4 13 8 75.78 5.00 o
 -3 13 8 865.60 10.40 o
 -2 13 8 234.73 8.14 o
 -1 13 8 37.29 5.05 o
 0 13 8 -2.09 3.95 <
 1 13 8 1.26 4.15 <
 2 13 8 24.28 4.28 o
 3 13 8 79.15 3.65 o
 4 13 8 -2.41 5.94 <
 5 13 8 202.34 9.35 o
 6 13 8 111.69 7.65 o
 7 13 8 -1.56 5.40 <
 -11 14 8 14.38 6.40 <
 -10 14 8 0.87 5.59 <
 -9 14 8 0.47 3.81 <
 -8 14 8 37.91 4.58 o
 -7 14 8 148.99 6.24 o
 -6 14 8 3.90 3.56 <
 -5 14 8 437.28 8.58 o
 -4 14 8 1304.11 13.27 o
 -3 14 8 174.26 7.56 o
 -2 14 8 4.21 4.96 <
 -1 14 8 0.04 4.39 <
 0 14 8 147.51 5.90 o
 1 14 8 1.91 4.27 <
 2 14 8 -0.80 5.82 <
 3 14 8 255.64 10.18 o
 4 14 8 560.43 13.39 o
 5 14 8 136.27 8.53 o
 6 14 8 0.87 5.91 <
 -11 15 8 66.75 7.38 o
 -10 15 8 0.12 5.90 <
 -9 15 8 2.04 5.13 <
 -8 15 8 13.27 4.39 <
 -7 15 8 23.84 4.60 o
 -6 15 8 205.67 6.54 o
 -5 15 8 29.61 4.24 o
 -4 15 8 6.69 4.08 <
 -3 15 8 113.37 7.05 o
 -2 15 8 19.22 5.10 <
 -1 15 8 296.96 8.75 o
 0 15 8 149.70 7.12 o
 1 15 8 28.45 5.17 o
 2 15 8 3.26 6.73 <
 3 15 8 218.54 9.48 o
 4 15 8 7.34 6.61 <
 5 15 8 10.34 7.03 <
 -10 16 8 -1.72 5.41 <
 -9 16 8 21.11 6.21 <
 -8 16 8 2.71 4.59 <
 -7 16 8 28.12 4.85 o
 -6 16 8 22.76 4.30 o
 -5 16 8 188.42 6.48 o
 -4 16 8 39.47 4.28 o
 -3 16 8 251.36 8.67 o
 -2 16 8 394.30 10.41 o
 -1 16 8 109.03 7.20 o
 0 16 8 86.78 6.57 o
 1 16 8 11.54 5.05 <
 2 16 8 47.72 7.56 o
 3 16 8 5.45 6.99 <
 4 16 8 10.57 6.95 <
 5 16 8 26.09 7.50 <
 -10 17 8 44.06 7.01 o
 -9 17 8 22.49 5.83 <
 -8 17 8 53.79 5.60 o
 -7 17 8 190.50 7.20 o
 -6 17 8 225.54 7.14 o
 -5 17 8 75.45 5.22 o
 -4 17 8 652.42 14.53 o
 -3 17 8 90.77 7.05 o
 -2 17 8 29.48 6.00 o
 -1 17 8 488.90 11.34 o
 0 17 8 338.46 9.77 o
 1 17 8 79.74 8.35 o
 2 17 8 7.40 7.17 <
 3 17 8 5.82 7.36 <
 4 17 8 47.14 8.63 o
 -9 18 8 33.59 6.11 o
 -8 18 8 67.87 6.04 o
 -7 18 8 6.76 4.97 <
 -6 18 8 295.38 7.72 o
 -5 18 8 128.37 5.69 o
 -4 18 8 5.32 7.15 <
 -3 18 8 490.56 14.28 o
 -2 18 8 342.26 10.48 o
 -1 18 8 21.02 6.37 <
 0 18 8 -3.80 8.25 <
 1 18 8 9.03 7.59 <
 2 18 8 4.49 6.78 <
 3 18 8 1.37 7.39 <
 -8 19 8 17.17 4.51 <
 -7 19 8 107.12 6.66 o
 -6 19 8 104.70 6.08 o
 -5 19 8 163.76 9.27 o
 -4 19 8 349.05 12.51 o
 -3 19 8 16.27 9.12 <
 -2 19 8 88.20 9.17 o
 -1 19 8 62.60 9.21 o
 0 19 8 47.93 9.37 o
 1 19 8 2.85 7.00 <
 2 19 8 -2.58 7.56 <
 -7 20 8 13.61 5.73 <
 -6 20 8 93.48 8.38 o
 -5 20 8 125.41 9.28 o
 -4 20 8 54.73 8.64 o
 -3 20 8 581.57 16.16 o
 -2 20 8 119.62 10.15 o
 -1 20 8 55.52 9.44 o
 0 20 8 55.69 9.80 o
 -5 21 8 138.09 9.92 o
 -4 21 8 358.70 14.02 o
 -3 21 8 51.45 9.86 o
 -2 21 8 28.59 8.54 <
 -1 -27 9 -4.46 7.78 <
 0 -27 9 136.90 9.69 o
 1 -27 9 11.12 7.32 <
 2 -27 9 114.61 9.15 o
 3 -27 9 80.75 8.67 o
 4 -27 9 103.16 7.92 o
 5 -27 9 5.00 5.92 <
 -2 -26 9 42.38 8.57 o
 -1 -26 9 70.09 8.86 o
 0 -26 9 16.75 7.41 <
 1 -26 9 303.00 11.21 o
 2 -26 9 66.00 8.06 o
 3 -26 9 174.41 9.26 o
 4 -26 9 95.97 7.78 o
 5 -26 9 30.81 5.91 o
 6 -26 9 2.83 4.52 <
 -4 -25 9 17.45 8.50 <
 -3 -25 9 41.93 8.74 o
 -2 -25 9 11.89 7.74 <
 -1 -25 9 152.35 9.67 o
 0 -25 9 76.00 8.16 o
 1 -25 9 8.77 6.94 <
 2 -25 9 237.70 9.91 o
 3 -25 9 72.55 7.57 o
 4 -25 9 6.23 5.78 <
 5 -25 9 24.72 5.54 o
 6 -25 9 60.20 6.02 o
 7 -25 9 -0.88 5.79 <
 -5 -24 9 7.81 8.17 <
 -4 -24 9 15.46 8.27 <
 -3 -24 9 3.62 7.66 <
 -2 -24 9 326.90 11.89 o
 -1 -24 9 106.27 8.81 o
 0 -24 9 159.86 8.60 o
 1 -24 9 355.08 11.21 o
 2 -24 9 3.53 6.30 <
 3 -24 9 6.85 5.81 <
 4 -24 9 2.77 5.53 <
 5 -24 9 73.54 5.93 o
 6 -24 9 -2.80 4.67 <
 7 -24 9 -5.54 5.33 <
 8 -24 9 54.46 6.77 o
 -5 -23 9 48.71 9.15 o
 -4 -23 9 28.29 8.09 <
 -3 -23 9 13.37 7.20 <
 -2 -23 9 8.41 7.10 <
 -1 -23 9 499.00 13.04 o
 0 -23 9 307.87 10.77 o
 1 -23 9 143.58 8.10 o
 2 -23 9 241.64 8.50 o
 3 -23 9 60.45 6.52 o
 4 -23 9 185.70 8.27 o
 5 -23 9 53.74 5.68 o
 6 -23 9 9.61 4.98 <
 7 -23 9 3.71 4.49 <
 8 -23 9 100.52 7.30 o
 9 -23 9 3.10 5.79 <
 -6 -22 9 28.12 7.93 <
 -5 -22 9 32.66 7.98 o
 -4 -22 9 10.17 7.38 <
 -3 -22 9 27.18 7.36 <
 -2 -22 9 183.99 9.47 o
 -1 -22 9 6.39 6.72 <
 0 -22 9 163.69 8.34 o
 1 -22 9 455.00 11.11 o
 2 -22 9 286.33 9.85 o
 3 -22 9 307.16 9.41 o
 4 -22 9 51.92 5.80 o
 5 -22 9 185.20 6.93 o
 6 -22 9 2.30 4.35 <
 7 -22 9 -0.86 4.07 <
 8 -22 9 -5.68 5.88 <
 9 -22 9 32.18 6.35 o
 -7 -21 9 16.58 7.94 <
 -6 -21 9 15.41 8.05 <
 -5 -21 9 33.96 7.81 o
 -4 -21 9 12.51 7.26 <
 -3 -21 9 99.65 8.23 o
 -2 -21 9 292.48 10.48 o
 -1 -21 9 530.19 12.00 o
 0 -21 9 89.61 6.76 o
 1 -21 9 59.10 6.23 o
 2 -21 9 935.69 14.68 o
 3 -21 9 32.72 5.86 o
 4 -21 9 890.19 13.19 o
 5 -21 9 183.61 6.99 o
 6 -21 9 33.24 4.34 o
 7 -21 9 20.35 5.00 o
 8 -21 9 52.99 6.11 o
 9 -21 9 98.89 7.96 o
 10 -21 9 80.51 7.71 o
 -8 -20 9 0.21 7.45 <
 -7 -20 9 4.46 7.31 <
 -6 -20 9 40.56 7.73 o
 -5 -20 9 23.70 7.78 <
 -4 -20 9 1.56 6.77 <
 -3 -20 9 77.70 7.80 o
 -2 -20 9 312.07 9.88 o
 -1 -20 9 176.67 7.71 o
 0 -20 9 573.99 11.01 o
 1 -20 9 42.67 5.42 o
 2 -20 9 2.78 4.96 <
 3 -20 9 932.19 13.50 o
 4 -20 9 851.49 11.65 o
 5 -20 9 13.09 4.17 <
 6 -20 9 5.95 3.78 <
 7 -20 9 5.02 4.16 <
 8 -20 9 33.89 5.21 o
 9 -20 9 163.43 6.76 o
 10 -20 9 7.68 6.82 <
 -8 -19 9 220.03 10.40 o
 -7 -19 9 17.08 7.19 <
 -6 -19 9 70.80 7.97 o
 -5 -19 9 5.75 6.04 <
 -4 -19 9 21.96 6.75 <
 -3 -19 9 6.14 5.58 <
 -2 -19 9 293.65 9.06 o
 -1 -19 9 314.05 8.90 o
 0 -19 9 7.29 4.64 <
 1 -19 9 323.47 8.42 o
 2 -19 9 15.38 4.59 <
 3 -19 9 72.16 5.79 o
 4 -19 9 2.08 4.50 <
 5 -19 9 80.38 5.10 o
 6 -19 9 20.93 3.74 o
 7 -19 9 56.41 5.17 o
 8 -19 9 108.99 5.60 o
 9 -19 9 12.13 4.55 <
 10 -19 9 237.69 9.81 o
 11 -19 9 41.55 7.37 o
 -9 -18 9 224.63 11.01 o
 -8 -18 9 111.55 8.70 o
 -7 -18 9 100.78 8.27 o
 -6 -18 9 4.05 6.59 <
 -5 -18 9 46.24 6.07 o
 -4 -18 9 9.13 6.38 <
 -3 -18 9 148.41 7.72 o
 -2 -18 9 -1.50 5.01 <
 -1 -18 9 192.67 7.28 o
 0 -18 9 334.08 8.38 o
 1 -18 9 75.91 5.38 o
 2 -18 9 286.71 7.94 o
 3 -18 9 82.55 5.48 o
 4 -18 9 58.76 5.07 o
 5 -18 9 114.41 5.61 o
 6 -18 9 4.95 3.06 <
 7 -18 9 47.76 4.62 o
 8 -18 9 18.28 3.94 o
 9 -18 9 0.04 4.23 <
 10 -18 9 8.25 4.85 <
 11 -18 9 141.54 8.00 o
 -9 -17 9 8.33 6.99 <
 -8 -17 9 42.90 7.25 o
 -7 -17 9 28.38 7.04 o
 -6 -17 9 126.85 8.26 o
 -5 -17 9 153.93 7.30 o
 -4 -17 9 -3.57 5.09 <
 -3 -17 9 16.46 5.60 <
 -2 -17 9 437.37 9.59 o
 -1 -17 9 2.60 4.61 <
 0 -17 9 847.70 11.72 o
 1 -17 9 522.75 9.37 o
 2 -17 9 5.35 4.27 <
 3 -17 9 900.26 11.72 o
 4 -17 9 102.14 5.33 o
 5 -17 9 139.82 5.57 o
 6 -17 9 57.64 4.17 o
 7 -17 9 149.53 6.10 o
 8 -17 9 105.25 5.22 o
 9 -17 9 5.41 3.93 <
 10 -17 9 24.23 4.68 o
 11 -17 9 19.56 6.66 <
 -10 -16 9 82.84 8.73 o
 -9 -16 9 110.42 7.81 o
 -8 -16 9 50.18 7.82 o
 -7 -16 9 300.67 10.37 o
 -6 -16 9 276.00 9.58 o
 -5 -16 9 7.22 5.08 <
 -4 -16 9 78.95 6.42 o
 -3 -16 9 156.59 7.20 o
 -2 -16 9 1.64 4.46 <
 -1 -16 9 683.99 10.65 o
 0 -16 9 265.58 7.16 o
 1 -16 9 410.31 8.15 o
 2 -16 9 1068.64 12.35 o
 3 -16 9 8.64 4.08 <
 4 -16 9 456.99 8.21 o
 5 -16 9 249.43 6.21 o
 6 -16 9 -2.26 3.78 <
 7 -16 9 165.59 5.58 o
 8 -16 9 66.92 4.31 o
 9 -16 9 3.99 3.58 <
 10 -16 9 19.89 4.72 o
 11 -16 9 8.01 6.75 <
 -10 -15 9 57.98 7.87 o
 -9 -15 9 195.19 9.52 o
 -8 -15 9 606.86 13.30 o
 -7 -15 9 341.81 8.29 o
 -6 -15 9 125.05 7.67 o
 -5 -15 9 14.58 5.42 <
 -4 -15 9 -0.76 4.61 <
 -3 -15 9 2.46 4.37 <
 -2 -15 9 28.37 4.82 o
 -1 -15 9 1.62 3.99 <
 0 -15 9 1093.39 12.06 o
 1 -15 9 1544.30 13.92 o
 2 -15 9 59.50 4.70 o
 3 -15 9 753.79 10.21 o
 4 -15 9 23.70 3.80 o
 5 -15 9 37.22 3.73 o
 6 -15 9 68.33 4.23 o
 7 -15 9 6.07 3.46 <
 8 -15 9 51.83 4.35 o
 9 -15 9 173.20 5.38 o
 10 -15 9 2.97 3.87 <
 11 -15 9 126.07 8.25 o
 12 -15 9 78.84 8.26 o
 -10 -14 9 217.26 9.90 o
 -9 -14 9 314.44 10.67 o
 -8 -14 9 74.25 4.00 o
 -7 -14 9 7.56 3.30 <
 -6 -14 9 -3.95 4.58 <
 -5 -14 9 -3.40 4.77 <
 -4 -14 9 114.80 6.10 o
 -3 -14 9 35.27 4.63 o
 -2 -14 9 367.39 7.93 o
 -1 -14 9 548.23 8.68 o
 0 -14 9 161.17 5.36 o
 1 -14 9 18.26 3.24 o
 2 -14 9 757.78 9.92 o
 3 -14 9 321.30 6.92 o
 4 -14 9 1216.16 11.72 o
 5 -14 9 256.08 6.08 o
 6 -14 9 26.21 3.31 o
 7 -14 9 1.75 3.20 <
 8 -14 9 7.68 3.44 <
 9 -14 9 -0.44 3.18 <
 10 -14 9 148.89 5.87 o
 11 -14 9 23.97 5.20 o
 12 -14 9 96.20 8.36 o
 -11 -13 9 116.01 8.93 o
 -10 -13 9 73.40 8.27 o
 -9 -13 9 130.75 8.85 o
 -8 -13 9 38.34 2.51 o
 -7 -13 9 118.34 4.67 o
 -6 -13 9 7.42 3.60 <
 -5 -13 9 75.14 5.80 o
 -4 -13 9 323.36 8.07 o
 -3 -13 9 359.92 7.77 o
 -2 -13 9 221.57 6.36 o
 -1 -13 9 338.18 6.77 o
 0 -13 9 137.63 4.81 o
 1 -13 9 185.39 5.09 o
 2 -13 9 98.96 4.13 o
 3 -13 9 884.88 9.63 o
 4 -13 9 200.80 5.58 o
 5 -13 9 82.64 4.93 o
 6 -13 9 2.10 2.72 <
 7 -13 9 3.54 2.93 <
 8 -13 9 48.10 3.92 o
 9 -13 9 371.77 7.25 o
 10 -13 9 2.12 3.66 <
 11 -13 9 101.82 6.49 o
 12 -13 9 171.04 9.57 o
 -11 -12 9 106.12 8.45 o
 -10 -12 9 234.91 10.26 o
 -9 -12 9 9.95 6.39 <
 -8 -12 9 181.22 8.13 o
 -7 -12 9 5.93 2.89 <
 -6 -12 9 12.54 3.66 <
 -5 -12 9 93.30 5.38 o
 -4 -12 9 113.69 5.65 o
 -3 -12 9 105.20 5.23 o
 -2 -12 9 525.43 8.43 o
 -1 -12 9 614.15 8.51 o
 0 -12 9 272.67 5.77 o
 1 -12 9 255.09 5.37 o
 2 -12 9 564.40 7.08 o
 3 -12 9 481.30 7.57 o
 4 -12 9 14.60 3.41 o
 5 -12 9 220.33 4.51 o
 6 -12 9 2.53 3.49 <
 7 -12 9 1.48 2.98 <
 8 -12 9 -1.22 3.17 <
 9 -12 9 1.49 3.36 <
 10 -12 9 335.28 7.89 o
 11 -12 9 72.62 6.03 o
 12 -12 9 104.03 8.53 o
 -11 -11 9 169.17 9.22 o
 -10 -11 9 49.71 7.13 o
 -9 -11 9 405.75 10.93 o
 -8 -11 9 108.73 7.04 o
 -7 -11 9 161.23 4.90 o
 -6 -11 9 147.05 5.30 o
 -5 -11 9 99.08 4.64 o
 -4 -11 9 37.98 4.52 o
 -3 -11 9 27.69 4.02 o
 -2 -11 9 264.69 6.13 o
 -1 -11 9 223.35 5.54 o
 0 -11 9 369.29 5.98 o
 1 -11 9 -1.16 2.67 <
 2 -11 9 309.41 5.09 o
 3 -11 9 49.43 3.64 o
 4 -11 9 48.32 2.72 o
 5 -11 9 251.67 6.80 o
 6 -11 9 1.78 3.30 <
 7 -11 9 54.55 3.97 o
 8 -11 9 -0.15 3.30 <
 9 -11 9 77.96 4.59 o
 10 -11 9 16.97 4.94 <
 11 -11 9 125.61 8.12 o
 12 -11 9 75.57 8.99 o
 -12 -10 9 17.34 7.68 <
 -11 -10 9 63.71 6.82 o
 -10 -10 9 126.34 8.37 o
 -9 -10 9 9.22 6.08 <
 -8 -10 9 132.18 7.21 o
 -7 -10 9 405.10 6.75 o
 -6 -10 9 174.03 5.55 o
 -5 -10 9 74.52 4.28 o
 -4 -10 9 12.91 3.29 <
 -3 -10 9 3.94 3.37 <
 -2 -10 9 15.67 3.36 o
 -1 -10 9 17.50 2.80 o
 0 -10 9 3.21 2.82 <
 1 -10 9 784.56 7.31 o
 2 -10 9 -0.18 2.17 <
 3 -10 9 41.61 2.07 o
 4 -10 9 224.85 3.92 o
 5 -10 9 475.11 5.06 o
 6 -10 9 22.99 2.77 o
 7 -10 9 97.59 4.41 o
 8 -10 9 88.86 4.61 o
 9 -10 9 1.69 3.69 <
 10 -10 9 72.28 5.53 o
 11 -10 9 35.72 7.00 o
 12 -10 9 183.37 10.24 o
 -12 -9 9 124.04 9.31 o
 -11 -9 9 92.57 7.18 o
 -10 -9 9 26.63 6.60 o
 -9 -9 9 17.26 5.07 <
 -8 -9 9 84.28 6.56 o
 -7 -9 9 272.99 4.86 o
 -6 -9 9 934.12 10.28 o
 -5 -9 9 47.25 3.76 o
 -4 -9 9 189.45 5.26 o
 -3 -9 9 330.60 6.37 o
 -2 -9 9 12.74 3.11 o
 -1 -9 9 378.88 5.75 o
 0 -9 9 43.88 2.86 o
 1 -9 9 1227.61 8.39 o
 2 -9 9 1458.53 7.27 o
 3 -9 9 138.06 4.02 o
 4 -9 9 671.65 5.72 o
 5 -9 9 96.88 4.00 o
 6 -9 9 -1.57 3.17 <
 7 -9 9 18.61 3.28 o
 8 -9 9 67.38 4.46 o
 9 -9 9 103.74 5.17 o
 10 -9 9 35.34 4.79 o
 11 -9 9 92.93 6.79 o
 12 -9 9 44.46 8.74 o
 -12 -8 9 13.84 7.32 <
 -11 -8 9 42.50 6.91 o
 -10 -8 9 4.02 6.02 <
 -9 -8 9 349.29 9.88 o
 -8 -8 9 241.62 8.24 o
 -7 -8 9 289.51 4.34 o
 -6 -8 9 13.05 2.87 o
 -5 -8 9 4.94 2.99 <
 -4 -8 9 43.19 3.57 o
 -3 -8 9 23.35 3.04 o
 -2 -8 9 450.48 6.57 o
 -1 -8 9 27.32 2.84 o
 0 -8 9 2268.45 12.05 o
 1 -8 9 2906.30 11.73 o
 2 -8 9 1.93 1.92 <
 3 -8 9 2029.94 11.86 o
 4 -8 9 716.13 7.56 o
 5 -8 9 -0.41 2.61 <
 6 -8 9 81.63 3.87 o
 7 -8 9 2.42 3.16 <
 8 -8 9 176.07 5.74 o
 9 -8 9 236.87 6.68 o
 10 -8 9 22.68 4.52 o
 11 -8 9 66.73 6.86 o
 12 -8 9 78.93 7.72 o
 -12 -7 9 40.40 6.61 o
 -11 -7 9 11.86 5.76 <
 -10 -7 9 189.20 8.80 o
 -9 -7 9 59.68 6.27 o
 -8 -7 9 68.28 5.86 o
 -7 -7 9 262.15 7.66 o
 -6 -7 9 5.82 2.50 <
 -5 -7 9 89.20 3.94 o
 -4 -7 9 52.95 3.49 o
 -3 -7 9 23.12 2.93 o
 -2 -7 9 13.45 2.26 o
 -1 -7 9 906.19 7.92 o
 0 -7 9 1959.05 10.40 o
 1 -7 9 56.73 2.74 o
 2 -7 9 1126.04 9.33 o
 3 -7 9 734.71 7.34 o
 4 -7 9 207.47 3.81 o
 5 -7 9 16.09 2.78 o
 6 -7 9 0.14 2.97 <
 7 -7 9 21.48 3.69 o
 8 -7 9 287.98 6.90 o
 9 -7 9 43.76 4.55 o
 10 -7 9 258.40 7.36 o
 11 -7 9 109.84 7.10 o
 12 -7 9 11.83 5.04 <
 -12 -6 9 185.56 9.94 o
 -11 -6 9 167.75 8.76 o
 -10 -6 9 59.45 6.91 o
 -9 -6 9 90.35 6.60 o
 -8 -6 9 166.44 7.02 o
 -7 -6 9 8.10 4.16 <
 -6 -6 9 9.88 2.62 <
 -5 -6 9 156.54 4.68 o
 -4 -6 9 20.89 3.10 o
 -3 -6 9 656.37 7.29 o
 -2 -6 9 339.99 4.89 o
 -1 -6 9 55.83 2.11 o
 0 -6 9 15.84 1.42 o
 1 -6 9 136.23 2.51 o
 2 -6 9 844.77 6.75 o
 3 -6 9 814.37 6.62 o
 4 -6 9 547.23 5.96 o
 5 -6 9 6.12 2.27 <
 6 -6 9 7.05 2.65 <
 7 -6 9 140.48 5.14 o
 8 -6 9 36.39 4.37 o
 9 -6 9 99.55 5.34 o
 10 -6 9 8.13 4.18 <
 11 -6 9 200.79 8.58 o
 12 -6 9 103.96 7.59 o
 -13 -5 9 44.14 7.94 o
 -12 -5 9 46.51 7.39 o
 -11 -5 9 29.55 5.71 o
 -10 -5 9 367.32 10.53 o
 -9 -5 9 11.01 5.12 <
 -8 -5 9 58.49 5.38 o
 -7 -5 9 1.50 4.20 <
 -6 -5 9 245.16 6.74 o
 -5 -5 9 77.54 3.79 o
 -4 -5 9 11.14 2.43 o
 -3 -5 9 14.03 2.47 o
 -2 -5 9 527.41 5.60 o
 -1 -5 9 50.71 1.67 o
 0 -5 9 744.43 7.19 o
 1 -5 9 247.36 3.59 o
 2 -5 9 325.19 3.13 o
 3 -5 9 1.68 1.47 <
 4 -5 9 502.82 5.55 o
 5 -5 9 309.89 4.91 o
 6 -5 9 52.17 3.36 o
 7 -5 9 20.12 3.44 o
 8 -5 9 41.66 4.05 o
 9 -5 9 0.34 3.72 <
 10 -5 9 420.26 9.18 o
 11 -5 9 11.98 5.85 <
 12 -5 9 112.40 7.78 o
 -13 -4 9 -4.41 6.86 <
 -12 -4 9 56.25 7.42 o
 -11 -4 9 131.73 6.76 o
 -10 -4 9 32.41 5.98 o
 -9 -4 9 31.92 5.49 o
 -8 -4 9 -1.11 3.88 <
 -7 -4 9 361.53 8.14 o
 -6 -4 9 2.98 3.51 <
 -5 -4 9 0.36 2.63 <
 -4 -4 9 73.23 3.27 o
 -3 -4 9 201.87 3.99 o
 -2 -4 9 133.53 3.09 o
 -1 -4 9 832.68 5.98 o
 0 -4 9 691.12 5.41 o
 1 -4 9 78.80 2.13 o
 2 -4 9 23.31 1.83 o
 3 -4 9 602.67 5.34 o
 4 -4 9 116.69 3.15 o
 5 -4 9 1.25 2.25 <
 6 -4 9 150.29 4.69 o
 7 -4 9 5.39 3.37 <
 8 -4 9 96.65 4.90 o
 9 -4 9 193.91 6.21 o
 10 -4 9 6.63 3.94 <
 11 -4 9 110.82 6.46 o
 12 -4 9 78.88 7.92 o
 -13 -3 9 28.27 7.28 <
 -12 -3 9 33.95 6.93 o
 -11 -3 9 188.55 6.67 o
 -10 -3 9 386.36 10.16 o
 -9 -3 9 17.94 4.78 <
 -8 -3 9 46.98 4.96 o
 -7 -3 9 127.58 5.67 o
 -6 -3 9 -0.31 3.28 <
 -5 -3 9 100.56 4.11 o
 -4 -3 9 40.60 2.87 o
 -3 -3 9 54.64 2.73 o
 -2 -3 9 539.30 5.39 o
 -1 -3 9 1108.91 7.79 o
 0 -3 9 141.15 2.93 o
 1 -3 9 1018.42 8.37 o
 2 -3 9 57.71 2.63 o
 3 -3 9 643.22 6.42 o
 4 -3 9 175.37 3.89 o
 5 -3 9 256.73 4.98 o
 6 -3 9 52.52 3.55 o
 7 -3 9 92.81 4.43 o
 8 -3 9 6.78 3.54 <
 9 -3 9 2.36 3.79 <
 10 -3 9 34.71 4.79 o
 11 -3 9 18.49 5.19 <
 12 -3 9 151.81 7.93 o
 -13 -2 9 57.42 7.14 o
 -12 -2 9 121.36 8.25 o
 -11 -2 9 154.73 5.69 o
 -10 -2 9 63.42 6.27 o
 -9 -2 9 189.97 7.37 o
 -8 -2 9 213.89 7.08 o
 -7 -2 9 15.22 3.93 <
 -6 -2 9 206.61 5.31 o
 -5 -2 9 59.98 3.51 o
 -4 -2 9 65.31 3.17 o
 -3 -2 9 32.93 2.44 o
 -2 -2 9 26.27 2.20 o
 -1 -2 9 860.75 7.17 o
 0 -2 9 1625.78 11.29 o
 1 -2 9 11.33 2.70 o
 2 -2 9 821.59 8.16 o
 3 -2 9 6.11 2.31 <
 4 -2 9 645.66 6.80 o
 5 -2 9 59.61 3.23 o
 6 -2 9 21.40 3.01 o
 7 -2 9 12.45 3.25 <
 8 -2 9 1.77 3.36 <
 9 -2 9 39.31 4.37 o
 10 -2 9 70.39 4.66 o
 11 -2 9 43.71 6.21 o
 -13 -1 9 9.96 6.96 <
 -12 -1 9 1.33 6.08 <
 -11 -1 9 86.90 3.79 o
 -10 -1 9 11.22 3.56 <
 -9 -1 9 4.94 4.74 <
 -8 -1 9 194.21 6.80 o
 -7 -1 9 52.73 3.82 o
 -6 -1 9 57.84 3.89 o
 -5 -1 9 40.94 3.38 o
 -4 -1 9 1.59 2.32 <
 -3 -1 9 62.99 2.89 o
 -2 -1 9 158.92 3.60 o
 -1 -1 9 662.43 7.34 o
 0 -1 9 825.68 8.42 o
 1 -1 9 2043.53 12.66 o
 2 -1 9 20.34 2.48 o
 3 -1 9 1498.09 11.22 o
 4 -1 9 80.58 3.76 o
 5 -1 9 280.74 5.10 o
 6 -1 9 20.39 3.05 o
 7 -1 9 1.30 3.15 <
 8 -1 9 72.82 4.52 o
 9 -1 9 232.39 6.36 o
 10 -1 9 15.00 4.29 <
 11 -1 9 26.27 5.11 o
 -13 0 9 81.57 8.15 o
 -12 0 9 9.02 6.37 <
 -11 0 9 -0.43 3.83 <
 -10 0 9 159.59 4.73 o
 -9 0 9 190.72 5.37 o
 -8 0 9 4.72 2.82 <
 -7 0 9 33.47 3.16 o
 -6 0 9 19.18 3.00 o
 -5 0 9 98.04 3.83 o
 -4 0 9 52.12 3.01 o
 -3 0 9 1.18 2.26 <
 -2 0 9 -0.15 2.11 <
 -1 0 9 3027.51 15.39 o
 0 0 9 1373.21 10.49 o
 1 0 9 17.48 2.88 o
 2 0 9 3365.31 13.07 o
 3 0 9 4.99 2.91 <
 4 0 9 1195.93 10.91 o
 5 0 9 330.10 6.59 o
 6 0 9 18.09 2.46 o
 7 0 9 41.02 3.62 o
 8 0 9 89.42 4.63 o
 9 0 9 6.10 4.50 <
 10 0 9 131.06 6.27 o
 11 0 9 8.80 5.35 <
 -13 1 9 4.28 6.68 <
 -12 1 9 24.69 6.46 <
 -11 1 9 97.53 4.43 o
 -10 1 9 71.36 4.56 o
 -9 1 9 726.18 8.38 o
 -8 1 9 949.71 9.86 o
 -7 1 9 50.38 3.47 o
 -6 1 9 5.24 2.68 <
 -5 1 9 -1.32 2.64 <
 -4 1 9 131.07 3.92 o
 -3 1 9 103.43 3.53 o
 -2 1 9 184.09 4.47 o
 -1 1 9 214.29 4.98 o
 0 1 9 750.49 6.86 o
 1 1 9 1461.94 11.58 o
 2 1 9 7.58 2.91 <
 3 1 9 568.75 8.19 o
 4 1 9 9.63 3.23 <
 5 1 9 264.73 6.36 o
 6 1 9 67.41 4.62 o
 7 1 9 3.13 3.87 <
 8 1 9 128.72 3.71 o
 9 1 9 119.79 6.29 o
 10 1 9 22.09 5.07 o
 11 1 9 35.10 5.61 o
 -13 2 9 29.55 7.18 o
 -12 2 9 70.58 7.20 o
 -11 2 9 137.25 5.61 o
 -10 2 9 364.12 7.79 o
 -9 2 9 95.31 3.70 o
 -8 2 9 102.06 4.19 o
 -7 2 9 204.86 5.15 o
 -6 2 9 3.56 2.72 <
 -5 2 9 58.20 3.37 o
 -4 2 9 191.19 4.52 o
 -3 2 9 58.12 3.22 o
 -2 2 9 55.09 3.52 o
 -1 2 9 228.85 5.22 o
 0 2 9 458.30 5.20 o
 1 2 9 607.67 8.07 o
 2 2 9 705.51 9.25 o
 3 2 9 170.97 5.61 o
 4 2 9 40.42 4.01 o
 5 2 9 14.72 3.95 <
 6 2 9 20.05 4.41 o
 7 2 9 1.48 3.79 <
 8 2 9 13.87 4.35 <
 9 2 9 73.24 5.96 o
 10 2 9 182.36 8.14 o
 11 2 9 14.17 5.80 <
 -13 3 9 -0.87 6.36 <
 -12 3 9 115.94 8.01 o
 -11 3 9 364.85 7.97 o
 -10 3 9 9.78 3.98 <
 -9 3 9 417.90 5.14 o
 -8 3 9 190.10 5.19 o
 -7 3 9 7.16 2.75 <
 -6 3 9 103.43 3.77 o
 -5 3 9 15.35 2.93 o
 -4 3 9 4.65 2.68 <
 -3 3 9 218.40 5.10 o
 -2 3 9 1.41 3.01 <
 -1 3 9 2046.04 14.22 o
 0 3 9 1076.00 10.87 o
 1 3 9 20.20 3.79 o
 2 3 9 653.71 7.55 o
 3 3 9 113.91 5.18 o
 4 3 9 1.06 3.74 <
 5 3 9 4.92 4.03 <
 6 3 9 261.53 7.54 o
 7 3 9 7.43 4.26 <
 8 3 9 87.80 5.77 o
 9 3 9 163.38 7.24 o
 10 3 9 -0.20 5.01 <
 -13 4 9 1.23 6.54 <
 -12 4 9 45.70 6.51 o
 -11 4 9 46.49 4.86 o
 -10 4 9 69.98 5.47 o
 -9 4 9 5.02 2.22 <
 -8 4 9 390.39 6.82 o
 -7 4 9 352.27 6.45 o
 -6 4 9 37.90 3.19 o
 -5 4 9 114.56 4.25 o
 -4 4 9 14.59 2.84 o
 -3 4 9 11.96 3.16 <
 -2 4 9 549.10 8.07 o
 -1 4 9 62.89 4.30 o
 0 4 9 1129.79 11.80 o
 1 4 9 2155.29 13.41 o
 2 4 9 267.27 4.93 o
 3 4 9 139.55 5.83 o
 4 4 9 2.15 4.13 <
 5 4 9 0.63 4.29 <
 6 4 9 101.12 5.70 o
 7 4 9 14.19 4.41 <
 8 4 9 -1.15 4.62 <
 9 4 9 -0.41 4.75 <
 10 4 9 128.72 7.34 o
 -13 5 9 0.75 6.42 <
 -12 5 9 119.92 8.18 o
 -11 5 9 34.56 5.03 o
 -10 5 9 31.00 4.64 o
 -9 5 9 87.02 5.40 o
 -8 5 9 28.88 3.49 o
 -7 5 9 0.88 2.70 <
 -6 5 9 123.64 4.06 o
 -5 5 9 25.64 3.01 o
 -4 5 9 36.56 3.51 o
 -3 5 9 411.36 7.25 o
 -2 5 9 81.03 4.59 o
 -1 5 9 1198.16 12.27 o
 0 5 9 1348.06 13.45 o
 1 5 9 -2.12 2.86 <
 2 5 9 916.16 6.77 o
 3 5 9 263.72 7.66 o
 4 5 9 -1.40 4.28 <
 5 5 9 15.61 4.75 <
 6 5 9 96.24 5.86 o
 7 5 9 0.76 4.20 <
 8 5 9 17.48 4.82 <
 9 5 9 6.95 5.38 <
 10 5 9 45.13 6.17 o
 -13 6 9 35.34 6.98 o
 -12 6 9 -3.08 5.90 <
 -11 6 9 132.18 6.73 o
 -10 6 9 102.03 6.04 o
 -9 6 9 9.31 4.55 <
 -8 6 9 32.11 4.47 o
 -7 6 9 17.58 3.04 o
 -6 6 9 62.02 3.65 o
 -5 6 9 197.49 5.33 o
 -4 6 9 50.19 3.71 o
 -3 6 9 -0.57 3.32 <
 -2 6 9 696.29 7.36 o
 -1 6 9 728.54 10.14 o
 0 6 9 202.74 5.89 o
 1 6 9 753.00 9.20 o
 2 6 9 18.30 2.34 o
 3 6 9 594.26 10.92 o
 4 6 9 93.33 5.83 o
 5 6 9 0.55 4.52 <
 6 6 9 15.44 4.62 <
 7 6 9 37.81 5.22 o
 8 6 9 43.13 5.42 o
 9 6 9 158.90 8.35 o
 -13 7 9 15.65 6.82 <
 -12 7 9 119.09 6.70 o
 -11 7 9 10.28 5.22 <
 -10 7 9 20.79 5.38 <
 -9 7 9 17.15 4.76 <
 -8 7 9 41.03 4.57 o
 -7 7 9 215.00 5.91 o
 -6 7 9 87.73 4.25 o
 -5 7 9 11.71 3.42 <
 -4 7 9 1.42 3.26 <
 -3 7 9 11.67 3.83 <
 -2 7 9 333.44 5.44 o
 -1 7 9 27.23 4.06 o
 0 7 9 58.35 4.56 o
 1 7 9 234.42 6.15 o
 2 7 9 1290.20 11.28 o
 3 7 9 9.78 5.05 <
 4 7 9 74.46 5.99 o
 5 7 9 1.22 4.22 <
 6 7 9 93.65 6.05 o
 7 7 9 -2.64 4.56 <
 8 7 9 11.85 4.77 <
 9 7 9 17.37 6.54 <
 -13 8 9 1.32 6.58 <
 -12 8 9 53.13 6.15 o
 -11 8 9 116.57 6.84 o
 -10 8 9 -2.33 4.59 <
 -9 8 9 219.37 7.01 o
 -8 8 9 174.45 6.58 o
 -7 8 9 5.33 3.19 <
 -6 8 9 37.68 3.69 o
 -5 8 9 52.82 4.19 o
 -4 8 9 34.64 4.11 o
 -3 8 9 384.55 8.14 o
 -2 8 9 14.23 2.33 o
 -1 8 9 24.68 4.28 o
 0 8 9 162.71 6.02 o
 1 8 9 478.59 8.68 o
 2 8 9 264.64 5.76 o
 3 8 9 694.32 12.49 o
 4 8 9 7.41 4.83 <
 5 8 9 72.65 6.10 o
 6 8 9 65.57 5.93 o
 7 8 9 13.53 5.07 <
 8 8 9 39.92 5.53 o
 9 8 9 20.41 6.53 <
 -12 9 9 41.71 6.27 o
 -11 9 9 39.77 5.96 o
 -10 9 9 155.20 7.18 o
 -9 9 9 140.19 6.26 o
 -8 9 9 168.04 6.65 o
 -7 9 9 316.86 6.87 o
 -6 9 9 -4.41 3.59 <
 -5 9 9 38.22 4.15 o
 -4 9 9 224.29 5.81 o
 -3 9 9 21.41 4.41 o
 -2 9 9 60.05 3.06 o
 -1 9 9 369.47 8.32 o
 0 9 9 223.70 6.83 o
 1 9 9 206.87 6.49 o
 2 9 9 394.79 6.95 o
 3 9 9 8.57 2.74 <
 4 9 9 359.71 9.69 o
 5 9 9 273.79 9.16 o
 6 9 9 23.34 5.60 o
 7 9 9 27.72 5.92 o
 8 9 9 0.46 4.89 <
 -12 10 9 259.81 9.45 o
 -11 10 9 130.99 7.90 o
 -10 10 9 4.76 4.92 <
 -9 10 9 562.37 11.06 o
 -8 10 9 244.17 7.71 o
 -7 10 9 29.63 3.88 o
 -6 10 9 238.76 6.80 o
 -5 10 9 -3.30 3.68 <
 -4 10 9 7.76 3.42 <
 -3 10 9 82.75 5.50 o
 -2 10 9 106.92 5.87 o
 -1 10 9 706.23 11.35 o
 0 10 9 362.09 8.72 o
 1 10 9 7.91 3.91 <
 2 10 9 211.50 5.46 o
 3 10 9 63.75 6.47 o
 4 10 9 358.62 10.14 o
 5 10 9 44.24 6.11 o
 6 10 9 -1.54 5.28 <
 7 10 9 5.51 5.41 <
 8 10 9 47.37 6.63 o
 -12 11 9 40.73 6.94 o
 -11 11 9 3.21 5.70 <
 -10 11 9 218.78 8.50 o
 -9 11 9 159.86 7.23 o
 -8 11 9 264.49 6.43 o
 -7 11 9 327.34 7.69 o
 -6 11 9 12.71 3.82 <
 -5 11 9 28.62 3.80 o
 -4 11 9 183.71 5.72 o
 -3 11 9 5.80 4.65 <
 -2 11 9 875.22 12.59 o
 -1 11 9 544.77 11.68 o
 0 11 9 164.67 6.62 o
 1 11 9 1031.28 12.73 o
 2 11 9 2.72 2.90 <
 3 11 9 0.67 5.52 <
 4 11 9 -1.98 3.19 <
 5 11 9 82.31 7.06 o
 6 11 9 80.70 7.44 o
 7 11 9 2.63 6.08 <
 -12 12 9 47.15 7.11 o
 -11 12 9 11.14 5.92 <
 -10 12 9 23.96 6.06 <
 -9 12 9 157.29 7.73 o
 -8 12 9 230.71 6.92 o
 -7 12 9 19.20 4.08 o
 -6 12 9 -0.93 3.95 <
 -5 12 9 82.42 5.06 o
 -4 12 9 69.46 4.57 o
 -3 12 9 173.50 7.00 o
 -2 12 9 98.46 6.27 o
 -1 12 9 1197.00 14.38 o
 0 12 9 734.72 11.35 o
 1 12 9 56.44 4.91 o
 2 12 9 232.48 6.38 o
 3 12 9 1.40 5.91 <
 4 12 9 0.12 6.38 <
 5 12 9 -1.81 5.73 <
 6 12 9 0.79 6.23 <
 7 12 9 2.21 6.24 <
 -11 13 9 50.52 6.94 o
 -10 13 9 15.11 5.79 <
 -9 13 9 85.67 5.74 o
 -8 13 9 2.52 4.10 <
 -7 13 9 27.10 4.37 o
 -6 13 9 238.52 6.18 o
 -5 13 9 33.95 4.25 o
 -4 13 9 9.97 3.85 <
 -3 13 9 1.02 5.08 <
 -2 13 9 760.85 12.78 o
 -1 13 9 174.38 7.04 o
 0 13 9 40.50 5.25 o
 1 13 9 116.92 6.09 o
 2 13 9 32.36 6.89 o
 3 13 9 58.79 7.64 o
 4 13 9 209.28 9.51 o
 5 13 9 92.33 8.03 o
 6 13 9 3.02 5.99 <
 -11 14 9 7.72 6.18 <
 -10 14 9 129.00 7.75 o
 -9 14 9 67.88 5.12 o
 -8 14 9 282.09 7.75 o
 -7 14 9 104.27 5.72 o
 -6 14 9 54.34 4.40 o
 -5 14 9 51.63 4.45 o
 -4 14 9 -0.08 3.42 <
 -3 14 9 10.49 5.21 <
 -2 14 9 13.09 5.14 <
 -1 14 9 222.43 7.79 o
 0 14 9 86.63 5.58 o
 1 14 9 94.29 6.02 o
 2 14 9 509.47 13.08 o
 3 14 9 191.79 9.62 o
 4 14 9 -3.21 6.57 <
 5 14 9 40.58 7.21 o
 6 14 9 4.65 6.45 <
 -10 15 9 23.97 6.85 <
 -9 15 9 315.92 9.70 o
 -8 15 9 182.76 6.98 o
 -7 15 9 0.69 4.13 <
 -6 15 9 61.29 4.85 o
 -5 15 9 4.50 3.85 <
 -4 15 9 515.62 8.74 o
 -3 15 9 59.93 6.02 o
 -2 15 9 11.11 5.65 <
 -1 15 9 16.93 5.21 <
 0 15 9 145.08 7.01 o
 1 15 9 451.78 10.16 o
 2 15 9 -2.79 6.67 <
 3 15 9 82.76 8.34 o
 4 15 9 54.01 7.91 o
 5 15 9 34.14 7.59 o
 -10 16 9 305.75 9.93 o
 -9 16 9 24.46 5.84 o
 -8 16 9 65.14 5.67 o
 -7 16 9 223.61 7.23 o
 -6 16 9 8.04 4.26 <
 -5 16 9 41.89 4.46 o
 -4 16 9 65.62 7.48 o
 -3 16 9 -3.58 5.19 <
 -2 16 9 212.62 8.75 o
 -1 16 9 1.06 5.75 <
 0 16 9 16.14 5.19 <
 1 16 9 32.82 7.69 o
 2 16 9 80.08 8.41 o
 3 16 9 6.66 6.60 <
 4 16 9 331.94 12.27 o
 -9 17 9 257.60 8.74 o
 -8 17 9 38.45 5.51 o
 -7 17 9 -4.26 4.53 <
 -6 17 9 13.97 4.58 <
 -5 17 9 5.14 3.68 <
 -4 17 9 44.48 7.27 o
 -3 17 9 177.83 10.35 o
 -2 17 9 3.24 6.08 <
 -1 17 9 208.21 8.83 o
 0 17 9 100.81 8.41 o
 1 17 9 6.69 7.29 <
 2 17 9 37.98 7.80 o
 3 17 9 563.26 14.64 o
 -8 18 9 45.44 5.17 o
 -7 18 9 103.00 6.29 o
 -6 18 9 51.27 4.88 o
 -5 18 9 2.12 6.35 <
 -4 18 9 111.24 9.81 o
 -3 18 9 28.72 8.33 <
 -2 18 9 260.10 11.39 o
 -1 18 9 58.96 8.55 o
 0 18 9 158.43 10.46 o
 1 18 9 412.61 13.55 o
 2 18 9 23.99 8.01 <
 -7 19 9 16.34 6.42 <
 -6 19 9 6.42 5.99 <
 -5 19 9 -4.68 7.59 <
 -4 19 9 16.24 8.65 <
 -3 19 9 34.55 8.79 <
 -2 19 9 -5.82 8.42 <
 -1 19 9 143.88 10.56 o
 0 19 9 606.16 16.16 o
 1 19 9 -0.79 7.77 <
 -6 20 9 9.03 6.58 <
 -5 20 9 3.45 8.10 <
 -4 20 9 11.17 8.41 <
 -3 20 9 3.97 8.93 <
 -2 20 9 159.13 11.04 o
 -1 20 9 142.84 11.35 o
 -1 -27 10 12.20 7.79 <
 0 -27 10 4.88 7.59 <
 1 -27 10 59.25 7.92 o
 2 -27 10 217.88 10.31 o
 3 -27 10 10.15 7.42 <
 4 -27 10 22.77 6.60 <
 5 -27 10 5.36 4.98 <
 -3 -26 10 35.00 8.74 o
 -2 -26 10 14.15 8.09 <
 -1 -26 10 29.11 7.74 <
 0 -26 10 64.22 8.25 o
 1 -26 10 29.78 7.31 o
 2 -26 10 -0.18 7.18 <
 3 -26 10 5.38 6.52 <
 4 -26 10 197.36 9.38 o
 5 -26 10 185.99 7.19 o
 6 -26 10 5.16 4.99 <
 -4 -25 10 47.67 9.12 o
 -3 -25 10 265.62 11.70 o
 -2 -25 10 321.55 12.06 o
 -1 -25 10 90.29 8.78 o
 0 -25 10 30.24 6.41 o
 1 -25 10 23.96 7.14 <
 2 -25 10 58.72 7.49 o
 3 -25 10 181.71 9.20 o
 4 -25 10 5.96 5.74 <
 5 -25 10 20.25 5.15 <
 6 -25 10 188.98 7.46 o
 7 -25 10 0.80 5.62 <
 -5 -24 10 307.52 12.58 o
 -4 -24 10 396.73 13.37 o
 -3 -24 10 30.46 8.01 <
 -2 -24 10 150.16 9.55 o
 -1 -24 10 105.90 8.77 o
 0 -24 10 0.44 6.66 <
 1 -24 10 33.57 7.30 o
 2 -24 10 26.66 6.19 o
 3 -24 10 1.04 5.54 <
 4 -24 10 267.09 9.47 o
 5 -24 10 169.69 6.81 o
 6 -24 10 31.19 5.06 o
 7 -24 10 106.66 7.08 o
 8 -24 10 67.63 6.84 o
 -6 -23 10 279.15 10.81 o
 -5 -23 10 294.07 12.50 o
 -4 -23 10 309.77 11.93 o
 -3 -23 10 569.71 14.07 o
 -2 -23 10 283.96 11.08 o
 -1 -23 10 28.75 7.40 <
 0 -23 10 36.42 7.05 o
 1 -23 10 50.04 6.55 o
 2 -23 10 48.74 6.30 o
 3 -23 10 114.71 7.34 o
 4 -23 10 9.46 5.41 <
 5 -23 10 390.40 9.61 o
 6 -23 10 390.98 8.86 o
 7 -23 10 -0.54 4.99 <
 8 -23 10 2.96 5.62 <
 9 -23 10 15.96 6.66 <
 -6 -22 10 18.48 6.96 <
 -5 -22 10 535.74 14.27 o
 -4 -22 10 389.09 12.47 o
 -3 -22 10 -4.06 6.98 <
 -2 -22 10 98.53 8.44 o
 -1 -22 10 16.90 6.85 <
 0 -22 10 148.55 8.08 o
 1 -22 10 45.45 6.21 o
 2 -22 10 101.84 6.84 o
 3 -22 10 232.14 8.64 o
 4 -22 10 166.71 6.95 o
 5 -22 10 220.68 7.68 o
 6 -22 10 33.56 4.85 o
 7 -22 10 174.54 6.13 o
 8 -22 10 8.52 5.98 <
 9 -22 10 52.66 6.90 o
 -7 -21 10 6.30 7.58 <
 -6 -21 10 273.99 11.17 o
 -5 -21 10 34.03 7.66 o
 -4 -21 10 84.80 7.99 o
 -3 -21 10 68.23 7.14 o
 -2 -21 10 5.31 6.83 <
 -1 -21 10 16.99 6.02 <
 0 -21 10 90.78 6.87 o
 1 -21 10 93.00 6.61 o
 2 -21 10 192.54 7.53 o
 3 -21 10 296.29 8.95 o
 4 -21 10 1.52 4.85 <
 5 -21 10 132.33 6.33 o
 6 -21 10 107.85 5.27 o
 7 -21 10 2.34 4.65 <
 8 -21 10 282.37 9.13 o
 9 -21 10 191.71 8.70 o
 10 -21 10 1.11 6.21 <
 -8 -20 10 32.95 8.40 <
 -7 -20 10 11.68 7.10 <
 -6 -20 10 -1.51 6.96 <
 -5 -20 10 353.18 11.56 o
 -4 -20 10 5.98 6.79 <
 -3 -20 10 79.38 8.13 o
 -2 -20 10 29.52 6.10 o
 -1 -20 10 47.91 6.21 o
 0 -20 10 9.40 5.09 <
 1 -20 10 382.85 9.27 o
 2 -20 10 51.91 5.55 o
 3 -20 10 70.82 6.11 o
 4 -20 10 111.22 6.47 o
 5 -20 10 63.91 5.33 o
 6 -20 10 90.40 4.75 o
 7 -20 10 164.77 6.53 o
 8 -20 10 33.80 4.36 o
 9 -20 10 38.06 4.80 o
 10 -20 10 64.48 7.38 o
 -8 -19 10 145.52 9.60 o
 -7 -19 10 318.53 11.84 o
 -6 -19 10 204.92 9.24 o
 -5 -19 10 20.47 6.92 <
 -4 -19 10 112.39 8.27 o
 -3 -19 10 13.86 6.07 <
 -2 -19 10 581.11 11.54 o
 -1 -19 10 415.90 9.92 o
 0 -19 10 55.17 5.59 o
 1 -19 10 246.53 7.65 o
 2 -19 10 76.98 5.47 o
 3 -19 10 0.37 4.39 <
 4 -19 10 6.31 4.38 <
 5 -19 10 -0.67 3.88 <
 6 -19 10 19.20 3.62 o
 7 -19 10 40.54 4.55 o
 8 -19 10 312.62 7.48 o
 9 -19 10 50.05 4.80 o
 10 -19 10 38.65 6.72 o
 -9 -18 10 11.50 7.82 <
 -8 -18 10 336.80 11.80 o
 -7 -18 10 14.65 7.01 <
 -6 -18 10 214.76 9.68 o
 -5 -18 10 108.32 8.02 o
 -4 -18 10 -1.24 6.54 <
 -3 -18 10 182.64 7.93 o
 -2 -18 10 255.87 8.31 o
 -1 -18 10 21.65 5.05 o
 0 -18 10 157.88 6.45 o
 1 -18 10 111.18 5.86 o
 2 -18 10 9.96 4.02 <
 3 -18 10 358.13 8.54 o
 4 -18 10 69.13 4.98 o
 5 -18 10 21.75 4.38 o
 6 -18 10 148.29 4.97 o
 7 -18 10 74.52 5.06 o
 8 -18 10 9.05 3.62 <
 9 -18 10 90.48 5.00 o
 10 -18 10 3.57 5.75 <
 11 -18 10 3.05 6.80 <
 -9 -17 10 67.53 8.23 o
 -8 -17 10 71.01 8.01 o
 -7 -17 10 445.74 9.75 o
 -6 -17 10 369.97 11.18 o
 -5 -17 10 90.68 7.58 o
 -4 -17 10 189.42 8.23 o
 -3 -17 10 78.60 6.41 o
 -2 -17 10 90.61 6.00 o
 -1 -17 10 323.49 8.29 o
 0 -17 10 125.97 5.68 o
 1 -17 10 174.27 6.52 o
 2 -17 10 377.45 7.98 o
 3 -17 10 0.34 4.50 <
 4 -17 10 64.30 4.78 o
 5 -17 10 389.34 7.57 o
 6 -17 10 223.67 5.74 o
 7 -17 10 240.40 5.93 o
 8 -17 10 141.36 4.99 o
 9 -17 10 1.75 3.67 <
 10 -17 10 4.81 5.75 <
 11 -17 10 12.36 6.55 <
 -10 -16 10 9.47 7.36 <
 -9 -16 10 26.10 7.15 <
 -8 -16 10 78.86 7.59 o
 -7 -16 10 15.24 4.48 <
 -6 -16 10 295.86 10.01 o
 -5 -16 10 204.24 7.87 o
 -4 -16 10 4.97 5.02 <
 -3 -16 10 67.73 5.67 o
 -2 -16 10 105.39 5.79 o
 -1 -16 10 95.83 5.53 o
 0 -16 10 82.71 5.18 o
 1 -16 10 3.25 3.48 <
 2 -16 10 15.13 3.80 <
 3 -16 10 97.81 5.55 o
 4 -16 10 37.83 4.00 o
 5 -16 10 44.46 3.98 o
 6 -16 10 353.14 7.39 o
 7 -16 10 14.20 3.40 o
 8 -16 10 195.60 5.79 o
 9 -16 10 20.66 3.73 o
 10 -16 10 1.90 4.41 <
 11 -16 10 85.12 7.76 o
 -10 -15 10 31.22 7.53 o
 -9 -15 10 49.15 7.27 o
 -8 -15 10 22.89 6.60 <
 -7 -15 10 189.12 6.08 o
 -6 -15 10 59.87 5.58 o
 -5 -15 10 381.08 9.67 o
 -4 -15 10 132.52 6.68 o
 -3 -15 10 26.45 4.73 o
 -2 -15 10 188.63 6.55 o
 -1 -15 10 -3.07 3.73 <
 0 -15 10 125.85 5.19 o
 1 -15 10 1.30 3.46 <
 2 -15 10 170.85 5.59 o
 3 -15 10 254.61 6.89 o
 4 -15 10 376.71 7.25 o
 5 -15 10 656.83 8.56 o
 6 -15 10 6.64 2.96 <
 7 -15 10 196.62 5.71 o
 8 -15 10 4.32 3.21 <
 9 -15 10 165.78 5.08 o
 10 -15 10 144.30 6.40 o
 11 -15 10 86.29 7.77 o
 -10 -14 10 -0.71 6.98 <
 -9 -14 10 80.99 7.71 o
 -8 -14 10 47.05 3.65 o
 -7 -14 10 3.37 3.53 <
 -6 -14 10 458.82 8.88 o
 -5 -14 10 59.33 5.64 o
 -4 -14 10 382.51 8.85 o
 -3 -14 10 574.11 9.95 o
 -2 -14 10 492.96 8.90 o
 -1 -14 10 240.60 6.35 o
 0 -14 10 7.17 3.49 <
 1 -14 10 -2.67 3.36 <
 2 -14 10 130.80 4.83 o
 3 -14 10 105.53 4.56 o
 4 -14 10 0.91 3.43 <
 5 -14 10 954.62 11.64 o
 6 -14 10 166.34 6.24 o
 7 -14 10 0.08 3.04 <
 8 -14 10 464.72 8.39 o
 9 -14 10 42.14 4.08 o
 10 -14 10 19.91 4.20 o
 11 -14 10 28.18 6.64 o
 -11 -13 10 25.41 7.80 <
 -10 -13 10 3.58 7.18 <
 -9 -13 10 11.63 6.47 <
 -8 -13 10 2.36 2.07 <
 -7 -13 10 8.04 3.34 <
 -6 -13 10 24.55 4.04 o
 -5 -13 10 660.62 11.27 o
 -4 -13 10 631.62 10.67 o
 -3 -13 10 26.60 4.31 o
 -2 -13 10 325.11 7.40 o
 -1 -13 10 205.14 5.84 o
 0 -13 10 19.83 3.28 o
 1 -13 10 11.24 3.30 <
 2 -13 10 72.00 3.73 o
 3 -13 10 91.78 3.80 o
 4 -13 10 1438.27 12.88 o
 5 -13 10 438.59 8.18 o
 6 -13 10 14.72 4.16 <
 7 -13 10 66.69 4.49 o
 8 -13 10 127.23 5.13 o
 9 -13 10 337.37 7.38 o
 10 -13 10 312.67 7.52 o
 11 -13 10 5.60 6.24 <
 12 -13 10 16.90 7.04 <
 -11 -12 10 0.51 7.46 <
 -10 -12 10 15.66 6.56 <
 -9 -12 10 25.36 6.57 <
 -8 -12 10 27.63 2.07 o
 -7 -12 10 24.21 3.45 o
 -6 -12 10 254.43 6.53 o
 -5 -12 10 67.47 4.30 o
 -4 -12 10 145.87 6.02 o
 -3 -12 10 350.24 7.52 o
 -2 -12 10 26.06 3.95 o
 -1 -12 10 123.72 4.91 o
 0 -12 10 91.70 4.06 o
 1 -12 10 123.41 4.20 o
 2 -12 10 217.06 4.73 o
 3 -12 10 2.31 2.31 <
 4 -12 10 -0.03 1.94 <
 5 -12 10 617.18 6.07 o
 6 -12 10 265.48 4.80 o
 7 -12 10 175.87 4.78 o
 8 -12 10 463.61 8.07 o
 9 -12 10 77.17 4.75 o
 10 -12 10 16.52 4.66 <
 11 -12 10 30.15 6.59 o
 12 -12 10 74.72 9.26 o
 -11 -11 10 0.97 6.74 <
 -10 -11 10 0.96 6.61 <
 -9 -11 10 16.58 6.56 <
 -8 -11 10 165.26 7.65 o
 -7 -11 10 0.70 2.99 <
 -6 -11 10 399.50 7.99 o
 -5 -11 10 425.80 7.96 o
 -4 -11 10 4.77 3.40 <
 -3 -11 10 466.86 8.24 o
 -2 -11 10 498.43 7.87 o
 -1 -11 10 113.56 4.29 o
 0 -11 10 968.45 9.27 o
 1 -11 10 36.50 2.87 o
 2 -11 10 191.98 4.14 o
 3 -11 10 176.58 3.10 o
 4 -11 10 86.50 3.66 o
 5 -11 10 104.86 3.71 o
 6 -11 10 243.72 6.35 o
 7 -11 10 990.92 11.66 o
 8 -11 10 0.39 3.37 <
 9 -11 10 59.18 4.54 o
 10 -11 10 4.08 4.29 <
 11 -11 10 12.77 4.80 <
 12 -11 10 136.70 10.47 o
 -12 -10 10 -2.13 7.46 <
 -11 -10 10 25.41 7.46 <
 -10 -10 10 2.47 6.32 <
 -9 -10 10 3.80 5.77 <
 -8 -10 10 23.48 5.42 o
 -7 -10 10 696.21 9.08 o
 -6 -10 10 373.05 7.36 o
 -5 -10 10 339.77 7.08 o
 -4 -10 10 653.13 8.90 o
 -3 -10 10 381.59 7.05 o
 -2 -10 10 18.34 3.34 o
 -1 -10 10 996.31 9.22 o
 0 -10 10 598.31 7.04 o
 1 -10 10 4.40 2.40 <
 2 -10 10 512.14 5.09 o
 3 -10 10 79.26 3.50 o
 4 -10 10 876.20 8.97 o
 5 -10 10 107.16 3.37 o
 6 -10 10 28.31 3.58 o
 7 -10 10 72.19 4.50 o
 8 -10 10 169.08 5.68 o
 9 -10 10 36.78 4.28 o
 10 -10 10 5.05 4.35 <
 11 -10 10 325.69 9.00 o
 12 -10 10 25.30 8.59 <
 -12 -9 10 7.11 6.64 <
 -11 -9 10 -1.69 6.80 <
 -10 -9 10 36.63 6.95 o
 -9 -9 10 140.83 7.81 o
 -8 -9 10 82.16 5.98 o
 -7 -9 10 226.82 5.50 o
 -6 -9 10 433.59 7.50 o
 -5 -9 10 211.76 5.74 o
 -4 -9 10 63.26 3.84 o
 -3 -9 10 291.72 5.91 o
 -2 -9 10 125.22 4.35 o
 -1 -9 10 210.49 4.81 o
 0 -9 10 5.72 2.36 <
 1 -9 10 49.72 2.65 o
 2 -9 10 70.11 3.32 o
 3 -9 10 190.92 4.44 o
 4 -9 10 288.44 5.67 o
 5 -9 10 472.55 7.21 o
 6 -9 10 954.84 10.67 o
 7 -9 10 60.09 4.11 o
 8 -9 10 5.22 3.34 <
 9 -9 10 6.38 3.68 <
 10 -9 10 244.49 7.45 o
 11 -9 10 220.94 8.85 o
 12 -9 10 38.72 8.65 o
 -12 -8 10 6.36 7.40 <
 -11 -8 10 11.08 6.72 <
 -10 -8 10 3.47 5.57 <
 -9 -8 10 38.71 6.27 o
 -8 -8 10 94.41 6.52 o
 -7 -8 10 370.66 6.37 o
 -6 -8 10 94.09 4.13 o
 -5 -8 10 74.29 4.04 o
 -4 -8 10 85.60 4.03 o
 -3 -8 10 297.81 5.67 o
 -2 -8 10 671.69 7.18 o
 -1 -8 10 1289.39 9.73 o
 0 -8 10 17.33 2.53 o
 1 -8 10 245.81 5.14 o
 2 -8 10 26.82 3.30 o
 3 -8 10 127.47 4.45 o
 4 -8 10 103.44 3.14 o
 5 -8 10 92.32 4.07 o
 6 -8 10 90.81 4.27 o
 7 -8 10 1780.31 14.50 o
 8 -8 10 63.23 4.50 o
 9 -8 10 48.91 4.72 o
 10 -8 10 111.92 6.08 o
 11 -8 10 -0.01 5.16 <
 12 -8 10 26.74 6.29 o
 -12 -7 10 -4.57 6.81 <
 -11 -7 10 51.64 7.30 o
 -10 -7 10 2.55 6.16 <
 -9 -7 10 0.24 5.15 <
 -8 -7 10 26.64 5.26 o
 -7 -7 10 19.04 4.72 o
 -6 -7 10 61.92 3.64 o
 -5 -7 10 333.03 6.44 o
 -4 -7 10 1276.93 11.07 o
 -3 -7 10 1188.04 9.96 o
 -2 -7 10 677.86 6.97 o
 -1 -7 10 214.97 3.62 o
 0 -7 10 7.64 0.84 o
 1 -7 10 -2.11 1.54 <
 2 -7 10 485.19 6.56 o
 3 -7 10 49.51 3.08 o
 4 -7 10 345.71 5.02 o
 5 -7 10 578.71 6.17 o
 6 -7 10 830.76 9.38 o
 7 -7 10 18.42 3.74 o
 8 -7 10 521.47 8.81 o
 9 -7 10 107.88 5.36 o
 10 -7 10 54.19 5.02 o
 11 -7 10 26.37 6.03 o
 12 -7 10 93.74 7.54 o
 -12 -6 10 -0.54 6.85 <
 -11 -6 10 8.21 6.30 <
 -10 -6 10 -0.23 5.86 <
 -9 -6 10 85.33 6.04 o
 -8 -6 10 8.28 4.80 <
 -7 -6 10 310.92 8.04 o
 -6 -6 10 115.16 4.47 o
 -5 -6 10 818.14 9.29 o
 -4 -6 10 652.12 7.97 o
 -3 -6 10 120.43 3.73 o
 -2 -6 10 49.21 2.66 o
 -1 -6 10 358.71 3.60 o
 0 -6 10 132.80 4.02 o
 1 -6 10 22.62 2.26 o
 2 -6 10 190.01 3.19 o
 3 -6 10 308.12 4.31 o
 4 -6 10 1373.96 8.28 o
 5 -6 10 308.55 4.77 o
 6 -6 10 172.25 4.53 o
 7 -6 10 214.52 5.62 o
 8 -6 10 45.14 4.45 o
 9 -6 10 169.28 6.26 o
 10 -6 10 39.22 5.15 o
 11 -6 10 26.48 5.74 o
 12 -6 10 46.79 6.80 o
 -13 -5 10 32.72 7.99 o
 -12 -5 10 23.99 7.08 <
 -11 -5 10 57.30 7.06 o
 -10 -5 10 177.28 8.53 o
 -9 -5 10 48.62 5.56 o
 -8 -5 10 0.40 4.05 <
 -7 -5 10 292.55 7.62 o
 -6 -5 10 457.08 7.30 o
 -5 -5 10 479.60 6.74 o
 -4 -5 10 1291.46 10.04 o
 -3 -5 10 610.05 6.55 o
 -2 -5 10 4.82 1.92 <
 -1 -5 10 100.79 3.82 o
 0 -5 10 37.29 2.90 o
 1 -5 10 21.61 1.28 o
 2 -5 10 27.26 1.66 o
 3 -5 10 249.23 3.24 o
 4 -5 10 1.37 2.01 <
 5 -5 10 167.39 4.06 o
 6 -5 10 145.99 4.42 o
 7 -5 10 1108.22 11.24 o
 8 -5 10 78.14 4.60 o
 9 -5 10 102.85 5.29 o
 10 -5 10 7.93 4.66 <
 11 -5 10 12.21 5.51 <
 12 -5 10 11.51 6.29 <
 -13 -4 10 67.23 8.26 o
 -12 -4 10 9.96 6.84 <
 -11 -4 10 14.45 6.22 <
 -10 -4 10 111.36 7.17 o
 -9 -4 10 2.87 4.21 <
 -8 -4 10 43.49 5.12 o
 -7 -4 10 6.17 4.05 <
 -6 -4 10 112.17 4.43 o
 -5 -4 10 572.99 7.34 o
 -4 -4 10 601.59 7.13 o
 -3 -4 10 0.90 2.12 <
 -2 -4 10 201.97 3.70 o
 -1 -4 10 1251.67 8.51 o
 0 -4 10 149.04 2.37 o
 1 -4 10 314.53 3.89 o
 2 -4 10 9.82 2.21 o
 3 -4 10 181.07 3.84 o
 4 -4 10 153.50 3.61 o
 5 -4 10 10.68 2.38 o
 6 -4 10 480.14 7.21 o
 7 -4 10 136.84 5.05 o
 8 -4 10 50.46 4.46 o
 9 -4 10 91.41 5.26 o
 10 -4 10 2.57 4.50 <
 11 -4 10 91.64 7.00 o
 -13 -3 10 3.25 7.15 <
 -12 -3 10 44.82 7.04 o
 -11 -3 10 6.00 6.13 <
 -10 -3 10 6.18 5.28 <
 -9 -3 10 8.35 4.58 <
 -8 -3 10 19.60 4.56 o
 -7 -3 10 579.61 9.63 o
 -6 -3 10 308.34 6.36 o
 -5 -3 10 72.61 3.48 o
 -4 -3 10 140.59 3.95 o
 -3 -3 10 -0.14 1.99 <
 -2 -3 10 336.05 4.78 o
 -1 -3 10 2338.57 12.05 o
 0 -3 10 351.00 5.31 o
 1 -3 10 103.79 3.63 o
 2 -3 10 1870.43 10.85 o
 3 -3 10 55.70 3.02 o
 4 -3 10 362.87 5.30 o
 5 -3 10 236.82 4.83 o
 6 -3 10 2.67 2.92 <
 7 -3 10 91.58 4.54 o
 8 -3 10 347.89 7.42 o
 9 -3 10 32.37 4.58 o
 10 -3 10 2.89 4.74 <
 11 -3 10 20.43 5.86 <
 -13 -2 10 13.62 6.83 <
 -12 -2 10 -1.42 6.24 <
 -11 -2 10 11.18 6.11 <
 -10 -2 10 0.72 5.25 <
 -9 -2 10 2.91 4.76 <
 -8 -2 10 23.68 4.56 o
 -7 -2 10 51.25 3.99 o
 -6 -2 10 581.17 8.27 o
 -5 -2 10 1378.93 11.39 o
 -4 -2 10 42.46 2.92 o
 -3 -2 10 73.59 3.13 o
 -2 -2 10 329.69 4.90 o
 -1 -2 10 483.32 5.92 o
 0 -2 10 367.75 6.23 o
 1 -2 10 393.94 6.51 o
 2 -2 10 114.14 3.89 o
 3 -2 10 1684.53 11.90 o
 4 -2 10 15.90 2.81 o
 5 -2 10 25.47 2.80 o
 6 -2 10 32.22 3.28 o
 7 -2 10 47.96 3.92 o
 8 -2 10 9.34 3.85 <
 9 -2 10 58.79 4.74 o
 10 -2 10 0.68 4.84 <
 11 -2 10 19.58 5.87 <
 -13 -1 10 86.24 8.17 o
 -12 -1 10 26.03 6.61 <
 -11 -1 10 40.72 3.68 o
 -10 -1 10 7.09 3.50 <
 -9 -1 10 7.20 3.43 <
 -8 -1 10 56.20 3.83 o
 -7 -1 10 130.88 4.71 o
 -6 -1 10 376.67 6.63 o
 -5 -1 10 63.90 3.51 o
 -4 -1 10 635.51 7.29 o
 -3 -1 10 3.01 2.41 <
 -2 -1 10 194.16 4.02 o
 -1 -1 10 64.91 3.38 o
 0 -1 10 17.61 3.20 o
 1 -1 10 310.42 5.88 o
 2 -1 10 374.43 5.45 o
 3 -1 10 54.44 3.64 o
 4 -1 10 243.86 5.52 o
 5 -1 10 266.07 5.97 o
 6 -1 10 268.13 5.21 o
 7 -1 10 49.71 3.71 o
 8 -1 10 7.77 3.47 <
 9 -1 10 10.17 3.87 <
 10 -1 10 36.13 5.26 o
 11 -1 10 7.03 6.10 <
 -13 0 10 12.59 6.11 <
 -12 0 10 75.26 7.51 o
 -11 0 10 36.34 6.40 o
 -10 0 10 0.30 2.89 <
 -9 0 10 7.41 3.14 <
 -8 0 10 304.91 6.56 o
 -7 0 10 18.73 3.19 o
 -6 0 10 10.20 2.70 <
 -5 0 10 44.09 3.22 o
 -4 0 10 464.72 6.45 o
 -3 0 10 1287.80 9.79 o
 -2 0 10 306.09 5.15 o
 -1 0 10 196.41 4.86 o
 0 0 10 379.31 5.48 o
 1 0 10 176.50 4.92 o
 2 0 10 539.80 5.99 o
 3 0 10 78.84 3.92 o
 4 0 10 4.95 3.22 <
 5 0 10 648.04 8.95 o
 6 0 10 503.80 8.55 o
 7 0 10 17.05 4.02 o
 8 0 10 237.37 7.42 o
 9 0 10 42.02 5.02 o
 10 0 10 0.40 4.19 <
 11 0 10 60.11 6.20 o
 -13 1 10 7.83 7.00 <
 -12 1 10 -0.46 6.31 <
 -11 1 10 38.66 4.14 o
 -10 1 10 147.38 4.22 o
 -9 1 10 20.01 3.32 o
 -8 1 10 252.34 6.15 o
 -7 1 10 136.26 4.76 o
 -6 1 10 239.66 5.58 o
 -5 1 10 1233.20 10.65 o
 -4 1 10 113.11 3.92 o
 -3 1 10 40.51 3.07 o
 -2 1 10 1880.19 12.88 o
 -1 1 10 2.77 2.87 <
 0 1 10 1.88 2.13 <
 1 1 10 0.01 2.93 <
 2 1 10 30.22 2.03 o
 3 1 10 703.53 9.53 o
 4 1 10 429.00 7.46 o
 5 1 10 220.71 6.15 o
 6 1 10 12.71 3.88 <
 7 1 10 275.43 7.42 o
 8 1 10 3.05 4.05 <
 9 1 10 80.49 5.95 o
 10 1 10 54.83 6.06 o
 11 1 10 23.92 5.55 o
 -13 2 10 50.38 7.46 o
 -12 2 10 58.07 7.01 o
 -11 2 10 45.40 4.38 o
 -10 2 10 69.28 5.11 o
 -9 2 10 154.32 4.62 o
 -8 2 10 24.62 3.41 o
 -7 2 10 60.22 3.58 o
 -6 2 10 1086.49 10.43 o
 -5 2 10 43.96 3.41 o
 -4 2 10 2763.67 15.36 o
 -3 2 10 1360.99 10.88 o
 -2 2 10 92.36 4.16 o
 -1 2 10 37.25 3.69 o
 0 2 10 -1.37 2.22 <
 1 2 10 10.15 3.21 <
 2 2 10 159.76 5.49 o
 3 2 10 265.09 6.68 o
 4 2 10 36.14 3.92 o
 5 2 10 781.18 10.54 o
 6 2 10 157.30 6.12 o
 7 2 10 10.21 4.56 <
 8 2 10 47.51 4.95 o
 9 2 10 54.72 5.91 o
 10 2 10 4.19 5.18 <
 -13 3 10 51.48 7.69 o
 -12 3 10 6.46 6.29 <
 -11 3 10 108.43 5.80 o
 -10 3 10 194.05 4.30 o
 -9 3 10 2.90 2.80 <
 -8 3 10 155.80 5.13 o
 -7 3 10 208.85 5.05 o
 -6 3 10 5.34 2.66 <
 -5 3 10 1688.94 12.67 o
 -4 3 10 848.50 9.04 o
 -3 3 10 408.16 6.84 o
 -2 3 10 48.26 3.87 o
 -1 3 10 -5.27 3.34 <
 0 3 10 191.89 5.68 o
 1 3 10 33.14 3.85 o
 2 3 10 126.58 4.09 o
 3 3 10 75.20 5.06 o
 4 3 10 427.97 8.16 o
 5 3 10 -1.04 4.35 <
 6 3 10 460.24 9.43 o
 7 3 10 184.79 6.97 o
 8 3 10 -0.18 3.99 <
 9 3 10 16.40 5.14 <
 10 3 10 1.26 5.25 <
 -13 4 10 18.88 6.98 <
 -12 4 10 -1.22 4.94 <
 -11 4 10 40.08 5.02 o
 -10 4 10 28.34 4.85 o
 -9 4 10 165.86 4.62 o
 -8 4 10 39.60 3.82 o
 -7 4 10 399.87 6.71 o
 -6 4 10 527.30 7.65 o
 -5 4 10 50.99 3.63 o
 -4 4 10 136.99 4.57 o
 -3 4 10 146.25 4.87 o
 -2 4 10 746.85 9.47 o
 -1 4 10 98.28 2.66 o
 0 4 10 60.80 4.53 o
 1 4 10 205.83 4.92 o
 2 4 10 111.62 3.32 o
 3 4 10 80.29 5.54 o
 4 4 10 281.96 7.24 o
 5 4 10 214.09 7.32 o
 6 4 10 55.33 5.28 o
 7 4 10 79.17 5.57 o
 8 4 10 114.34 6.04 o
 9 4 10 32.74 5.80 o
 10 4 10 38.33 6.18 o
 -13 5 10 27.01 7.24 <
 -12 5 10 3.77 6.34 <
 -11 5 10 -0.69 4.63 <
 -10 5 10 107.58 6.31 o
 -9 5 10 17.12 4.46 <
 -8 5 10 12.47 3.60 <
 -7 5 10 4.88 2.99 <
 -6 5 10 223.24 5.72 o
 -5 5 10 418.25 7.15 o
 -4 5 10 74.36 4.14 o
 -3 5 10 23.07 3.78 o
 -2 5 10 22.20 3.92 o
 -1 5 10 530.43 8.71 o
 0 5 10 234.14 6.85 o
 1 5 10 3.17 2.88 <
 2 5 10 120.17 5.99 o
 3 5 10 1013.18 13.57 o
 4 5 10 42.70 5.27 o
 5 5 10 81.76 6.14 o
 6 5 10 74.89 5.59 o
 7 5 10 46.97 5.26 o
 8 5 10 44.75 5.68 o
 9 5 10 279.82 9.66 o
 -13 6 10 57.46 7.30 o
 -12 6 10 3.42 6.02 <
 -11 6 10 2.24 4.92 <
 -10 6 10 22.73 5.09 o
 -9 6 10 12.17 4.71 <
 -8 6 10 19.40 3.77 o
 -7 6 10 195.45 5.61 o
 -6 6 10 44.67 3.94 o
 -5 6 10 194.49 5.64 o
 -4 6 10 827.02 10.41 o
 -3 6 10 85.56 4.91 o
 -2 6 10 30.34 2.35 o
 -1 6 10 288.38 7.25 o
 0 6 10 4.63 3.48 <
 1 6 10 15.50 3.42 o
 2 6 10 83.26 5.84 o
 3 6 10 6.15 3.06 <
 4 6 10 398.26 9.59 o
 5 6 10 112.87 6.65 o
 6 6 10 86.21 5.87 o
 7 6 10 44.49 5.33 o
 8 6 10 316.10 9.18 o
 9 6 10 34.91 6.48 o
 -13 7 10 6.15 6.35 <
 -12 7 10 29.33 5.77 o
 -11 7 10 19.36 5.13 <
 -10 7 10 0.44 5.07 <
 -9 7 10 30.69 4.98 o
 -8 7 10 53.58 4.13 o
 -7 7 10 88.98 4.68 o
 -6 7 10 678.94 9.28 o
 -5 7 10 270.20 6.53 o
 -4 7 10 338.23 7.42 o
 -3 7 10 856.34 11.46 o
 -2 7 10 5.40 1.90 <
 -1 7 10 92.78 5.17 o
 0 7 10 161.85 5.89 o
 1 7 10 173.05 5.75 o
 2 7 10 29.28 2.87 o
 3 7 10 366.12 5.96 o
 4 7 10 7.34 4.58 <
 5 7 10 213.90 7.98 o
 6 7 10 33.18 5.38 o
 7 7 10 58.38 5.95 o
 8 7 10 78.42 6.42 o
 9 7 10 30.45 6.64 o
 -12 8 10 35.78 5.97 o
 -11 8 10 32.13 5.67 o
 -10 8 10 3.95 5.10 <
 -9 8 10 -1.39 4.48 <
 -8 8 10 95.65 5.93 o
 -7 8 10 274.52 6.86 o
 -6 8 10 1.82 3.52 <
 -5 8 10 362.11 7.56 o
 -4 8 10 179.69 6.10 o
 -3 8 10 -0.82 4.04 <
 -2 8 10 169.21 3.27 o
 -1 8 10 18.12 4.24 o
 0 8 10 18.86 4.25 o
 1 8 10 21.56 4.10 o
 2 8 10 103.79 3.77 o
 3 8 10 19.91 5.71 <
 4 8 10 146.22 7.06 o
 5 8 10 116.03 7.01 o
 6 8 10 122.51 7.16 o
 7 8 10 455.84 11.05 o
 8 8 10 27.57 5.91 o
 -12 9 10 49.33 6.35 o
 -11 9 10 59.82 6.34 o
 -10 9 10 45.66 6.05 o
 -9 9 10 119.12 6.55 o
 -8 9 10 135.61 6.48 o
 -7 9 10 183.75 6.00 o
 -6 9 10 233.61 6.64 o
 -5 9 10 107.95 5.63 o
 -4 9 10 990.12 11.14 o
 -3 9 10 409.22 9.05 o
 -2 9 10 405.65 9.05 o
 -1 9 10 15.59 4.45 <
 0 9 10 141.47 6.28 o
 1 9 10 197.66 6.60 o
 2 9 10 -1.67 2.41 <
 3 9 10 8.96 5.41 <
 4 9 10 3.10 5.46 <
 5 9 10 197.10 8.45 o
 6 9 10 263.55 9.48 o
 7 9 10 0.48 5.65 <
 8 9 10 135.96 9.06 o
 -12 10 10 5.49 5.97 <
 -11 10 10 10.90 6.01 <
 -10 10 10 8.88 5.50 <
 -9 10 10 50.88 5.96 o
 -8 10 10 247.93 7.61 o
 -7 10 10 95.49 5.33 o
 -6 10 10 204.63 6.72 o
 -5 10 10 1465.31 13.78 o
 -4 10 10 10.67 3.51 <
 -3 10 10 463.68 9.58 o
 -2 10 10 229.42 7.37 o
 -1 10 10 -1.12 4.74 <
 0 10 10 2.20 4.01 <
 1 10 10 13.74 4.33 <
 2 10 10 31.71 3.39 o
 3 10 10 10.24 5.62 <
 4 10 10 5.50 2.14 <
 5 10 10 1.48 5.40 <
 6 10 10 114.52 7.57 o
 7 10 10 96.92 7.21 o
 -12 11 10 22.41 6.38 <
 -11 11 10 20.69 6.36 <
 -10 11 10 6.96 5.66 <
 -9 11 10 101.22 6.80 o
 -8 11 10 15.23 3.80 o
 -7 11 10 186.77 6.56 o
 -6 11 10 299.40 7.34 o
 -5 11 10 3.65 3.51 <
 -4 11 10 695.93 9.64 o
 -3 11 10 354.52 9.00 o
 -2 11 10 47.30 5.52 o
 -1 11 10 13.47 4.86 <
 0 11 10 3.65 4.51 <
 1 11 10 -0.59 3.70 <
 2 11 10 12.51 3.16 <
 3 11 10 129.98 7.95 o
 4 11 10 208.68 9.16 o
 5 11 10 320.44 10.45 o
 6 11 10 46.50 6.62 o
 7 11 10 39.21 6.50 o
 -11 12 10 13.32 6.07 <
 -10 12 10 3.39 4.29 <
 -9 12 10 11.60 5.15 <
 -8 12 10 254.55 6.94 o
 -7 12 10 2.67 3.85 <
 -6 12 10 79.14 4.82 o
 -5 12 10 334.24 7.30 o
 -4 12 10 5.17 3.61 <
 -3 12 10 218.11 7.63 o
 -2 12 10 514.83 10.55 o
 -1 12 10 24.07 5.45 o
 0 12 10 20.28 4.88 o
 1 12 10 31.36 4.63 o
 2 12 10 268.19 10.44 o
 3 12 10 358.83 11.16 o
 4 12 10 79.38 7.73 o
 5 12 10 66.23 7.39 o
 6 12 10 207.11 9.39 o
 -10 13 10 10.19 6.03 <
 -9 13 10 -3.95 4.96 <
 -8 13 10 53.73 4.95 o
 -7 13 10 60.15 5.05 o
 -6 13 10 2.41 3.68 <
 -5 13 10 137.31 5.65 o
 -4 13 10 215.99 6.01 o
 -3 13 10 69.29 6.29 o
 -2 13 10 36.33 5.05 o
 -1 13 10 56.68 5.97 o
 0 13 10 12.66 4.84 <
 1 13 10 0.45 3.72 <
 2 13 10 309.83 10.98 o
 3 13 10 5.21 6.54 <
 4 13 10 191.77 9.50 o
 5 13 10 277.52 10.89 o
 6 13 10 5.72 6.86 <
 -11 14 10 -3.39 6.03 <
 -10 14 10 3.25 6.05 <
 -9 14 10 11.99 5.31 <
 -8 14 10 2.15 4.21 <
 -7 14 10 29.91 4.30 o
 -6 14 10 202.39 6.09 o
 -5 14 10 45.20 4.21 o
 -4 14 10 1.09 3.48 <
 -3 14 10 42.50 6.02 o
 -2 14 10 27.13 5.58 o
 -1 14 10 151.18 7.32 o
 0 14 10 239.55 8.13 o
 1 14 10 -0.39 4.45 <
 2 14 10 1.84 6.68 <
 3 14 10 516.59 13.54 o
 4 14 10 298.26 11.15 o
 5 14 10 6.18 6.41 <
 -10 15 10 14.05 5.59 <
 -9 15 10 -2.47 5.20 <
 -8 15 10 139.10 6.66 o
 -7 15 10 46.24 5.10 o
 -6 15 10 4.48 3.72 <
 -5 15 10 164.50 5.81 o
 -4 15 10 4.22 5.43 <
 -3 15 10 120.99 7.05 o
 -2 15 10 493.49 11.02 o
 -1 15 10 550.46 11.80 o
 0 15 10 17.74 4.92 <
 1 15 10 7.55 6.81 <
 2 15 10 106.97 8.49 o
 3 15 10 72.14 7.92 o
 4 15 10 68.24 8.23 o
 -9 16 10 -1.32 6.05 <
 -8 16 10 15.42 4.96 <
 -7 16 10 132.69 6.53 o
 -6 16 10 241.47 6.77 o
 -5 16 10 0.99 3.57 <
 -4 16 10 88.95 7.75 o
 -3 16 10 169.69 8.11 o
 -2 16 10 -0.91 5.62 <
 -1 16 10 82.73 7.16 o
 0 16 10 77.02 8.26 o
 1 16 10 8.78 6.34 <
 2 16 10 6.99 7.67 <
 3 16 10 63.36 8.19 o
 -9 17 10 6.76 5.23 <
 -8 17 10 96.25 6.44 o
 -7 17 10 87.49 5.89 o
 -6 17 10 42.16 4.70 o
 -5 17 10 181.55 9.78 o
 -4 17 10 20.65 7.26 <
 -3 17 10 117.54 10.33 o
 -2 17 10 54.35 6.67 o
 -1 17 10 10.36 7.13 <
 0 17 10 8.52 7.33 <
 1 17 10 4.35 7.35 <
 2 17 10 4.98 7.98 <
 -7 18 10 87.26 7.24 o
 -6 18 10 272.25 9.98 o
 -5 18 10 0.46 6.65 <
 -4 18 10 412.80 13.32 o
 -3 18 10 153.41 11.27 o
 -2 18 10 26.27 8.25 <
 -1 18 10 31.51 8.37 <
 0 18 10 13.20 7.89 <
 1 18 10 1.82 7.92 <
 -6 19 10 56.04 7.11 o
 -5 19 10 349.49 12.36 o
 -4 19 10 65.47 9.05 o
 -3 19 10 135.46 10.19 o
 -2 19 10 73.62 9.76 o
 -1 19 10 69.41 9.52 o
 0 19 10 40.66 9.27 o
 2 -28 11 10.52 7.44 <
 -1 -27 11 182.86 10.78 o
 0 -27 11 1.23 7.74 <
 1 -27 11 58.02 8.12 o
 2 -27 11 21.86 7.41 <
 3 -27 11 0.72 6.60 <
 4 -27 11 19.55 6.59 <
 5 -27 11 3.99 5.23 <
 -3 -26 11 126.83 10.05 o
 -2 -26 11 196.41 10.55 o
 -1 -26 11 131.59 9.55 o
 0 -26 11 420.68 12.90 o
 1 -26 11 11.61 7.40 <
 2 -26 11 29.69 7.01 o
 3 -26 11 0.84 6.49 <
 4 -26 11 33.70 6.87 o
 5 -26 11 2.87 4.76 <
 6 -26 11 9.05 4.94 <
 -4 -25 11 15.78 8.75 <
 -3 -25 11 -1.02 7.67 <
 -2 -25 11 101.52 9.09 o
 -1 -25 11 361.07 12.21 o
 0 -25 11 101.40 8.74 o
 1 -25 11 715.98 15.22 o
 2 -25 11 23.75 7.23 <
 3 -25 11 15.83 6.01 <
 4 -25 11 32.23 6.23 o
 5 -25 11 23.06 4.67 o
 6 -25 11 29.01 5.29 o
 7 -25 11 12.29 5.67 <
 -5 -24 11 3.20 8.27 <
 -4 -24 11 112.06 9.78 o
 -3 -24 11 138.63 9.77 o
 -2 -24 11 -0.53 7.84 <
 -1 -24 11 38.83 7.66 o
 0 -24 11 262.95 10.54 o
 1 -24 11 12.20 6.45 <
 2 -24 11 243.06 9.33 o
 3 -24 11 147.87 8.08 o
 4 -24 11 69.58 6.93 o
 5 -24 11 10.14 4.95 <
 6 -24 11 8.21 4.69 <
 7 -24 11 2.07 5.47 <
 8 -24 11 46.84 6.65 o
 -6 -23 11 6.26 8.10 <
 -5 -23 11 49.13 8.88 o
 -4 -23 11 73.02 8.81 o
 -3 -23 11 96.56 8.96 o
 -2 -23 11 407.34 12.33 o
 -1 -23 11 71.67 8.04 o
 0 -23 11 198.82 9.09 o
 1 -23 11 308.14 9.82 o
 2 -23 11 182.72 8.36 o
 3 -23 11 172.00 7.64 o
 4 -23 11 305.06 8.13 o
 5 -23 11 -2.64 4.89 <
 6 -23 11 0.25 4.23 <
 7 -23 11 204.37 8.55 o
 8 -23 11 61.89 6.62 o
 9 -23 11 48.70 6.77 o
 -6 -22 11 26.00 7.79 <
 -5 -22 11 77.83 8.81 o
 -4 -22 11 74.82 7.77 o
 -3 -22 11 91.70 8.38 o
 -2 -22 11 4.12 6.94 <
 -1 -22 11 249.75 9.52 o
 0 -22 11 79.94 7.25 o
 1 -22 11 210.61 8.36 o
 2 -22 11 299.39 9.30 o
 3 -22 11 742.44 12.52 o
 4 -22 11 2.85 4.94 <
 5 -22 11 146.06 6.67 o
 6 -22 11 18.07 4.39 o
 7 -22 11 0.53 4.37 <
 8 -22 11 131.94 7.57 o
 9 -22 11 25.25 6.43 <
 -7 -21 11 226.32 11.29 o
 -6 -21 11 -0.47 6.32 <
 -5 -21 11 9.28 7.22 <
 -4 -21 11 1.64 7.05 <
 -3 -21 11 53.23 7.01 o
 -2 -21 11 42.87 7.48 o
 -1 -21 11 4.30 5.69 <
 0 -21 11 329.07 9.61 o
 1 -21 11 41.63 5.74 o
 2 -21 11 25.59 5.21 o
 3 -21 11 76.31 5.83 o
 4 -21 11 363.03 9.30 o
 5 -21 11 206.73 7.06 o
 6 -21 11 8.96 3.79 <
 7 -21 11 93.02 5.70 o
 8 -21 11 -1.00 4.03 <
 9 -21 11 386.50 10.96 o
 10 -21 11 68.27 7.54 o
 -8 -20 11 24.57 8.18 <
 -7 -20 11 82.23 8.69 o
 -6 -20 11 7.86 6.24 <
 -5 -20 11 7.27 7.22 <
 -4 -20 11 87.19 8.14 o
 -3 -20 11 43.61 7.45 o
 -2 -20 11 385.30 10.59 o
 -1 -20 11 421.86 10.50 o
 0 -20 11 37.00 5.90 o
 1 -20 11 39.18 5.74 o
 2 -20 11 283.65 8.30 o
 3 -20 11 5.05 5.45 <
 4 -20 11 6.00 4.92 <
 5 -20 11 63.98 4.82 o
 6 -20 11 3.03 3.46 <
 7 -20 11 113.83 5.99 o
 8 -20 11 36.53 4.22 o
 9 -20 11 67.44 6.75 o
 10 -20 11 313.11 10.64 o
 -8 -19 11 114.30 9.45 o
 -7 -19 11 18.59 7.45 <
 -6 -19 11 16.28 7.15 <
 -5 -19 11 12.92 6.76 <
 -4 -19 11 15.91 6.66 <
 -3 -19 11 405.71 10.55 o
 -2 -19 11 135.12 7.51 o
 -1 -19 11 203.72 7.79 o
 0 -19 11 95.92 6.07 o
 1 -19 11 2.41 4.47 <
 2 -19 11 44.62 4.85 o
 3 -19 11 556.74 9.79 o
 4 -19 11 5.27 4.03 <
 5 -19 11 8.43 3.69 <
 6 -19 11 41.69 3.74 o
 7 -19 11 34.45 3.67 o
 8 -19 11 6.14 3.79 <
 9 -19 11 13.61 4.84 <
 10 -19 11 25.08 6.51 <
 -9 -18 11 69.93 8.43 o
 -8 -18 11 56.72 8.07 o
 -7 -18 11 34.10 7.24 o
 -6 -18 11 -8.99 6.58 <
 -5 -18 11 28.62 6.88 o
 -4 -18 11 16.07 6.45 <
 -3 -18 11 8.03 5.68 <
 -2 -18 11 204.89 7.48 o
 -1 -18 11 1212.74 14.80 o
 0 -18 11 253.78 7.61 o
 1 -18 11 121.31 5.95 o
 2 -18 11 8.82 4.65 <
 3 -18 11 114.09 5.73 o
 4 -18 11 56.81 4.85 o
 5 -18 11 0.19 3.43 <
 6 -18 11 39.88 3.42 o
 7 -18 11 20.63 3.18 o
 8 -18 11 4.07 3.53 <
 9 -18 11 48.17 4.71 o
 10 -18 11 78.47 7.40 o
 11 -18 11 40.32 7.07 o
 -9 -17 11 176.30 9.82 o
 -8 -17 11 13.57 6.81 <
 -7 -17 11 23.80 4.81 o
 -6 -17 11 15.06 6.61 <
 -5 -17 11 44.33 6.03 o
 -4 -17 11 114.17 6.96 o
 -3 -17 11 53.64 5.74 o
 -2 -17 11 352.72 8.81 o
 -1 -17 11 288.82 7.87 o
 0 -17 11 801.93 11.41 o
 1 -17 11 39.14 4.63 o
 2 -17 11 929.90 11.72 o
 3 -17 11 17.17 4.30 <
 4 -17 11 75.31 5.11 o
 5 -17 11 165.61 5.66 o
 6 -17 11 3.82 3.77 <
 7 -17 11 74.85 4.13 o
 8 -17 11 67.20 4.32 o
 9 -17 11 83.30 5.13 o
 10 -17 11 77.05 7.07 o
 11 -17 11 45.75 7.33 o
 -10 -16 11 12.40 7.55 <
 -9 -16 11 0.56 6.72 <
 -8 -16 11 296.96 10.80 o
 -7 -16 11 112.23 5.29 o
 -6 -16 11 111.34 5.85 o
 -5 -16 11 4.22 5.24 <
 -4 -16 11 117.81 6.68 o
 -3 -16 11 120.20 6.32 o
 -2 -16 11 118.17 5.86 o
 -1 -16 11 122.82 5.66 o
 0 -16 11 123.57 5.43 o
 1 -16 11 706.78 9.94 o
 2 -16 11 117.15 5.25 o
 3 -16 11 1053.94 11.41 o
 4 -16 11 244.16 6.50 o
 5 -16 11 54.64 4.44 o
 6 -16 11 13.97 4.44 <
 7 -16 11 111.76 4.68 o
 8 -16 11 10.93 3.39 <
 9 -16 11 28.69 3.94 o
 10 -16 11 46.37 6.42 o
 11 -16 11 27.51 6.59 o
 -10 -15 11 192.74 10.01 o
 -9 -15 11 292.80 10.68 o
 -8 -15 11 13.96 5.86 <
 -7 -15 11 13.53 3.78 <
 -6 -15 11 13.61 4.07 <
 -5 -15 11 79.02 6.05 o
 -4 -15 11 38.29 5.42 o
 -3 -15 11 6.18 4.34 <
 -2 -15 11 24.85 4.53 o
 -1 -15 11 1010.90 11.86 o
 0 -15 11 241.35 6.21 o
 1 -15 11 37.21 4.00 o
 2 -15 11 583.22 8.56 o
 3 -15 11 90.24 4.08 o
 4 -15 11 638.08 9.17 o
 5 -15 11 103.27 5.36 o
 6 -15 11 113.37 5.75 o
 7 -15 11 73.06 6.02 o
 8 -15 11 133.83 5.17 o
 9 -15 11 -2.33 3.46 <
 10 -15 11 113.49 7.51 o
 11 -15 11 123.20 8.36 o
 -10 -14 11 61.43 8.24 o
 -9 -14 11 152.84 8.91 o
 -8 -14 11 46.97 3.46 o
 -7 -14 11 34.98 4.48 o
 -6 -14 11 26.54 4.69 o
 -5 -14 11 44.90 5.01 o
 -4 -14 11 34.73 5.12 o
 -3 -14 11 57.93 5.08 o
 -2 -14 11 736.64 10.62 o
 -1 -14 11 167.30 5.83 o
 0 -14 11 192.61 5.51 o
 1 -14 11 1109.62 11.02 o
 2 -14 11 32.23 3.26 o
 3 -14 11 250.79 5.34 o
 4 -14 11 895.06 8.68 o
 5 -14 11 -0.08 3.47 <
 6 -14 11 23.48 3.97 o
 7 -14 11 30.74 4.49 o
 8 -14 11 26.84 4.00 o
 9 -14 11 485.66 7.99 o
 10 -14 11 10.96 4.76 <
 11 -14 11 89.78 8.38 o
 -11 -13 11 12.55 6.63 <
 -10 -13 11 188.21 9.05 o
 -9 -13 11 118.96 8.09 o
 -8 -13 11 82.95 3.81 o
 -7 -13 11 45.49 4.18 o
 -6 -13 11 8.47 3.98 <
 -5 -13 11 4.01 3.51 <
 -4 -13 11 273.68 7.31 o
 -3 -13 11 30.67 4.18 o
 -2 -13 11 525.45 8.95 o
 -1 -13 11 619.12 8.95 o
 0 -13 11 12.26 2.99 o
 1 -13 11 578.81 7.84 o
 2 -13 11 286.28 5.47 o
 3 -13 11 346.48 5.42 o
 4 -13 11 189.44 3.39 o
 5 -13 11 2.63 2.16 <
 6 -13 11 103.65 4.02 o
 7 -13 11 12.22 4.03 <
 8 -13 11 318.11 7.41 o
 9 -13 11 15.29 4.11 <
 10 -13 11 314.22 7.65 o
 11 -13 11 219.88 9.50 o
 -11 -12 11 33.60 7.26 o
 -10 -12 11 23.67 7.20 <
 -9 -12 11 140.80 8.29 o
 -8 -12 11 144.32 4.34 o
 -7 -12 11 41.36 4.00 o
 -6 -12 11 210.61 6.61 o
 -5 -12 11 88.75 5.01 o
 -4 -12 11 17.46 3.57 o
 -3 -12 11 358.64 7.42 o
 -2 -12 11 367.50 7.27 o
 -1 -12 11 292.25 6.22 o
 0 -12 11 389.50 6.49 o
 1 -12 11 538.14 6.95 o
 2 -12 11 -4.19 2.27 <
 3 -12 11 21.73 1.80 o
 4 -12 11 191.93 5.14 o
 5 -12 11 101.63 3.61 o
 6 -12 11 356.82 5.82 o
 7 -12 11 80.60 5.00 o
 8 -12 11 3.57 3.57 <
 9 -12 11 321.56 7.48 o
 10 -12 11 283.85 7.97 o
 11 -12 11 14.26 8.13 <
 -11 -11 11 5.09 6.84 <
 -10 -11 11 97.54 8.12 o
 -9 -11 11 17.21 6.41 <
 -8 -11 11 20.67 2.26 o
 -7 -11 11 105.27 4.96 o
 -6 -11 11 8.03 3.60 <
 -5 -11 11 1.30 3.30 <
 -4 -11 11 120.75 5.02 o
 -3 -11 11 197.17 5.95 o
 -2 -11 11 974.44 10.55 o
 -1 -11 11 484.55 7.39 o
 0 -11 11 46.85 3.64 o
 1 -11 11 738.37 8.06 o
 2 -11 11 17.71 2.21 o
 3 -11 11 103.72 3.71 o
 4 -11 11 58.04 3.50 o
 5 -11 11 207.17 3.13 o
 6 -11 11 88.72 4.73 o
 7 -11 11 17.33 3.75 o
 8 -11 11 2.55 3.50 <
 9 -11 11 -0.17 3.67 <
 10 -11 11 16.73 4.91 <
 11 -11 11 52.30 8.56 o
 -12 -10 11 65.08 8.69 o
 -11 -10 11 78.41 7.38 o
 -10 -10 11 6.98 6.29 <
 -9 -10 11 31.53 6.17 o
 -8 -10 11 14.72 5.38 <
 -7 -10 11 98.70 4.62 o
 -6 -10 11 195.15 6.01 o
 -5 -10 11 23.36 3.57 o
 -4 -10 11 0.43 3.19 <
 -3 -10 11 79.73 4.04 o
 -2 -10 11 225.07 5.45 o
 -1 -10 11 364.23 6.10 o
 0 -10 11 926.88 8.87 o
 1 -10 11 127.81 3.65 o
 2 -10 11 1985.24 10.54 o
 3 -10 11 331.59 5.47 o
 4 -10 11 84.54 3.83 o
 5 -10 11 58.49 4.17 o
 6 -10 11 88.38 4.50 o
 7 -10 11 112.17 5.41 o
 8 -10 11 137.24 5.73 o
 9 -10 11 0.50 3.90 <
 10 -10 11 52.10 5.42 o
 11 -10 11 189.23 10.53 o
 -12 -9 11 80.37 8.96 o
 -11 -9 11 0.18 6.88 <
 -10 -9 11 13.09 6.37 <
 -9 -9 11 96.21 6.82 o
 -8 -9 11 385.40 9.90 o
 -7 -9 11 233.04 5.97 o
 -6 -9 11 35.78 3.74 o
 -5 -9 11 42.05 3.66 o
 -4 -9 11 10.67 3.21 <
 -3 -9 11 10.08 2.84 <
 -2 -9 11 18.79 2.71 o
 -1 -9 11 682.04 7.70 o
 0 -9 11 8.29 2.70 <
 1 -9 11 3227.51 17.21 o
 2 -9 11 173.75 5.05 o
 3 -9 11 244.56 5.26 o
 4 -9 11 376.24 6.79 o
 5 -9 11 58.44 2.30 o
 6 -9 11 41.44 3.81 o
 7 -9 11 553.64 8.95 o
 8 -9 11 0.78 3.45 <
 9 -9 11 316.63 7.80 o
 10 -9 11 171.04 6.91 o
 11 -9 11 -1.61 5.68 <
 -12 -8 11 211.72 10.70 o
 -11 -8 11 5.27 6.48 <
 -10 -8 11 267.42 10.11 o
 -9 -8 11 350.47 10.13 o
 -8 -8 11 309.25 8.92 o
 -7 -8 11 75.39 4.17 o
 -6 -8 11 37.84 3.62 o
 -5 -8 11 11.01 3.23 <
 -4 -8 11 170.50 4.93 o
 -3 -8 11 32.13 3.06 o
 -2 -8 11 192.50 4.34 o
 -1 -8 11 552.85 5.86 o
 0 -8 11 592.44 3.90 o
 1 -8 11 36.31 1.86 o
 2 -8 11 770.51 8.43 o
 3 -8 11 557.21 7.19 o
 4 -8 11 133.51 3.54 o
 5 -8 11 2.14 1.93 <
 6 -8 11 11.82 3.19 <
 7 -8 11 9.33 3.65 <
 8 -8 11 252.75 6.64 o
 9 -8 11 11.45 3.98 <
 10 -8 11 169.64 6.86 o
 11 -8 11 177.21 7.61 o
 -12 -7 11 30.88 7.56 o
 -11 -7 11 381.29 11.41 o
 -10 -7 11 299.04 10.21 o
 -9 -7 11 44.54 5.93 o
 -8 -7 11 74.96 5.90 o
 -7 -7 11 37.29 5.08 o
 -6 -7 11 -1.10 2.88 <
 -5 -7 11 42.26 3.76 o
 -4 -7 11 37.33 3.46 o
 -3 -7 11 414.15 6.25 o
 -2 -7 11 784.36 7.39 o
 -1 -7 11 6.29 1.53 o
 0 -7 11 79.12 1.93 o
 1 -7 11 135.19 3.34 o
 2 -7 11 10.73 3.10 <
 3 -7 11 927.30 8.42 o
 4 -7 11 415.37 5.71 o
 5 -7 11 1.79 2.18 <
 6 -7 11 0.26 2.82 <
 7 -7 11 253.65 6.33 o
 8 -7 11 16.55 4.06 o
 9 -7 11 135.69 6.00 o
 10 -7 11 102.65 6.14 o
 11 -7 11 9.49 5.33 <
 -12 -6 11 109.37 8.62 o
 -11 -6 11 46.29 7.21 o
 -10 -6 11 270.97 9.65 o
 -9 -6 11 108.53 6.93 o
 -8 -6 11 0.34 4.45 <
 -7 -6 11 8.86 4.29 <
 -6 -6 11 228.40 5.82 o
 -5 -6 11 2.27 2.90 <
 -4 -6 11 327.75 5.84 o
 -3 -6 11 271.46 4.85 o
 -2 -6 11 47.96 2.61 o
 -1 -6 11 643.43 7.33 o
 0 -6 11 12.44 2.82 o
 1 -6 11 595.97 6.17 o
 2 -6 11 35.39 2.49 o
 3 -6 11 290.17 3.28 o
 4 -6 11 38.71 2.23 o
 5 -6 11 10.86 2.18 o
 6 -6 11 6.30 2.76 <
 7 -6 11 63.42 4.01 o
 8 -6 11 71.96 4.62 o
 9 -6 11 5.86 3.96 <
 10 -6 11 163.07 6.59 o
 11 -6 11 166.04 7.84 o
 -13 -5 11 15.53 7.63 <
 -12 -5 11 46.27 7.37 o
 -11 -5 11 159.74 8.68 o
 -10 -5 11 101.10 7.41 o
 -9 -5 11 58.34 5.94 o
 -8 -5 11 258.27 7.86 o
 -7 -5 11 35.39 4.67 o
 -6 -5 11 1.79 2.74 <
 -5 -5 11 16.94 2.82 o
 -4 -5 11 -0.08 2.50 <
 -3 -5 11 448.75 5.83 o
 -2 -5 11 328.05 4.63 o
 -1 -5 11 1102.60 8.34 o
 0 -5 11 3218.07 12.32 o
 1 -5 11 36.31 1.51 o
 2 -5 11 76.85 2.25 o
 3 -5 11 83.35 2.75 o
 4 -5 11 74.60 2.62 o
 5 -5 11 23.86 2.56 o
 6 -5 11 15.32 2.87 o
 7 -5 11 270.28 6.26 o
 8 -5 11 70.79 4.57 o
 9 -5 11 125.13 5.65 o
 10 -5 11 27.18 5.35 o
 11 -5 11 61.82 6.88 o
 -13 -4 11 60.97 8.46 o
 -12 -4 11 39.44 7.27 o
 -11 -4 11 10.36 6.12 <
 -10 -4 11 148.55 7.86 o
 -9 -4 11 51.04 5.83 o
 -8 -4 11 63.65 5.36 o
 -7 -4 11 468.55 7.87 o
 -6 -4 11 65.55 4.08 o
 -5 -4 11 0.08 2.77 <
 -4 -4 11 231.45 4.91 o
 -3 -4 11 116.79 3.42 o
 -2 -4 11 1253.48 9.65 o
 -1 -4 11 2406.27 12.68 o
 0 -4 11 22.82 1.67 o
 1 -4 11 519.51 5.03 o
 2 -4 11 10.68 2.28 o
 3 -4 11 0.94 2.21 <
 4 -4 11 3.77 2.11 <
 5 -4 11 18.29 2.52 o
 6 -4 11 2.78 2.83 <
 7 -4 11 182.26 5.52 o
 8 -4 11 39.60 4.10 o
 9 -4 11 3.83 4.06 <
 10 -4 11 21.26 5.01 o
 11 -4 11 32.44 6.44 o
 -13 -3 11 -6.46 6.76 <
 -12 -3 11 88.89 8.14 o
 -11 -3 11 135.65 8.20 o
 -10 -3 11 15.85 5.61 <
 -9 -3 11 42.56 5.36 o
 -8 -3 11 185.26 5.62 o
 -7 -3 11 1.59 3.37 <
 -6 -3 11 -0.97 2.92 <
 -5 -3 11 39.72 3.34 o
 -4 -3 11 0.83 2.49 <
 -3 -3 11 686.49 7.01 o
 -2 -3 11 399.34 5.47 o
 -1 -3 11 609.83 6.77 o
 0 -3 11 1674.51 10.58 o
 1 -3 11 31.84 2.92 o
 2 -3 11 285.56 5.01 o
 3 -3 11 16.79 2.66 o
 4 -3 11 98.45 3.61 o
 5 -3 11 5.64 2.57 <
 6 -3 11 24.85 3.13 o
 7 -3 11 53.18 4.00 o
 8 -3 11 41.07 4.30 o
 9 -3 11 -0.39 4.10 <
 10 -3 11 5.99 5.00 <
 11 -3 11 229.34 9.29 o
 -13 -2 11 39.74 6.88 o
 -12 -2 11 6.32 5.70 <
 -11 -2 11 22.87 5.85 <
 -10 -2 11 65.78 4.90 o
 -9 -2 11 9.96 4.73 <
 -8 -2 11 111.90 5.13 o
 -7 -2 11 83.75 4.58 o
 -6 -2 11 61.30 3.99 o
 -5 -2 11 22.64 3.20 o
 -4 -2 11 3.65 2.55 <
 -3 -2 11 18.33 2.69 o
 -2 -2 11 695.33 7.07 o
 -1 -2 11 693.02 7.34 o
 0 -2 11 479.63 7.37 o
 1 -2 11 1401.25 11.52 o
 2 -2 11 173.51 4.81 o
 3 -2 11 708.71 8.30 o
 4 -2 11 863.50 9.36 o
 5 -2 11 -0.40 2.88 <
 6 -2 11 1.36 3.26 <
 7 -2 11 18.89 3.21 o
 8 -2 11 23.98 3.75 o
 9 -2 11 40.27 5.19 o
 10 -2 11 168.46 7.69 o
 11 -2 11 7.46 5.79 <
 -13 -1 11 69.83 8.12 o
 -12 -1 11 100.71 8.00 o
 -11 -1 11 6.35 5.77 <
 -10 -1 11 332.97 7.54 o
 -9 -1 11 308.22 6.39 o
 -8 -1 11 2.11 3.21 <
 -7 -1 11 218.79 5.82 o
 -6 -1 11 0.62 2.77 <
 -5 -1 11 71.36 3.74 o
 -4 -1 11 111.70 3.96 o
 -3 -1 11 188.74 4.44 o
 -2 -1 11 156.05 3.93 o
 -1 -1 11 884.52 9.47 o
 0 -1 11 921.19 9.88 o
 1 -1 11 42.65 3.45 o
 2 -1 11 398.57 7.05 o
 3 -1 11 1198.45 11.04 o
 4 -1 11 33.68 3.39 o
 5 -1 11 0.95 3.21 <
 6 -1 11 2.26 3.39 <
 7 -1 11 0.94 3.72 <
 8 -1 11 237.59 7.52 o
 9 -1 11 56.46 5.23 o
 10 -1 11 2.84 5.40 <
 11 -1 11 179.41 8.96 o
 -13 0 11 30.57 7.38 o
 -12 0 11 52.53 7.07 o
 -11 0 11 407.02 11.18 o
 -10 0 11 197.06 5.52 o
 -9 0 11 136.44 4.99 o
 -8 0 11 420.57 7.71 o
 -7 0 11 15.48 3.31 o
 -6 0 11 26.17 3.32 o
 -5 0 11 -0.78 2.65 <
 -4 0 11 2.36 2.70 <
 -3 0 11 1041.25 9.26 o
 -2 0 11 316.68 6.18 o
 -1 0 11 7.51 3.15 <
 0 0 11 51.63 3.03 o
 1 0 11 60.41 3.93 o
 2 0 11 195.24 4.29 o
 3 0 11 288.88 6.15 o
 4 0 11 117.00 4.77 o
 5 0 11 196.02 5.81 o
 6 0 11 -3.43 3.64 <
 7 0 11 315.59 7.79 o
 8 0 11 0.65 4.59 <
 9 0 11 41.91 5.51 o
 10 0 11 158.59 7.57 o
 -13 1 11 47.71 7.62 o
 -12 1 11 332.12 11.10 o
 -11 1 11 63.19 5.01 o
 -10 1 11 505.61 7.75 o
 -9 1 11 543.35 8.15 o
 -8 1 11 36.44 3.51 o
 -7 1 11 93.76 4.48 o
 -6 1 11 64.87 4.04 o
 -5 1 11 33.11 3.34 o
 -4 1 11 286.24 5.70 o
 -3 1 11 32.35 3.03 o
 -2 1 11 537.11 7.76 o
 -1 1 11 183.33 5.20 o
 0 1 11 108.24 3.64 o
 1 1 11 858.47 10.08 o
 2 1 11 389.95 4.75 o
 3 1 11 229.67 6.41 o
 4 1 11 36.63 3.74 o
 5 1 11 1.67 3.54 <
 6 1 11 208.03 6.56 o
 7 1 11 60.75 5.20 o
 8 1 11 37.71 5.00 o
 9 1 11 57.32 5.98 o
 10 1 11 147.86 7.95 o
 -13 2 11 7.37 6.98 <
 -12 2 11 33.97 6.64 o
 -11 2 11 348.78 5.00 o
 -10 2 11 232.64 5.20 o
 -9 2 11 36.69 3.71 o
 -8 2 11 131.53 4.71 o
 -7 2 11 107.32 4.68 o
 -6 2 11 103.01 4.37 o
 -5 2 11 62.41 3.67 o
 -4 2 11 17.57 3.20 o
 -3 2 11 813.62 9.01 o
 -2 2 11 1.90 3.17 <
 -1 2 11 1410.61 10.23 o
 0 2 11 1337.42 12.65 o
 1 2 11 -1.71 3.29 <
 2 2 11 0.16 0.11 <
 3 2 11 835.91 11.10 o
 4 2 11 -0.20 3.55 <
 5 2 11 35.10 4.54 o
 6 2 11 157.37 6.27 o
 7 2 11 1.57 4.35 <
 8 2 11 1.13 4.30 <
 9 2 11 29.11 5.50 o
 10 2 11 92.30 7.38 o
 -13 3 11 19.24 7.31 <
 -12 3 11 60.09 7.35 o
 -11 3 11 13.86 4.48 <
 -10 3 11 26.44 4.48 o
 -9 3 11 19.00 3.33 o
 -8 3 11 28.29 3.31 o
 -7 3 11 75.72 4.07 o
 -6 3 11 -2.56 2.83 <
 -5 3 11 127.70 4.79 o
 -4 3 11 191.37 5.17 o
 -3 3 11 1.67 2.96 <
 -2 3 11 1113.56 11.48 o
 -1 3 11 2030.84 11.38 o
 0 3 11 7.40 3.46 <
 1 3 11 530.62 8.74 o
 2 3 11 860.51 11.44 o
 3 3 11 73.26 5.23 o
 4 3 11 58.11 4.65 o
 5 3 11 416.98 8.74 o
 6 3 11 6.73 4.32 <
 7 3 11 252.29 7.84 o
 8 3 11 1.66 4.50 <
 9 3 11 1.64 4.34 <
 10 3 11 129.08 7.89 o
 -13 4 11 -0.99 6.27 <
 -12 4 11 110.52 8.04 o
 -11 4 11 164.53 6.94 o
 -10 4 11 238.39 7.77 o
 -9 4 11 124.22 4.87 o
 -8 4 11 425.47 7.41 o
 -7 4 11 52.54 3.87 o
 -6 4 11 65.37 4.18 o
 -5 4 11 7.43 3.28 <
 -4 4 11 11.01 3.03 <
 -3 4 11 239.72 6.24 o
 -2 4 11 131.14 5.21 o
 -1 4 11 305.08 7.25 o
 0 4 11 2231.49 17.38 o
 1 4 11 281.09 5.20 o
 2 4 11 176.48 6.56 o
 3 4 11 99.20 6.02 o
 4 4 11 17.50 4.18 o
 5 4 11 9.51 4.45 <
 6 4 11 3.50 4.33 <
 7 4 11 -0.01 4.40 <
 8 4 11 147.90 6.90 o
 9 4 11 138.88 7.56 o
 -13 5 11 32.92 7.04 o
 -12 5 11 2.77 6.13 <
 -11 5 11 183.63 7.49 o
 -10 5 11 114.57 6.37 o
 -9 5 11 0.42 3.03 <
 -8 5 11 31.47 3.51 o
 -7 5 11 4.69 3.33 <
 -6 5 11 91.23 4.47 o
 -5 5 11 71.12 4.26 o
 -4 5 11 62.28 4.33 o
 -3 5 11 126.28 5.15 o
 -2 5 11 2.04 3.74 <
 -1 5 11 1648.69 15.36 o
 0 5 11 20.98 4.38 o
 1 5 11 74.17 3.95 o
 2 5 11 13.58 4.37 <
 3 5 11 591.46 7.63 o
 4 5 11 7.83 5.05 <
 5 5 11 23.22 4.56 o
 6 5 11 2.34 4.51 <
 7 5 11 141.62 6.96 o
 8 5 11 55.00 5.92 o
 9 5 11 32.99 6.33 o
 -13 6 11 1.45 5.06 <
 -12 6 11 122.42 8.18 o
 -11 6 11 -0.97 5.25 <
 -10 6 11 69.34 5.74 o
 -9 6 11 105.99 6.16 o
 -8 6 11 24.46 3.60 o
 -7 6 11 68.51 4.46 o
 -6 6 11 83.66 4.64 o
 -5 6 11 49.06 4.22 o
 -4 6 11 156.66 5.53 o
 -3 6 11 213.63 6.66 o
 -2 6 11 58.73 2.57 o
 -1 6 11 46.86 4.89 o
 0 6 11 298.75 7.04 o
 1 6 11 311.48 6.46 o
 2 6 11 714.42 12.07 o
 3 6 11 3.02 2.19 <
 4 6 11 170.91 7.73 o
 5 6 11 132.34 6.38 o
 6 6 11 34.94 5.12 o
 7 6 11 56.17 5.89 o
 8 6 11 92.12 6.88 o
 9 6 11 263.95 9.92 o
 -12 7 11 1.65 5.59 <
 -11 7 11 303.86 9.44 o
 -10 7 11 0.36 4.88 <
 -9 7 11 77.84 5.46 o
 -8 7 11 415.62 8.29 o
 -7 7 11 12.12 3.84 <
 -6 7 11 -0.22 3.48 <
 -5 7 11 61.97 4.63 o
 -4 7 11 110.32 5.72 o
 -3 7 11 97.64 5.59 o
 -2 7 11 24.92 1.58 o
 -1 7 11 -0.47 3.93 <
 0 7 11 49.18 4.41 o
 1 7 11 299.95 7.11 o
 2 7 11 49.49 5.91 o
 3 7 11 154.32 7.63 o
 4 7 11 228.32 8.63 o
 5 7 11 56.59 5.20 o
 6 7 11 24.54 4.93 o
 7 7 11 10.42 5.32 <
 8 7 11 0.59 5.45 <
 -12 8 11 138.58 7.90 o
 -11 8 11 27.47 6.15 o
 -10 8 11 131.04 7.20 o
 -9 8 11 457.28 10.33 o
 -8 8 11 71.44 5.24 o
 -7 8 11 138.43 6.67 o
 -6 8 11 46.46 4.59 o
 -5 8 11 40.30 4.71 o
 -4 8 11 200.87 7.08 o
 -3 8 11 5.44 4.61 <
 -2 8 11 33.99 5.22 o
 -1 8 11 284.71 7.81 o
 0 8 11 -0.08 4.02 <
 1 8 11 110.99 5.54 o
 2 8 11 166.56 7.65 o
 3 8 11 10.78 5.69 <
 4 8 11 14.45 2.70 o
 5 8 11 43.54 6.14 o
 6 8 11 112.64 6.28 o
 7 8 11 4.37 5.30 <
 8 8 11 83.42 6.75 o
 -12 9 11 97.54 7.81 o
 -11 9 11 189.21 8.73 o
 -10 9 11 156.30 7.91 o
 -9 9 11 59.84 6.25 o
 -8 9 11 416.78 9.77 o
 -7 9 11 26.96 4.22 o
 -6 9 11 26.99 4.08 o
 -5 9 11 83.45 5.60 o
 -4 9 11 95.52 5.05 o
 -3 9 11 272.62 8.41 o
 -2 9 11 250.98 7.93 o
 -1 9 11 225.26 7.51 o
 0 9 11 743.43 11.68 o
 1 9 11 528.40 9.31 o
 2 9 11 425.98 10.57 o
 3 9 11 17.73 5.84 <
 4 9 11 40.78 6.27 o
 5 9 11 1.32 5.52 <
 6 9 11 -1.00 5.54 <
 7 9 11 13.00 6.21 <
 -12 10 11 214.27 9.52 o
 -11 10 11 5.56 6.02 <
 -10 10 11 -1.66 5.61 <
 -9 10 11 92.05 6.51 o
 -8 10 11 13.79 5.04 <
 -7 10 11 369.54 7.75 o
 -6 10 11 105.45 5.71 o
 -5 10 11 3.14 3.77 <
 -4 10 11 472.95 7.93 o
 -3 10 11 7.06 4.54 <
 -2 10 11 454.89 9.84 o
 -1 10 11 1009.24 13.61 o
 0 10 11 3.58 4.38 <
 1 10 11 1162.78 17.15 o
 2 10 11 681.00 13.63 o
 3 10 11 -1.53 5.71 <
 4 10 11 10.64 6.06 <
 5 10 11 32.32 6.51 o
 6 10 11 2.19 5.89 <
 7 10 11 3.87 5.92 <
 -11 11 11 3.31 5.97 <
 -10 11 11 5.74 5.30 <
 -9 11 11 61.82 6.28 o
 -8 11 11 34.06 3.67 o
 -7 11 11 78.31 4.89 o
 -6 11 11 15.52 3.95 <
 -5 11 11 38.03 3.67 o
 -4 11 11 8.68 3.17 <
 -3 11 11 193.52 7.68 o
 -2 11 11 751.17 12.49 o
 -1 11 11 418.68 9.85 o
 0 11 11 1279.77 14.67 o
 1 11 11 217.67 6.71 o
 2 11 11 137.88 8.25 o
 3 11 11 109.75 8.01 o
 4 11 11 42.09 6.97 o
 5 11 11 16.51 6.45 <
 6 11 11 101.38 8.24 o
 -11 12 11 16.63 6.28 <
 -10 12 11 36.88 6.55 o
 -9 12 11 3.46 5.46 <
 -8 12 11 2.24 4.00 <
 -7 12 11 -1.94 3.81 <
 -6 12 11 -0.77 3.59 <
 -5 12 11 5.83 3.54 <
 -4 12 11 -2.76 2.86 <
 -3 12 11 88.24 6.13 o
 -2 12 11 385.60 9.70 o
 -1 12 11 1170.72 14.64 o
 0 12 11 5.06 4.68 <
 1 12 11 559.05 9.18 o
 2 12 11 2.34 6.35 <
 3 12 11 9.76 6.50 <
 4 12 11 60.15 7.75 o
 5 12 11 5.23 6.59 <
 6 12 11 4.35 6.44 <
 -10 13 11 1.69 5.46 <
 -9 13 11 94.98 6.62 o
 -8 13 11 14.58 4.50 <
 -7 13 11 39.12 4.51 o
 -6 13 11 10.21 4.03 <
 -5 13 11 63.95 4.07 o
 -4 13 11 42.79 3.75 o
 -3 13 11 59.73 6.38 o
 -2 13 11 121.13 6.83 o
 -1 13 11 -1.98 4.33 <
 0 13 11 350.79 9.16 o
 1 13 11 36.84 4.74 o
 2 13 11 221.66 10.13 o
 3 13 11 42.53 7.50 o
 4 13 11 -0.70 6.56 <
 5 13 11 9.88 6.80 <
 -10 14 11 119.49 7.06 o
 -9 14 11 41.51 5.69 o
 -8 14 11 64.31 5.28 o
 -7 14 11 9.24 3.96 <
 -6 14 11 47.72 4.41 o
 -5 14 11 53.41 3.80 o
 -4 14 11 21.20 5.49 <
 -3 14 11 1.69 4.95 <
 -2 14 11 59.02 6.54 o
 -1 14 11 51.00 5.61 o
 0 14 11 38.20 5.67 o
 1 14 11 145.23 9.31 o
 2 14 11 -2.17 6.95 <
 3 14 11 108.28 9.03 o
 4 14 11 49.33 7.75 o
 -10 15 11 117.26 7.18 o
 -9 15 11 93.14 7.39 o
 -8 15 11 12.42 4.53 <
 -7 15 11 22.22 4.82 o
 -6 15 11 4.80 3.63 <
 -5 15 11 -0.35 3.03 <
 -4 15 11 15.37 6.52 <
 -3 15 11 125.38 7.16 o
 -2 15 11 116.97 7.32 o
 -1 15 11 334.02 9.63 o
 0 15 11 21.14 7.47 <
 1 15 11 76.14 8.45 o
 2 15 11 44.66 7.97 o
 3 15 11 49.68 7.89 o
 -9 16 11 48.34 5.91 o
 -8 16 11 131.08 6.85 o
 -7 16 11 -0.99 4.11 <
 -6 16 11 42.49 4.50 o
 -5 16 11 -2.31 5.98 <
 -4 16 11 -1.55 6.56 <
 -3 16 11 126.92 9.69 o
 -2 16 11 171.15 8.29 o
 -1 16 11 10.15 7.28 <
 0 16 11 320.56 12.28 o
 1 16 11 -1.37 7.53 <
 2 16 11 143.79 10.04 o
 3 16 11 243.05 11.19 o
 -7 17 11 113.91 7.53 o
 -6 17 11 32.53 6.28 o
 -5 17 11 32.09 6.94 o
 -4 17 11 15.33 7.28 <
 -3 17 11 16.54 8.10 <
 -2 17 11 209.80 11.32 o
 -1 17 11 276.16 12.05 o
 0 17 11 -6.60 7.64 <
 1 17 11 281.70 12.40 o
 -7 18 11 39.44 6.03 o
 -6 18 11 6.65 7.21 <
 -5 18 11 -2.43 7.64 <
 -4 18 11 -4.67 8.34 <
 -3 18 11 394.08 13.28 o
 -2 18 11 147.11 10.89 o
 -1 18 11 103.51 10.04 o
 0 18 11 477.47 14.96 o
 -5 19 11 -0.00 8.04 <
 -4 19 11 68.83 10.12 o
 -3 19 11 22.69 9.12 <
 -2 19 11 220.39 12.04 o
 1 -28 12 243.94 11.54 o
 2 -28 12 64.04 8.59 o
 3 -28 12 2.63 7.45 <
 -1 -27 12 28.08 8.25 <
 0 -27 12 92.46 9.37 o
 1 -27 12 105.86 9.34 o
 2 -27 12 7.49 6.91 <
 3 -27 12 8.41 6.79 <
 4 -27 12 96.84 7.90 o
 5 -27 12 100.76 6.79 o
 -3 -26 12 52.15 9.25 o
 -2 -26 12 139.60 10.30 o
 -1 -26 12 7.99 7.23 <
 0 -26 12 22.40 7.91 <
 1 -26 12 31.04 7.97 <
 2 -26 12 40.16 7.47 o
 3 -26 12 218.28 9.49 o
 4 -26 12 515.47 12.56 o
 5 -26 12 11.76 5.63 <
 6 -26 12 88.76 6.23 o
 -4 -25 12 496.95 14.85 o
 -3 -25 12 243.34 11.54 o
 -2 -25 12 50.31 8.58 o
 -1 -25 12 21.90 7.72 <
 0 -25 12 3.19 7.04 <
 1 -25 12 4.22 6.74 <
 2 -25 12 4.39 6.13 <
 3 -25 12 28.84 6.39 o
 4 -25 12 282.04 9.56 o
 5 -25 12 388.13 9.68 o
 6 -25 12 103.96 6.96 o
 7 -25 12 102.13 7.27 o
 -5 -24 12 98.74 10.24 o
 -4 -24 12 5.49 8.09 <
 -3 -24 12 246.32 11.72 o
 -2 -24 12 236.77 10.92 o
 -1 -24 12 94.42 8.71 o
 0 -24 12 17.83 7.20 <
 1 -24 12 19.08 6.53 <
 2 -24 12 34.59 6.27 o
 3 -24 12 70.35 6.77 o
 4 -24 12 87.11 6.38 o
 5 -24 12 97.59 6.27 o
 6 -24 12 364.43 8.71 o
 7 -24 12 3.87 5.42 <
 8 -24 12 34.67 6.36 o
 -6 -23 12 44.21 9.27 o
 -5 -23 12 96.28 9.47 o
 -4 -23 12 343.06 12.44 o
 -3 -23 12 65.50 8.49 o
 -2 -23 12 0.54 7.09 <
 -1 -23 12 9.10 7.13 <
 0 -23 12 50.77 6.69 o
 1 -23 12 91.03 7.33 o
 2 -23 12 17.89 5.71 <
 3 -23 12 -0.15 5.63 <
 4 -23 12 512.98 10.83 o
 5 -23 12 554.16 10.57 o
 6 -23 12 25.74 4.74 o
 7 -23 12 393.56 10.19 o
 8 -23 12 107.91 7.56 o
 9 -23 12 4.80 6.11 <
 -6 -22 12 410.26 13.48 o
 -5 -22 12 540.13 14.25 o
 -4 -22 12 1.38 7.23 <
 -3 -22 12 22.39 7.42 <
 -2 -22 12 1.95 6.99 <
 -1 -22 12 13.02 6.31 <
 0 -22 12 74.03 7.02 o
 1 -22 12 1.86 5.57 <
 2 -22 12 133.72 7.18 o
 3 -22 12 770.25 12.26 o
 4 -22 12 29.29 5.35 o
 5 -22 12 88.20 5.85 o
 6 -22 12 361.91 7.88 o
 7 -22 12 3.50 4.35 <
 8 -22 12 45.81 6.22 o
 9 -22 12 109.65 7.81 o
 -7 -21 12 337.73 12.63 o
 -6 -21 12 79.49 7.97 o
 -5 -21 12 155.26 9.88 o
 -4 -21 12 168.99 9.70 o
 -3 -21 12 87.76 8.40 o
 -2 -21 12 126.27 8.17 o
 -1 -21 12 34.31 6.35 o
 0 -21 12 -2.07 4.80 <
 1 -21 12 123.47 6.93 o
 2 -21 12 402.37 9.88 o
 3 -21 12 47.11 5.33 o
 4 -21 12 105.54 5.64 o
 5 -21 12 46.96 5.01 o
 6 -21 12 127.71 5.30 o
 7 -21 12 61.31 5.11 o
 8 -21 12 196.71 8.16 o
 9 -21 12 1.89 6.53 <
 -8 -20 12 56.81 8.85 o
 -7 -20 12 139.08 9.60 o
 -6 -20 12 297.58 10.03 o
 -5 -20 12 369.22 11.75 o
 -4 -20 12 66.23 7.73 o
 -3 -20 12 87.05 7.99 o
 -2 -20 12 11.16 5.93 <
 -1 -20 12 148.68 7.86 o
 0 -20 12 19.78 5.47 <
 1 -20 12 16.53 5.24 <
 2 -20 12 102.71 5.75 o
 3 -20 12 70.12 5.48 o
 4 -20 12 11.43 4.10 <
 5 -20 12 207.00 6.59 o
 6 -20 12 61.96 4.12 o
 7 -20 12 19.60 3.57 o
 8 -20 12 103.96 7.14 o
 9 -20 12 30.14 5.20 o
 10 -20 12 19.04 7.15 <
 -8 -19 12 347.24 12.21 o
 -7 -19 12 377.91 12.35 o
 -6 -19 12 161.21 8.34 o
 -5 -19 12 324.17 11.10 o
 -4 -19 12 53.91 7.44 o
 -3 -19 12 29.39 6.37 o
 -2 -19 12 245.64 8.81 o
 -1 -19 12 -0.77 5.07 <
 0 -19 12 45.90 5.51 o
 1 -19 12 34.96 5.19 o
 2 -19 12 259.85 7.57 o
 3 -19 12 665.79 10.32 o
 4 -19 12 252.28 6.68 o
 5 -19 12 1.55 3.67 <
 6 -19 12 186.34 5.35 o
 7 -19 12 14.39 2.74 o
 8 -19 12 4.95 2.97 <
 9 -19 12 6.15 5.76 <
 10 -19 12 19.29 6.50 <
 -9 -18 12 60.14 8.27 o
 -8 -18 12 -2.51 6.57 <
 -7 -18 12 142.32 9.06 o
 -6 -18 12 78.28 5.92 o
 -5 -18 12 10.98 6.66 <
 -4 -18 12 122.85 7.10 o
 -3 -18 12 122.86 6.91 o
 -2 -18 12 62.88 5.82 o
 -1 -18 12 190.33 7.51 o
 0 -18 12 0.73 4.46 <
 1 -18 12 -0.27 4.05 <
 2 -18 12 207.88 6.77 o
 3 -18 12 127.90 5.81 o
 4 -18 12 32.02 4.15 o
 5 -18 12 343.03 7.40 o
 6 -18 12 15.49 2.65 o
 7 -18 12 101.24 6.39 o
 8 -18 12 205.79 5.74 o
 9 -18 12 27.27 6.12 o
 10 -18 12 -0.99 5.92 <
 -9 -17 12 0.24 6.95 <
 -8 -17 12 283.38 10.80 o
 -7 -17 12 0.26 3.79 <
 -6 -17 12 185.22 7.08 o
 -5 -17 12 287.11 9.00 o
 -4 -17 12 7.46 5.42 <
 -3 -17 12 32.41 5.31 o
 -2 -17 12 346.46 8.56 o
 -1 -17 12 177.09 6.43 o
 0 -17 12 18.65 4.42 o
 1 -17 12 555.01 9.61 o
 2 -17 12 -0.84 3.74 <
 3 -17 12 240.98 6.56 o
 4 -17 12 259.26 6.18 o
 5 -17 12 87.22 4.32 o
 6 -17 12 370.38 8.70 o
 7 -17 12 234.24 7.53 o
 8 -17 12 10.65 4.28 <
 9 -17 12 41.76 5.94 o
 10 -17 12 2.62 5.93 <
 11 -17 12 19.90 6.75 <
 -10 -16 12 15.56 7.38 <
 -9 -16 12 63.92 7.80 o
 -8 -16 12 103.35 7.76 o
 -7 -16 12 412.98 9.03 o
 -6 -16 12 394.31 8.70 o
 -5 -16 12 324.58 8.62 o
 -4 -16 12 354.84 9.38 o
 -3 -16 12 141.46 6.66 o
 -2 -16 12 6.11 4.44 <
 -1 -16 12 4.47 4.07 <
 0 -16 12 233.68 6.49 o
 1 -16 12 81.94 4.55 o
 2 -16 12 416.89 7.79 o
 3 -16 12 25.41 3.60 o
 4 -16 12 687.64 8.64 o
 5 -16 12 631.18 7.87 o
 6 -16 12 0.69 2.68 <
 7 -16 12 55.39 5.51 o
 8 -16 12 5.81 4.04 <
 9 -16 12 24.93 4.26 o
 10 -16 12 91.23 7.38 o
 11 -16 12 79.53 7.78 o
 -10 -15 12 -1.71 6.98 <
 -9 -15 12 4.33 6.45 <
 -8 -15 12 104.22 7.67 o
 -7 -15 12 5.57 4.26 <
 -6 -15 12 568.29 10.14 o
 -5 -15 12 482.63 9.57 o
 -4 -15 12 85.94 6.07 o
 -3 -15 12 261.11 7.74 o
 -2 -15 12 15.11 4.36 <
 -1 -15 12 45.49 4.21 o
 0 -15 12 47.55 4.14 o
 1 -15 12 101.81 4.70 o
 2 -15 12 191.11 5.32 o
 3 -15 12 131.24 4.45 o
 4 -15 12 487.62 6.59 o
 5 -15 12 181.27 3.38 o
 6 -15 12 77.93 3.12 o
 7 -15 12 2.37 3.73 <
 8 -15 12 89.24 5.78 o
 9 -15 12 57.04 4.96 o
 10 -15 12 74.96 6.93 o
 11 -15 12 4.82 6.98 <
 -10 -14 12 57.46 7.77 o
 -9 -14 12 52.82 7.34 o
 -8 -14 12 18.82 3.09 o
 -7 -14 12 294.06 7.35 o
 -6 -14 12 44.17 4.77 o
 -5 -14 12 634.01 10.39 o
 -4 -14 12 900.52 12.11 o
 -3 -14 12 83.03 5.24 o
 -2 -14 12 9.88 4.02 <
 -1 -14 12 397.28 7.70 o
 0 -14 12 6.36 3.15 <
 1 -14 12 401.31 7.04 o
 2 -14 12 123.49 4.11 o
 3 -14 12 222.54 4.63 o
 4 -14 12 481.84 4.75 o
 5 -14 12 392.37 7.39 o
 6 -14 12 -0.55 4.32 <
 7 -14 12 184.97 4.57 o
 8 -14 12 -1.67 3.92 <
 9 -14 12 -0.55 3.91 <
 10 -14 12 4.35 4.51 <
 11 -14 12 9.50 6.54 <
 -11 -13 12 3.39 7.31 <
 -10 -13 12 11.69 7.21 <
 -9 -13 12 84.91 7.68 o
 -8 -13 12 7.77 2.85 <
 -7 -13 12 43.80 4.26 o
 -6 -13 12 857.98 11.63 o
 -5 -13 12 130.52 5.73 o
 -4 -13 12 82.69 5.09 o
 -3 -13 12 282.21 7.06 o
 -2 -13 12 158.13 5.69 o
 -1 -13 12 215.68 5.80 o
 0 -13 12 18.78 3.41 o
 1 -13 12 -1.53 2.92 <
 2 -13 12 506.60 6.60 o
 3 -13 12 152.41 2.72 o
 4 -13 12 128.53 4.53 o
 5 -13 12 136.20 4.87 o
 6 -13 12 74.37 4.31 o
 7 -13 12 46.30 4.72 o
 8 -13 12 526.84 9.47 o
 9 -13 12 74.69 5.27 o
 10 -13 12 0.27 4.63 <
 11 -13 12 44.44 8.66 o
 -11 -12 12 -1.12 5.91 <
 -10 -12 12 15.67 6.29 <
 -9 -12 12 5.12 6.40 <
 -8 -12 12 115.87 4.58 o
 -7 -12 12 347.42 7.58 o
 -6 -12 12 5.51 3.80 <
 -5 -12 12 481.34 8.74 o
 -4 -12 12 35.84 3.95 o
 -3 -12 12 285.57 6.97 o
 -2 -12 12 49.37 4.13 o
 -1 -12 12 29.90 3.30 o
 0 -12 12 46.28 3.58 o
 1 -12 12 35.65 3.21 o
 2 -12 12 38.34 2.51 o
 3 -12 12 329.94 5.74 o
 4 -12 12 1075.86 10.57 o
 5 -12 12 63.07 3.52 o
 6 -12 12 47.01 4.21 o
 7 -12 12 400.77 8.45 o
 8 -12 12 193.14 6.49 o
 9 -12 12 0.59 4.28 <
 10 -12 12 -2.94 4.98 <
 11 -12 12 91.18 9.53 o
 -11 -11 12 6.95 7.18 <
 -10 -11 12 17.97 6.69 <
 -9 -11 12 137.40 8.19 o
 -8 -11 12 23.52 2.86 o
 -7 -11 12 400.85 7.85 o
 -6 -11 12 430.63 8.37 o
 -5 -11 12 35.30 4.24 o
 -4 -11 12 355.39 7.21 o
 -3 -11 12 136.52 5.04 o
 -2 -11 12 23.62 3.61 o
 -1 -11 12 3.00 2.97 <
 0 -11 12 27.25 3.22 o
 1 -11 12 879.72 8.06 o
 2 -11 12 245.52 4.21 o
 3 -11 12 178.69 4.20 o
 4 -11 12 266.10 5.66 o
 5 -11 12 651.14 5.99 o
 6 -11 12 280.05 6.96 o
 7 -11 12 75.61 4.88 o
 8 -11 12 100.49 5.24 o
 9 -11 12 66.21 5.21 o
 10 -11 12 4.74 4.88 <
 11 -11 12 4.14 7.29 <
 -12 -10 12 2.37 7.63 <
 -11 -10 12 -0.51 6.76 <
 -10 -10 12 163.28 8.87 o
 -9 -10 12 9.27 5.56 <
 -8 -10 12 357.14 9.70 o
 -7 -10 12 154.67 5.68 o
 -6 -10 12 129.39 5.39 o
 -5 -10 12 107.36 5.02 o
 -4 -10 12 43.61 3.83 o
 -3 -10 12 43.50 3.57 o
 -2 -10 12 212.38 4.91 o
 -1 -10 12 161.73 4.53 o
 0 -10 12 180.19 4.38 o
 1 -10 12 729.61 9.16 o
 2 -10 12 11.21 3.25 <
 3 -10 12 73.81 3.89 o
 4 -10 12 72.07 4.31 o
 5 -10 12 1.58 1.94 <
 6 -10 12 364.85 7.21 o
 7 -10 12 506.34 8.72 o
 8 -10 12 10.77 4.09 <
 9 -10 12 55.31 4.93 o
 10 -10 12 154.72 6.74 o
 -12 -9 12 11.82 7.54 <
 -11 -9 12 5.58 6.64 <
 -10 -9 12 2.46 6.28 <
 -9 -9 12 43.66 6.31 o
 -8 -9 12 -2.10 4.63 <
 -7 -9 12 708.95 9.52 o
 -6 -9 12 91.28 4.71 o
 -5 -9 12 40.68 3.90 o
 -4 -9 12 22.58 3.51 o
 -3 -9 12 67.10 3.78 o
 -2 -9 12 19.56 2.65 o
 -1 -9 12 83.84 3.09 o
 0 -9 12 191.25 3.72 o
 1 -9 12 58.51 1.99 o
 2 -9 12 302.20 6.12 o
 3 -9 12 33.74 3.25 o
 4 -9 12 142.06 4.44 o
 5 -9 12 125.12 3.56 o
 6 -9 12 117.56 4.98 o
 7 -9 12 62.78 4.46 o
 8 -9 12 133.87 5.53 o
 9 -9 12 54.45 5.13 o
 10 -9 12 154.00 6.97 o
 11 -9 12 7.82 5.14 <
 -12 -8 12 -0.04 7.26 <
 -11 -8 12 -0.73 6.11 <
 -10 -8 12 2.26 6.33 <
 -9 -8 12 13.18 5.63 <
 -8 -8 12 284.16 8.58 o
 -7 -8 12 3.54 3.30 <
 -6 -8 12 337.14 7.13 o
 -5 -8 12 34.79 3.64 o
 -4 -8 12 707.50 8.97 o
 -3 -8 12 258.85 5.39 o
 -2 -8 12 73.90 3.12 o
 -1 -8 12 117.53 2.90 o
 0 -8 12 -0.07 1.40 <
 1 -8 12 398.13 4.84 o
 2 -8 12 57.84 3.71 o
 3 -8 12 19.05 2.63 o
 4 -8 12 6.31 2.33 <
 5 -8 12 196.99 4.35 o
 6 -8 12 453.56 7.39 o
 7 -8 12 16.02 3.53 o
 8 -8 12 139.99 5.58 o
 9 -8 12 145.51 6.21 o
 10 -8 12 7.75 4.84 <
 11 -8 12 -0.00 5.48 <
 -12 -7 12 14.25 6.61 <
 -11 -7 12 26.06 6.77 <
 -10 -7 12 141.81 8.28 o
 -9 -7 12 16.16 5.63 <
 -8 -7 12 104.53 6.47 o
 -7 -7 12 310.99 6.88 o
 -6 -7 12 42.56 3.63 o
 -5 -7 12 1191.62 11.69 o
 -4 -7 12 1863.65 13.50 o
 -3 -7 12 175.02 4.24 o
 -2 -7 12 41.67 2.63 o
 -1 -7 12 325.68 5.85 o
 0 -7 12 169.44 4.84 o
 1 -7 12 350.01 4.93 o
 2 -7 12 73.80 2.99 o
 3 -7 12 23.35 2.69 o
 4 -7 12 747.85 7.62 o
 5 -7 12 518.03 6.60 o
 6 -7 12 101.70 4.35 o
 7 -7 12 155.04 5.33 o
 8 -7 12 8.29 3.77 <
 9 -7 12 58.89 4.99 o
 10 -7 12 3.00 4.69 <
 11 -7 12 2.93 5.19 <
 -12 -6 12 34.61 7.64 o
 -11 -6 12 8.99 5.87 <
 -10 -6 12 39.29 6.10 o
 -9 -6 12 365.81 9.78 o
 -8 -6 12 99.78 6.29 o
 -7 -6 12 201.01 7.04 o
 -6 -6 12 701.32 9.26 o
 -5 -6 12 634.04 8.07 o
 -4 -6 12 7.28 2.70 <
 -3 -6 12 151.98 4.06 o
 -2 -6 12 159.25 3.47 o
 -1 -6 12 98.22 3.79 o
 0 -6 12 478.58 6.97 o
 1 -6 12 328.95 5.95 o
 2 -6 12 293.28 4.67 o
 3 -6 12 122.53 2.20 o
 4 -6 12 124.10 3.36 o
 5 -6 12 110.37 3.49 o
 6 -6 12 246.35 5.15 o
 7 -6 12 180.15 5.38 o
 8 -6 12 409.72 7.79 o
 9 -6 12 2.25 4.34 <
 10 -6 12 -1.62 4.74 <
 11 -6 12 8.55 5.96 <
 -12 -5 12 0.42 6.48 <
 -11 -5 12 55.76 7.26 o
 -10 -5 12 105.50 7.37 o
 -9 -5 12 110.38 6.84 o
 -8 -5 12 169.17 7.09 o
 -7 -5 12 321.76 7.81 o
 -6 -5 12 15.15 2.98 o
 -5 -5 12 555.00 7.57 o
 -4 -5 12 194.73 4.73 o
 -3 -5 12 100.97 3.48 o
 -2 -5 12 27.03 2.68 o
 -1 -5 12 -2.41 2.31 <
 0 -5 12 6.03 2.27 <
 1 -5 12 515.26 3.95 o
 2 -5 12 153.75 3.06 o
 3 -5 12 355.72 5.13 o
 4 -5 12 272.75 4.51 o
 5 -5 12 86.05 3.43 o
 6 -5 12 103.63 4.02 o
 7 -5 12 652.45 8.98 o
 8 -5 12 9.25 3.80 <
 9 -5 12 36.56 4.55 o
 10 -5 12 3.86 4.72 <
 11 -5 12 12.73 6.05 <
 -13 -4 12 22.15 7.66 <
 -12 -4 12 3.39 6.77 <
 -11 -4 12 -0.17 6.02 <
 -10 -4 12 45.43 6.31 o
 -9 -4 12 47.89 5.76 o
 -8 -4 12 7.27 3.63 <
 -7 -4 12 363.88 7.38 o
 -6 -4 12 441.39 7.64 o
 -5 -4 12 14.10 3.04 o
 -4 -4 12 248.78 5.19 o
 -3 -4 12 164.41 3.94 o
 -2 -4 12 73.67 3.01 o
 -1 -4 12 40.02 2.93 o
 0 -4 12 349.37 4.81 o
 1 -4 12 84.42 2.87 o
 2 -4 12 64.62 2.97 o
 3 -4 12 249.66 4.79 o
 4 -4 12 99.54 3.41 o
 5 -4 12 684.86 7.63 o
 6 -4 12 40.82 3.38 o
 7 -4 12 6.36 3.28 <
 8 -4 12 144.36 5.49 o
 9 -4 12 15.74 4.38 <
 10 -4 12 12.28 5.55 <
 11 -4 12 22.07 5.82 <
 -13 -3 12 -0.52 7.33 <
 -12 -3 12 41.79 7.39 o
 -11 -3 12 -5.53 6.04 <
 -10 -3 12 46.18 5.69 o
 -9 -3 12 91.26 4.93 o
 -8 -3 12 290.92 7.12 o
 -7 -3 12 58.67 4.37 o
 -6 -3 12 3.43 3.21 <
 -5 -3 12 187.57 5.09 o
 -4 -3 12 4.35 2.68 <
 -3 -3 12 150.26 4.24 o
 -2 -3 12 432.54 5.85 o
 -1 -3 12 297.01 5.27 o
 0 -3 12 1160.30 9.27 o
 1 -3 12 858.42 8.91 o
 2 -3 12 3.32 2.56 <
 3 -3 12 25.08 3.11 o
 4 -3 12 1064.73 10.32 o
 5 -3 12 25.26 3.19 o
 6 -3 12 243.42 5.91 o
 7 -3 12 144.98 4.99 o
 8 -3 12 5.41 3.41 <
 9 -3 12 21.32 4.47 o
 10 -3 12 6.01 5.68 <
 11 -3 12 67.77 7.28 o
 -13 -2 12 -1.53 6.99 <
 -12 -2 12 -2.08 6.73 <
 -11 -2 12 41.67 6.59 o
 -10 -2 12 17.62 4.37 o
 -9 -2 12 199.43 5.65 o
 -8 -2 12 55.33 4.17 o
 -7 -2 12 472.12 8.08 o
 -6 -2 12 302.72 6.37 o
 -5 -2 12 60.62 3.63 o
 -4 -2 12 14.36 2.71 o
 -3 -2 12 88.80 3.64 o
 -2 -2 12 3.56 2.30 <
 -1 -2 12 75.67 3.26 o
 0 -2 12 105.51 4.31 o
 1 -2 12 356.65 6.64 o
 2 -2 12 1751.14 12.90 o
 3 -2 12 433.28 7.23 o
 4 -2 12 2.46 3.04 <
 5 -2 12 270.34 6.01 o
 6 -2 12 158.84 5.49 o
 7 -2 12 221.31 6.75 o
 8 -2 12 12.21 4.45 <
 9 -2 12 12.80 4.77 <
 10 -2 12 14.33 5.93 <
 -13 -1 12 -1.74 6.90 <
 -12 -1 12 2.54 6.24 <
 -11 -1 12 39.18 6.60 o
 -10 -1 12 -2.52 3.42 <
 -9 -1 12 81.79 4.45 o
 -8 -1 12 259.04 6.61 o
 -7 -1 12 72.16 4.34 o
 -6 -1 12 291.94 6.29 o
 -5 -1 12 340.97 6.52 o
 -4 -1 12 296.11 5.68 o
 -3 -1 12 756.75 8.32 o
 -2 -1 12 242.24 4.93 o
 -1 -1 12 337.83 6.52 o
 0 -1 12 116.60 4.66 o
 1 -1 12 708.64 9.09 o
 2 -1 12 601.10 7.99 o
 3 -1 12 0.22 2.89 <
 4 -1 12 4.56 3.29 <
 5 -1 12 257.39 6.36 o
 6 -1 12 193.73 6.04 o
 7 -1 12 68.20 4.97 o
 8 -1 12 110.98 6.09 o
 9 -1 12 98.52 5.97 o
 10 -1 12 49.07 6.62 o
 -13 0 12 -3.70 6.76 <
 -12 0 12 19.01 6.87 <
 -11 0 12 9.06 4.19 <
 -10 0 12 1.32 3.36 <
 -9 0 12 4.16 3.96 <
 -8 0 12 72.95 4.57 o
 -7 0 12 198.20 5.66 o
 -6 0 12 6.28 3.36 <
 -5 0 12 852.80 9.50 o
 -4 0 12 180.09 4.83 o
 -3 0 12 90.57 3.74 o
 -2 0 12 146.27 5.04 o
 -1 0 12 360.26 6.98 o
 0 0 12 2.74 2.43 <
 1 0 12 50.74 4.07 o
 2 0 12 25.03 2.79 o
 3 0 12 101.10 4.53 o
 4 0 12 966.24 10.97 o
 5 0 12 185.63 5.87 o
 6 0 12 87.22 5.08 o
 7 0 12 345.70 8.25 o
 8 0 12 71.99 5.54 o
 9 0 12 13.92 5.05 <
 10 0 12 13.10 5.45 <
 -13 1 12 16.34 7.35 <
 -12 1 12 0.57 6.29 <
 -11 1 12 5.67 4.01 <
 -10 1 12 31.77 3.81 o
 -9 1 12 477.36 8.92 o
 -8 1 12 18.71 3.59 o
 -7 1 12 168.43 5.55 o
 -6 1 12 660.99 9.09 o
 -5 1 12 953.99 10.20 o
 -4 1 12 68.33 3.80 o
 -3 1 12 617.51 7.93 o
 -2 1 12 158.02 5.24 o
 -1 1 12 143.01 4.30 o
 0 1 12 30.43 2.96 o
 1 1 12 750.76 9.89 o
 2 1 12 352.94 5.02 o
 3 1 12 562.30 9.42 o
 4 1 12 131.09 5.27 o
 5 1 12 489.48 8.87 o
 6 1 12 469.22 9.13 o
 7 1 12 97.10 5.98 o
 8 1 12 148.69 6.71 o
 9 1 12 21.35 5.53 <
 10 1 12 50.68 6.28 o
 -13 2 12 18.30 7.56 <
 -12 2 12 58.64 7.38 o
 -11 2 12 136.23 5.61 o
 -10 2 12 334.81 5.98 o
 -9 2 12 1.12 3.05 <
 -8 2 12 262.23 6.22 o
 -7 2 12 677.32 9.20 o
 -6 2 12 19.09 3.23 o
 -5 2 12 75.50 4.06 o
 -4 2 12 1741.05 13.41 o
 -3 2 12 58.97 3.88 o
 -2 2 12 37.44 3.92 o
 -1 2 12 15.99 2.94 o
 0 2 12 0.59 3.73 <
 1 2 12 773.75 10.43 o
 2 2 12 2.40 3.61 <
 3 2 12 53.49 4.91 o
 4 2 12 227.66 6.30 o
 5 2 12 127.57 5.83 o
 6 2 12 354.04 8.44 o
 7 2 12 196.59 7.21 o
 8 2 12 1.72 4.59 <
 9 2 12 37.95 6.44 o
 10 2 12 45.35 6.62 o
 -13 3 12 -2.04 6.60 <
 -12 3 12 61.39 7.52 o
 -11 3 12 99.84 5.68 o
 -10 3 12 10.27 3.13 <
 -9 3 12 50.85 3.67 o
 -8 3 12 129.00 4.84 o
 -7 3 12 153.11 5.21 o
 -6 3 12 773.56 9.47 o
 -5 3 12 788.79 9.73 o
 -4 3 12 157.72 5.08 o
 -3 3 12 76.10 4.51 o
 -2 3 12 107.41 5.08 o
 -1 3 12 218.50 4.46 o
 0 3 12 112.65 5.45 o
 1 3 12 -0.76 3.53 <
 2 3 12 580.50 9.99 o
 3 3 12 642.85 10.94 o
 4 3 12 212.41 6.59 o
 5 3 12 334.80 8.15 o
 6 3 12 91.58 5.63 o
 7 3 12 107.47 6.48 o
 8 3 12 238.58 7.79 o
 9 3 12 18.44 5.52 <
 -13 4 12 5.40 6.62 <
 -12 4 12 12.59 6.38 <
 -11 4 12 57.99 5.70 o
 -10 4 12 101.51 6.41 o
 -9 4 12 2.43 3.07 <
 -8 4 12 6.57 3.23 <
 -7 4 12 170.73 5.54 o
 -6 4 12 5.29 3.24 <
 -5 4 12 323.96 6.87 o
 -4 4 12 160.61 5.40 o
 -3 4 12 64.96 4.59 o
 -2 4 12 -0.59 3.37 <
 -1 4 12 68.11 5.04 o
 0 4 12 133.62 5.92 o
 1 4 12 7.26 2.71 <
 2 4 12 9.23 4.00 <
 3 4 12 758.29 12.16 o
 4 4 12 1085.90 14.62 o
 5 4 12 6.16 4.34 <
 6 4 12 102.52 5.96 o
 7 4 12 20.93 5.10 o
 8 4 12 32.96 5.19 o
 9 4 12 143.45 7.52 o
 -13 5 12 0.90 6.55 <
 -12 5 12 29.77 6.64 o
 -11 5 12 14.55 5.34 <
 -10 5 12 51.92 5.78 o
 -9 5 12 13.81 3.31 o
 -8 5 12 2.59 3.35 <
 -7 5 12 292.69 6.94 o
 -6 5 12 88.20 4.90 o
 -5 5 12 3.65 3.52 <
 -4 5 12 784.68 10.39 o
 -3 5 12 177.03 6.13 o
 -2 5 12 163.45 6.11 o
 -1 5 12 26.21 4.54 o
 0 5 12 161.62 6.29 o
 1 5 12 121.18 4.27 o
 2 5 12 170.66 7.08 o
 3 5 12 190.07 7.74 o
 4 5 12 36.62 5.66 o
 5 5 12 253.91 7.55 o
 6 5 12 20.19 5.11 <
 7 5 12 61.65 5.72 o
 8 5 12 36.12 5.54 o
 9 5 12 0.32 5.62 <
 -12 6 12 5.67 6.33 <
 -11 6 12 12.18 5.56 <
 -10 6 12 11.32 5.26 <
 -9 6 12 9.61 3.85 <
 -8 6 12 245.33 6.37 o
 -7 6 12 9.04 4.03 <
 -6 6 12 158.76 6.02 o
 -5 6 12 359.10 7.69 o
 -4 6 12 40.58 4.79 o
 -3 6 12 156.09 6.23 o
 -2 6 12 125.87 2.72 o
 -1 6 12 45.40 4.91 o
 0 6 12 46.64 4.10 o
 1 6 12 191.62 5.71 o
 2 6 12 -2.05 4.90 <
 3 6 12 553.35 11.48 o
 4 6 12 83.89 6.80 o
 5 6 12 12.43 4.49 <
 6 6 12 146.45 6.63 o
 7 6 12 33.57 5.53 o
 8 6 12 56.68 6.35 o
 -12 7 12 18.84 5.50 <
 -11 7 12 9.57 5.75 <
 -10 7 12 13.96 5.22 <
 -9 7 12 44.14 4.45 o
 -8 7 12 5.06 3.96 <
 -7 7 12 476.82 9.11 o
 -6 7 12 20.83 4.02 o
 -5 7 12 513.41 9.35 o
 -4 7 12 423.63 9.12 o
 -3 7 12 99.89 6.01 o
 -2 7 12 1.85 4.52 <
 -1 7 12 2.72 4.12 <
 0 7 12 55.64 4.80 o
 1 7 12 -0.40 3.45 <
 2 7 12 307.23 9.12 o
 3 7 12 -2.11 5.32 <
 4 7 12 357.77 6.03 o
 5 7 12 35.66 6.47 o
 6 7 12 0.10 4.37 <
 7 7 12 23.20 6.10 <
 8 7 12 31.70 6.04 o
 -12 8 12 54.05 6.87 o
 -11 8 12 7.34 5.96 <
 -10 8 12 66.33 6.50 o
 -9 8 12 61.58 6.15 o
 -8 8 12 290.49 7.77 o
 -7 8 12 17.85 4.73 <
 -6 8 12 616.05 10.35 o
 -5 8 12 107.73 5.87 o
 -4 8 12 1005.92 13.68 o
 -3 8 12 628.71 11.35 o
 -2 8 12 134.74 6.81 o
 -1 8 12 3.81 4.27 <
 0 8 12 105.40 5.76 o
 1 8 12 91.89 5.00 o
 2 8 12 5.02 5.33 <
 3 8 12 42.00 6.52 o
 4 8 12 2.20 6.03 <
 5 8 12 469.58 11.77 o
 6 8 12 37.21 6.54 o
 7 8 12 3.65 5.64 <
 -12 9 12 21.83 6.66 <
 -11 9 12 0.25 5.81 <
 -10 9 12 28.04 5.96 o
 -9 9 12 83.68 6.95 o
 -8 9 12 93.32 5.77 o
 -7 9 12 293.45 7.79 o
 -6 9 12 4.65 4.50 <
 -5 9 12 597.02 11.14 o
 -4 9 12 781.15 10.47 o
 -3 9 12 38.33 5.51 o
 -2 9 12 63.18 5.89 o
 -1 9 12 13.49 4.54 <
 0 9 12 14.36 4.64 <
 1 9 12 73.64 4.50 o
 2 9 12 3.42 6.07 <
 3 9 12 81.90 7.53 o
 4 9 12 189.56 8.81 o
 5 9 12 138.69 8.23 o
 6 9 12 117.32 8.07 o
 7 9 12 126.11 8.23 o
 -11 10 12 13.72 6.19 <
 -10 10 12 -3.15 5.74 <
 -9 10 12 113.83 7.44 o
 -8 10 12 201.19 8.46 o
 -7 10 12 104.85 5.96 o
 -6 10 12 398.75 9.24 o
 -5 10 12 138.87 5.68 o
 -4 10 12 136.05 5.09 o
 -3 10 12 426.99 5.42 o
 -2 10 12 -3.01 4.51 <
 -1 10 12 17.08 4.83 <
 0 10 12 211.04 7.06 o
 1 10 12 9.03 4.06 <
 2 10 12 85.02 7.72 o
 3 10 12 4.95 6.27 <
 4 10 12 168.26 8.92 o
 5 10 12 177.59 9.07 o
 6 10 12 276.62 10.49 o
 -11 11 12 -2.95 6.18 <
 -10 11 12 5.70 6.17 <
 -9 11 12 0.59 5.60 <
 -8 11 12 100.93 5.87 o
 -7 11 12 176.64 7.30 o
 -6 11 12 2.08 4.12 <
 -5 11 12 134.66 5.70 o
 -4 11 12 12.24 5.25 <
 -3 11 12 181.10 7.81 o
 -2 11 12 146.75 7.28 o
 -1 11 12 1.67 4.69 <
 0 11 12 -0.96 4.10 <
 1 11 12 115.00 5.05 o
 2 11 12 14.07 6.40 <
 3 11 12 239.00 10.08 o
 4 11 12 234.07 10.01 o
 5 11 12 0.37 5.73 <
 6 11 12 139.06 8.74 o
 -11 12 12 8.66 8.04 <
 -10 12 12 7.69 6.61 <
 -9 12 12 59.18 7.18 o
 -8 12 12 18.20 4.29 o
 -7 12 12 27.63 4.53 o
 -6 12 12 48.67 4.46 o
 -5 12 12 2.53 3.95 <
 -4 12 12 167.68 7.98 o
 -3 12 12 1.69 4.87 <
 -2 12 12 121.23 6.65 o
 -1 12 12 1.29 4.79 <
 0 12 12 11.61 4.29 <
 1 12 12 51.37 4.84 o
 2 12 12 300.14 11.12 o
 3 12 12 172.19 9.34 o
 4 12 12 26.78 6.98 <
 5 12 12 199.04 10.32 o
 -10 13 12 29.07 6.47 o
 -9 13 12 47.01 5.67 o
 -8 13 12 185.76 6.96 o
 -7 13 12 15.52 4.51 <
 -6 13 12 199.21 6.41 o
 -5 13 12 299.20 6.06 o
 -4 13 12 1.76 5.09 <
 -3 13 12 151.63 7.89 o
 -2 13 12 3.67 5.50 <
 -1 13 12 26.68 5.35 o
 0 13 12 6.58 4.32 <
 1 13 12 4.74 6.60 <
 2 13 12 -4.29 7.04 <
 3 13 12 300.99 11.59 o
 4 13 12 96.15 8.78 o
 -10 14 12 8.15 6.85 <
 -9 14 12 45.76 6.21 o
 -8 14 12 73.10 5.67 o
 -7 14 12 396.45 8.83 o
 -6 14 12 146.74 5.55 o
 -5 14 12 42.37 3.65 o
 -4 14 12 10.71 5.90 <
 -3 14 12 39.49 5.82 o
 -2 14 12 128.10 7.36 o
 -1 14 12 94.70 6.73 o
 0 14 12 7.49 6.73 <
 1 14 12 123.55 9.15 o
 2 14 12 262.15 11.28 o
 3 14 12 121.55 8.82 o
 4 14 12 -0.30 7.27 <
 -9 15 12 9.25 5.27 <
 -8 15 12 233.49 7.73 o
 -7 15 12 -2.45 4.43 <
 -6 15 12 255.90 6.64 o
 -5 15 12 101.94 7.53 o
 -4 15 12 17.96 7.14 <
 -3 15 12 7.33 5.52 <
 -2 15 12 0.05 5.46 <
 -1 15 12 16.42 7.43 <
 0 15 12 109.77 9.05 o
 1 15 12 55.67 8.47 o
 2 15 12 4.72 7.69 <
 3 15 12 112.41 9.34 o
 -8 16 12 113.40 6.63 o
 -7 16 12 221.27 8.89 o
 -6 16 12 24.44 5.96 o
 -5 16 12 286.81 10.48 o
 -4 16 12 60.76 8.37 o
 -3 16 12 -0.55 7.55 <
 -2 16 12 9.82 7.71 <
 -1 16 12 20.51 7.73 <
 0 16 12 0.20 7.61 <
 1 16 12 -1.67 7.75 <
 2 16 12 48.15 8.80 o
 -7 17 12 31.43 5.88 o
 -6 17 12 231.14 9.34 o
 -5 17 12 62.97 7.75 o
 -4 17 12 111.40 9.62 o
 -3 17 12 31.40 8.33 <
 -2 17 12 18.20 8.45 <
 -1 17 12 8.20 8.03 <
 0 17 12 11.28 8.30 <
 -5 18 12 250.82 11.20 o
 -4 18 12 78.44 8.65 o
 -3 18 12 1.59 8.52 <
 -2 18 12 38.91 8.94 o
 1 -28 13 15.49 8.51 <
 2 -28 13 -3.90 7.28 <
 -1 -27 13 85.29 9.31 o
 0 -27 13 543.36 14.54 o
 1 -27 13 58.93 8.83 o
 2 -27 13 90.46 8.52 o
 3 -27 13 45.58 7.23 o
 4 -27 13 13.74 7.02 <
 5 -27 13 75.79 6.90 o
 -3 -26 13 140.59 10.50 o
 -2 -26 13 23.93 6.87 <
 -1 -26 13 99.32 9.61 o
 0 -26 13 100.74 9.15 o
 1 -26 13 532.15 13.81 o
 2 -26 13 131.37 8.76 o
 3 -26 13 33.38 6.77 o
 4 -26 13 1.27 5.80 <
 5 -26 13 126.06 7.19 o
 6 -26 13 -3.73 4.54 <
 -4 -25 13 31.78 9.09 <
 -3 -25 13 300.99 12.42 o
 -2 -25 13 82.29 8.80 o
 -1 -25 13 20.19 7.68 <
 0 -25 13 500.78 13.37 o
 1 -25 13 8.16 6.53 <
 2 -25 13 117.00 8.06 o
 3 -25 13 298.88 10.03 o
 4 -25 13 49.12 6.31 o
 5 -25 13 -3.62 4.80 <
 6 -25 13 63.71 6.13 o
 7 -25 13 3.59 5.52 <
 -5 -24 13 36.30 8.77 o
 -4 -24 13 49.35 8.88 o
 -3 -24 13 1.16 7.85 <
 -2 -24 13 148.39 10.13 o
 -1 -24 13 268.24 10.92 o
 0 -24 13 107.99 8.13 o
 1 -24 13 644.71 13.44 o
 2 -24 13 174.37 8.49 o
 3 -24 13 59.29 6.29 o
 4 -24 13 2.08 5.22 <
 5 -24 13 1.15 4.63 <
 6 -24 13 27.90 5.91 o
 7 -24 13 242.67 9.22 o
 8 -24 13 -2.25 5.77 <
 -6 -23 13 165.56 10.82 o
 -5 -23 13 19.10 7.09 <
 -4 -23 13 73.75 9.38 o
 -3 -23 13 138.70 9.54 o
 -2 -23 13 26.06 7.30 <
 -1 -23 13 58.78 7.62 o
 0 -23 13 304.74 10.39 o
 1 -23 13 9.51 6.05 <
 2 -23 13 26.45 6.13 o
 3 -23 13 47.19 6.21 o
 4 -23 13 4.54 4.60 <
 5 -23 13 10.25 4.70 <
 6 -23 13 38.13 4.77 o
 7 -23 13 -2.07 5.07 <
 8 -23 13 135.11 7.75 o
 -6 -22 13 -2.88 7.43 <
 -5 -22 13 174.06 10.45 o
 -4 -22 13 490.65 13.75 o
 -3 -22 13 140.11 9.14 o
 -2 -22 13 78.97 8.26 o
 -1 -22 13 3.05 6.03 <
 0 -22 13 135.82 8.02 o
 1 -22 13 23.58 5.66 o
 2 -22 13 142.06 7.18 o
 3 -22 13 17.92 5.25 <
 4 -22 13 16.16 4.61 <
 5 -22 13 8.86 4.39 <
 6 -22 13 12.60 4.21 <
 7 -22 13 15.80 5.01 <
 8 -22 13 -1.51 5.40 <
 9 -22 13 143.38 8.16 o
 -7 -21 13 1.62 8.52 <
 -6 -21 13 2.23 7.42 <
 -5 -21 13 82.36 8.56 o
 -4 -21 13 40.40 7.78 o
 -3 -21 13 12.10 7.23 <
 -2 -21 13 369.04 11.13 o
 -1 -21 13 756.49 13.60 o
 0 -21 13 8.16 5.49 <
 1 -21 13 0.07 4.67 <
 2 -21 13 1.63 4.86 <
 3 -21 13 33.56 5.16 o
 4 -21 13 23.57 4.09 o
 5 -21 13 81.27 5.28 o
 6 -21 13 37.18 4.56 o
 7 -21 13 84.48 6.02 o
 8 -21 13 61.89 6.36 o
 9 -21 13 8.90 5.69 <
 -8 -20 13 138.66 9.68 o
 -7 -20 13 22.11 8.01 <
 -6 -20 13 71.69 8.63 o
 -5 -20 13 3.08 7.17 <
 -4 -20 13 17.01 7.23 <
 -3 -20 13 334.82 10.71 o
 -2 -20 13 838.91 14.54 o
 -1 -20 13 19.67 5.41 <
 0 -20 13 736.92 12.69 o
 1 -20 13 16.74 4.77 <
 2 -20 13 10.23 4.76 <
 3 -20 13 -1.56 4.45 <
 4 -20 13 8.05 3.72 <
 5 -20 13 61.81 4.61 o
 6 -20 13 31.42 3.83 o
 7 -20 13 75.00 5.39 o
 8 -20 13 1.99 5.01 <
 9 -20 13 206.86 9.04 o
 10 -20 13 26.38 7.33 <
 -8 -19 13 10.56 7.29 <
 -7 -19 13 13.26 6.52 <
 -6 -19 13 5.48 5.57 <
 -5 -19 13 42.88 7.61 o
 -4 -19 13 799.79 14.69 o
 -3 -19 13 208.64 8.41 o
 -2 -19 13 8.18 5.61 <
 -1 -19 13 1137.83 15.27 o
 0 -19 13 293.62 8.49 o
 1 -19 13 509.09 9.83 o
 2 -19 13 199.58 6.87 o
 3 -19 13 9.81 4.04 <
 4 -19 13 90.80 4.97 o
 5 -19 13 46.42 4.01 o
 6 -19 13 -1.76 2.79 <
 7 -19 13 17.17 4.66 <
 8 -19 13 -1.09 4.86 <
 9 -19 13 4.53 5.65 <
 10 -19 13 275.17 10.42 o
 -9 -18 13 3.30 7.28 <
 -8 -18 13 16.73 7.02 <
 -7 -18 13 26.60 6.55 o
 -6 -18 13 6.94 4.83 <
 -5 -18 13 123.65 6.41 o
 -4 -18 13 4.23 5.47 <
 -3 -18 13 146.66 7.33 o
 -2 -18 13 444.19 9.80 o
 -1 -18 13 62.81 5.79 o
 0 -18 13 65.84 5.19 o
 1 -18 13 785.97 11.59 o
 2 -18 13 264.26 7.07 o
 3 -18 13 41.27 4.08 o
 4 -18 13 104.23 4.64 o
 5 -18 13 2.48 2.96 <
 6 -18 13 143.91 4.17 o
 7 -18 13 -0.32 4.26 <
 8 -18 13 67.39 5.58 o
 9 -18 13 140.35 7.56 o
 10 -18 13 18.70 6.17 <
 -9 -17 13 26.08 7.54 <
 -8 -17 13 167.91 8.66 o
 -7 -17 13 13.82 5.96 <
 -6 -17 13 10.31 4.52 <
 -5 -17 13 19.66 4.55 o
 -4 -17 13 245.26 8.45 o
 -3 -17 13 138.57 6.65 o
 -2 -17 13 14.31 4.34 <
 -1 -17 13 16.98 4.69 <
 0 -17 13 11.25 3.88 <
 1 -17 13 105.85 5.50 o
 2 -17 13 119.40 5.30 o
 3 -17 13 11.05 3.60 <
 4 -17 13 -1.10 2.83 <
 5 -17 13 109.81 3.77 o
 6 -17 13 -1.09 4.01 <
 7 -17 13 289.84 8.02 o
 8 -17 13 63.65 5.48 o
 9 -17 13 48.15 5.17 o
 10 -17 13 59.33 7.20 o
 -10 -16 13 8.06 6.80 <
 -9 -16 13 278.83 10.81 o
 -8 -16 13 24.65 6.74 <
 -7 -16 13 -2.27 4.44 <
 -6 -16 13 21.14 4.62 o
 -5 -16 13 10.43 4.61 <
 -4 -16 13 184.38 6.80 o
 -3 -16 13 62.47 5.56 o
 -2 -16 13 10.91 4.35 <
 -1 -16 13 825.83 11.42 o
 0 -16 13 173.26 6.01 o
 1 -16 13 17.92 3.56 o
 2 -16 13 170.79 5.28 o
 3 -16 13 377.61 6.73 o
 4 -16 13 37.85 2.94 o
 5 -16 13 28.17 3.56 o
 6 -16 13 251.76 4.92 o
 7 -16 13 31.52 4.69 o
 8 -16 13 22.51 4.40 o
 9 -16 13 28.64 4.65 o
 10 -16 13 167.02 8.44 o
 11 -16 13 108.98 8.39 o
 -10 -15 13 159.06 9.66 o
 -9 -15 13 20.11 7.02 <
 -8 -15 13 158.16 8.40 o
 -7 -15 13 69.05 5.39 o
 -6 -15 13 4.52 4.18 <
 -5 -15 13 371.67 8.75 o
 -4 -15 13 26.91 4.52 o
 -3 -15 13 438.59 9.17 o
 -2 -15 13 504.87 9.18 o
 -1 -15 13 68.43 4.56 o
 0 -15 13 318.35 7.01 o
 1 -15 13 384.15 7.13 o
 2 -15 13 96.04 3.97 o
 3 -15 13 6.84 2.60 <
 4 -15 13 20.42 3.38 o
 5 -15 13 82.96 4.70 o
 6 -15 13 12.83 3.90 <
 7 -15 13 21.01 4.18 o
 8 -15 13 34.76 4.94 o
 9 -15 13 214.63 7.17 o
 10 -15 13 264.03 9.76 o
 11 -15 13 4.53 7.09 <
 -10 -14 13 38.60 7.82 o
 -9 -14 13 67.43 7.56 o
 -8 -14 13 21.36 3.56 o
 -7 -14 13 100.67 5.32 o
 -6 -14 13 1.06 4.28 <
 -5 -14 13 121.17 6.06 o
 -4 -14 13 694.95 10.53 o
 -3 -14 13 292.22 7.48 o
 -2 -14 13 274.95 7.20 o
 -1 -14 13 839.92 10.91 o
 0 -14 13 121.74 4.50 o
 1 -14 13 1.84 2.84 <
 2 -14 13 177.71 4.22 o
 3 -14 13 103.86 4.21 o
 4 -14 13 124.56 4.61 o
 5 -14 13 19.66 3.39 o
 6 -14 13 5.27 3.41 <
 7 -14 13 136.02 5.81 o
 8 -14 13 167.69 6.40 o
 9 -14 13 133.27 6.53 o
 10 -14 13 82.93 5.89 o
 11 -14 13 372.45 13.48 o
 -11 -13 13 213.60 10.79 o
 -10 -13 13 119.83 9.03 o
 -9 -13 13 0.07 6.21 <
 -8 -13 13 14.02 3.55 <
 -7 -13 13 5.50 4.00 <
 -6 -13 13 18.11 4.22 o
 -5 -13 13 15.12 4.15 <
 -4 -13 13 39.87 4.48 o
 -3 -13 13 682.08 10.12 o
 -2 -13 13 1512.33 13.62 o
 -1 -13 13 11.67 3.54 <
 0 -13 13 191.64 5.46 o
 1 -13 13 201.04 5.06 o
 2 -13 13 29.41 2.18 o
 3 -13 13 12.32 2.63 o
 4 -13 13 153.42 4.89 o
 5 -13 13 0.48 3.33 <
 6 -13 13 97.64 5.18 o
 7 -13 13 152.21 6.23 o
 8 -13 13 -0.70 3.81 <
 9 -13 13 291.03 8.04 o
 10 -13 13 37.38 5.35 o
 11 -13 13 6.69 7.79 <
 -11 -12 13 8.92 7.75 <
 -10 -12 13 153.63 8.90 o
 -9 -12 13 54.48 6.67 o
 -8 -12 13 14.35 3.40 o
 -7 -12 13 178.53 7.62 o
 -6 -12 13 23.42 4.22 o
 -5 -12 13 17.69 3.98 o
 -4 -12 13 139.46 5.48 o
 -3 -12 13 182.86 5.67 o
 -2 -12 13 180.62 5.74 o
 -1 -12 13 684.41 8.79 o
 0 -12 13 50.64 3.58 o
 1 -12 13 46.03 2.56 o
 2 -12 13 18.85 1.91 o
 3 -12 13 11.73 2.43 o
 4 -12 13 9.38 2.99 <
 5 -12 13 20.09 4.01 o
 6 -12 13 3.56 3.69 <
 7 -12 13 57.53 5.12 o
 8 -12 13 279.18 7.56 o
 9 -12 13 29.07 4.93 o
 10 -12 13 96.83 6.42 o
 11 -12 13 48.90 8.18 o
 -11 -11 13 61.01 8.14 o
 -10 -11 13 1.46 6.33 <
 -9 -11 13 8.39 6.18 <
 -8 -11 13 74.42 4.35 o
 -7 -11 13 40.71 4.14 o
 -6 -11 13 3.99 3.58 <
 -5 -11 13 77.45 4.78 o
 -4 -11 13 27.84 3.84 o
 -3 -11 13 68.12 4.18 o
 -2 -11 13 766.14 8.76 o
 -1 -11 13 398.21 6.64 o
 0 -11 13 106.56 3.76 o
 1 -11 13 469.40 7.98 o
 2 -11 13 1138.48 11.71 o
 3 -11 13 101.64 4.32 o
 4 -11 13 31.66 4.00 o
 5 -11 13 14.18 2.42 o
 6 -11 13 47.59 4.25 o
 7 -11 13 36.43 4.32 o
 8 -11 13 120.31 5.77 o
 9 -11 13 305.05 8.11 o
 10 -11 13 8.40 4.93 <
 -11 -10 13 189.22 9.99 o
 -10 -10 13 66.50 7.54 o
 -9 -10 13 40.59 6.48 o
 -8 -10 13 0.50 3.02 <
 -7 -10 13 3.95 3.65 <
 -6 -10 13 1.95 3.66 <
 -5 -10 13 26.19 4.03 o
 -4 -10 13 45.77 3.99 o
 -3 -10 13 3.61 2.86 <
 -2 -10 13 56.02 3.41 o
 -1 -10 13 88.07 3.32 o
 0 -10 13 587.59 6.24 o
 1 -10 13 285.66 3.72 o
 2 -10 13 306.33 6.66 o
 3 -10 13 434.87 6.88 o
 4 -10 13 971.72 10.39 o
 5 -10 13 1.15 2.26 <
 6 -10 13 245.76 6.45 o
 7 -10 13 175.08 5.94 o
 8 -10 13 199.09 6.65 o
 9 -10 13 130.55 6.33 o
 10 -10 13 85.74 6.54 o
 11 -10 13 22.47 7.84 <
 -12 -9 13 328.49 12.22 o
 -11 -9 13 51.65 7.74 o
 -10 -9 13 214.83 9.54 o
 -9 -9 13 586.11 12.37 o
 -8 -9 13 25.38 5.60 o
 -7 -9 13 82.64 4.92 o
 -6 -9 13 23.53 3.93 o
 -5 -9 13 22.01 3.66 o
 -4 -9 13 2.14 2.98 <
 -3 -9 13 21.28 3.08 o
 -2 -9 13 7.71 2.51 <
 -1 -9 13 326.23 4.59 o
 0 -9 13 300.93 3.91 o
 1 -9 13 215.91 3.98 o
 2 -9 13 138.32 4.83 o
 3 -9 13 185.54 5.30 o
 4 -9 13 2.83 2.72 <
 5 -9 13 4.11 2.44 <
 6 -9 13 610.19 9.17 o
 7 -9 13 9.32 3.75 <
 8 -9 13 151.77 5.81 o
 9 -9 13 180.84 6.76 o
 10 -9 13 16.60 5.03 <
 11 -9 13 104.67 6.70 o
 -12 -8 13 18.92 7.67 <
 -11 -8 13 182.30 9.56 o
 -10 -8 13 323.06 10.77 o
 -9 -8 13 3.45 5.55 <
 -8 -8 13 80.90 6.29 o
 -7 -8 13 -0.67 3.34 <
 -6 -8 13 37.84 4.14 o
 -5 -8 13 250.25 6.26 o
 -4 -8 13 0.24 3.07 <
 -3 -8 13 21.16 2.98 o
 -2 -8 13 279.30 4.58 o
 -1 -8 13 69.86 3.58 o
 0 -8 13 288.48 5.60 o
 1 -8 13 502.72 5.58 o
 2 -8 13 12.28 2.42 o
 3 -8 13 4.94 2.48 <
 4 -8 13 0.57 2.33 <
 5 -8 13 473.17 6.60 o
 6 -8 13 92.30 3.49 o
 7 -8 13 157.33 5.44 o
 8 -8 13 74.43 4.76 o
 9 -8 13 306.63 8.05 o
 10 -8 13 65.67 5.88 o
 11 -8 13 23.60 6.01 <
 -12 -7 13 145.68 9.54 o
 -11 -7 13 124.10 8.45 o
 -10 -7 13 3.43 6.13 <
 -9 -7 13 147.03 7.46 o
 -8 -7 13 63.90 5.94 o
 -7 -7 13 7.04 3.32 <
 -6 -7 13 59.22 4.09 o
 -5 -7 13 4.68 3.41 <
 -4 -7 13 598.97 7.75 o
 -3 -7 13 216.20 4.66 o
 -2 -7 13 215.35 4.02 o
 -1 -7 13 1008.83 9.78 o
 0 -7 13 152.81 4.86 o
 1 -7 13 526.87 7.62 o
 2 -7 13 302.37 4.51 o
 3 -7 13 343.88 5.62 o
 4 -7 13 100.73 3.68 o
 5 -7 13 12.33 2.22 o
 6 -7 13 17.02 2.87 o
 7 -7 13 0.61 3.47 <
 8 -7 13 130.96 5.67 o
 9 -7 13 19.95 4.65 o
 10 -7 13 7.57 4.79 <
 11 -7 13 126.15 7.20 o
 -12 -6 13 5.63 6.94 <
 -11 -6 13 14.15 6.42 <
 -10 -6 13 14.79 6.16 <
 -9 -6 13 71.76 6.42 o
 -8 -6 13 170.78 7.28 o
 -7 -6 13 124.88 6.12 o
 -6 -6 13 0.16 2.89 <
 -5 -6 13 264.59 5.78 o
 -4 -6 13 394.57 6.37 o
 -3 -6 13 64.80 3.16 o
 -2 -6 13 1032.90 10.10 o
 -1 -6 13 144.96 4.56 o
 0 -6 13 2707.17 15.81 o
 1 -6 13 3572.88 18.07 o
 2 -6 13 158.15 3.77 o
 3 -6 13 184.63 3.37 o
 4 -6 13 95.30 3.28 o
 5 -6 13 110.59 3.60 o
 6 -6 13 3.93 2.63 <
 7 -6 13 -0.13 3.06 <
 8 -6 13 165.08 5.75 o
 9 -6 13 337.74 8.62 o
 10 -6 13 172.03 7.44 o
 11 -6 13 0.54 5.78 <
 -12 -5 13 75.02 8.23 o
 -11 -5 13 2.07 6.24 <
 -10 -5 13 64.17 6.57 o
 -9 -5 13 10.35 5.18 <
 -8 -5 13 5.08 4.54 <
 -7 -5 13 43.29 4.19 o
 -6 -5 13 23.38 3.38 o
 -5 -5 13 29.87 3.34 o
 -4 -5 13 240.34 5.21 o
 -3 -5 13 1575.97 10.62 o
 -2 -5 13 174.51 4.54 o
 -1 -5 13 649.86 7.33 o
 0 -5 13 924.03 7.93 o
 1 -5 13 1.79 1.45 <
 2 -5 13 -0.26 2.23 <
 3 -5 13 22.94 2.49 o
 4 -5 13 -0.13 2.10 <
 5 -5 13 237.96 5.21 o
 6 -5 13 -1.39 2.87 <
 7 -5 13 1.58 3.21 <
 8 -5 13 329.90 7.31 o
 9 -5 13 1.55 4.49 <
 10 -5 13 57.90 6.52 o
 11 -5 13 38.30 6.70 o
 -12 -4 13 50.52 7.42 o
 -11 -4 13 60.15 6.70 o
 -10 -4 13 3.54 5.50 <
 -9 -4 13 22.76 5.21 o
 -8 -4 13 9.62 3.67 <
 -7 -4 13 21.62 4.07 o
 -6 -4 13 37.37 3.97 o
 -5 -4 13 4.99 2.84 <
 -4 -4 13 17.17 2.90 o
 -3 -4 13 89.68 3.82 o
 -2 -4 13 560.11 6.76 o
 -1 -4 13 2.11 2.51 <
 0 -4 13 1492.12 9.20 o
 1 -4 13 12.40 2.92 o
 2 -4 13 138.94 3.96 o
 3 -4 13 331.22 6.01 o
 4 -4 13 70.41 3.55 o
 5 -4 13 5.14 2.76 <
 6 -4 13 -0.15 3.11 <
 7 -4 13 13.78 3.25 o
 8 -4 13 149.25 5.40 o
 9 -4 13 12.40 4.95 <
 10 -4 13 4.85 5.46 <
 -13 -3 13 108.67 9.07 o
 -12 -3 13 3.14 6.79 <
 -11 -3 13 14.01 6.52 <
 -10 -3 13 33.62 4.91 o
 -9 -3 13 118.37 5.41 o
 -8 -3 13 19.34 4.13 o
 -7 -3 13 24.81 3.98 o
 -6 -3 13 27.64 3.65 o
 -5 -3 13 61.38 3.79 o
 -4 -3 13 15.61 3.13 o
 -3 -3 13 209.93 4.93 o
 -2 -3 13 25.62 2.86 o
 -1 -3 13 75.12 3.58 o
 0 -3 13 431.39 6.21 o
 1 -3 13 1268.85 12.45 o
 2 -3 13 89.85 4.02 o
 3 -3 13 51.22 3.72 o
 4 -3 13 141.83 4.77 o
 5 -3 13 126.35 4.43 o
 6 -3 13 5.76 3.30 <
 7 -3 13 149.49 5.83 o
 8 -3 13 18.38 4.54 o
 9 -3 13 79.97 6.04 o
 10 -3 13 303.91 9.70 o
 -13 -2 13 14.27 7.53 <
 -12 -2 13 198.84 9.58 o
 -11 -2 13 54.44 6.85 o
 -10 -2 13 138.58 5.18 o
 -9 -2 13 67.97 4.50 o
 -8 -2 13 3.23 3.63 <
 -7 -2 13 55.03 4.34 o
 -6 -2 13 13.64 3.35 o
 -5 -2 13 52.48 3.90 o
 -4 -2 13 -0.08 2.87 <
 -3 -2 13 497.96 7.08 o
 -2 -2 13 9.62 2.69 <
 -1 -2 13 -0.81 3.24 <
 0 -2 13 297.30 6.77 o
 1 -2 13 0.09 3.25 <
 2 -2 13 352.95 6.67 o
 3 -2 13 1751.04 13.99 o
 4 -2 13 156.68 5.13 o
 5 -2 13 340.67 6.92 o
 6 -2 13 147.13 5.45 o
 7 -2 13 28.83 4.38 o
 8 -2 13 138.88 6.43 o
 9 -2 13 164.64 7.49 o
 10 -2 13 6.66 5.44 <
 -13 -1 13 139.14 9.47 o
 -12 -1 13 1.44 6.54 <
 -11 -1 13 230.57 9.35 o
 -10 -1 13 607.74 9.13 o
 -9 -1 13 35.67 4.26 o
 -8 -1 13 32.38 4.00 o
 -7 -1 13 0.92 3.27 <
 -6 -1 13 1.93 3.24 <
 -5 -1 13 23.73 3.50 o
 -4 -1 13 27.62 3.14 o
 -3 -1 13 288.90 5.73 o
 -2 -1 13 371.74 6.05 o
 -1 -1 13 336.55 6.80 o
 0 -1 13 13.06 3.52 <
 1 -1 13 249.40 6.32 o
 2 -1 13 96.62 4.74 o
 3 -1 13 202.24 5.71 o
 4 -1 13 6.57 3.29 <
 5 -1 13 -1.56 3.44 <
 6 -1 13 2.93 3.93 <
 7 -1 13 416.91 8.68 o
 8 -1 13 66.91 5.60 o
 9 -1 13 2.84 5.60 <
 10 -1 13 205.01 8.77 o
 -13 0 13 59.04 8.35 o
 -12 0 13 151.35 8.28 o
 -11 0 13 557.28 9.53 o
 -10 0 13 6.25 2.96 <
 -9 0 13 47.40 4.01 o
 -8 0 13 95.46 5.05 o
 -7 0 13 223.43 6.24 o
 -6 0 13 68.50 4.54 o
 -5 0 13 7.74 3.42 <
 -4 0 13 244.12 5.59 o
 -3 0 13 1028.38 9.92 o
 -2 0 13 5.45 3.42 <
 -1 0 13 10.63 2.73 <
 0 0 13 27.05 2.94 o
 1 0 13 161.29 5.61 o
 2 0 13 466.69 6.57 o
 3 0 13 53.26 4.00 o
 4 0 13 4.99 3.61 <
 5 0 13 79.40 5.01 o
 6 0 13 330.08 7.84 o
 7 0 13 139.75 5.99 o
 8 0 13 14.65 5.07 <
 9 0 13 11.89 5.63 <
 10 0 13 13.43 5.59 <
 -13 1 13 30.32 7.95 <
 -12 1 13 10.07 6.30 <
 -11 1 13 40.69 3.84 o
 -10 1 13 274.81 6.49 o
 -9 1 13 105.93 4.59 o
 -8 1 13 33.50 4.20 o
 -7 1 13 94.43 4.99 o
 -6 1 13 17.32 3.53 o
 -5 1 13 4.08 3.15 <
 -4 1 13 881.16 9.87 o
 -3 1 13 227.58 5.47 o
 -2 1 13 338.32 7.16 o
 -1 1 13 25.16 3.04 o
 0 1 13 2038.64 13.57 o
 1 1 13 101.13 5.24 o
 2 1 13 -2.74 2.37 <
 3 1 13 344.13 8.04 o
 4 1 13 15.30 3.75 o
 5 1 13 1.39 3.72 <
 6 1 13 35.48 4.65 o
 7 1 13 18.10 4.66 <
 8 1 13 91.73 6.32 o
 9 1 13 70.64 6.62 o
 -13 2 13 32.41 7.39 o
 -12 2 13 40.82 7.22 o
 -11 2 13 42.04 5.32 o
 -10 2 13 20.22 3.28 o
 -9 2 13 59.36 3.79 o
 -8 2 13 6.21 3.55 <
 -7 2 13 61.44 4.26 o
 -6 2 13 1.89 3.19 <
 -5 2 13 38.33 3.80 o
 -4 2 13 260.16 6.15 o
 -3 2 13 479.09 7.85 o
 -2 2 13 378.14 7.68 o
 -1 2 13 2868.95 15.40 o
 0 2 13 227.16 6.55 o
 1 2 13 173.31 6.21 o
 2 2 13 186.29 6.56 o
 3 2 13 128.07 6.18 o
 4 2 13 48.01 4.56 o
 5 2 13 115.43 5.87 o
 6 2 13 15.57 4.42 <
 7 2 13 258.73 8.02 o
 8 2 13 176.61 7.50 o
 9 2 13 2.03 5.27 <
 -13 3 13 6.81 6.82 <
 -12 3 13 9.78 6.32 <
 -11 3 13 122.97 6.60 o
 -10 3 13 48.28 3.73 o
 -9 3 13 197.14 5.36 o
 -8 3 13 437.85 7.93 o
 -7 3 13 52.47 4.25 o
 -6 3 13 26.11 3.96 o
 -5 3 13 51.11 4.07 o
 -4 3 13 151.48 5.24 o
 -3 3 13 516.38 8.82 o
 -2 3 13 886.31 11.37 o
 -1 3 13 22.42 2.71 o
 0 3 13 883.35 11.86 o
 1 3 13 329.54 7.84 o
 2 3 13 29.67 4.32 o
 3 3 13 4.56 4.60 <
 4 3 13 0.10 3.62 <
 5 3 13 15.28 4.46 <
 6 3 13 43.15 5.01 o
 7 3 13 15.24 5.19 <
 8 3 13 8.99 5.22 <
 9 3 13 198.64 8.80 o
 -12 4 13 56.00 7.24 o
 -11 4 13 83.17 6.20 o
 -10 4 13 201.90 5.50 o
 -9 4 13 163.34 5.26 o
 -8 4 13 14.64 3.76 <
 -7 4 13 75.75 4.72 o
 -6 4 13 1.95 3.44 <
 -5 4 13 1.49 3.50 <
 -4 4 13 485.44 8.51 o
 -3 4 13 94.15 5.25 o
 -2 4 13 246.23 7.04 o
 -1 4 13 1091.60 13.18 o
 0 4 13 350.86 8.20 o
 1 4 13 6.54 2.76 <
 2 4 13 23.14 4.68 o
 3 4 13 120.11 6.70 o
 4 4 13 -5.06 5.01 <
 5 4 13 28.62 4.61 o
 6 4 13 51.19 5.44 o
 7 4 13 133.56 7.15 o
 8 4 13 78.28 6.38 o
 -12 5 13 96.04 7.99 o
 -11 5 13 186.36 7.94 o
 -10 5 13 39.80 5.52 o
 -9 5 13 142.27 5.51 o
 -8 5 13 4.81 3.63 <
 -7 5 13 44.84 4.54 o
 -6 5 13 83.37 5.03 o
 -5 5 13 35.74 3.98 o
 -4 5 13 78.93 5.17 o
 -3 5 13 306.01 7.86 o
 -2 5 13 52.30 4.99 o
 -1 5 13 46.08 4.98 o
 0 5 13 57.23 5.33 o
 1 5 13 40.15 3.44 o
 2 5 13 75.71 5.91 o
 3 5 13 15.52 4.89 <
 4 5 13 36.91 5.75 o
 5 5 13 38.55 4.90 o
 6 5 13 64.08 5.79 o
 7 5 13 2.65 5.57 <
 8 5 13 137.31 7.61 o
 -12 6 13 38.18 7.10 o
 -11 6 13 191.01 8.33 o
 -10 6 13 145.08 7.36 o
 -9 6 13 52.24 4.64 o
 -8 6 13 108.18 5.35 o
 -7 6 13 57.29 4.84 o
 -6 6 13 29.06 4.53 o
 -5 6 13 50.15 4.75 o
 -4 6 13 32.85 4.57 o
 -3 6 13 167.15 6.76 o
 -2 6 13 212.87 7.37 o
 -1 6 13 82.90 5.66 o
 0 6 13 10.52 3.85 <
 1 6 13 105.74 4.81 o
 2 6 13 4.28 5.04 <
 3 6 13 -2.49 5.24 <
 4 6 13 6.41 2.51 <
 5 6 13 7.23 5.82 <
 6 6 13 -4.06 5.66 <
 7 6 13 119.36 7.49 o
 8 6 13 314.33 10.52 o
 -12 7 13 152.60 9.07 o
 -11 7 13 127.94 7.48 o
 -10 7 13 10.06 5.64 <
 -9 7 13 209.17 6.72 o
 -8 7 13 20.41 4.40 o
 -7 7 13 69.06 5.09 o
 -6 7 13 20.35 4.38 o
 -5 7 13 51.42 5.03 o
 -4 7 13 825.04 12.38 o
 -3 7 13 331.10 8.64 o
 -2 7 13 5.81 4.77 <
 -1 7 13 187.06 6.63 o
 0 7 13 58.12 4.78 o
 1 7 13 5.84 3.55 <
 2 7 13 280.74 8.55 o
 3 7 13 76.83 7.02 o
 4 7 13 15.39 5.88 <
 5 7 13 95.24 7.85 o
 6 7 13 86.19 7.18 o
 7 7 13 16.08 5.96 <
 -12 8 13 0.84 6.22 <
 -11 8 13 131.08 7.69 o
 -10 8 13 232.65 8.94 o
 -9 8 13 3.88 4.06 <
 -8 8 13 163.31 6.81 o
 -7 8 13 7.44 4.52 <
 -6 8 13 145.14 6.21 o
 -5 8 13 51.86 5.16 o
 -4 8 13 124.61 6.53 o
 -3 8 13 413.57 6.31 o
 -2 8 13 179.78 7.78 o
 -1 8 13 85.57 5.96 o
 0 8 13 294.57 7.57 o
 1 8 13 368.05 7.11 o
 2 8 13 -2.38 4.81 <
 3 8 13 46.74 6.98 o
 4 8 13 5.63 6.23 <
 5 8 13 128.96 8.06 o
 6 8 13 -0.64 5.99 <
 7 8 13 -0.89 5.98 <
 -11 9 13 54.58 6.92 o
 -10 9 13 12.07 5.84 <
 -9 9 13 5.22 5.31 <
 -8 9 13 32.32 5.30 o
 -7 9 13 133.48 6.42 o
 -6 9 13 5.92 4.45 <
 -5 9 13 0.58 4.74 <
 -4 9 13 69.74 6.41 o
 -3 9 13 291.65 4.01 o
 -2 9 13 252.85 8.41 o
 -1 9 13 546.38 10.48 o
 0 9 13 44.16 5.04 o
 1 9 13 203.81 6.04 o
 2 9 13 182.12 9.09 o
 3 9 13 30.38 7.13 o
 4 9 13 34.91 6.67 o
 5 9 13 3.55 6.03 <
 6 9 13 24.88 6.97 <
 -11 10 13 21.84 6.55 <
 -10 10 13 6.05 5.83 <
 -9 10 13 58.76 6.88 o
 -8 10 13 55.17 6.54 o
 -7 10 13 55.33 5.67 o
 -6 10 13 45.62 5.49 o
 -5 10 13 112.45 5.31 o
 -4 10 13 -1.65 5.33 <
 -3 10 13 89.89 6.82 o
 -2 10 13 484.80 10.19 o
 -1 10 13 3.31 4.85 <
 0 10 13 1202.69 14.35 o
 1 10 13 301.81 7.17 o
 2 10 13 1.55 6.55 <
 3 10 13 73.29 7.26 o
 4 10 13 148.56 8.95 o
 5 10 13 -0.16 6.52 <
 6 10 13 -0.82 6.87 <
 -11 11 13 67.87 7.80 o
 -10 11 13 182.86 9.23 o
 -9 11 13 33.59 6.67 o
 -8 11 13 1.60 5.80 <
 -7 11 13 -2.46 4.25 <
 -6 11 13 26.58 4.61 o
 -5 11 13 26.19 4.16 o
 -4 11 13 53.96 6.02 o
 -3 11 13 8.37 5.49 <
 -2 11 13 54.86 6.20 o
 -1 11 13 453.59 10.24 o
 0 11 13 322.51 8.64 o
 1 11 13 112.45 4.89 o
 2 11 13 83.74 7.89 o
 3 11 13 -0.33 6.91 <
 4 11 13 23.42 7.03 <
 5 11 13 4.83 6.69 <
 -10 12 13 18.26 6.79 <
 -9 12 13 34.56 6.95 o
 -8 12 13 1.86 4.59 <
 -7 12 13 13.28 4.56 <
 -6 12 13 87.60 5.50 o
 -5 12 13 39.02 3.79 o
 -4 12 13 3.94 5.42 <
 -3 12 13 141.28 7.36 o
 -2 12 13 58.97 5.92 o
 -1 12 13 7.54 4.40 <
 0 12 13 10.77 4.38 <
 1 12 13 65.82 7.78 o
 2 12 13 10.06 7.13 <
 3 12 13 28.63 7.47 <
 4 12 13 27.73 7.61 <
 -10 13 13 173.48 8.84 o
 -9 13 13 -2.32 5.66 <
 -8 13 13 10.62 5.06 <
 -7 13 13 38.46 5.12 o
 -6 13 13 0.99 4.31 <
 -5 13 13 120.17 5.10 o
 -4 13 13 117.43 7.57 o
 -3 13 13 0.30 5.44 <
 -2 13 13 64.10 6.20 o
 -1 13 13 55.20 5.89 o
 0 13 13 91.20 8.45 o
 1 13 13 26.53 7.03 <
 2 13 13 9.40 7.25 <
 3 13 13 20.76 7.81 <
 4 13 13 103.77 9.57 o
 -9 14 13 132.81 8.21 o
 -8 14 13 4.56 5.02 <
 -7 14 13 -3.06 4.60 <
 -6 14 13 80.81 5.61 o
 -5 14 13 22.22 6.77 <
 -4 14 13 41.25 6.57 o
 -3 14 13 51.06 6.52 o
 -2 14 13 3.37 5.68 <
 -1 14 13 193.94 10.13 o
 0 14 13 102.13 8.67 o
 1 14 13 26.01 7.49 <
 2 14 13 96.73 9.14 o
 3 14 13 -1.06 7.71 <
 -8 15 13 122.07 7.96 o
 -7 15 13 9.35 6.39 <
 -6 15 13 30.55 7.74 <
 -5 15 13 32.35 6.93 o
 -4 15 13 37.61 7.74 o
 -3 15 13 94.29 7.53 o
 -2 15 13 182.98 10.55 o
 -1 15 13 34.46 8.41 o
 0 15 13 60.69 8.07 o
 1 15 13 120.83 9.63 o
 2 15 13 12.29 7.76 <
 -7 16 13 78.11 7.75 o
 -6 16 13 36.39 7.75 o
 -5 16 13 -2.04 6.22 <
 -4 16 13 230.71 11.42 o
 -3 16 13 255.73 11.86 o
 -2 16 13 38.22 8.33 o
 -1 16 13 240.25 11.94 o
 0 16 13 51.50 8.60 o
 1 16 13 34.13 8.53 o
 -6 17 13 -0.98 7.40 <
 -5 17 13 -6.70 7.96 <
 -4 17 13 10.24 7.03 <
 -3 17 13 71.72 9.38 o
 -2 17 13 346.80 13.30 o
 -1 17 13 7.25 8.48 <
 1 -28 14 173.13 10.56 o
 2 -28 14 41.18 7.88 o
 -1 -27 14 5.43 7.83 <
 0 -27 14 -2.29 7.94 <
 1 -27 14 97.83 9.31 o
 2 -27 14 27.92 7.57 <
 3 -27 14 56.76 7.39 o
 4 -27 14 461.57 11.04 o
 5 -27 14 75.51 6.87 o
 -3 -26 14 76.76 9.55 o
 -2 -26 14 4.25 8.07 <
 -1 -26 14 2.86 7.61 <
 0 -26 14 79.77 8.63 o
 1 -26 14 5.55 6.29 <
 2 -26 14 80.76 8.13 o
 3 -26 14 226.52 9.69 o
 4 -26 14 20.85 5.52 <
 5 -26 14 17.79 5.43 <
 6 -26 14 15.15 4.80 <
 -4 -25 14 37.89 9.15 o
 -3 -25 14 35.35 8.70 o
 -2 -25 14 25.85 8.18 <
 -1 -25 14 16.30 7.84 <
 0 -25 14 -2.07 7.23 <
 1 -25 14 33.25 7.32 o
 2 -25 14 14.08 6.10 <
 3 -25 14 37.91 5.95 o
 4 -25 14 110.85 6.66 o
 5 -25 14 32.51 5.28 o
 6 -25 14 128.20 7.36 o
 7 -25 14 10.05 6.24 <
 -5 -24 14 27.52 8.67 <
 -4 -24 14 182.02 10.45 o
 -3 -24 14 2.46 8.90 <
 -2 -24 14 9.56 7.46 <
 -1 -24 14 44.89 8.19 o
 0 -24 14 -3.25 6.43 <
 1 -24 14 11.17 6.17 <
 2 -24 14 6.58 5.79 <
 3 -24 14 1.21 5.63 <
 4 -24 14 94.20 6.23 o
 5 -24 14 215.69 7.59 o
 6 -24 14 0.74 5.22 <
 7 -24 14 151.58 7.54 o
 8 -24 14 253.99 9.46 o
 -6 -23 14 353.64 13.26 o
 -5 -23 14 554.80 15.06 o
 -4 -23 14 -0.93 7.84 <
 -3 -23 14 4.27 7.21 <
 -2 -23 14 76.36 8.43 o
 -1 -23 14 49.32 7.22 o
 0 -23 14 29.15 6.50 o
 1 -23 14 1.14 5.93 <
 2 -23 14 14.55 5.54 <
 3 -23 14 268.09 8.76 o
 4 -23 14 159.34 6.60 o
 5 -23 14 6.20 4.20 <
 6 -23 14 218.25 8.53 o
 7 -23 14 9.15 5.32 <
 8 -23 14 7.39 5.81 <
 -6 -22 14 352.41 12.82 o
 -5 -22 14 15.83 8.06 <
 -4 -22 14 173.82 10.09 o
 -3 -22 14 8.91 7.28 <
 -2 -22 14 5.66 7.06 <
 -1 -22 14 -3.39 5.98 <
 0 -22 14 10.15 6.22 <
 1 -22 14 106.79 6.63 o
 2 -22 14 408.37 9.97 o
 3 -22 14 9.36 4.99 <
 4 -22 14 277.05 7.46 o
 5 -22 14 456.25 9.61 o
 6 -22 14 14.15 4.55 <
 7 -22 14 71.83 6.05 o
 8 -22 14 36.90 6.07 o
 9 -22 14 0.27 5.83 <
 -7 -21 14 27.80 8.48 <
 -6 -21 14 230.67 11.07 o
 -5 -21 14 383.86 12.57 o
 -4 -21 14 28.13 7.33 <
 -3 -21 14 149.42 8.49 o
 -2 -21 14 13.60 6.95 <
 -1 -21 14 100.26 7.41 o
 0 -21 14 202.79 8.19 o
 1 -21 14 241.55 8.19 o
 2 -21 14 1.32 4.67 <
 3 -21 14 201.32 7.68 o
 4 -21 14 19.86 4.16 o
 5 -21 14 217.80 6.29 o
 6 -21 14 15.26 4.02 <
 7 -21 14 3.04 4.32 <
 8 -21 14 5.79 5.30 <
 9 -21 14 49.90 6.65 o
 -8 -20 14 38.05 8.07 o
 -7 -20 14 93.90 9.48 o
 -6 -20 14 164.52 9.89 o
 -5 -20 14 22.16 6.28 <
 -4 -20 14 2.14 6.25 <
 -3 -20 14 34.59 7.03 o
 -2 -20 14 13.32 6.06 <
 -1 -20 14 -1.34 5.66 <
 0 -20 14 163.08 7.50 o
 1 -20 14 119.63 7.07 o
 2 -20 14 43.03 5.33 o
 3 -20 14 42.47 4.80 o
 4 -20 14 264.79 6.76 o
 5 -20 14 91.08 4.41 o
 6 -20 14 42.30 4.30 o
 7 -20 14 27.82 4.05 o
 8 -20 14 105.40 7.18 o
 9 -20 14 42.94 6.23 o
 -8 -19 14 53.33 8.08 o
 -7 -19 14 3.59 6.19 <
 -6 -19 14 3.37 4.60 <
 -5 -19 14 15.96 5.12 <
 -4 -19 14 57.48 6.87 o
 -3 -19 14 125.43 7.56 o
 -2 -19 14 71.25 6.32 o
 -1 -19 14 74.91 6.06 o
 0 -19 14 10.86 4.63 <
 1 -19 14 28.98 5.06 o
 2 -19 14 483.82 9.16 o
 3 -19 14 365.09 7.64 o
 4 -19 14 -0.14 2.97 <
 5 -19 14 273.37 5.52 o
 6 -19 14 183.51 4.48 o
 7 -19 14 0.40 4.90 <
 8 -19 14 247.48 8.40 o
 9 -19 14 1.87 5.39 <
 10 -19 14 20.12 6.46 <
 -9 -18 14 10.35 7.67 <
 -8 -18 14 152.58 8.84 o
 -7 -18 14 22.20 6.50 <
 -6 -18 14 320.74 8.73 o
 -5 -18 14 186.66 7.47 o
 -4 -18 14 44.61 6.02 o
 -3 -18 14 10.47 5.33 <
 -2 -18 14 22.94 5.18 o
 -1 -18 14 10.99 4.84 <
 0 -18 14 81.42 5.20 o
 1 -18 14 399.03 8.51 o
 2 -18 14 346.18 7.79 o
 3 -18 14 4.18 3.51 <
 4 -18 14 352.80 6.32 o
 5 -18 14 -0.51 2.78 <
 6 -18 14 74.89 4.94 o
 7 -18 14 59.36 4.77 o
 8 -18 14 30.52 4.89 o
 9 -18 14 9.36 5.58 <
 10 -18 14 4.75 6.21 <
 -9 -17 14 115.69 8.49 o
 -8 -17 14 8.04 6.23 <
 -7 -17 14 202.61 8.55 o
 -6 -17 14 267.62 8.15 o
 -5 -17 14 312.51 8.23 o
 -4 -17 14 335.55 9.13 o
 -3 -17 14 48.90 5.36 o
 -2 -17 14 -1.88 4.41 <
 -1 -17 14 133.17 6.34 o
 0 -17 14 92.05 5.17 o
 1 -17 14 39.06 4.26 o
 2 -17 14 3.55 3.59 <
 3 -17 14 14.09 3.11 o
 4 -17 14 21.84 2.46 o
 5 -17 14 360.34 7.09 o
 6 -17 14 184.90 5.96 o
 7 -17 14 77.01 4.73 o
 8 -17 14 6.33 4.33 <
 9 -17 14 -0.90 4.48 <
 10 -17 14 0.64 6.55 <
 -10 -16 14 86.71 8.66 o
 -9 -16 14 78.45 8.14 o
 -8 -16 14 402.72 11.30 o
 -7 -16 14 74.39 5.76 o
 -6 -16 14 200.20 7.40 o
 -5 -16 14 326.55 8.66 o
 -4 -16 14 94.59 5.98 o
 -3 -16 14 152.48 6.61 o
 -2 -16 14 37.77 5.01 o
 -1 -16 14 56.25 4.54 o
 0 -16 14 138.80 5.70 o
 1 -16 14 100.78 4.67 o
 2 -16 14 19.93 3.47 o
 3 -16 14 181.16 4.67 o
 4 -16 14 176.22 5.55 o
 5 -16 14 1.83 3.19 <
 6 -16 14 292.27 7.21 o
 7 -16 14 53.74 4.85 o
 8 -16 14 71.49 5.39 o
 9 -16 14 -0.55 4.50 <
 10 -16 14 -3.30 6.27 <
 -10 -15 14 93.44 8.74 o
 -9 -15 14 35.82 7.28 o
 -8 -15 14 2.19 6.02 <
 -7 -15 14 717.73 11.55 o
 -6 -15 14 169.63 6.78 o
 -5 -15 14 0.29 4.39 <
 -4 -15 14 128.99 5.99 o
 -3 -15 14 9.34 4.52 <
 -2 -15 14 14.47 4.45 <
 -1 -15 14 5.13 4.19 <
 0 -15 14 92.78 5.02 o
 1 -15 14 170.82 5.36 o
 2 -15 14 75.65 3.56 o
 3 -15 14 72.61 3.73 o
 4 -15 14 626.47 8.76 o
 5 -15 14 222.62 6.21 o
 6 -15 14 61.25 4.39 o
 7 -15 14 237.86 7.32 o
 8 -15 14 12.94 4.51 <
 9 -15 14 0.90 4.05 <
 10 -15 14 42.93 6.45 o
 -10 -14 14 6.72 7.11 <
 -9 -14 14 53.80 6.57 o
 -8 -14 14 60.64 4.48 o
 -7 -14 14 19.39 4.62 o
 -6 -14 14 127.94 6.19 o
 -5 -14 14 326.94 8.30 o
 -4 -14 14 118.60 5.72 o
 -3 -14 14 1.54 4.09 <
 -2 -14 14 29.26 4.09 o
 -1 -14 14 322.75 7.42 o
 0 -14 14 -1.10 3.30 <
 1 -14 14 46.13 3.53 o
 2 -14 14 2.68 1.91 <
 3 -14 14 561.64 7.27 o
 4 -14 14 71.30 4.01 o
 5 -14 14 265.58 6.43 o
 6 -14 14 320.01 8.28 o
 7 -14 14 27.85 4.59 o
 8 -14 14 3.19 4.49 <
 9 -14 14 0.91 4.42 <
 10 -14 14 8.67 5.07 <
 -11 -13 14 5.44 7.62 <
 -10 -13 14 200.35 10.29 o
 -9 -13 14 5.64 6.32 <
 -8 -13 14 130.68 5.75 o
 -7 -13 14 365.97 8.39 o
 -6 -13 14 202.89 6.91 o
 -5 -13 14 9.68 3.94 <
 -4 -13 14 201.90 6.49 o
 -3 -13 14 7.75 3.58 <
 -2 -13 14 77.65 4.87 o
 -1 -13 14 15.39 3.39 o
 0 -13 14 1.56 2.97 <
 1 -13 14 293.23 4.75 o
 2 -13 14 137.02 3.20 o
 3 -13 14 20.08 2.52 o
 4 -13 14 547.15 8.84 o
 5 -13 14 198.49 6.58 o
 6 -13 14 535.55 9.91 o
 7 -13 14 177.22 6.51 o
 8 -13 14 15.88 4.19 <
 9 -13 14 -0.52 4.12 <
 10 -13 14 63.86 5.99 o
 11 -13 14 -5.88 8.40 <
 -11 -12 14 124.70 9.41 o
 -10 -12 14 38.42 7.54 o
 -9 -12 14 80.28 7.65 o
 -8 -12 14 137.85 5.20 o
 -7 -12 14 53.84 4.79 o
 -6 -12 14 62.03 5.05 o
 -5 -12 14 227.97 6.87 o
 -4 -12 14 20.22 3.97 o
 -3 -12 14 179.06 5.40 o
 -2 -12 14 -4.16 3.05 <
 -1 -12 14 147.59 4.65 o
 0 -12 14 1.42 2.69 <
 1 -12 14 1.21 1.71 <
 2 -12 14 1139.39 12.44 o
 3 -12 14 680.86 8.78 o
 4 -12 14 5.85 3.49 <
 5 -12 14 381.02 6.17 o
 6 -12 14 140.05 6.13 o
 7 -12 14 183.11 6.47 o
 8 -12 14 256.99 7.53 o
 9 -12 14 -0.24 4.38 <
 10 -12 14 -1.55 4.83 <
 11 -12 14 116.11 10.16 o
 -11 -11 14 -3.61 7.18 <
 -10 -11 14 89.50 8.02 o
 -9 -11 14 21.03 6.18 <
 -8 -11 14 84.70 4.68 o
 -7 -11 14 12.17 3.63 <
 -6 -11 14 9.92 4.04 <
 -5 -11 14 115.41 5.45 o
 -4 -11 14 6.94 3.48 <
 -3 -11 14 186.04 5.28 o
 -2 -11 14 5.87 2.84 <
 -1 -11 14 100.01 3.67 o
 0 -11 14 33.19 2.04 o
 1 -11 14 776.88 10.02 o
 2 -11 14 2375.58 16.97 o
 3 -11 14 623.75 8.21 o
 4 -11 14 318.21 6.74 o
 5 -11 14 100.52 3.83 o
 6 -11 14 14.67 4.23 <
 7 -11 14 138.20 5.75 o
 8 -11 14 58.38 4.97 o
 9 -11 14 24.18 4.95 o
 10 -11 14 9.42 5.10 <
 11 -11 14 -1.18 7.93 <
 -11 -10 14 3.77 6.97 <
 -10 -10 14 26.14 6.52 o
 -9 -10 14 28.09 6.38 o
 -8 -10 14 14.01 3.63 <
 -7 -10 14 289.29 7.50 o
 -6 -10 14 383.24 8.12 o
 -5 -10 14 3.51 3.50 <
 -4 -10 14 77.48 4.37 o
 -3 -10 14 0.58 2.77 <
 -2 -10 14 2.62 2.48 <
 -1 -10 14 118.73 3.33 o
 0 -10 14 216.98 3.57 o
 1 -10 14 267.89 6.40 o
 2 -10 14 172.75 5.71 o
 3 -10 14 834.18 10.17 o
 4 -10 14 115.32 4.97 o
 5 -10 14 441.97 6.53 o
 6 -10 14 4.49 3.30 <
 7 -10 14 46.59 4.52 o
 8 -10 14 42.43 4.77 o
 9 -10 14 12.69 4.56 <
 10 -10 14 17.23 5.70 <
 11 -10 14 37.76 8.96 o
 -12 -9 14 3.76 7.50 <
 -11 -9 14 61.95 7.91 o
 -10 -9 14 11.67 6.21 <
 -9 -9 14 22.19 6.13 <
 -8 -9 14 392.86 10.01 o
 -7 -9 14 49.78 4.42 o
 -6 -9 14 137.99 5.61 o
 -5 -9 14 802.90 10.43 o
 -4 -9 14 4.68 3.03 <
 -3 -9 14 300.87 5.83 o
 -2 -9 14 73.39 3.02 o
 -1 -9 14 381.96 6.57 o
 0 -9 14 216.25 5.34 o
 1 -9 14 42.76 3.65 o
 2 -9 14 9.36 3.12 <
 3 -9 14 65.35 4.16 o
 4 -9 14 267.77 5.23 o
 5 -9 14 0.37 2.56 <
 6 -9 14 66.49 3.41 o
 7 -9 14 75.94 4.86 o
 8 -9 14 66.25 4.80 o
 9 -9 14 1.38 4.31 <
 10 -9 14 62.69 5.71 o
 11 -9 14 50.80 9.70 o
 -12 -8 14 0.37 7.35 <
 -11 -8 14 8.67 6.93 <
 -10 -8 14 45.00 6.98 o
 -9 -8 14 359.38 10.20 o
 -8 -8 14 2.96 5.04 <
 -7 -8 14 186.67 6.08 o
 -6 -8 14 255.33 6.66 o
 -5 -8 14 311.67 6.54 o
 -4 -8 14 748.49 9.06 o
 -3 -8 14 619.40 7.20 o
 -2 -8 14 4.66 1.77 <
 -1 -8 14 418.57 6.78 o
 0 -8 14 400.31 6.90 o
 1 -8 14 -11.46 2.77 <
 2 -8 14 368.44 5.47 o
 3 -8 14 392.86 5.92 o
 4 -8 14 224.94 4.92 o
 5 -8 14 337.17 6.14 o
 6 -8 14 44.31 3.18 o
 7 -8 14 42.87 4.21 o
 8 -8 14 -0.94 3.68 <
 9 -8 14 28.87 4.85 o
 10 -8 14 86.28 6.04 o
 11 -8 14 5.06 7.88 <
 -12 -7 14 -1.94 7.29 <
 -11 -7 14 60.73 7.47 o
 -10 -7 14 4.87 6.21 <
 -9 -7 14 3.90 5.03 <
 -8 -7 14 413.89 9.94 o
 -7 -7 14 81.04 4.85 o
 -6 -7 14 636.06 9.31 o
 -5 -7 14 819.50 9.64 o
 -4 -7 14 19.44 3.19 o
 -3 -7 14 0.06 2.41 <
 -2 -7 14 27.52 3.42 o
 -1 -7 14 2.24 2.90 <
 0 -7 14 104.48 4.47 o
 1 -7 14 106.18 4.55 o
 2 -7 14 411.81 4.77 o
 3 -7 14 624.53 4.97 o
 4 -7 14 62.27 2.16 o
 5 -7 14 258.42 4.69 o
 6 -7 14 9.29 2.53 <
 7 -7 14 4.45 3.39 <
 8 -7 14 219.40 6.63 o
 9 -7 14 0.90 4.29 <
 10 -7 14 42.32 5.52 o
 -12 -6 14 7.81 7.05 <
 -11 -6 14 57.24 6.93 o
 -10 -6 14 132.48 8.16 o
 -9 -6 14 50.97 6.16 o
 -8 -6 14 36.43 5.52 o
 -7 -6 14 142.01 6.16 o
 -6 -6 14 315.36 6.63 o
 -5 -6 14 492.29 7.54 o
 -4 -6 14 130.08 4.35 o
 -3 -6 14 15.01 2.62 o
 -2 -6 14 39.24 3.27 o
 -1 -6 14 14.47 2.53 o
 0 -6 14 8.62 2.99 <
 1 -6 14 254.24 5.65 o
 2 -6 14 93.94 3.29 o
 3 -6 14 94.61 2.78 o
 4 -6 14 584.82 5.99 o
 5 -6 14 146.02 4.16 o
 6 -6 14 223.57 5.17 o
 7 -6 14 118.84 4.73 o
 8 -6 14 0.69 3.52 <
 9 -6 14 1.64 4.47 <
 10 -6 14 34.23 5.52 o
 -12 -5 14 8.69 7.09 <
 -11 -5 14 58.42 7.37 o
 -10 -5 14 -0.54 5.22 <
 -9 -5 14 314.80 9.44 o
 -8 -5 14 16.81 4.06 o
 -7 -5 14 10.99 3.76 <
 -6 -5 14 295.28 6.55 o
 -5 -5 14 48.75 3.69 o
 -4 -5 14 44.07 3.26 o
 -3 -5 14 579.20 7.48 o
 -2 -5 14 115.64 4.22 o
 -1 -5 14 727.73 7.99 o
 0 -5 14 15.21 2.47 o
 1 -5 14 0.23 1.53 <
 2 -5 14 585.08 7.06 o
 3 -5 14 397.04 6.06 o
 4 -5 14 2.67 2.31 <
 5 -5 14 618.81 7.49 o
 6 -5 14 801.80 9.56 o
 7 -5 14 23.04 4.17 o
 8 -5 14 34.84 4.35 o
 9 -5 14 0.11 4.43 <
 10 -5 14 8.51 5.41 <
 -12 -4 14 10.14 7.05 <
 -11 -4 14 25.24 6.62 <
 -10 -4 14 169.19 8.32 o
 -9 -4 14 28.90 4.52 o
 -8 -4 14 407.90 8.35 o
 -7 -4 14 462.47 8.57 o
 -6 -4 14 2.68 3.45 <
 -5 -4 14 129.72 4.48 o
 -4 -4 14 86.05 4.11 o
 -3 -4 14 -0.91 2.64 <
 -2 -4 14 193.54 4.53 o
 -1 -4 14 6.03 2.67 <
 0 -4 14 501.47 5.85 o
 1 -4 14 1632.59 13.10 o
 2 -4 14 186.61 4.76 o
 3 -4 14 261.33 5.71 o
 4 -4 14 507.17 7.20 o
 5 -4 14 251.01 5.55 o
 6 -4 14 21.21 3.38 o
 7 -4 14 345.02 7.72 o
 8 -4 14 8.95 4.03 <
 9 -4 14 1.19 4.33 <
 10 -4 14 42.82 6.26 o
 -12 -3 14 24.86 7.07 <
 -11 -3 14 -1.26 6.02 <
 -10 -3 14 3.58 3.87 <
 -9 -3 14 336.59 7.82 o
 -8 -3 14 32.16 4.39 o
 -7 -3 14 195.03 6.14 o
 -6 -3 14 660.38 9.29 o
 -5 -3 14 124.13 4.75 o
 -4 -3 14 -3.10 2.81 <
 -3 -3 14 7.16 2.77 <
 -2 -3 14 307.54 5.18 o
 -1 -3 14 24.54 2.51 o
 0 -3 14 347.04 7.60 o
 1 -3 14 243.66 6.11 o
 2 -3 14 335.45 6.25 o
 3 -3 14 54.34 3.83 o
 4 -3 14 8.71 3.09 <
 5 -3 14 67.16 4.05 o
 6 -3 14 15.33 3.50 o
 7 -3 14 58.93 4.69 o
 8 -3 14 24.60 4.53 o
 9 -3 14 -4.73 5.03 <
 10 -3 14 62.90 6.48 o
 -12 -2 14 5.29 6.18 <
 -11 -2 14 4.80 5.79 <
 -10 -2 14 86.65 5.29 o
 -9 -2 14 51.71 4.73 o
 -8 -2 14 281.72 7.20 o
 -7 -2 14 513.58 8.76 o
 -6 -2 14 56.29 4.16 o
 -5 -2 14 1.17 3.12 <
 -4 -2 14 197.00 5.29 o
 -3 -2 14 362.22 6.42 o
 -2 -2 14 205.09 4.82 o
 -1 -2 14 43.76 3.79 o
 0 -2 14 137.65 5.17 o
 1 -2 14 309.06 6.88 o
 2 -2 14 671.92 9.79 o
 3 -2 14 42.50 3.95 o
 4 -2 14 12.94 3.53 <
 5 -2 14 92.38 4.81 o
 6 -2 14 88.41 4.91 o
 7 -2 14 11.62 3.95 <
 8 -2 14 -0.06 4.63 <
 9 -2 14 4.11 5.50 <
 10 -2 14 18.76 5.94 <
 -12 -1 14 3.16 6.59 <
 -11 -1 14 -4.52 6.09 <
 -10 -1 14 88.95 5.05 o
 -9 -1 14 210.22 6.44 o
 -8 -1 14 2.51 3.56 <
 -7 -1 14 291.44 7.07 o
 -6 -1 14 74.69 4.60 o
 -5 -1 14 464.62 7.82 o
 -4 -1 14 437.18 7.24 o
 -3 -1 14 11.24 2.94 <
 -2 -1 14 148.12 4.45 o
 -1 -1 14 -2.19 3.42 <
 0 -1 14 199.28 5.81 o
 1 -1 14 3.58 2.94 <
 2 -1 14 5.16 3.34 <
 3 -1 14 50.78 4.09 o
 4 -1 14 241.04 6.26 o
 5 -1 14 277.88 6.77 o
 6 -1 14 22.29 4.25 o
 7 -1 14 203.68 6.67 o
 8 -1 14 14.12 4.94 <
 9 -1 14 43.32 6.35 o
 10 -1 14 37.82 6.59 o
 -12 0 14 2.54 6.01 <
 -11 0 14 13.85 4.44 <
 -10 0 14 4.77 3.60 <
 -9 0 14 247.65 6.53 o
 -8 0 14 437.03 8.32 o
 -7 0 14 11.36 3.90 <
 -6 0 14 1483.30 13.95 o
 -5 0 14 475.68 7.98 o
 -4 0 14 54.44 3.80 o
 -3 0 14 29.73 3.39 o
 -2 0 14 123.96 5.17 o
 -1 0 14 30.13 3.51 o
 0 0 14 166.82 4.89 o
 1 0 14 0.96 3.44 <
 2 0 14 650.74 10.22 o
 3 0 14 140.62 5.35 o
 4 0 14 54.46 4.48 o
 5 0 14 47.71 4.65 o
 6 0 14 311.62 7.70 o
 7 0 14 -0.04 4.31 <
 8 0 14 187.13 7.84 o
 9 0 14 32.92 5.92 o
 -12 1 14 22.25 6.86 <
 -11 1 14 34.13 4.91 o
 -10 1 14 317.75 6.72 o
 -9 1 14 119.99 5.41 o
 -8 1 14 9.67 3.77 <
 -7 1 14 1044.49 12.35 o
 -6 1 14 170.01 5.67 o
 -5 1 14 31.06 3.72 o
 -4 1 14 91.61 4.58 o
 -3 1 14 148.40 5.11 o
 -2 1 14 160.87 5.83 o
 -1 1 14 8.63 3.06 <
 0 1 14 75.66 3.98 o
 1 1 14 471.98 8.98 o
 2 1 14 785.30 7.88 o
 3 1 14 3.82 4.02 <
 4 1 14 220.86 6.48 o
 5 1 14 149.51 6.00 o
 6 1 14 18.06 4.49 o
 7 1 14 328.28 8.54 o
 8 1 14 27.88 5.68 o
 9 1 14 26.36 5.93 o
 -12 2 14 52.46 7.46 o
 -11 2 14 112.20 6.44 o
 -10 2 14 4.91 3.20 <
 -9 2 14 196.61 6.14 o
 -8 2 14 60.86 4.48 o
 -7 2 14 21.54 4.17 o
 -6 2 14 403.10 7.77 o
 -5 2 14 211.13 5.98 o
 -4 2 14 78.61 4.51 o
 -3 2 14 9.98 3.99 <
 -2 2 14 5.73 3.66 <
 -1 2 14 97.92 4.03 o
 0 2 14 106.15 5.44 o
 1 2 14 1.74 3.78 <
 2 2 14 36.53 4.95 o
 3 2 14 451.47 9.83 o
 4 2 14 172.31 6.17 o
 5 2 14 424.35 8.77 o
 6 2 14 308.38 8.13 o
 7 2 14 -1.83 4.84 <
 8 2 14 127.24 7.20 o
 9 2 14 3.90 5.71 <
 -12 3 14 3.31 6.50 <
 -11 3 14 12.29 5.10 <
 -10 3 14 172.55 6.13 o
 -9 3 14 22.23 4.10 o
 -8 3 14 381.01 7.84 o
 -7 3 14 50.19 4.37 o
 -6 3 14 15.93 3.89 o
 -5 3 14 48.31 4.18 o
 -4 3 14 77.41 4.54 o
 -3 3 14 125.26 5.66 o
 -2 3 14 3.66 3.95 <
 -1 3 14 78.47 3.25 o
 0 3 14 6.57 3.99 <
 1 3 14 274.87 7.87 o
 2 3 14 0.06 4.47 <
 3 3 14 7.23 4.97 <
 4 3 14 396.43 9.77 o
 5 3 14 490.29 9.33 o
 6 3 14 3.09 4.47 <
 7 3 14 87.58 6.38 o
 8 3 14 57.63 6.17 o
 -12 4 14 7.52 6.59 <
 -11 4 14 119.61 7.01 o
 -10 4 14 1.18 3.70 <
 -9 4 14 255.56 6.81 o
 -8 4 14 12.64 3.84 <
 -7 4 14 366.59 7.95 o
 -6 4 14 101.92 5.15 o
 -5 4 14 31.23 4.23 o
 -4 4 14 34.20 4.25 o
 -3 4 14 485.88 9.24 o
 -2 4 14 52.65 5.07 o
 -1 4 14 -3.29 4.27 <
 0 4 14 275.35 7.91 o
 1 4 14 3.07 3.02 <
 2 4 14 535.44 10.93 o
 3 4 14 289.60 8.61 o
 4 4 14 20.22 5.17 <
 5 4 14 187.84 6.63 o
 6 4 14 61.47 5.58 o
 7 4 14 3.16 5.76 <
 8 4 14 55.97 6.20 o
 -12 5 14 3.45 6.22 <
 -11 5 14 25.81 5.39 o
 -10 5 14 60.97 4.79 o
 -9 5 14 23.81 4.05 o
 -8 5 14 426.94 8.41 o
 -7 5 14 328.36 7.85 o
 -6 5 14 194.93 6.56 o
 -5 5 14 120.64 5.55 o
 -4 5 14 103.75 5.64 o
 -3 5 14 -1.34 4.15 <
 -2 5 14 58.41 2.89 o
 -1 5 14 236.80 7.80 o
 0 5 14 24.74 5.11 o
 1 5 14 478.83 8.00 o
 2 5 14 206.99 7.82 o
 3 5 14 170.15 7.82 o
 4 5 14 223.71 8.70 o
 5 5 14 7.99 5.49 <
 6 5 14 25.73 5.76 o
 7 5 14 9.76 5.55 <
 8 5 14 4.42 6.02 <
 -12 6 14 0.35 6.29 <
 -11 6 14 20.91 5.64 <
 -10 6 14 31.22 4.53 o
 -9 6 14 51.52 4.67 o
 -8 6 14 1.17 4.08 <
 -7 6 14 184.81 6.63 o
 -6 6 14 69.20 5.35 o
 -5 6 14 21.48 4.19 o
 -4 6 14 228.33 7.36 o
 -3 6 14 7.04 4.79 <
 -2 6 14 12.69 4.90 <
 -1 6 14 4.75 4.61 <
 0 6 14 90.77 5.18 o
 1 6 14 1.75 3.19 <
 2 6 14 28.63 5.17 o
 3 6 14 116.78 7.74 o
 4 6 14 219.53 8.89 o
 5 6 14 71.28 7.16 o
 6 6 14 -1.38 6.44 <
 7 6 14 117.92 7.89 o
 -12 7 14 -9.51 6.82 <
 -11 7 14 3.15 5.56 <
 -10 7 14 31.26 6.23 o
 -9 7 14 49.94 4.95 o
 -8 7 14 76.35 5.48 o
 -7 7 14 1.64 4.24 <
 -6 7 14 182.39 6.61 o
 -5 7 14 94.56 5.84 o
 -4 7 14 17.49 4.83 <
 -3 7 14 250.01 8.41 o
 -2 7 14 10.87 5.12 <
 -1 7 14 -3.16 4.26 <
 0 7 14 10.56 4.08 <
 1 7 14 1.30 3.06 <
 2 7 14 25.69 5.33 o
 3 7 14 275.68 10.02 o
 4 7 14 227.85 9.51 o
 5 7 14 132.68 8.34 o
 6 7 14 550.53 12.72 o
 7 7 14 23.65 6.22 <
 -11 8 14 25.53 6.49 <
 -10 8 14 165.20 8.20 o
 -9 8 14 50.72 5.43 o
 -8 8 14 55.94 5.39 o
 -7 8 14 508.09 10.36 o
 -6 8 14 32.59 4.78 o
 -5 8 14 46.50 5.34 o
 -4 8 14 381.04 9.80 o
 -3 8 14 70.76 2.27 o
 -2 8 14 1.63 5.42 <
 -1 8 14 109.74 6.17 o
 0 8 14 5.56 3.94 <
 1 8 14 202.49 5.63 o
 2 8 14 85.43 7.73 o
 3 8 14 -2.74 6.57 <
 4 8 14 223.67 9.81 o
 5 8 14 180.40 9.02 o
 6 8 14 2.31 6.44 <
 -11 9 14 49.00 7.24 o
 -10 9 14 5.90 6.28 <
 -9 9 14 85.97 7.08 o
 -8 9 14 216.34 8.08 o
 -7 9 14 1.18 5.25 <
 -6 9 14 223.69 7.90 o
 -5 9 14 322.57 7.77 o
 -4 9 14 5.38 5.46 <
 -3 9 14 -2.19 4.88 <
 -2 9 14 27.59 4.83 o
 -1 9 14 1.11 4.70 <
 0 9 14 70.83 5.26 o
 1 9 14 6.35 3.53 <
 2 9 14 8.54 6.66 <
 3 9 14 426.24 12.66 o
 4 9 14 2.28 6.09 <
 5 9 14 70.27 7.69 o
 6 9 14 300.47 11.14 o
 -11 10 14 17.86 6.56 <
 -10 10 14 166.98 8.73 o
 -9 10 14 16.20 6.01 <
 -8 10 14 23.59 5.99 <
 -7 10 14 162.26 7.25 o
 -6 10 14 149.21 6.49 o
 -5 10 14 1.17 3.89 <
 -4 10 14 59.87 6.32 o
 -3 10 14 43.99 5.88 o
 -2 10 14 11.41 5.25 <
 -1 10 14 38.51 5.49 o
 0 10 14 1.98 4.36 <
 1 10 14 54.56 4.23 o
 2 10 14 48.99 7.53 o
 3 10 14 64.93 7.33 o
 4 10 14 444.61 12.47 o
 5 10 14 336.56 12.14 o
 -10 11 14 94.05 8.22 o
 -9 11 14 134.24 8.47 o
 -8 11 14 31.04 6.52 o
 -7 11 14 61.95 5.41 o
 -6 11 14 21.59 4.64 o
 -5 11 14 11.55 3.76 <
 -4 11 14 245.77 9.19 o
 -3 11 14 92.82 6.92 o
 -2 11 14 10.37 5.64 <
 -1 11 14 18.54 5.51 <
 0 11 14 126.30 5.93 o
 1 11 14 7.33 6.48 <
 2 11 14 38.63 7.11 o
 3 11 14 168.33 9.38 o
 4 11 14 3.73 7.14 <
 -10 12 14 72.66 9.76 o
 -9 12 14 12.89 7.08 <
 -8 12 14 246.73 8.15 o
 -7 12 14 9.99 4.70 <
 -6 12 14 89.89 5.64 o
 -5 12 14 567.64 8.46 o
 -4 12 14 105.19 7.40 o
 -3 12 14 3.93 5.98 <
 -2 12 14 190.97 8.59 o
 -1 12 14 25.71 5.34 o
 0 12 14 13.57 6.70 <
 1 12 14 53.47 7.89 o
 2 12 14 60.06 8.03 o
 3 12 14 373.58 12.30 o
 4 12 14 81.94 8.71 o
 -9 13 14 90.26 7.39 o
 -8 13 14 5.65 5.17 <
 -7 13 14 330.35 8.88 o
 -6 13 14 442.45 9.25 o
 -5 13 14 65.39 7.68 o
 -4 13 14 93.43 8.71 o
 -3 13 14 44.86 6.32 o
 -2 13 14 39.64 6.26 o
 -1 13 14 12.64 7.27 <
 0 13 14 19.06 7.56 <
 1 13 14 8.51 6.95 <
 2 13 14 408.21 12.99 o
 3 13 14 72.93 8.45 o
 -8 14 14 215.06 8.94 o
 -7 14 14 52.91 6.69 o
 -6 14 14 43.11 7.23 o
 -5 14 14 397.91 12.42 o
 -4 14 14 1.76 7.09 <
 -3 14 14 -2.84 6.15 <
 -2 14 14 14.29 7.35 <
 -1 14 14 10.18 7.28 <
 0 14 14 142.65 9.96 o
 1 14 14 131.33 9.41 o
 2 14 14 42.96 8.37 o
 -7 15 14 60.38 7.35 o
 -6 15 14 81.44 7.61 o
 -5 15 14 156.32 9.74 o
 -4 15 14 26.35 7.87 <
 -3 15 14 12.95 7.46 <
 -2 15 14 8.63 6.78 <
 -1 15 14 76.90 8.93 o
 0 15 14 12.57 7.47 <
 1 15 14 -1.87 7.61 <
 -6 16 14 166.97 10.06 o
 -5 16 14 64.40 9.00 o
 -4 16 14 47.91 8.58 o
 -3 16 14 69.44 9.35 o
 -2 16 14 -1.68 6.39 <
 -1 16 14 0.21 8.00 <
 -1 -27 15 1.08 8.21 <
 0 -27 15 -5.67 7.80 <
 1 -27 15 54.53 8.76 o
 2 -27 15 163.87 9.51 o
 3 -27 15 23.75 6.91 <
 4 -27 15 2.24 5.54 <
 -3 -26 15 13.23 8.18 <
 -2 -26 15 45.47 8.97 o
 -1 -26 15 11.25 7.34 <
 0 -26 15 310.64 11.79 o
 1 -26 15 30.31 7.37 o
 2 -26 15 60.84 7.80 o
 3 -26 15 94.90 7.28 o
 4 -26 15 1.69 5.21 <
 5 -26 15 6.08 5.76 <
 6 -26 15 6.78 4.45 <
 -4 -25 15 83.96 9.51 o
 -3 -25 15 6.92 7.71 <
 -2 -25 15 2.07 7.97 <
 -1 -25 15 240.01 11.02 o
 0 -25 15 185.49 9.84 o
 1 -25 15 171.25 8.96 o
 2 -25 15 133.36 8.55 o
 3 -25 15 29.12 6.43 o
 4 -25 15 11.68 4.91 <
 5 -25 15 13.24 5.21 <
 6 -25 15 -2.97 4.98 <
 7 -25 15 160.96 8.19 o
 -5 -24 15 171.43 11.23 o
 -4 -24 15 26.09 8.34 <
 -3 -24 15 282.69 11.72 o
 -2 -24 15 3.79 7.52 <
 -1 -24 15 -1.04 7.05 <
 0 -24 15 309.73 10.96 o
 1 -24 15 326.06 10.64 o
 2 -24 15 70.13 7.00 o
 3 -24 15 3.26 5.67 <
 4 -24 15 175.28 7.03 o
 5 -24 15 -0.82 4.38 <
 6 -24 15 119.99 7.21 o
 7 -24 15 3.77 5.29 <
 -6 -23 15 -0.95 8.38 <
 -5 -23 15 -0.31 8.02 <
 -4 -23 15 194.35 12.20 o
 -3 -23 15 13.36 7.55 <
 -2 -23 15 304.73 11.52 o
 -1 -23 15 64.57 7.88 o
 0 -23 15 -0.06 6.54 <
 1 -23 15 6.31 5.98 <
 2 -23 15 16.52 5.91 <
 3 -23 15 81.94 6.26 o
 4 -23 15 15.11 4.89 <
 5 -23 15 117.47 5.84 o
 6 -23 15 32.82 5.88 o
 7 -23 15 212.17 7.97 o
 8 -23 15 13.04 5.34 <
 -6 -22 15 178.64 10.85 o
 -5 -22 15 142.55 9.91 o
 -4 -22 15 12.86 7.66 <
 -3 -22 15 45.04 7.98 o
 -2 -22 15 14.14 6.66 <
 -1 -22 15 600.66 13.02 o
 0 -22 15 608.09 12.73 o
 1 -22 15 18.53 5.57 <
 2 -22 15 3.10 5.21 <
 3 -22 15 100.20 6.25 o
 4 -22 15 30.15 4.49 o
 5 -22 15 20.88 4.65 o
 6 -22 15 8.65 4.84 <
 7 -22 15 -1.02 4.38 <
 8 -22 15 354.53 10.06 o
 -7 -21 15 0.24 6.78 <
 -6 -21 15 2.88 7.42 <
 -5 -21 15 174.34 8.93 o
 -4 -21 15 29.72 7.49 <
 -3 -21 15 217.13 10.95 o
 -2 -21 15 1064.97 16.63 o
 -1 -21 15 502.51 11.80 o
 0 -21 15 170.52 7.80 o
 1 -21 15 227.61 8.27 o
 2 -21 15 4.51 4.59 <
 3 -21 15 47.16 4.52 o
 4 -21 15 5.05 3.65 <
 5 -21 15 124.00 4.92 o
 6 -21 15 100.67 6.09 o
 7 -21 15 45.21 5.81 o
 8 -21 15 -3.18 5.73 <
 9 -21 15 152.46 8.53 o
 -8 -20 15 29.33 8.20 <
 -7 -20 15 -1.67 6.22 <
 -6 -20 15 0.77 6.53 <
 -5 -20 15 -1.74 5.70 <
 -4 -20 15 286.89 9.60 o
 -3 -20 15 789.30 13.98 o
 -2 -20 15 108.36 7.35 o
 -1 -20 15 213.27 8.04 o
 0 -20 15 392.24 9.70 o
 1 -20 15 19.87 5.05 <
 2 -20 15 281.79 7.80 o
 3 -20 15 10.66 3.86 <
 4 -20 15 117.47 4.64 o
 5 -20 15 304.35 5.32 o
 6 -20 15 88.70 4.64 o
 7 -20 15 162.99 7.15 o
 8 -20 15 44.82 5.78 o
 9 -20 15 25.86 6.08 o
 -8 -19 15 19.00 6.66 <
 -7 -19 15 7.66 6.29 <
 -6 -19 15 18.85 5.23 <
 -5 -19 15 110.32 6.47 o
 -4 -19 15 491.67 10.94 o
 -3 -19 15 5.04 5.38 <
 -2 -19 15 294.25 8.66 o
 -1 -19 15 56.18 6.22 o
 0 -19 15 163.11 6.68 o
 1 -19 15 51.49 5.09 o
 2 -19 15 153.71 5.94 o
 3 -19 15 20.29 3.66 o
 4 -19 15 167.71 4.48 o
 5 -19 15 4.67 3.60 <
 6 -19 15 268.01 7.04 o
 7 -19 15 194.96 7.50 o
 8 -19 15 269.84 8.61 o
 9 -19 15 325.55 10.31 o
 -9 -18 15 -1.28 6.81 <
 -8 -18 15 102.43 8.12 o
 -7 -18 15 -2.16 5.94 <
 -6 -18 15 4.41 4.77 <
 -5 -18 15 108.80 6.26 o
 -4 -18 15 211.37 8.08 o
 -3 -18 15 241.41 8.45 o
 -2 -18 15 235.97 8.06 o
 -1 -18 15 295.44 7.58 o
 0 -18 15 65.46 5.11 o
 1 -18 15 624.16 9.59 o
 2 -18 15 74.96 4.55 o
 3 -18 15 1.77 3.08 <
 4 -18 15 74.67 4.29 o
 5 -18 15 97.05 4.44 o
 6 -18 15 107.27 5.11 o
 7 -18 15 233.52 6.56 o
 8 -18 15 129.38 6.32 o
 9 -18 15 -0.40 6.06 <
 10 -18 15 196.18 9.34 o
 -9 -17 15 16.38 7.48 <
 -8 -17 15 7.05 6.24 <
 -7 -17 15 97.61 7.45 o
 -6 -17 15 162.85 7.28 o
 -5 -17 15 54.02 5.58 o
 -4 -17 15 33.98 5.20 o
 -3 -17 15 42.69 5.23 o
 -2 -17 15 -0.90 4.68 <
 -1 -17 15 0.23 4.92 <
 0 -17 15 752.66 11.20 o
 1 -17 15 204.41 6.29 o
 2 -17 15 279.02 6.26 o
 3 -17 15 11.64 2.36 o
 4 -17 15 6.82 3.23 <
 5 -17 15 9.81 3.45 <
 6 -17 15 253.66 6.67 o
[truncated: 2,972,527 more chars]
