# Supplementary material for: Synthesis of Molecular Organo‐f‐Element‐Polyphosphides with Nonclassical Divalent Lanthanide Precursors
Source: Angew Chem Int Ed Engl. 2025 May 19;64(29):e202503403. doi: 10.1002/anie.202503403 (PMC12258692; doi:10.1002/anie.202503403)
Supplement: Supplementary file 2 — Supporting Information [file ANIE-64-e202503403-s001.zip › 2.cif]

data_df165
_audit_creation_date               2025-02-07
_audit_creation_method
;
Olex2 1.5
(compiled 2024.02.16 svn.r378c4104 for OlexSys, GUI svn.r6928)
;
_shelx_SHELXL_version_number       '2019/3'
loop_
  _audit_author_name
  _audit_author_email
  _audit_author_address
 'Roesky, P.W.' roesky@kit.edu
;
Karlsruhe Institute of Technology (KIT)
Institute of Inorganic Chemistry
Engesserstrasse 15
Karlsruhe
76131
Germany
;
 'Frick, D.' david.frick@kit.edu
;
Karlsruhe Institute of Technology (KIT)
Institute of Inorganic Chemistry
Engesserstrasse 15
Karlsruhe
76131
Germany
;

_audit_contact_author_address
;
Karlsruhe Institute of Technology (KIT)
Institute of Inorganic Chemistry
Engesserstrasse 15
Karlsruhe
76131
Germany
;
_audit_contact_author_email        roesky@kit.edu
_audit_contact_author_name         'Roesky, P.W.'
_audit_contact_author_phone        +49-721-608-46117
_publ_contact_author_id_orcid      ''
_publ_requested_journal            Angew.Chem.
_publ_section_references
;
Dolomanov, O.V., Bourhis, L.J., Gildea, R.J, Howard, J.A.K. & Puschmann, H.
 (2009), J. Appl. Cryst. 42, 339-341.

Sheldrick, G.M. (2015). Acta Cryst. A71, 3-8.

Sheldrick, G.M. (2015). Acta Cryst. C71, 3-8.
;
_chemical_name_common              ?
_chemical_name_systematic          ?
_chemical_formula_moiety           '2(C68 H132 Ce2 K2 O12 P14 Si8), 1[C7H16]'
_chemical_formula_sum              'C143 H280 Ce4 K4 O24 P28 Si16'
_chemical_formula_weight           4417.13
_chemical_melting_point            ?
loop_
  _atom_type_symbol
  _atom_type_description
  _atom_type_scat_dispersion_real
  _atom_type_scat_dispersion_imag
  _atom_type_scat_source
 'C' 'C' 0.0033 0.0016 'International Tables Vol C Tables 4.2.6.8 and 6.1.1.4'
 'H' 'H' 0.0000 0.0000 'International Tables Vol C Tables 4.2.6.8 and 6.1.1.4'
 'Ce' 'Ce' -0.2486 2.6331
 'International Tables Vol C Tables 4.2.6.8 and 6.1.1.4'
 'K' 'K' 0.2009 0.2494 'International Tables Vol C Tables 4.2.6.8 and 6.1.1.4'
 'O' 'O' 0.0106 0.0060 'International Tables Vol C Tables 4.2.6.8 and 6.1.1.4'
 'P' 'P' 0.1023 0.0942 'International Tables Vol C Tables 4.2.6.8 and 6.1.1.4'
 'Si' 'Si' 0.0817 0.0704 'International Tables Vol C Tables 4.2.6.8 and 6.1.1.4'

_shelx_space_group_comment
;
The symmetry employed for this shelxl refinement is uniquely defined
by the following loop, which should always be used as a source of
symmetry information in preference to the above space-group names.
They are only intended as comments.
;
_space_group_crystal_system        'triclinic'
_space_group_IT_number             2
_space_group_name_H-M_alt          'P -1'
_space_group_name_Hall             '-P 1'
loop_
  _space_group_symop_operation_xyz
 'x, y, z'
 '-x, -y, -z'

_cell_length_a                     11.1967(6)
_cell_length_b                     22.7632(17)
_cell_length_c                     23.7354(11)
_cell_angle_alpha                  115.010(5)
_cell_angle_beta                   98.051(4)
_cell_angle_gamma                  97.714(5)
_cell_volume                       5300.6(6)
_cell_formula_units_Z              1
_cell_measurement_reflns_used      51222
_cell_measurement_temperature      111
_cell_measurement_theta_max        29.63
_cell_measurement_theta_min        1.74
_shelx_estimated_absorpt_T_max     0.963
_shelx_estimated_absorpt_T_min     0.812
_exptl_absorpt_coefficient_mu      1.276
_exptl_absorpt_correction_T_max    0.9626
_exptl_absorpt_correction_T_min    0.8058
_exptl_absorpt_correction_type     multi-scan
_exptl_absorpt_process_details
;
STOE X-Red32, absorption correction by Gaussian integration, analogous to
P. Coppens, "The Evaluation of Absorption and Extinction in Single-Crystal
Structure Analysis", published in: F. R. Ahmed (Editor), "Crystallographic
Computing", Munksgaard, Copenhagen (1970), 255 - 270. Afterwards scaling of
reflection intensities was performed within STOE LANA. J. Koziskova, F. Hahn,
J. Richter, J. Kozisek, Acta Chimica Slovaca, vol. 9, no. 2, 2016, pp. 136-140.
;
_exptl_absorpt_special_details     ?
_exptl_crystal_colour              red
_exptl_crystal_colour_primary      red
_exptl_crystal_density_diffrn      1.384
_exptl_crystal_density_meas        ?
_exptl_crystal_density_method      'not measured'
_exptl_crystal_description         fragment
_exptl_crystal_F_000               2282
loop_
  _exptl_crystal_face_index_h
  _exptl_crystal_face_index_k
  _exptl_crystal_face_index_l
  _exptl_crystal_face_perp_dist
 0 0 1 0.0580
 0 0 -1 0.0370
 -3 1 -1 0.0720
 6 -2 -3 0.0980
 0 5 -2 0.0250
 1 -7 2 0.0050

_exptl_crystal_preparation         'crystals were seperated in mineral oil'
_exptl_crystal_size_max            0.17
_exptl_crystal_size_mid            0.098
_exptl_crystal_size_min            0.03
_exptl_transmission_factor_max     ?
_exptl_transmission_factor_min     ?
_diffrn_reflns_av_R_equivalents    0.0508
_diffrn_reflns_av_unetI/netI       0.0999
_diffrn_reflns_Laue_measured_fraction_full  0.995
_diffrn_reflns_Laue_measured_fraction_max  0.805
_diffrn_reflns_limit_h_max         14
_diffrn_reflns_limit_h_min         -14
_diffrn_reflns_limit_k_max         28
_diffrn_reflns_limit_k_min         -31
_diffrn_reflns_limit_l_max         31
_diffrn_reflns_limit_l_min         -33
_diffrn_reflns_number              59119
_diffrn_reflns_point_group_measured_fraction_full  0.995
_diffrn_reflns_point_group_measured_fraction_max  0.805
_diffrn_reflns_theta_full          25.242
_diffrn_reflns_theta_max           30.266
_diffrn_reflns_theta_min           1.881
_diffrn_ambient_temperature        111
_diffrn_detector                   'EIGER2 1M CDTE'
_diffrn_detector_area_resol_mean   13.33
_diffrn_measured_fraction_theta_full  0.995
_diffrn_measured_fraction_theta_max  0.805
_diffrn_measurement_details
;
 457 frames, detector distance = 40 mm
;
_diffrn_measurement_device         'Eulerian 4-circle diffractometer'
_diffrn_measurement_device_type    'STOE STADIVARI'
_diffrn_measurement_method         'rotation method, \w scans'
_diffrn_radiation_collimation      '1.2 0.6 mm diameter'
_diffrn_radiation_monochromator    'Graded multilayer mirror'
_diffrn_radiation_polarisn_norm    270
_diffrn_radiation_probe            x-ray
_diffrn_radiation_type             'Mo K\a'
_diffrn_radiation_wavelength       0.71073
_diffrn_source                     Axo_Mo
_diffrn_source_current             0.830
_diffrn_source_power               0.050
_diffrn_source_voltage             60
_reflns_Friedel_coverage           0.000
_reflns_Friedel_fraction_full      .
_reflns_Friedel_fraction_max       .
_reflns_number_gt                  15589
_reflns_number_total               25483
_reflns_special_details
;
 Reflections were merged by SHELXL according to the crystal
 class for the calculation of statistics and refinement.
 
 Structure factors included contributions from the .fab file.
 
 _reflns_Friedel_fraction is defined as the number of unique
 Friedel pairs measured divided by the number that would be
 possible theoretically, ignoring centric projections and
 systematic absences.
;
_reflns_threshold_expression       'I > 2\s(I)'
_computing_cell_refinement
;
X-Area Recipe 1.37.0.0 (STOE, 2021)
;
_computing_data_collection
;
X-Area Pilatus3_SV 1.31.186.0 (STOE, 2022)
;
_computing_data_reduction
;
X-Area Integrate 2.5.3.0 (STOE, 2021)
X-Area LANA 2.7.5.0 (STOE, 2022)
;
_computing_molecular_graphics      'Olex2 1.5 (Dolomanov et al., 2009)'
_computing_publication_material
;
STOE & Cie GmbH, X-Area, software package for collecting single-crystal or
multi-domain crystal data on STOE area-detector diffractometers, for image 
processing, for the correction and scaling of reflection intensities and 
for outlier rejection, version 2.1, Darmstadt 2022
;
_computing_structure_refinement    'SHELXL 2019/3 (Sheldrick, 2015)'
_computing_structure_solution      'SHELXT  (Sheldrick, 2015)'
_refine_diff_density_max           1.467
_refine_diff_density_min           -1.405
_refine_diff_density_rms           0.128
_refine_ls_extinction_coef         .
_refine_ls_extinction_method       none
_refine_ls_goodness_of_fit_ref     0.993
_refine_ls_hydrogen_treatment      mixed
_refine_ls_matrix_type             full
_refine_ls_number_parameters       1023
_refine_ls_number_reflns           25483
_refine_ls_number_restraints       0
_refine_ls_R_factor_all            0.1042
_refine_ls_R_factor_gt             0.0493
_refine_ls_restrained_S_all        0.993
_refine_ls_shift/su_max            0.002
_refine_ls_shift/su_mean           0.000
_refine_ls_structure_factor_coef   Fsqd
_refine_ls_weighting_details      
 'w=1/[\s^2^(Fo^2^)+(0.0570P)^2^] where P=(Fo^2^+2Fc^2^)/3'
_refine_ls_weighting_scheme        calc
_refine_ls_wR_factor_gt            0.1019
_refine_ls_wR_factor_ref           0.1188
_refine_special_details            ?
_olex2_refinement_description
;
1. Fixed Uiso
 At 1.2 times of:
  All C(H) groups, All C(H,H) groups, All C(H,H,H,H) groups
 At 1.5 times of:
  All C(H,H,H) groups
2. Others
 Fixed Sof: H65C(0.5) H65D(0.5) H65A(0.5) H65B(0.5) O12A(0.5) O12B(0.5)
 C66B(0.5) H66A(0.5) H66B(0.5) C71B(0.5) H71A(0.5) H71B(0.5) C70B(0.5)
 H70A(0.5) H70B(0.5) C70A(0.5) H70C(0.5) H70D(0.5) C71A(0.5) H71C(0.5)
 H71D(0.5) C66A(0.5) H66C(0.5) H66D(0.5)
3.a Secondary CH2 refined with riding coordinates:
 C62(H62A,H62B), C28(H28A,H28B), C59(H59A,H59B), C31(H31A,H31B), C60(H60A,
 H60B), C61(H61A,H61B), C32(H32A,H32B), C65(H65C,H65D), C65(H65A,H65B),
 C23(H23A,H23B), C29(H29A,H29B), C64(H64A,H64B), C63(H63A,H63B), C26(H26A,H26B),
  C24(H24A,H24B), C30(H30A,H30B), C58(H58A,H58B), C33(H33A,H33B), C34(H34A,
 H34B), C25(H25A,H25B), C57(H57A,H57B), C66B(H66A,H66B), C71B(H71A,H71B),
 C70B(H70A,H70B), C70A(H70C,H70D), C71A(H71C,H71D), C66A(H66C,H66D)
3.b Aromatic/amide H refined with riding coordinates:
 C35(H35), C50(H50), C12(H12), C46(H46), C1(H1), C38(H38), C3(H3), C15(H15),
 C48(H48), C37(H37), C14(H14), C4(H4)
3.c Idealised Me refined as rotating group:
 C51(H51A,H51B,H51C), C44(H44A,H44B,H44C), C40(H40A,H40B,H40C), C52(H52A,H52B,
 H52C), C19(H19A,H19B,H19C), C55(H55A,H55B,H55C), C17(H17A,H17B,H17C), C10(H10A,
 H10B,H10C), C41(H41A,H41B,H41C), C53(H53A,H53B,H53C), C18(H18A,H18B,H18C),
 C43(H43A,H43B,H43C), C42(H42A,H42B,H42C), C20(H20A,H20B,H20C), C8(H8A,H8B,H8C),
  C45(H45A,H45B,H45C), C7(H7A,H7B,H7C), C22(H22A,H22B,H22C), C11(H11A,H11B,
 H11C), C9(H9A,H9B,H9C), C56(H56A,H56B,H56C), C6(H6A,H6B,H6C), C21(H21A,H21B,
 H21C), C54(H54A,H54B,H54C)
;
_atom_sites_solution_hydrogens     mixed
_atom_sites_solution_primary       dual
_atom_sites_solution_secondary     ?
loop_
  _atom_site_label
  _atom_site_type_symbol
  _atom_site_fract_x
  _atom_site_fract_y
  _atom_site_fract_z
  _atom_site_U_iso_or_equiv
  _atom_site_adp_type
  _atom_site_occupancy
  _atom_site_site_symmetry_order
  _atom_site_calc_flag
  _atom_site_refinement_flags_posn
  _atom_site_refinement_flags_adp
  _atom_site_refinement_flags_occupancy
  _atom_site_disorder_assembly
  _atom_site_disorder_group
 Ce2 Ce 0.71717(2) 0.78353(2) 0.62625(2) 0.01925(7) Uani 1 1 d . . . . .
 Ce1 Ce 0.37452(2) 0.21586(2) -0.08270(2) 0.02234(7) Uani 1 1 d . . . . .
 K1 K 0.16458(9) 0.48030(6) 0.15857(5) 0.0308(2) Uani 1 1 d . . . . .
 K2 K 0.84199(11) 0.54241(6) 0.34382(5) 0.0402(3) Uani 1 1 d . . . . .
 P12 P 0.49712(10) 0.66628(6) 0.56199(5) 0.0233(2) Uani 1 1 d . . . . .
 P8 P 0.60192(11) 0.51999(6) 0.51395(5) 0.0234(3) Uani 1 1 d . . . . .
 P7 P 0.51997(10) 0.47728(6) 0.03267(5) 0.0233(3) Uani 1 1 d . . . . .
 P13 P 0.62096(11) 0.61711(6) 0.59664(5) 0.0231(2) Uani 1 1 d . . . . .
 P2 P 0.53359(10) 0.37709(6) -0.03405(5) 0.0227(2) Uani 1 1 d . . . . .
 P4 P 0.33028(11) 0.36036(6) 0.04991(6) 0.0262(3) Uani 1 1 d . . . . .
 P14 P 0.80419(10) 0.65623(6) 0.58912(5) 0.0247(3) Uani 1 1 d . . . . .
 P1 P 0.50894(10) 0.33772(6) 0.03425(5) 0.0228(2) Uani 1 1 d . . . . .
 P5 P 0.23518(11) 0.35953(7) -0.04019(6) 0.0287(3) Uani 1 1 d . . . . .
 P10 P 0.55706(11) 0.65019(6) 0.47529(5) 0.0253(3) Uani 1 1 d . . . . .
 P3 P 0.35954(11) 0.33703(6) -0.10454(5) 0.0256(3) Uani 1 1 d . . . . .
 P11 P 0.75670(11) 0.64364(6) 0.49170(5) 0.0257(3) Uani 1 1 d . . . . .
 P6 P 0.33025(11) 0.45560(6) 0.04384(6) 0.0272(3) Uani 1 1 d . . . . .
 P9 P 0.60930(11) 0.55152(6) 0.43889(5) 0.0262(3) Uani 1 1 d . . . . .
 Si7 Si 1.02011(11) 0.86782(7) 0.78618(6) 0.0283(3) Uani 1 1 d . . . . .
 Si8 Si 0.49287(12) 0.87053(7) 0.74664(6) 0.0281(3) Uani 1 1 d . . . . .
 Si5 Si 0.49516(12) 0.84153(7) 0.50731(6) 0.0301(3) Uani 1 1 d . . . . .
 Si3 Si 0.24115(13) 0.17486(7) 0.05757(6) 0.0306(3) Uani 1 1 d . . . . .
 Si6 Si 1.00768(12) 0.82149(7) 0.54410(6) 0.0286(3) Uani 1 1 d . . . . .
 Si4 Si 0.00089(13) 0.16455(8) -0.18039(7) 0.0347(3) Uani 1 1 d . . . . .
 Si2 Si 0.65437(13) 0.12772(8) -0.03286(7) 0.0337(3) Uani 1 1 d . . . . .
 Si1 Si 0.42107(15) 0.13110(8) -0.26773(6) 0.0371(3) Uani 1 1 d . . . . .
 O9 O 0.9467(3) 0.47803(17) 0.40626(15) 0.0354(8) Uani 1 1 d . . . . .
 O3 O 0.0207(3) 0.5287(2) 0.09052(16) 0.0395(9) Uani 1 1 d . . . . .
 O4 O 0.2325(3) 0.61547(19) 0.17845(16) 0.0414(9) Uani 1 1 d . . . . .
 O8 O 1.1031(3) 0.57543(19) 0.39287(16) 0.0403(9) Uani 1 1 d . . . . .
 O1 O 0.0536(3) 0.3859(2) 0.18971(17) 0.0445(9) Uani 1 1 d . . . . .
 O10 O 0.7380(3) 0.40680(18) 0.30643(15) 0.0377(8) Uani 1 1 d . . . . .
 O5 O 0.3534(3) 0.56962(19) 0.25338(16) 0.0442(9) Uani 1 1 d . . . . .
 O11 O 0.6475(3) 0.4734(2) 0.24307(16) 0.0481(10) Uani 1 1 d . . . . .
 O2 O -0.0927(3) 0.4350(2) 0.12279(19) 0.0509(10) Uani 1 1 d . . . . .
 O6 O 0.3094(4) 0.4459(2) 0.24444(17) 0.0485(10) Uani 1 1 d . . . A 1
 C35 C 0.7605(4) 0.8781(2) 0.75368(18) 0.0218(9) Uani 1 1 d . . . . .
 H35 H 0.779906 0.922999 0.761021 0.026 Uiso 1 1 calc R U . . .
 O7 O 0.9967(5) 0.6414(2) 0.33041(18) 0.0636(13) Uani 1 1 d . . . . .
 C50 C 0.8411(4) 0.8943(2) 0.6202(2) 0.0262(10) Uani 1 1 d . . . . .
 H50 H 0.903849 0.922689 0.656975 0.031 Uiso 1 1 calc R U . . .
 C13 C 0.1196(4) 0.1554(2) -0.1233(2) 0.0275(10) Uani 1 1 d . . . . .
 C12 C 0.1412(4) 0.1890(2) -0.0558(2) 0.0261(10) Uani 1 1 d . . . . .
 H12 H 0.108877 0.226425 -0.032555 0.031 Uiso 1 1 calc R U . . .
 C36 C 0.8489(4) 0.8397(2) 0.75457(19) 0.0238(10) Uani 1 1 d . . . . .
 C47 C 0.6530(4) 0.8487(2) 0.5508(2) 0.0230(10) Uani 1 1 d . . . . .
 C46 C 0.7191(4) 0.8995(2) 0.6119(2) 0.0250(10) Uani 1 1 d . . . . .
 H46 H 0.684747 0.931569 0.641935 0.030 Uiso 1 1 calc R U . . .
 C39 C 0.6394(4) 0.8414(2) 0.74051(19) 0.0242(10) Uani 1 1 d . . . . .
 C1 C 0.5009(4) 0.1205(3) -0.1489(2) 0.0293(11) Uani 1 1 d . . . . .
 H1 H 0.459229 0.075577 -0.165055 0.035 Uiso 1 1 calc R U . . .
 C38 C 0.6543(4) 0.7777(2) 0.73291(19) 0.0230(9) Uani 1 1 d . . . . .
 H38 H 0.588830 0.741550 0.723612 0.028 Uiso 1 1 calc R U . . .
 C3 C 0.6245(4) 0.2215(3) -0.0849(2) 0.0282(11) Uani 1 1 d . . . . .
 H3 H 0.681085 0.257807 -0.050150 0.034 Uiso 1 1 calc R U . . .
 C15 C 0.2424(4) 0.1059(2) -0.0793(2) 0.0281(10) Uani 1 1 d . . . . .
 H15 H 0.291558 0.076237 -0.075536 0.034 Uiso 1 1 calc R U . . .
 C48 C 0.7410(4) 0.8136(2) 0.5238(2) 0.0229(9) Uani 1 1 d . . . . .
 H48 H 0.723492 0.776675 0.482794 0.027 Uiso 1 1 calc R U . . .
 C37 C 0.7798(4) 0.7762(2) 0.74118(18) 0.0226(10) Uani 1 1 d . . . . .
 H37 H 0.813344 0.739138 0.738345 0.027 Uiso 1 1 calc R U . . .
 C5 C 0.4910(4) 0.1593(2) -0.1822(2) 0.0283(10) Uani 1 1 d . . . . .
 C14 C 0.1843(4) 0.1027(2) -0.1370(2) 0.0289(11) Uani 1 1 d . . . . .
 H14 H 0.187369 0.070849 -0.178241 0.035 Uiso 1 1 calc R U . . .
 C49 C 0.8593(4) 0.8404(2) 0.5657(2) 0.0244(10) Uani 1 1 d . . . . .
 C4 C 0.5696(4) 0.2216(2) -0.1412(2) 0.0285(11) Uani 1 1 d . . . . .
 H4 H 0.583110 0.258235 -0.150679 0.034 Uiso 1 1 calc R U . . .
 C2 C 0.5823(4) 0.1583(2) -0.0877(2) 0.0300(11) Uani 1 1 d . . . . .
 C51 C 1.0658(4) 0.7626(3) 0.5718(2) 0.0339(11) Uani 1 1 d . . . . .
 H51A H 1.064296 0.777696 0.616910 0.051 Uiso 1 1 calc R U . . .
 H51B H 1.150678 0.761052 0.566298 0.051 Uiso 1 1 calc R U . . .
 H51C H 1.012901 0.718106 0.546650 0.051 Uiso 1 1 calc R U . . .
 C62 C 0.7623(5) 0.3944(3) 0.3606(2) 0.0376(12) Uani 1 1 d . . . . .
 H62A H 0.726584 0.347517 0.348771 0.045 Uiso 1 1 calc R U . . .
 H62B H 0.724436 0.423093 0.394556 0.045 Uiso 1 1 calc R U . . .
 C44 C 1.0968(4) 0.9144(3) 0.7481(2) 0.0319(11) Uani 1 1 d . . . . .
 H44A H 1.087911 0.884807 0.702787 0.048 Uiso 1 1 calc R U . . .
 H44B H 1.184678 0.930967 0.768829 0.048 Uiso 1 1 calc R U . . .
 H44C H 1.058184 0.951845 0.752697 0.048 Uiso 1 1 calc R U . . .
 C16 C 0.2175(4) 0.1592(2) -0.0275(2) 0.0283(10) Uani 1 1 d . . . . .
 C40 C 0.3602(4) 0.7989(3) 0.6978(2) 0.0407(13) Uani 1 1 d . . . . .
 H40A H 0.374843 0.774366 0.655090 0.061 Uiso 1 1 calc R U . . .
 H40B H 0.284159 0.815259 0.694656 0.061 Uiso 1 1 calc R U . . .
 H40C H 0.351885 0.769407 0.718138 0.061 Uiso 1 1 calc R U . . .
 C28 C 0.1899(5) 0.6169(3) 0.1194(2) 0.0408(13) Uani 1 1 d . . . . .
 H28A H 0.226345 0.586657 0.085789 0.049 Uiso 1 1 calc R U . . .
 H28B H 0.215029 0.662376 0.124035 0.049 Uiso 1 1 calc R U . . .
 C52 C 1.1244(4) 0.9017(3) 0.5800(3) 0.0384(12) Uani 1 1 d . . . . .
 H52A H 1.095697 0.931440 0.563590 0.058 Uiso 1 1 calc R U . . .
 H52B H 1.203417 0.893105 0.568642 0.058 Uiso 1 1 calc R U . . .
 H52C H 1.135390 0.922418 0.626415 0.058 Uiso 1 1 calc R U . . .
 C19 C 0.3946(4) 0.2271(3) 0.1082(2) 0.0363(12) Uani 1 1 d . . . . .
 H19A H 0.460208 0.206149 0.090059 0.055 Uiso 1 1 calc R U . . .
 H19B H 0.400731 0.231506 0.151407 0.055 Uiso 1 1 calc R U . . .
 H19C H 0.403680 0.271193 0.109599 0.055 Uiso 1 1 calc R U . . .
 C55 C 0.3681(4) 0.8003(3) 0.5295(2) 0.0392(13) Uani 1 1 d . . . . .
 H55A H 0.375677 0.754558 0.518675 0.059 Uiso 1 1 calc R U . . .
 H55B H 0.288425 0.799909 0.506021 0.059 Uiso 1 1 calc R U . . .
 H55C H 0.373184 0.824601 0.575340 0.059 Uiso 1 1 calc R U . . .
 C59 C 1.1225(5) 0.5670(3) 0.4491(2) 0.0404(13) Uani 1 1 d . . . . .
 H59A H 1.077534 0.594823 0.479676 0.048 Uiso 1 1 calc R U . . .
 H59B H 1.211602 0.580905 0.469563 0.048 Uiso 1 1 calc R U . . .
 C17 C 0.2247(5) 0.0923(3) 0.0581(3) 0.0404(13) Uani 1 1 d . . . . .
 H17A H 0.145038 0.063830 0.031103 0.061 Uiso 1 1 calc R U . . .
 H17B H 0.228850 0.098349 0.101820 0.061 Uiso 1 1 calc R U . . .
 H17C H 0.291697 0.071391 0.041761 0.061 Uiso 1 1 calc R U . . .
 C31 C 0.4044(5) 0.5594(3) 0.3065(2) 0.0448(14) Uani 1 1 d . . . . .
 H31A H 0.407672 0.598830 0.346881 0.054 Uiso 1 1 calc R U . . .
 H31B H 0.489493 0.552449 0.304749 0.054 Uiso 1 1 calc R U . . .
 C27 C 0.0542(5) 0.5957(3) 0.1019(3) 0.0437(14) Uani 1 1 d . . . . .
 C10 C 0.5394(5) 0.0737(3) -0.0169(3) 0.0415(13) Uani 1 1 d . . . . .
 H10A H 0.483232 0.099559 0.005882 0.062 Uiso 1 1 calc R U . . .
 H10B H 0.581982 0.055755 0.009205 0.062 Uiso 1 1 calc R U . . .
 H10C H 0.491965 0.036993 -0.057339 0.062 Uiso 1 1 calc R U . . .
 C60 C 1.0773(5) 0.4962(3) 0.4323(2) 0.0400(13) Uani 1 1 d . . . . .
 H60A H 1.120235 0.468237 0.400612 0.048 Uiso 1 1 calc R U . . .
 H60B H 1.094835 0.489075 0.470708 0.048 Uiso 1 1 calc R U . . .
 C41 C 0.4905(5) 0.9376(3) 0.7216(3) 0.0456(14) Uani 1 1 d . . . . .
 H41A H 0.562025 0.974181 0.747358 0.068 Uiso 1 1 calc R U . . .
 H41B H 0.414364 0.953943 0.727712 0.068 Uiso 1 1 calc R U . . .
 H41C H 0.494018 0.920157 0.676514 0.068 Uiso 1 1 calc R U . . .
 C53 C 0.9819(5) 0.7827(3) 0.4552(2) 0.0397(13) Uani 1 1 d . . . . .
 H53A H 0.925711 0.739077 0.436897 0.059 Uiso 1 1 calc R U . . .
 H53B H 1.061045 0.777355 0.442646 0.059 Uiso 1 1 calc R U . . .
 H53C H 0.945530 0.811200 0.439498 0.059 Uiso 1 1 calc R U . . .
 C18 C 0.1194(5) 0.2175(3) 0.0915(2) 0.0415(13) Uani 1 1 d . . . . .
 H18A H 0.131401 0.261302 0.092356 0.062 Uiso 1 1 calc R U . . .
 H18B H 0.124506 0.222569 0.134925 0.062 Uiso 1 1 calc R U . . .
 H18C H 0.037975 0.190960 0.065046 0.062 Uiso 1 1 calc R U . . .
 C43 C 1.0547(5) 0.9250(3) 0.8734(2) 0.0475(15) Uani 1 1 d . . . . .
 H43A H 1.016310 0.963039 0.880680 0.071 Uiso 1 1 calc R U . . .
 H43B H 1.144342 0.940596 0.889334 0.071 Uiso 1 1 calc R U . . .
 H43C H 1.021709 0.901232 0.895923 0.071 Uiso 1 1 calc R U . . .
 C42 C 0.4768(5) 0.9041(3) 0.8311(2) 0.0462(15) Uani 1 1 d . . . . .
 H42A H 0.474154 0.868872 0.844596 0.069 Uiso 1 1 calc R U . . .
 H42B H 0.400336 0.920581 0.834813 0.069 Uiso 1 1 calc R U . . .
 H42C H 0.547521 0.940607 0.858385 0.069 Uiso 1 1 calc R U . . .
 C61 C 0.8982(5) 0.4090(3) 0.3838(2) 0.0422(13) Uani 1 1 d . . . . .
 H61A H 0.917682 0.396529 0.418701 0.051 Uiso 1 1 calc R U . . .
 H61B H 0.936444 0.382788 0.348760 0.051 Uiso 1 1 calc R U . . .
 C20 C -0.0991(5) 0.0809(3) -0.2332(3) 0.0542(16) Uani 1 1 d . . . . .
 H20A H -0.049437 0.051433 -0.257815 0.081 Uiso 1 1 calc R U . . .
 H20B H -0.165310 0.084663 -0.262428 0.081 Uiso 1 1 calc R U . . .
 H20C H -0.135264 0.062598 -0.207218 0.081 Uiso 1 1 calc R U . . .
 C32 C 0.3244(6) 0.4996(3) 0.3037(2) 0.0480(15) Uani 1 1 d . . . . .
 H32A H 0.362880 0.488885 0.337419 0.058 Uiso 1 1 calc R U . A 1
 H32B H 0.242731 0.508970 0.311374 0.058 Uiso 1 1 calc R U . A 1
 C65 C 0.6182(5) 0.4934(3) 0.1948(2) 0.0451(14) Uani 1 1 d . . . . .
 H65C H 0.537839 0.507004 0.195818 0.054 Uiso 0.5 1 calc R U P B 2
 H65D H 0.611761 0.456041 0.152433 0.054 Uiso 0.5 1 calc R U P B 2
 H65A H 0.527435 0.483771 0.179800 0.054 Uiso 0.5 1 calc R U P C 1
 H65B H 0.653920 0.468544 0.158125 0.054 Uiso 0.5 1 calc R U P C 1
 C8 C 0.2805(6) 0.0647(3) -0.2955(3) 0.0563(16) Uani 1 1 d . . . . .
 H8A H 0.299370 0.029321 -0.284776 0.085 Uiso 1 1 calc R U . . .
 H8B H 0.252456 0.046502 -0.341752 0.085 Uiso 1 1 calc R U . . .
 H8C H 0.215397 0.083055 -0.274607 0.085 Uiso 1 1 calc R U . . .
 C23 C -0.0759(5) 0.3734(3) 0.1816(3) 0.0519(16) Uani 1 1 d . . . . .
 H23A H -0.100367 0.408714 0.216977 0.062 Uiso 1 1 calc R U . . .
 H23B H -0.106473 0.330289 0.181134 0.062 Uiso 1 1 calc R U . . .
 C45 C 1.0856(5) 0.7939(3) 0.7739(3) 0.0415(13) Uani 1 1 d . . . . .
 H45A H 1.050419 0.772174 0.797612 0.062 Uiso 1 1 calc R U . . .
 H45B H 1.175510 0.807605 0.789264 0.062 Uiso 1 1 calc R U . . .
 H45C H 1.065499 0.762818 0.728441 0.062 Uiso 1 1 calc R U . . .
 C7 C 0.3799(5) 0.2026(3) -0.2795(2) 0.0414(13) Uani 1 1 d . . . . .
 H7A H 0.338755 0.227771 -0.245985 0.062 Uiso 1 1 calc R U . . .
 H7B H 0.324120 0.186030 -0.321236 0.062 Uiso 1 1 calc R U . . .
 H7C H 0.455113 0.231656 -0.277464 0.062 Uiso 1 1 calc R U . . .
 C22 C -0.0920(5) 0.2215(3) -0.1334(3) 0.0574(17) Uani 1 1 d . . . . .
 H22A H -0.131252 0.202646 -0.108589 0.086 Uiso 1 1 calc R U . . .
 H22B H -0.155821 0.226977 -0.162496 0.086 Uiso 1 1 calc R U . . .
 H22C H -0.037912 0.264764 -0.104538 0.086 Uiso 1 1 calc R U . . .
 C29 C 0.3651(5) 0.6314(3) 0.1957(3) 0.0521(16) Uani 1 1 d . . . . .
 H29A H 0.397347 0.675482 0.198558 0.063 Uiso 1 1 calc R U . . .
 H29B H 0.398866 0.597906 0.163269 0.063 Uiso 1 1 calc R U . . .
 C11 C 0.7367(5) 0.1995(3) 0.0433(3) 0.0531(16) Uani 1 1 d . . . . .
 H11A H 0.801952 0.226531 0.035513 0.080 Uiso 1 1 calc R U . . .
 H11B H 0.773520 0.183570 0.072690 0.080 Uiso 1 1 calc R U . . .
 H11C H 0.678305 0.226405 0.062125 0.080 Uiso 1 1 calc R U . . .
 C9 C 0.7681(6) 0.0787(3) -0.0700(3) 0.0538(16) Uani 1 1 d . . . . .
 H9A H 0.727088 0.043829 -0.112707 0.081 Uiso 1 1 calc R U . . .
 H9B H 0.800276 0.058418 -0.043617 0.081 Uiso 1 1 calc R U . . .
 H9C H 0.836412 0.108202 -0.073043 0.081 Uiso 1 1 calc R U . . .
 C56 C 0.4848(5) 0.7920(3) 0.4207(2) 0.0514(16) Uani 1 1 d . . . . .
 H56A H 0.548190 0.814072 0.407228 0.077 Uiso 1 1 calc R U . . .
 H56B H 0.402918 0.788234 0.396877 0.077 Uiso 1 1 calc R U . . .
 H56C H 0.497971 0.747597 0.412201 0.077 Uiso 1 1 calc R U . . .
 C64 C 0.5937(5) 0.4059(3) 0.2228(2) 0.0416(13) Uani 1 1 d . . . . .
 H64A H 0.634694 0.377110 0.190670 0.050 Uiso 1 1 calc R U . . .
 H64B H 0.504919 0.396522 0.203146 0.050 Uiso 1 1 calc R U . . .
 C63 C 0.6086(5) 0.3920(3) 0.2796(2) 0.0392(12) Uani 1 1 d . . . . .
 H63A H 0.565880 0.419957 0.311400 0.047 Uiso 1 1 calc R U . . .
 H63B H 0.572284 0.344812 0.266409 0.047 Uiso 1 1 calc R U . . .
 C6 C 0.5396(6) 0.0993(4) -0.3150(3) 0.067(2) Uani 1 1 d . . . . .
 H6A H 0.611983 0.135398 -0.301718 0.100 Uiso 1 1 calc R U . . .
 H6B H 0.504222 0.082926 -0.360486 0.100 Uiso 1 1 calc R U . . .
 H6C H 0.564510 0.063115 -0.307549 0.100 Uiso 1 1 calc R U . . .
 C26 C -0.1086(5) 0.5047(3) 0.0722(3) 0.0577(17) Uani 1 1 d . . . . .
 H26A H -0.141331 0.506029 0.031861 0.069 Uiso 1 1 calc R U . . .
 H26B H -0.148492 0.532811 0.105420 0.069 Uiso 1 1 calc R U . . .
 C24 C -0.1294(5) 0.3720(3) 0.1191(3) 0.0628(19) Uani 1 1 d . . . . .
 H24A H -0.099952 0.338714 0.084261 0.075 Uiso 1 1 calc R U . . .
 H24B H -0.220716 0.359294 0.109823 0.075 Uiso 1 1 calc R U . . .
 C30 C 0.4026(6) 0.6319(3) 0.2593(3) 0.0577(17) Uani 1 1 d . . . . .
 H30A H 0.493830 0.641891 0.272502 0.069 Uiso 1 1 calc R U . . .
 H30B H 0.371077 0.666404 0.291940 0.069 Uiso 1 1 calc R U . . .
 C21 C 0.0651(6) 0.1992(3) -0.2313(3) 0.0568(17) Uani 1 1 d . . . . .
 H21A H 0.120666 0.242556 -0.204038 0.085 Uiso 1 1 calc R U . . .
 H21B H -0.002673 0.204487 -0.258514 0.085 Uiso 1 1 calc R U . . .
 H21C H 0.111094 0.168880 -0.257979 0.085 Uiso 1 1 calc R U . . .
 C58 C 1.1602(6) 0.6400(3) 0.4046(3) 0.0540(16) Uani 1 1 d . . . . .
 H58A H 1.250863 0.646848 0.417620 0.065 Uiso 1 1 calc R U . . .
 H58B H 1.131354 0.673371 0.439620 0.065 Uiso 1 1 calc R U . . .
 C54 C 0.4728(6) 0.9262(3) 0.5243(3) 0.0576(17) Uani 1 1 d . . . . .
 H54A H 0.478221 0.951977 0.570075 0.086 Uiso 1 1 calc R U . . .
 H54B H 0.391359 0.923258 0.500600 0.086 Uiso 1 1 calc R U . . .
 H54C H 0.537027 0.948222 0.511264 0.086 Uiso 1 1 calc R U . . .
 C33 C 0.2519(6) 0.3845(3) 0.2405(3) 0.0564(16) Uani 1 1 d . . . . .
 H33A H 0.295746 0.378591 0.276328 0.068 Uiso 1 1 calc R U . A 1
 H33B H 0.260100 0.348105 0.200374 0.068 Uiso 1 1 calc R U . A 1
 O12A O 0.7966(7) 0.5823(4) 0.2432(4) 0.0384(18) Uani 0.5 1 d . . P D 1
 O12B O 0.7246(7) 0.5993(4) 0.2692(3) 0.0307(15) Uani 0.5 1 d . . P D 2
 C34 C 0.1166(6) 0.3793(3) 0.2424(3) 0.0564(17) Uani 1 1 d . . . . .
 H34A H 0.081461 0.335811 0.240058 0.068 Uiso 1 1 calc R U . . .
 H34B H 0.106932 0.414713 0.282822 0.068 Uiso 1 1 calc R U . . .
 C25 C -0.1354(5) 0.4350(4) 0.0635(3) 0.0627(19) Uani 1 1 d . . . . .
 H25A H -0.225428 0.416246 0.048453 0.075 Uiso 1 1 calc R U . . .
 H25B H -0.093351 0.407352 0.031178 0.075 Uiso 1 1 calc R U . . .
 C57 C 1.1287(8) 0.6482(4) 0.3461(3) 0.074(2) Uani 1 1 d . . . . .
 H57A H 1.171628 0.692494 0.353228 0.089 Uiso 1 1 calc R U . . .
 H57B H 1.155264 0.614041 0.310641 0.089 Uiso 1 1 calc R U . . .
 C66B C 0.714(2) 0.5481(8) 0.2057(6) 0.054(5) Uani 0.5 1 d . . P D 2
 H66A H 0.693091 0.564965 0.174183 0.065 Uiso 0.5 1 calc R U P D 2
 H66B H 0.793254 0.533704 0.201392 0.065 Uiso 0.5 1 calc R U P D 2
 C71B C 0.9923(17) 0.6539(10) 0.2768(8) 0.060(5) Uani 0.5 1 d . . P D 2
 H71A H 1.018369 0.619365 0.241456 0.072 Uiso 0.5 1 calc R U P D 2
 H71B H 1.040828 0.698382 0.287538 0.072 Uiso 0.5 1 calc R U P D 2
 C70B C 0.8509(17) 0.6496(8) 0.2630(8) 0.059(5) Uani 0.5 1 d . . P D 2
 H70A H 0.830636 0.642339 0.218318 0.071 Uiso 0.5 1 calc R U P D 2
 H70B H 0.842207 0.695408 0.289156 0.071 Uiso 0.5 1 calc R U P D 2
 H27A H 0.021(5) 0.601(3) 0.062(2) 0.047(15) Uiso 1 1 d . . . . .
 H27B H 0.015(5) 0.626(3) 0.138(3) 0.053(16) Uiso 1 1 d . . . . .
 C70A C 0.7916(13) 0.6625(6) 0.2843(6) 0.037(3) Uani 0.5 1 d . . P D 1
 H70C H 0.750232 0.682445 0.259270 0.044 Uiso 0.5 1 calc R U P D 1
 H70D H 0.768340 0.674909 0.325880 0.044 Uiso 0.5 1 calc R U P D 1
 C71A C 0.9294(17) 0.6645(9) 0.2851(8) 0.044(4) Uani 0.5 1 d . . P D 1
 H71C H 0.971290 0.710662 0.297174 0.053 Uiso 0.5 1 calc R U P D 1
 H71D H 0.938049 0.636438 0.241371 0.053 Uiso 0.5 1 calc R U P D 1
 C66A C 0.6735(13) 0.5716(8) 0.2232(7) 0.042(3) Uani 0.5 1 d . . P D 1
 H66C H 0.654641 0.586482 0.189902 0.051 Uiso 0.5 1 calc R U P D 1
 H66D H 0.636350 0.596795 0.259173 0.051 Uiso 0.5 1 calc R U P D 1

loop_
  _atom_site_aniso_label
  _atom_site_aniso_U_11
  _atom_site_aniso_U_22
  _atom_site_aniso_U_33
  _atom_site_aniso_U_23
  _atom_site_aniso_U_13
  _atom_site_aniso_U_12
 Ce2 0.02193(13) 0.01690(14) 0.01906(12) 0.00903(11) 0.00280(9) 0.00312(10)
 Ce1 0.02560(14) 0.01973(15) 0.02421(13) 0.01200(11) 0.00680(10) 0.00424(11)
 K1 0.0296(5) 0.0364(7) 0.0274(5) 0.0195(5) -0.0008(4) 0.0001(5)
 K2 0.0518(7) 0.0309(7) 0.0324(6) 0.0161(5) -0.0093(5) 0.0045(5)
 P12 0.0213(6) 0.0206(7) 0.0257(6) 0.0097(5) 0.0014(5) 0.0036(5)
 P8 0.0254(6) 0.0168(6) 0.0260(6) 0.0095(5) 0.0002(5) 0.0039(5)
 P7 0.0264(6) 0.0207(7) 0.0234(6) 0.0130(5) 0.0002(5) 0.0017(5)
 P13 0.0264(6) 0.0201(7) 0.0209(5) 0.0100(5) 0.0003(5) 0.0015(5)
 P2 0.0222(6) 0.0224(7) 0.0269(6) 0.0150(5) 0.0043(5) 0.0033(5)
 P4 0.0278(6) 0.0264(7) 0.0309(6) 0.0177(6) 0.0100(5) 0.0067(5)
 P14 0.0234(6) 0.0207(7) 0.0274(6) 0.0104(5) -0.0005(5) 0.0045(5)
 P1 0.0232(6) 0.0235(7) 0.0252(6) 0.0152(5) 0.0027(5) 0.0042(5)
 P5 0.0226(6) 0.0281(7) 0.0376(7) 0.0188(6) 0.0014(5) 0.0038(5)
 P10 0.0299(6) 0.0220(7) 0.0221(6) 0.0107(5) -0.0008(5) 0.0038(5)
 P3 0.0307(6) 0.0218(7) 0.0240(6) 0.0122(5) 0.0004(5) 0.0037(5)
 P11 0.0268(6) 0.0229(7) 0.0253(6) 0.0095(5) 0.0066(5) 0.0029(5)
 P6 0.0307(7) 0.0242(7) 0.0322(6) 0.0156(6) 0.0103(5) 0.0098(5)
 P9 0.0307(6) 0.0218(7) 0.0216(6) 0.0072(5) 0.0026(5) 0.0031(5)
 Si7 0.0232(7) 0.0320(8) 0.0262(6) 0.0135(6) -0.0004(5) -0.0010(6)
 Si8 0.0284(7) 0.0277(8) 0.0276(6) 0.0102(6) 0.0077(5) 0.0102(6)
 Si5 0.0312(7) 0.0315(8) 0.0331(7) 0.0207(6) 0.0024(6) 0.0082(6)
 Si3 0.0375(8) 0.0306(8) 0.0294(7) 0.0191(6) 0.0096(6) 0.0039(6)
 Si6 0.0273(7) 0.0283(8) 0.0318(7) 0.0149(6) 0.0078(5) 0.0048(6)
 Si4 0.0306(7) 0.0323(9) 0.0423(8) 0.0209(7) 0.0012(6) 0.0034(6)
 Si2 0.0352(8) 0.0330(9) 0.0421(8) 0.0231(7) 0.0106(6) 0.0129(6)
 Si1 0.0556(9) 0.0299(9) 0.0275(7) 0.0131(7) 0.0108(6) 0.0129(7)
 O9 0.044(2) 0.028(2) 0.0344(18) 0.0148(16) 0.0018(15) 0.0127(17)
 O3 0.0258(18) 0.054(3) 0.049(2) 0.034(2) 0.0053(15) 0.0090(17)
 O4 0.054(2) 0.040(2) 0.0370(19) 0.0251(18) 0.0055(17) 0.0088(19)
 O8 0.046(2) 0.034(2) 0.038(2) 0.0144(18) 0.0077(16) 0.0071(18)
 O1 0.038(2) 0.054(3) 0.054(2) 0.040(2) 0.0046(17) 0.0014(18)
 O10 0.041(2) 0.040(2) 0.0330(18) 0.0190(17) 0.0051(15) 0.0061(17)
 O5 0.052(2) 0.037(2) 0.0368(19) 0.0229(18) -0.0133(16) -0.0104(18)
 O11 0.054(2) 0.049(3) 0.0346(19) 0.0265(19) -0.0133(17) -0.0143(19)
 O2 0.039(2) 0.057(3) 0.065(3) 0.040(2) 0.0007(18) 0.0030(19)
 O6 0.063(3) 0.043(3) 0.042(2) 0.025(2) 0.0020(18) 0.006(2)
 C35 0.025(2) 0.016(2) 0.018(2) 0.0048(19) 0.0027(17) 0.0014(19)
 O7 0.117(4) 0.043(3) 0.036(2) 0.026(2) 0.010(2) 0.014(3)
 C50 0.028(2) 0.021(3) 0.029(2) 0.015(2) 0.0020(19) -0.003(2)
 C13 0.024(2) 0.029(3) 0.030(2) 0.015(2) 0.0061(19) 0.000(2)
 C12 0.029(2) 0.022(3) 0.033(2) 0.016(2) 0.014(2) 0.004(2)
 C36 0.028(2) 0.020(3) 0.017(2) 0.0057(19) -0.0003(18) -0.0005(19)
 C47 0.024(2) 0.024(3) 0.031(2) 0.020(2) 0.0089(19) 0.006(2)
 C46 0.033(3) 0.021(3) 0.026(2) 0.014(2) 0.0096(19) 0.008(2)
 C39 0.027(2) 0.027(3) 0.020(2) 0.010(2) 0.0063(18) 0.010(2)
 C1 0.034(3) 0.026(3) 0.028(2) 0.010(2) 0.013(2) 0.010(2)
 C38 0.026(2) 0.019(3) 0.023(2) 0.010(2) 0.0047(18) 0.0009(19)
 C3 0.022(2) 0.033(3) 0.036(3) 0.018(2) 0.012(2) 0.011(2)
 C15 0.026(2) 0.022(3) 0.041(3) 0.021(2) 0.005(2) 0.001(2)
 C48 0.026(2) 0.019(2) 0.025(2) 0.012(2) 0.0063(18) -0.0002(19)
 C37 0.025(2) 0.025(3) 0.019(2) 0.012(2) 0.0023(17) 0.006(2)
 C5 0.031(3) 0.026(3) 0.031(2) 0.013(2) 0.012(2) 0.009(2)
 C14 0.029(3) 0.023(3) 0.030(2) 0.012(2) 0.003(2) -0.002(2)
 C49 0.021(2) 0.025(3) 0.027(2) 0.012(2) 0.0049(18) 0.0012(19)
 C4 0.031(3) 0.027(3) 0.039(3) 0.021(2) 0.017(2) 0.012(2)
 C2 0.030(3) 0.029(3) 0.040(3) 0.020(2) 0.015(2) 0.010(2)
 C51 0.027(3) 0.035(3) 0.039(3) 0.017(2) 0.005(2) 0.004(2)
 C62 0.051(3) 0.035(3) 0.033(3) 0.021(3) 0.012(2) 0.008(3)
 C44 0.025(2) 0.038(3) 0.031(3) 0.017(2) 0.003(2) 0.000(2)
 C16 0.036(3) 0.024(3) 0.029(2) 0.016(2) 0.011(2) 0.003(2)
 C40 0.029(3) 0.048(4) 0.036(3) 0.011(3) 0.002(2) 0.007(2)
 C28 0.043(3) 0.045(4) 0.048(3) 0.036(3) 0.004(2) 0.008(3)
 C52 0.029(3) 0.036(3) 0.053(3) 0.025(3) 0.010(2) -0.001(2)
 C19 0.039(3) 0.042(3) 0.030(3) 0.023(3) 0.002(2) 0.000(2)
 C55 0.031(3) 0.041(3) 0.047(3) 0.023(3) 0.003(2) 0.011(2)
 C59 0.041(3) 0.037(3) 0.040(3) 0.014(3) 0.001(2) 0.014(3)
 C17 0.049(3) 0.041(3) 0.049(3) 0.034(3) 0.019(3) 0.010(3)
 C31 0.055(4) 0.044(4) 0.028(3) 0.017(3) -0.007(2) 0.001(3)
 C27 0.047(3) 0.053(4) 0.051(3) 0.037(3) 0.016(3) 0.021(3)
 C10 0.050(3) 0.042(4) 0.051(3) 0.034(3) 0.018(3) 0.017(3)
 C60 0.046(3) 0.044(4) 0.037(3) 0.024(3) 0.004(2) 0.020(3)
 C41 0.051(3) 0.045(4) 0.058(3) 0.028(3) 0.028(3) 0.029(3)
 C53 0.037(3) 0.050(4) 0.040(3) 0.025(3) 0.013(2) 0.015(3)
 C18 0.050(3) 0.046(4) 0.031(3) 0.019(3) 0.014(2) 0.010(3)
 C43 0.042(3) 0.053(4) 0.026(3) 0.009(3) -0.004(2) -0.016(3)
 C42 0.047(3) 0.061(4) 0.031(3) 0.013(3) 0.017(2) 0.028(3)
 C61 0.060(4) 0.037(3) 0.038(3) 0.024(3) 0.007(3) 0.015(3)
 C20 0.054(4) 0.040(4) 0.052(4) 0.020(3) -0.016(3) -0.007(3)
 C32 0.082(4) 0.036(3) 0.028(3) 0.020(3) 0.003(3) 0.011(3)
 C65 0.049(3) 0.049(4) 0.036(3) 0.027(3) -0.010(2) -0.002(3)
 C8 0.076(4) 0.042(4) 0.044(3) 0.022(3) -0.006(3) 0.002(3)
 C23 0.040(3) 0.060(4) 0.074(4) 0.047(4) 0.015(3) 0.008(3)
 C45 0.028(3) 0.050(4) 0.057(3) 0.036(3) 0.006(2) 0.004(3)
 C7 0.054(3) 0.038(3) 0.036(3) 0.020(3) 0.009(2) 0.009(3)
 C22 0.038(3) 0.049(4) 0.079(4) 0.027(4) 0.003(3) 0.009(3)
 C29 0.048(3) 0.045(4) 0.057(4) 0.032(3) -0.013(3) -0.018(3)
 C11 0.044(3) 0.056(4) 0.061(4) 0.033(3) -0.003(3) 0.008(3)
 C9 0.055(4) 0.056(4) 0.078(4) 0.048(4) 0.026(3) 0.028(3)
 C56 0.056(4) 0.063(4) 0.035(3) 0.025(3) 0.002(3) 0.010(3)
 C64 0.036(3) 0.043(4) 0.036(3) 0.014(3) 0.001(2) -0.002(3)
 C63 0.045(3) 0.035(3) 0.035(3) 0.017(3) 0.007(2) 0.000(3)
 C6 0.091(5) 0.084(6) 0.040(3) 0.027(4) 0.040(3) 0.046(4)
 C26 0.031(3) 0.076(5) 0.082(5) 0.057(4) -0.005(3) 0.006(3)
 C24 0.030(3) 0.062(5) 0.108(6) 0.061(4) -0.005(3) -0.007(3)
 C30 0.066(4) 0.042(4) 0.054(4) 0.029(3) -0.019(3) -0.018(3)
 C21 0.059(4) 0.068(5) 0.060(4) 0.049(4) 0.003(3) 0.009(3)
 C58 0.060(4) 0.036(4) 0.060(4) 0.016(3) 0.017(3) 0.005(3)
 C54 0.053(4) 0.042(4) 0.082(4) 0.036(4) -0.006(3) 0.013(3)
 C33 0.063(4) 0.048(4) 0.060(4) 0.036(3) -0.007(3) -0.002(3)
 O12A 0.044(5) 0.042(5) 0.032(4) 0.026(4) -0.006(4) 0.000(4)
 O12B 0.037(4) 0.032(4) 0.027(4) 0.015(3) 0.008(4) 0.012(4)
 C34 0.077(5) 0.053(4) 0.054(4) 0.043(3) 0.005(3) 0.008(3)
 C25 0.034(3) 0.081(5) 0.076(4) 0.054(4) -0.020(3) -0.009(3)
 C57 0.123(7) 0.048(5) 0.065(4) 0.030(4) 0.049(5) 0.015(5)
 C66B 0.110(16) 0.039(10) 0.018(7) 0.015(7) 0.009(8) 0.030(10)
 C71B 0.072(13) 0.064(12) 0.058(10) 0.045(9) 0.002(9) 0.008(9)
 C70B 0.058(12) 0.042(10) 0.065(12) 0.034(9) -0.034(9) -0.016(8)
 C70A 0.046(9) 0.026(7) 0.048(7) 0.025(6) 0.010(6) 0.008(6)
 C71A 0.065(13) 0.042(9) 0.040(8) 0.035(7) 0.007(9) 0.010(9)
 C66A 0.052(9) 0.041(10) 0.019(7) 0.008(7) -0.007(6) -0.005(7)

_geom_special_details
;
 All esds (except the esd in the dihedral angle between two l.s. planes)
 are estimated using the full covariance matrix.  The cell esds are taken
 into account individually in the estimation of esds in distances, angles
 and torsion angles; correlations between esds in cell parameters are only
 used when they are defined by crystal symmetry.  An approximate (isotropic)
 treatment of cell esds is used for estimating esds involving l.s. planes.
;
loop_
  _geom_bond_atom_site_label_1
  _geom_bond_atom_site_label_2
  _geom_bond_distance
  _geom_bond_site_symmetry_2
  _geom_bond_publ_flag
 Ce2 P12 3.0431(13) . ?
 Ce2 P14 2.9938(12) . ?
 Ce2 C35 2.797(4) . ?
 Ce2 C50 2.780(5) . ?
 Ce2 C36 2.834(4) . ?
 Ce2 C47 2.846(4) . ?
 Ce2 C46 2.798(4) . ?
 Ce2 C39 2.792(4) . ?
 Ce2 C38 2.771(4) . ?
 Ce2 C48 2.827(4) . ?
 Ce2 C37 2.800(4) . ?
 Ce2 C49 2.818(4) . ?
 Ce1 P1 2.9773(13) . ?
 Ce1 P3 3.0353(12) . ?
 Ce1 C13 2.832(4) . ?
 Ce1 C12 2.824(4) . ?
 Ce1 C1 2.783(4) . ?
 Ce1 C3 2.793(4) . ?
 Ce1 C15 2.771(5) . ?
 Ce1 C5 2.770(4) . ?
 Ce1 C14 2.790(5) . ?
 Ce1 C4 2.765(4) . ?
 Ce1 C2 2.812(4) . ?
 Ce1 C16 2.817(4) . ?
 K1 P4 3.7808(16) . ?
 K1 P6 3.4018(15) . ?
 K1 O3 2.769(3) . ?
 K1 O4 2.883(4) . ?
 K1 O1 2.755(4) . ?
 K1 O5 2.704(4) . ?
 K1 O2 2.804(4) . ?
 K1 O6 2.856(4) . ?
 K2 P11 3.6377(16) . ?
 K2 P9 3.6497(17) . ?
 K2 O9 2.744(3) . ?
 K2 O8 2.861(4) . ?
 K2 O10 2.846(4) . ?
 K2 O11 2.716(4) . ?
 K2 O7 2.809(5) . ?
 K2 O12A 2.899(7) . ?
 K2 O12B 2.879(7) . ?
 P12 P13 2.1741(16) . ?
 P12 P10 2.1528(16) . ?
 P8 P8 2.233(2) 2_666 ?
 P8 P13 2.2074(16) . ?
 P8 P9 2.1914(16) . ?
 P7 P7 2.228(2) 2_665 ?
 P7 P2 2.1998(17) . ?
 P7 P6 2.1940(17) . ?
 P13 P14 2.1865(17) . ?
 P2 P1 2.1898(16) . ?
 P2 P3 2.1790(16) . ?
 P4 P1 2.1744(16) . ?
 P4 P5 2.2427(17) . ?
 P4 P6 2.2326(18) . ?
 P14 P11 2.1832(16) . ?
 P5 P3 2.1586(17) . ?
 P5 P6 2.2328(18) . ?
 P10 P11 2.2506(16) . ?
 P10 P9 2.2331(17) . ?
 P11 P9 2.2274(18) . ?
 Si7 C36 1.874(5) . ?
 Si7 C44 1.860(5) . ?
 Si7 C43 1.868(5) . ?
 Si7 C45 1.852(5) . ?
 Si8 C39 1.853(4) . ?
 Si8 C40 1.865(6) . ?
 Si8 C41 1.861(6) . ?
 Si8 C42 1.866(5) . ?
 Si5 C47 1.867(4) . ?
 Si5 C55 1.857(5) . ?
 Si5 C56 1.858(5) . ?
 Si5 C54 1.856(6) . ?
 Si3 C16 1.868(4) . ?
 Si3 C19 1.864(5) . ?
 Si3 C17 1.870(5) . ?
 Si3 C18 1.857(5) . ?
 Si6 C49 1.857(4) . ?
 Si6 C51 1.875(5) . ?
 Si6 C52 1.870(5) . ?
 Si6 C53 1.871(5) . ?
 Si4 C13 1.857(5) . ?
 Si4 C20 1.862(6) . ?
 Si4 C22 1.863(6) . ?
 Si4 C21 1.871(6) . ?
 Si2 C2 1.859(5) . ?
 Si2 C10 1.850(5) . ?
 Si2 C11 1.849(6) . ?
 Si2 C9 1.873(5) . ?
 Si1 C5 1.862(5) . ?
 Si1 C8 1.850(6) . ?
 Si1 C7 1.869(5) . ?
 Si1 C6 1.880(5) . ?
 O9 C60 1.435(6) . ?
 O9 C61 1.424(6) . ?
 O3 C27 1.418(7) . ?
 O3 C26 1.412(6) . ?
 O4 C28 1.431(5) . ?
 O4 C29 1.437(6) . ?
 O8 C59 1.420(6) . ?
 O8 C58 1.413(7) . ?
 O1 C23 1.409(6) . ?
 O1 C34 1.424(6) . ?
 O10 C62 1.427(5) . ?
 O10 C63 1.431(6) . ?
 O5 C31 1.433(6) . ?
 O5 C30 1.391(7) . ?
 O11 C65 1.416(6) . ?
 O11 C64 1.413(7) . ?
 O2 C24 1.399(7) . ?
 O2 C25 1.423(7) . ?
 O6 C32 1.388(6) . ?
 O6 C33 1.417(7) . ?
 C35 H35 0.9500 . ?
 C35 C36 1.409(6) . ?
 C35 C39 1.410(6) . ?
 O7 C57 1.443(9) . ?
 O7 C71B 1.413(16) . ?
 O7 C71A 1.536(15) . ?
 C50 H50 0.9500 . ?
 C50 C46 1.381(6) . ?
 C50 C49 1.421(6) . ?
 C13 C12 1.421(6) . ?
 C13 C14 1.429(6) . ?
 C12 H12 0.9500 . ?
 C12 C16 1.421(6) . ?
 C36 C37 1.425(6) . ?
 C47 C46 1.427(6) . ?
 C47 C48 1.405(6) . ?
 C46 H46 0.9500 . ?
 C39 C38 1.418(6) . ?
 C1 H1 0.9500 . ?
 C1 C5 1.415(6) . ?
 C1 C2 1.429(7) . ?
 C38 H38 0.9500 . ?
 C38 C37 1.399(6) . ?
 C3 H3 0.9500 . ?
 C3 C4 1.391(6) . ?
 C3 C2 1.422(7) . ?
 C15 H15 0.9500 . ?
 C15 C14 1.399(6) . ?
 C15 C16 1.410(6) . ?
 C48 H48 0.9500 . ?
 C48 C49 1.421(6) . ?
 C37 H37 0.9500 . ?
 C5 C4 1.411(7) . ?
 C14 H14 0.9500 . ?
 C4 H4 0.9500 . ?
 C51 H51A 0.9800 . ?
 C51 H51B 0.9800 . ?
 C51 H51C 0.9800 . ?
 C62 H62A 0.9900 . ?
 C62 H62B 0.9900 . ?
 C62 C61 1.484(7) . ?
 C44 H44A 0.9800 . ?
 C44 H44B 0.9800 . ?
 C44 H44C 0.9800 . ?
 C40 H40A 0.9800 . ?
 C40 H40B 0.9800 . ?
 C40 H40C 0.9800 . ?
 C28 H28A 0.9900 . ?
 C28 H28B 0.9900 . ?
 C28 C27 1.473(8) . ?
 C52 H52A 0.9800 . ?
 C52 H52B 0.9800 . ?
 C52 H52C 0.9800 . ?
 C19 H19A 0.9800 . ?
 C19 H19B 0.9800 . ?
 C19 H19C 0.9800 . ?
 C55 H55A 0.9800 . ?
 C55 H55B 0.9800 . ?
 C55 H55C 0.9800 . ?
 C59 H59A 0.9900 . ?
 C59 H59B 0.9900 . ?
 C59 C60 1.480(8) . ?
 C17 H17A 0.9800 . ?
 C17 H17B 0.9800 . ?
 C17 H17C 0.9800 . ?
 C31 H31A 0.9900 . ?
 C31 H31B 0.9900 . ?
 C31 C32 1.497(8) . ?
 C27 H27A 1.02(5) . ?
 C27 H27B 1.04(5) . ?
 C10 H10A 0.9800 . ?
 C10 H10B 0.9800 . ?
 C10 H10C 0.9800 . ?
 C60 H60A 0.9900 . ?
 C60 H60B 0.9900 . ?
 C41 H41A 0.9800 . ?
 C41 H41B 0.9800 . ?
 C41 H41C 0.9800 . ?
 C53 H53A 0.9800 . ?
 C53 H53B 0.9800 . ?
 C53 H53C 0.9800 . ?
 C18 H18A 0.9800 . ?
 C18 H18B 0.9800 . ?
 C18 H18C 0.9800 . ?
 C43 H43A 0.9800 . ?
 C43 H43B 0.9800 . ?
 C43 H43C 0.9800 . ?
 C42 H42A 0.9800 . ?
 C42 H42B 0.9800 . ?
 C42 H42C 0.9800 . ?
 C61 H61A 0.9900 . ?
 C61 H61B 0.9900 . ?
 C20 H20A 0.9800 . ?
 C20 H20B 0.9800 . ?
 C20 H20C 0.9800 . ?
 C32 H32A 0.9900 . ?
 C32 H32B 0.9900 . ?
 C65 H65C 0.9900 . ?
 C65 H65D 0.9900 . ?
 C65 H65A 0.9900 . ?
 C65 H65B 0.9900 . ?
 C65 C66B 1.43(2) . ?
 C65 C66A 1.607(17) . ?
 C8 H8A 0.9800 . ?
 C8 H8B 0.9800 . ?
 C8 H8C 0.9800 . ?
 C23 H23A 0.9900 . ?
 C23 H23B 0.9900 . ?
 C23 C24 1.505(8) . ?
 C45 H45A 0.9800 . ?
 C45 H45B 0.9800 . ?
 C45 H45C 0.9800 . ?
 C7 H7A 0.9800 . ?
 C7 H7B 0.9800 . ?
 C7 H7C 0.9800 . ?
 C22 H22A 0.9800 . ?
 C22 H22B 0.9800 . ?
 C22 H22C 0.9800 . ?
 C29 H29A 0.9900 . ?
 C29 H29B 0.9900 . ?
 C29 C30 1.503(8) . ?
 C11 H11A 0.9800 . ?
 C11 H11B 0.9800 . ?
 C11 H11C 0.9800 . ?
 C9 H9A 0.9800 . ?
 C9 H9B 0.9800 . ?
 C9 H9C 0.9800 . ?
 C56 H56A 0.9800 . ?
 C56 H56B 0.9800 . ?
 C56 H56C 0.9800 . ?
 C64 H64A 0.9900 . ?
 C64 H64B 0.9900 . ?
 C64 C63 1.502(7) . ?
 C63 H63A 0.9900 . ?
 C63 H63B 0.9900 . ?
 C6 H6A 0.9800 . ?
 C6 H6B 0.9800 . ?
 C6 H6C 0.9800 . ?
 C26 H26A 0.9900 . ?
 C26 H26B 0.9900 . ?
 C26 C25 1.492(9) . ?
 C24 H24A 0.9900 . ?
 C24 H24B 0.9900 . ?
 C30 H30A 0.9900 . ?
 C30 H30B 0.9900 . ?
 C21 H21A 0.9800 . ?
 C21 H21B 0.9800 . ?
 C21 H21C 0.9800 . ?
 C58 H58A 0.9900 . ?
 C58 H58B 0.9900 . ?
 C58 C57 1.478(9) . ?
 C54 H54A 0.9800 . ?
 C54 H54B 0.9800 . ?
 C54 H54C 0.9800 . ?
 C33 H33A 0.9900 . ?
 C33 H33B 0.9900 . ?
 C33 C34 1.512(8) . ?
 O12A C70A 1.680(15) . ?
 O12A C66A 1.348(16) . ?
 O12B C66B 1.440(15) . ?
 O12B C70B 1.760(18) . ?
 C34 H34A 0.9900 . ?
 C34 H34B 0.9900 . ?
 C25 H25A 0.9900 . ?
 C25 H25B 0.9900 . ?
 C57 H57A 0.9900 . ?
 C57 H57B 0.9900 . ?
 C66B H66A 0.9900 . ?
 C66B H66B 0.9900 . ?
 C71B H71A 0.9900 . ?
 C71B H71B 0.9900 . ?
 C71B C70B 1.55(2) . ?
 C70B H70A 0.9900 . ?
 C70B H70B 0.9900 . ?
 C70A H70C 0.9900 . ?
 C70A H70D 0.9900 . ?
 C70A C71A 1.534(19) . ?
 C71A H71C 0.9900 . ?
 C71A H71D 0.9900 . ?
 C66A H66C 0.9900 . ?
 C66A H66D 0.9900 . ?

loop_
  _geom_angle_atom_site_label_1
  _geom_angle_atom_site_label_2
  _geom_angle_atom_site_label_3
  _geom_angle
  _geom_angle_site_symmetry_1
  _geom_angle_site_symmetry_3
  _geom_angle_publ_flag
 P14 Ce2 P12 70.04(3) . . ?
 C35 Ce2 P12 123.67(9) . . ?
 C35 Ce2 P14 121.45(9) . . ?
 C35 Ce2 C36 28.98(12) . . ?
 C35 Ce2 C47 106.81(13) . . ?
 C35 Ce2 C46 79.47(13) . . ?
 C35 Ce2 C48 124.56(13) . . ?
 C35 Ce2 C37 47.50(13) . . ?
 C35 Ce2 C49 106.67(13) . . ?
 C50 Ce2 P12 144.52(9) . . ?
 C50 Ce2 P14 124.08(9) . . ?
 C50 Ce2 C35 79.42(13) . . ?
 C50 Ce2 C36 87.36(13) . . ?
 C50 Ce2 C47 47.91(13) . . ?
 C50 Ce2 C46 28.66(13) . . ?
 C50 Ce2 C39 101.79(14) . . ?
 C50 Ce2 C48 47.20(13) . . ?
 C50 Ce2 C37 116.55(13) . . ?
 C50 Ce2 C49 29.41(13) . . ?
 C36 Ce2 P12 126.36(10) . . ?
 C36 Ce2 P14 93.87(9) . . ?
 C36 Ce2 C47 128.80(13) . . ?
 C47 Ce2 P12 97.05(10) . . ?
 C47 Ce2 P14 129.17(9) . . ?
 C46 Ce2 P12 121.85(10) . . ?
 C46 Ce2 P14 147.28(9) . . ?
 C46 Ce2 C36 99.52(13) . . ?
 C46 Ce2 C47 29.28(13) . . ?
 C46 Ce2 C48 47.18(13) . . ?
 C46 Ce2 C37 126.35(13) . . ?
 C46 Ce2 C49 48.30(13) . . ?
 C39 Ce2 P12 94.88(10) . . ?
 C39 Ce2 P14 120.38(10) . . ?
 C39 Ce2 C35 29.24(13) . . ?
 C39 Ce2 C36 48.92(12) . . ?
 C39 Ce2 C47 109.31(12) . . ?
 C39 Ce2 C46 90.38(13) . . ?
 C39 Ce2 C48 136.46(13) . . ?
 C39 Ce2 C37 48.65(12) . . ?
 C39 Ce2 C49 131.14(14) . . ?
 C38 Ce2 P12 80.27(10) . . ?
 C38 Ce2 P14 91.18(9) . . ?
 C38 Ce2 C35 47.50(13) . . ?
 C38 Ce2 C50 126.90(13) . . ?
 C38 Ce2 C36 48.24(13) . . ?
 C38 Ce2 C47 136.36(12) . . ?
 C38 Ce2 C46 119.88(13) . . ?
 C38 Ce2 C39 29.53(13) . . ?
 C38 Ce2 C48 165.00(12) . . ?
 C38 Ce2 C37 29.07(12) . . ?
 C38 Ce2 C49 152.94(13) . . ?
 C48 Ce2 P12 100.30(10) . . ?
 C48 Ce2 P14 103.15(9) . . ?
 C48 Ce2 C36 133.34(13) . . ?
 C48 Ce2 C47 28.68(12) . . ?
 C37 Ce2 P12 98.00(10) . . ?
 C37 Ce2 P14 75.84(9) . . ?
 C37 Ce2 C36 29.29(13) . . ?
 C37 Ce2 C47 154.27(13) . . ?
 C37 Ce2 C48 160.08(13) . . ?
 C37 Ce2 C49 130.93(13) . . ?
 C49 Ce2 P12 126.75(9) . . ?
 C49 Ce2 P14 99.34(9) . . ?
 C49 Ce2 C36 105.83(13) . . ?
 C49 Ce2 C47 48.65(12) . . ?
 C49 Ce2 C48 29.15(12) . . ?
 P1 Ce1 P3 70.54(3) . . ?
 C13 Ce1 P1 129.73(9) . . ?
 C13 Ce1 P3 97.99(10) . . ?
 C12 Ce1 P1 103.12(10) . . ?
 C12 Ce1 P3 101.30(10) . . ?
 C12 Ce1 C13 29.10(12) . . ?
 C1 Ce1 P1 120.21(10) . . ?
 C1 Ce1 P3 122.65(10) . . ?
 C1 Ce1 C13 107.31(14) . . ?
 C1 Ce1 C12 125.30(14) . . ?
 C1 Ce1 C3 47.81(15) . . ?
 C1 Ce1 C14 79.91(14) . . ?
 C1 Ce1 C2 29.58(13) . . ?
 C1 Ce1 C16 107.20(14) . . ?
 C3 Ce1 P1 74.75(10) . . ?
 C3 Ce1 P3 95.62(10) . . ?
 C3 Ce1 C13 154.98(14) . . ?
 C3 Ce1 C12 161.17(13) . . ?
 C3 Ce1 C2 29.38(14) . . ?
 C3 Ce1 C16 132.01(13) . . ?
 C15 Ce1 P1 122.97(10) . . ?
 C15 Ce1 P3 145.83(10) . . ?
 C15 Ce1 C13 48.36(13) . . ?
 C15 Ce1 C12 47.28(13) . . ?
 C15 Ce1 C1 80.11(14) . . ?
 C15 Ce1 C3 117.75(14) . . ?
 C15 Ce1 C14 29.14(13) . . ?
 C15 Ce1 C2 88.42(14) . . ?
 C15 Ce1 C16 29.21(13) . . ?
 C5 Ce1 P1 119.95(11) . . ?
 C5 Ce1 P3 93.75(10) . . ?
 C5 Ce1 C13 109.29(14) . . ?
 C5 Ce1 C12 136.93(14) . . ?
 C5 Ce1 C1 29.52(13) . . ?
 C5 Ce1 C3 48.72(14) . . ?
 C5 Ce1 C15 102.59(14) . . ?
 C5 Ce1 C14 90.58(14) . . ?
 C5 Ce1 C2 49.55(13) . . ?
 C5 Ce1 C16 131.76(14) . . ?
 C14 Ce1 P1 147.17(10) . . ?
 C14 Ce1 P3 122.88(10) . . ?
 C14 Ce1 C13 29.43(13) . . ?
 C14 Ce1 C12 47.52(14) . . ?
 C14 Ce1 C3 127.25(14) . . ?
 C14 Ce1 C2 100.71(14) . . ?
 C14 Ce1 C16 48.57(13) . . ?
 C4 Ce1 P1 90.87(11) . . ?
 C4 Ce1 P3 78.43(10) . . ?
 C4 Ce1 C13 136.03(13) . . ?
 C4 Ce1 C12 165.13(14) . . ?
 C4 Ce1 C1 47.78(14) . . ?
 C4 Ce1 C3 28.99(13) . . ?
 C4 Ce1 C15 127.85(14) . . ?
 C4 Ce1 C5 29.55(14) . . ?
 C4 Ce1 C14 120.11(14) . . ?
 C4 Ce1 C2 48.54(13) . . ?
 C4 Ce1 C16 153.86(14) . . ?
 C2 Ce1 P1 91.83(11) . . ?
 C2 Ce1 P3 124.32(10) . . ?
 C2 Ce1 C13 130.14(14) . . ?
 C2 Ce1 C12 134.35(14) . . ?
 C2 Ce1 C16 106.59(13) . . ?
 C16 Ce1 P1 98.83(10) . . ?
 C16 Ce1 P3 127.68(10) . . ?
 C16 Ce1 C13 49.04(13) . . ?
 C16 Ce1 C12 29.18(13) . . ?
 P6 K1 P4 35.73(3) . . ?
 O3 K1 P4 109.64(8) . . ?
 O3 K1 P6 83.39(7) . . ?
 O3 K1 O4 58.98(11) . . ?
 O3 K1 O2 59.63(11) . . ?
 O3 K1 O6 171.93(12) . . ?
 O4 K1 P4 115.21(8) . . ?
 O4 K1 P6 81.15(8) . . ?
 O1 K1 P4 92.18(9) . . ?
 O1 K1 P6 126.94(9) . . ?
 O1 K1 O3 119.57(11) . . ?
 O1 K1 O4 151.86(11) . . ?
 O1 K1 O2 59.95(11) . . ?
 O1 K1 O6 61.19(11) . . ?
 O5 K1 P4 102.25(9) . . ?
 O5 K1 P6 93.73(9) . . ?
 O5 K1 O3 116.56(12) . . ?
 O5 K1 O4 57.99(10) . . ?
 O5 K1 O1 112.09(11) . . ?
 O5 K1 O2 144.21(13) . . ?
 O5 K1 O6 58.09(11) . . ?
 O2 K1 P4 112.53(10) . . ?
 O2 K1 P6 119.39(9) . . ?
 O2 K1 O4 110.88(11) . . ?
 O2 K1 O6 120.37(12) . . ?
 O6 K1 P4 78.07(8) . . ?
 O6 K1 P6 102.55(9) . . ?
 O6 K1 O4 116.08(11) . . ?
 P11 K2 P9 35.59(3) . . ?
 O9 K2 P11 87.09(7) . . ?
 O9 K2 P9 84.97(8) . . ?
 O9 K2 O8 59.70(11) . . ?
 O9 K2 O10 60.28(10) . . ?
 O9 K2 O7 118.44(13) . . ?
 O9 K2 O12A 155.9(2) . . ?
 O9 K2 O12B 175.23(17) . . ?
 O8 K2 P11 97.25(8) . . ?
 O8 K2 P9 124.88(8) . . ?
 O8 K2 O12A 107.65(18) . . ?
 O8 K2 O12B 122.65(18) . . ?
 O10 K2 P11 108.31(8) . . ?
 O10 K2 P9 76.58(7) . . ?
 O10 K2 O8 112.18(11) . . ?
 O10 K2 O12A 114.27(18) . . ?
 O10 K2 O12B 115.41(17) . . ?
 O11 K2 P11 114.20(9) . . ?
 O11 K2 P9 84.28(9) . . ?
 O11 K2 O9 119.14(12) . . ?
 O11 K2 O8 148.55(12) . . ?
 O11 K2 O10 58.93(11) . . ?
 O11 K2 O7 112.99(12) . . ?
 O11 K2 O12A 59.63(18) . . ?
 O11 K2 O12B 56.49(17) . . ?
 O7 K2 P11 99.89(9) . . ?
 O7 K2 P9 131.63(10) . . ?
 O7 K2 O8 58.74(12) . . ?
 O7 K2 O10 151.49(12) . . ?
 O7 K2 O12A 53.69(18) . . ?
 O7 K2 O12B 64.10(18) . . ?
 O12A K2 P11 115.98(18) . . ?
 O12A K2 P9 117.67(17) . . ?
 O12B K2 P11 96.51(14) . . ?
 O12B K2 P9 96.13(15) . . ?
 P13 P12 Ce2 83.31(5) . . ?
 P10 P12 Ce2 85.24(5) . . ?
 P10 P12 P13 98.69(6) . . ?
 P13 P8 P8 102.58(8) . 2_666 ?
 P9 P8 P8 95.61(7) . 2_666 ?
 P9 P8 P13 99.97(6) . . ?
 P2 P7 P7 101.75(7) . 2_665 ?
 P6 P7 P7 96.94(7) . 2_665 ?
 P6 P7 P2 99.66(7) . . ?
 P12 P13 P8 104.35(6) . . ?
 P12 P13 P14 105.22(7) . . ?
 P14 P13 P8 93.45(6) . . ?
 P1 P2 P7 92.80(6) . . ?
 P3 P2 P7 104.92(6) . . ?
 P3 P2 P1 105.26(7) . . ?
 P1 P4 K1 145.39(6) . . ?
 P1 P4 P5 105.70(6) . . ?
 P1 P4 P6 105.50(7) . . ?
 P5 P4 K1 96.01(5) . . ?
 P6 P4 K1 62.84(4) . . ?
 P6 P4 P5 59.86(6) . . ?
 P13 P14 Ce2 84.31(5) . . ?
 P11 P14 Ce2 85.53(5) . . ?
 P11 P14 P13 98.54(6) . . ?
 P2 P1 Ce1 82.97(5) . . ?
 P4 P1 Ce1 87.78(5) . . ?
 P4 P1 P2 98.79(6) . . ?
 P3 P5 P4 107.27(6) . . ?
 P3 P5 P6 106.11(7) . . ?
 P6 P5 P4 59.85(6) . . ?
 P12 P10 P11 106.98(6) . . ?
 P12 P10 P9 106.75(7) . . ?
 P9 P10 P11 59.57(5) . . ?
 P2 P3 Ce1 81.75(5) . . ?
 P5 P3 Ce1 86.92(5) . . ?
 P5 P3 P2 98.52(6) . . ?
 P14 P11 K2 133.94(6) . . ?
 P14 P11 P10 105.54(6) . . ?
 P14 P11 P9 105.92(7) . . ?
 P10 P11 K2 111.70(5) . . ?
 P9 P11 K2 72.50(5) . . ?
 P9 P11 P10 59.82(5) . . ?
 P7 P6 K1 141.08(6) . . ?
 P7 P6 P4 99.46(6) . . ?
 P7 P6 P5 106.51(6) . . ?
 P4 P6 K1 81.44(5) . . ?
 P4 P6 P5 60.30(6) . . ?
 P5 P6 K1 107.40(6) . . ?
 P8 P9 K2 129.09(6) . . ?
 P8 P9 P10 105.77(6) . . ?
 P8 P9 P11 99.70(6) . . ?
 P10 P9 K2 111.77(6) . . ?
 P11 P9 K2 71.91(5) . . ?
 P11 P9 P10 60.60(5) . . ?
 C44 Si7 C36 113.0(2) . . ?
 C44 Si7 C43 106.6(2) . . ?
 C43 Si7 C36 109.9(2) . . ?
 C45 Si7 C36 108.4(2) . . ?
 C45 Si7 C44 110.1(2) . . ?
 C45 Si7 C43 108.7(3) . . ?
 C39 Si8 C40 109.4(2) . . ?
 C39 Si8 C41 111.2(2) . . ?
 C39 Si8 C42 109.1(2) . . ?
 C40 Si8 C42 107.5(3) . . ?
 C41 Si8 C40 111.2(3) . . ?
 C41 Si8 C42 108.3(3) . . ?
 C55 Si5 C47 114.2(2) . . ?
 C55 Si5 C56 107.8(3) . . ?
 C56 Si5 C47 108.2(2) . . ?
 C54 Si5 C47 108.4(2) . . ?
 C54 Si5 C55 108.2(3) . . ?
 C54 Si5 C56 110.0(3) . . ?
 C16 Si3 C17 107.3(2) . . ?
 C19 Si3 C16 114.6(2) . . ?
 C19 Si3 C17 108.4(2) . . ?
 C18 Si3 C16 107.6(2) . . ?
 C18 Si3 C19 108.4(2) . . ?
 C18 Si3 C17 110.6(2) . . ?
 C49 Si6 C51 113.4(2) . . ?
 C49 Si6 C52 107.8(2) . . ?
 C49 Si6 C53 107.7(2) . . ?
 C52 Si6 C51 109.7(2) . . ?
 C52 Si6 C53 109.9(3) . . ?
 C53 Si6 C51 108.2(2) . . ?
 C13 Si4 C20 107.8(2) . . ?
 C13 Si4 C22 107.8(2) . . ?
 C13 Si4 C21 114.4(2) . . ?
 C20 Si4 C22 110.1(3) . . ?
 C20 Si4 C21 108.6(3) . . ?
 C22 Si4 C21 108.1(3) . . ?
 C2 Si2 C9 108.7(2) . . ?
 C10 Si2 C2 112.3(2) . . ?
 C10 Si2 C9 108.3(3) . . ?
 C11 Si2 C2 109.2(3) . . ?
 C11 Si2 C10 109.1(3) . . ?
 C11 Si2 C9 109.1(3) . . ?
 C5 Si1 C7 109.8(2) . . ?
 C5 Si1 C6 107.8(2) . . ?
 C8 Si1 C5 111.2(2) . . ?
 C8 Si1 C7 109.1(3) . . ?
 C8 Si1 C6 109.9(3) . . ?
 C7 Si1 C6 109.0(3) . . ?
 C60 O9 K2 119.9(3) . . ?
 C61 O9 K2 118.6(3) . . ?
 C61 O9 C60 112.3(4) . . ?
 C27 O3 K1 120.2(3) . . ?
 C26 O3 K1 119.7(3) . . ?
 C26 O3 C27 111.9(4) . . ?
 C28 O4 K1 107.9(3) . . ?
 C28 O4 C29 110.7(4) . . ?
 C29 O4 K1 104.6(3) . . ?
 C59 O8 K2 107.0(3) . . ?
 C58 O8 K2 113.7(3) . . ?
 C58 O8 C59 111.5(4) . . ?
 C23 O1 K1 118.2(3) . . ?
 C23 O1 C34 113.9(4) . . ?
 C34 O1 K1 118.6(3) . . ?
 C62 O10 K2 108.6(3) . . ?
 C62 O10 C63 112.1(4) . . ?
 C63 O10 K2 110.1(3) . . ?
 C31 O5 K1 122.2(3) . . ?
 C30 O5 K1 124.4(3) . . ?
 C30 O5 C31 113.1(4) . . ?
 C65 O11 K2 122.1(3) . . ?
 C64 O11 K2 122.8(3) . . ?
 C64 O11 C65 112.1(4) . . ?
 C24 O2 K1 112.3(3) . . ?
 C24 O2 C25 111.0(5) . . ?
 C25 O2 K1 108.5(3) . . ?
 C32 O6 K1 104.4(3) . . ?
 C32 O6 C33 114.0(4) . . ?
 C33 O6 K1 111.4(3) . . ?
 Ce2 C35 H35 115.3 . . ?
 C36 C35 Ce2 77.0(2) . . ?
 C36 C35 H35 124.3 . . ?
 C36 C35 C39 111.4(4) . . ?
 C39 C35 Ce2 75.2(2) . . ?
 C39 C35 H35 124.3 . . ?
 C57 O7 K2 118.7(4) . . ?
 C57 O7 C71A 125.0(8) . . ?
 C71B O7 K2 128.5(9) . . ?
 C71B O7 C57 97.2(8) . . ?
 C71A O7 K2 112.5(7) . . ?
 Ce2 C50 H50 113.9 . . ?
 C46 C50 Ce2 76.4(3) . . ?
 C46 C50 H50 124.9 . . ?
 C46 C50 C49 110.1(4) . . ?
 C49 C50 Ce2 76.8(3) . . ?
 C49 C50 H50 124.9 . . ?
 Si4 C13 Ce1 127.8(2) . . ?
 C12 C13 Ce1 75.1(3) . . ?
 C12 C13 Si4 126.3(3) . . ?
 C12 C13 C14 105.1(4) . . ?
 C14 C13 Ce1 73.6(3) . . ?
 C14 C13 Si4 126.8(3) . . ?
 Ce1 C12 H12 116.4 . . ?
 C13 C12 Ce1 75.8(2) . . ?
 C13 C12 H12 124.4 . . ?
 C16 C12 Ce1 75.1(3) . . ?
 C16 C12 C13 111.1(4) . . ?
 C16 C12 H12 124.4 . . ?
 Si7 C36 Ce2 128.06(19) . . ?
 C35 C36 Ce2 74.1(2) . . ?
 C35 C36 Si7 128.9(4) . . ?
 C35 C36 C37 105.4(4) . . ?
 C37 C36 Ce2 74.1(2) . . ?
 C37 C36 Si7 124.1(3) . . ?
 Si5 C47 Ce2 126.9(2) . . ?
 C46 C47 Ce2 73.5(2) . . ?
 C46 C47 Si5 127.8(3) . . ?
 C48 C47 Ce2 74.9(2) . . ?
 C48 C47 Si5 125.5(3) . . ?
 C48 C47 C46 105.3(4) . . ?
 Ce2 C46 H46 114.4 . . ?
 C50 C46 Ce2 75.0(3) . . ?
 C50 C46 C47 108.9(4) . . ?
 C50 C46 H46 125.5 . . ?
 C47 C46 Ce2 77.2(3) . . ?
 C47 C46 H46 125.5 . . ?
 Si8 C39 Ce2 123.60(19) . . ?
 C35 C39 Ce2 75.6(2) . . ?
 C35 C39 Si8 129.3(4) . . ?
 C35 C39 C38 104.9(4) . . ?
 C38 C39 Ce2 74.4(2) . . ?
 C38 C39 Si8 124.8(4) . . ?
 Ce1 C1 H1 116.1 . . ?
 C5 C1 Ce1 74.7(3) . . ?
 C5 C1 H1 124.7 . . ?
 C5 C1 C2 110.7(4) . . ?
 C2 C1 Ce1 76.3(2) . . ?
 C2 C1 H1 124.7 . . ?
 Ce2 C38 H38 114.3 . . ?
 C39 C38 Ce2 76.0(2) . . ?
 C39 C38 H38 125.1 . . ?
 C37 C38 Ce2 76.6(2) . . ?
 C37 C38 C39 109.7(4) . . ?
 C37 C38 H38 125.1 . . ?
 Ce1 C3 H3 116.1 . . ?
 C4 C3 Ce1 74.4(2) . . ?
 C4 C3 H3 125.4 . . ?
 C4 C3 C2 109.2(5) . . ?
 C2 C3 Ce1 76.0(3) . . ?
 C2 C3 H3 125.4 . . ?
 Ce1 C15 H15 113.8 . . ?
 C14 C15 Ce1 76.2(3) . . ?
 C14 C15 H15 124.8 . . ?
 C14 C15 C16 110.4(4) . . ?
 C16 C15 Ce1 77.2(3) . . ?
 C16 C15 H15 124.8 . . ?
 Ce2 C48 H48 115.9 . . ?
 C47 C48 Ce2 76.4(2) . . ?
 C47 C48 H48 124.4 . . ?
 C47 C48 C49 111.3(4) . . ?
 C49 C48 Ce2 75.1(2) . . ?
 C49 C48 H48 124.4 . . ?
 Ce2 C37 H37 115.4 . . ?
 C36 C37 Ce2 76.7(2) . . ?
 C36 C37 H37 125.8 . . ?
 C38 C37 Ce2 74.3(2) . . ?
 C38 C37 C36 108.5(4) . . ?
 C38 C37 H37 125.8 . . ?
 Si1 C5 Ce1 124.8(2) . . ?
 C1 C5 Ce1 75.7(2) . . ?
 C1 C5 Si1 128.3(4) . . ?
 C4 C5 Ce1 75.0(2) . . ?
 C4 C5 Si1 125.0(4) . . ?
 C4 C5 C1 105.3(4) . . ?
 Ce1 C14 H14 114.8 . . ?
 C13 C14 Ce1 76.9(3) . . ?
 C13 C14 H14 125.7 . . ?
 C15 C14 Ce1 74.7(3) . . ?
 C15 C14 C13 108.5(4) . . ?
 C15 C14 H14 125.7 . . ?
 Si6 C49 Ce2 126.2(2) . . ?
 C50 C49 Ce2 73.8(2) . . ?
 C50 C49 Si6 128.1(3) . . ?
 C48 C49 Ce2 75.8(2) . . ?
 C48 C49 Si6 125.9(3) . . ?
 C48 C49 C50 104.4(4) . . ?
 Ce1 C4 H4 114.9 . . ?
 C3 C4 Ce1 76.6(2) . . ?
 C3 C4 C5 109.9(4) . . ?
 C3 C4 H4 125.0 . . ?
 C5 C4 Ce1 75.4(3) . . ?
 C5 C4 H4 125.0 . . ?
 Si2 C2 Ce1 128.7(2) . . ?
 C1 C2 Ce1 74.1(2) . . ?
 C1 C2 Si2 128.2(4) . . ?
 C3 C2 Ce1 74.6(2) . . ?
 C3 C2 Si2 124.9(4) . . ?
 C3 C2 C1 104.9(4) . . ?
 Si6 C51 H51A 109.5 . . ?
 Si6 C51 H51B 109.5 . . ?
 Si6 C51 H51C 109.5 . . ?
 H51A C51 H51B 109.5 . . ?
 H51A C51 H51C 109.5 . . ?
 H51B C51 H51C 109.5 . . ?
 O10 C62 H62A 110.0 . . ?
 O10 C62 H62B 110.0 . . ?
 O10 C62 C61 108.3(4) . . ?
 H62A C62 H62B 108.4 . . ?
 C61 C62 H62A 110.0 . . ?
 C61 C62 H62B 110.0 . . ?
 Si7 C44 H44A 109.5 . . ?
 Si7 C44 H44B 109.5 . . ?
 Si7 C44 H44C 109.5 . . ?
 H44A C44 H44B 109.5 . . ?
 H44A C44 H44C 109.5 . . ?
 H44B C44 H44C 109.5 . . ?
 Si3 C16 Ce1 127.5(2) . . ?
 C12 C16 Ce1 75.7(3) . . ?
 C12 C16 Si3 125.3(3) . . ?
 C15 C16 Ce1 73.6(2) . . ?
 C15 C16 Si3 128.0(4) . . ?
 C15 C16 C12 104.9(4) . . ?
 Si8 C40 H40A 109.5 . . ?
 Si8 C40 H40B 109.5 . . ?
 Si8 C40 H40C 109.5 . . ?
 H40A C40 H40B 109.5 . . ?
 H40A C40 H40C 109.5 . . ?
 H40B C40 H40C 109.5 . . ?
 O4 C28 H28A 110.0 . . ?
 O4 C28 H28B 110.0 . . ?
 O4 C28 C27 108.3(4) . . ?
 H28A C28 H28B 108.4 . . ?
 C27 C28 H28A 110.0 . . ?
 C27 C28 H28B 110.0 . . ?
 Si6 C52 H52A 109.5 . . ?
 Si6 C52 H52B 109.5 . . ?
 Si6 C52 H52C 109.5 . . ?
 H52A C52 H52B 109.5 . . ?
 H52A C52 H52C 109.5 . . ?
 H52B C52 H52C 109.5 . . ?
 Si3 C19 H19A 109.5 . . ?
 Si3 C19 H19B 109.5 . . ?
 Si3 C19 H19C 109.5 . . ?
 H19A C19 H19B 109.5 . . ?
 H19A C19 H19C 109.5 . . ?
 H19B C19 H19C 109.5 . . ?
 Si5 C55 H55A 109.5 . . ?
 Si5 C55 H55B 109.5 . . ?
 Si5 C55 H55C 109.5 . . ?
 H55A C55 H55B 109.5 . . ?
 H55A C55 H55C 109.5 . . ?
 H55B C55 H55C 109.5 . . ?
 O8 C59 H59A 109.9 . . ?
 O8 C59 H59B 109.9 . . ?
 O8 C59 C60 109.0(4) . . ?
 H59A C59 H59B 108.3 . . ?
 C60 C59 H59A 109.9 . . ?
 C60 C59 H59B 109.9 . . ?
 Si3 C17 H17A 109.5 . . ?
 Si3 C17 H17B 109.5 . . ?
 Si3 C17 H17C 109.5 . . ?
 H17A C17 H17B 109.5 . . ?
 H17A C17 H17C 109.5 . . ?
 H17B C17 H17C 109.5 . . ?
 O5 C31 H31A 110.0 . . ?
 O5 C31 H31B 110.0 . . ?
 O5 C31 C32 108.6(4) . . ?
 H31A C31 H31B 108.4 . . ?
 C32 C31 H31A 110.0 . . ?
 C32 C31 H31B 110.0 . . ?
 O3 C27 C28 109.0(4) . . ?
 O3 C27 H27A 110(3) . . ?
 O3 C27 H27B 110(3) . . ?
 C28 C27 H27A 110(3) . . ?
 C28 C27 H27B 111(3) . . ?
 H27A C27 H27B 107(4) . . ?
 Si2 C10 H10A 109.5 . . ?
 Si2 C10 H10B 109.5 . . ?
 Si2 C10 H10C 109.5 . . ?
 H10A C10 H10B 109.5 . . ?
 H10A C10 H10C 109.5 . . ?
 H10B C10 H10C 109.5 . . ?
 O9 C60 C59 109.0(4) . . ?
 O9 C60 H60A 109.9 . . ?
 O9 C60 H60B 109.9 . . ?
 C59 C60 H60A 109.9 . . ?
 C59 C60 H60B 109.9 . . ?
 H60A C60 H60B 108.3 . . ?
 Si8 C41 H41A 109.5 . . ?
 Si8 C41 H41B 109.5 . . ?
 Si8 C41 H41C 109.5 . . ?
 H41A C41 H41B 109.5 . . ?
 H41A C41 H41C 109.5 . . ?
 H41B C41 H41C 109.5 . . ?
 Si6 C53 H53A 109.5 . . ?
 Si6 C53 H53B 109.5 . . ?
 Si6 C53 H53C 109.5 . . ?
 H53A C53 H53B 109.5 . . ?
 H53A C53 H53C 109.5 . . ?
 H53B C53 H53C 109.5 . . ?
 Si3 C18 H18A 109.5 . . ?
 Si3 C18 H18B 109.5 . . ?
 Si3 C18 H18C 109.5 . . ?
 H18A C18 H18B 109.5 . . ?
 H18A C18 H18C 109.5 . . ?
 H18B C18 H18C 109.5 . . ?
 Si7 C43 H43A 109.5 . . ?
 Si7 C43 H43B 109.5 . . ?
 Si7 C43 H43C 109.5 . . ?
 H43A C43 H43B 109.5 . . ?
 H43A C43 H43C 109.5 . . ?
 H43B C43 H43C 109.5 . . ?
 Si8 C42 H42A 109.5 . . ?
 Si8 C42 H42B 109.5 . . ?
 Si8 C42 H42C 109.5 . . ?
 H42A C42 H42B 109.5 . . ?
 H42A C42 H42C 109.5 . . ?
 H42B C42 H42C 109.5 . . ?
 O9 C61 C62 109.4(4) . . ?
 O9 C61 H61A 109.8 . . ?
 O9 C61 H61B 109.8 . . ?
 C62 C61 H61A 109.8 . . ?
 C62 C61 H61B 109.8 . . ?
 H61A C61 H61B 108.3 . . ?
 Si4 C20 H20A 109.5 . . ?
 Si4 C20 H20B 109.5 . . ?
 Si4 C20 H20C 109.5 . . ?
 H20A C20 H20B 109.5 . . ?
 H20A C20 H20C 109.5 . . ?
 H20B C20 H20C 109.5 . . ?
 O6 C32 C31 109.8(4) . . ?
 O6 C32 H32A 109.7 . . ?
 O6 C32 H32B 109.7 . . ?
 C31 C32 H32A 109.7 . . ?
 C31 C32 H32B 109.7 . . ?
 H32A C32 H32B 108.2 . . ?
 O11 C65 H65C 110.0 . . ?
 O11 C65 H65D 110.0 . . ?
 O11 C65 H65A 109.9 . . ?
 O11 C65 H65B 109.9 . . ?
 O11 C65 C66B 108.5(7) . . ?
 O11 C65 C66A 109.0(6) . . ?
 H65C C65 H65D 108.4 . . ?
 H65A C65 H65B 108.3 . . ?
 C66B C65 H65C 110.0 . . ?
 C66B C65 H65D 110.0 . . ?
 C66A C65 H65A 109.9 . . ?
 C66A C65 H65B 109.9 . . ?
 Si1 C8 H8A 109.5 . . ?
 Si1 C8 H8B 109.5 . . ?
 Si1 C8 H8C 109.5 . . ?
 H8A C8 H8B 109.5 . . ?
 H8A C8 H8C 109.5 . . ?
 H8B C8 H8C 109.5 . . ?
 O1 C23 H23A 110.2 . . ?
 O1 C23 H23B 110.2 . . ?
 O1 C23 C24 107.5(5) . . ?
 H23A C23 H23B 108.5 . . ?
 C24 C23 H23A 110.2 . . ?
 C24 C23 H23B 110.2 . . ?
 Si7 C45 H45A 109.5 . . ?
 Si7 C45 H45B 109.5 . . ?
 Si7 C45 H45C 109.5 . . ?
 H45A C45 H45B 109.5 . . ?
 H45A C45 H45C 109.5 . . ?
 H45B C45 H45C 109.5 . . ?
 Si1 C7 H7A 109.5 . . ?
 Si1 C7 H7B 109.5 . . ?
 Si1 C7 H7C 109.5 . . ?
 H7A C7 H7B 109.5 . . ?
 H7A C7 H7C 109.5 . . ?
 H7B C7 H7C 109.5 . . ?
 Si4 C22 H22A 109.5 . . ?
 Si4 C22 H22B 109.5 . . ?
 Si4 C22 H22C 109.5 . . ?
 H22A C22 H22B 109.5 . . ?
 H22A C22 H22C 109.5 . . ?
 H22B C22 H22C 109.5 . . ?
 O4 C29 H29A 110.2 . . ?
 O4 C29 H29B 110.2 . . ?
 O4 C29 C30 107.6(5) . . ?
 H29A C29 H29B 108.5 . . ?
 C30 C29 H29A 110.2 . . ?
 C30 C29 H29B 110.2 . . ?
 Si2 C11 H11A 109.5 . . ?
 Si2 C11 H11B 109.5 . . ?
 Si2 C11 H11C 109.5 . . ?
 H11A C11 H11B 109.5 . . ?
 H11A C11 H11C 109.5 . . ?
 H11B C11 H11C 109.5 . . ?
 Si2 C9 H9A 109.5 . . ?
 Si2 C9 H9B 109.5 . . ?
 Si2 C9 H9C 109.5 . . ?
 H9A C9 H9B 109.5 . . ?
 H9A C9 H9C 109.5 . . ?
 H9B C9 H9C 109.5 . . ?
 Si5 C56 H56A 109.5 . . ?
 Si5 C56 H56B 109.5 . . ?
 Si5 C56 H56C 109.5 . . ?
 H56A C56 H56B 109.5 . . ?
 H56A C56 H56C 109.5 . . ?
 H56B C56 H56C 109.5 . . ?
 O11 C64 H64A 109.9 . . ?
 O11 C64 H64B 109.9 . . ?
 O11 C64 C63 108.8(4) . . ?
 H64A C64 H64B 108.3 . . ?
 C63 C64 H64A 109.9 . . ?
 C63 C64 H64B 109.9 . . ?
 O10 C63 C64 107.7(4) . . ?
 O10 C63 H63A 110.2 . . ?
 O10 C63 H63B 110.2 . . ?
 C64 C63 H63A 110.2 . . ?
 C64 C63 H63B 110.2 . . ?
 H63A C63 H63B 108.5 . . ?
 Si1 C6 H6A 109.5 . . ?
 Si1 C6 H6B 109.5 . . ?
 Si1 C6 H6C 109.5 . . ?
 H6A C6 H6B 109.5 . . ?
 H6A C6 H6C 109.5 . . ?
 H6B C6 H6C 109.5 . . ?
 O3 C26 H26A 110.0 . . ?
 O3 C26 H26B 110.0 . . ?
 O3 C26 C25 108.3(5) . . ?
 H26A C26 H26B 108.4 . . ?
 C25 C26 H26A 110.0 . . ?
 C25 C26 H26B 110.0 . . ?
 O2 C24 C23 109.0(5) . . ?
 O2 C24 H24A 109.9 . . ?
 O2 C24 H24B 109.9 . . ?
 C23 C24 H24A 109.9 . . ?
 C23 C24 H24B 109.9 . . ?
 H24A C24 H24B 108.3 . . ?
 O5 C30 C29 108.2(5) . . ?
 O5 C30 H30A 110.1 . . ?
 O5 C30 H30B 110.1 . . ?
 C29 C30 H30A 110.1 . . ?
 C29 C30 H30B 110.1 . . ?
 H30A C30 H30B 108.4 . . ?
 Si4 C21 H21A 109.5 . . ?
 Si4 C21 H21B 109.5 . . ?
 Si4 C21 H21C 109.5 . . ?
 H21A C21 H21B 109.5 . . ?
 H21A C21 H21C 109.5 . . ?
 H21B C21 H21C 109.5 . . ?
 O8 C58 H58A 109.8 . . ?
 O8 C58 H58B 109.8 . . ?
 O8 C58 C57 109.4(5) . . ?
 H58A C58 H58B 108.2 . . ?
 C57 C58 H58A 109.8 . . ?
 C57 C58 H58B 109.8 . . ?
 Si5 C54 H54A 109.5 . . ?
 Si5 C54 H54B 109.5 . . ?
 Si5 C54 H54C 109.5 . . ?
 H54A C54 H54B 109.5 . . ?
 H54A C54 H54C 109.5 . . ?
 H54B C54 H54C 109.5 . . ?
 O6 C33 H33A 108.9 . . ?
 O6 C33 H33B 108.9 . . ?
 O6 C33 C34 113.4(5) . . ?
 H33A C33 H33B 107.7 . . ?
 C34 C33 H33A 108.9 . . ?
 C34 C33 H33B 108.9 . . ?
 C70A O12A K2 102.0(6) . . ?
 C66A O12A K2 108.0(7) . . ?
 C66A O12A C70A 86.0(10) . . ?
 C66B O12B K2 100.8(7) . . ?
 C66B O12B C70B 92.0(11) . . ?
 C70B O12B K2 102.5(6) . . ?
 O1 C34 C33 108.6(5) . . ?
 O1 C34 H34A 110.0 . . ?
 O1 C34 H34B 110.0 . . ?
 C33 C34 H34A 110.0 . . ?
 C33 C34 H34B 110.0 . . ?
 H34A C34 H34B 108.4 . . ?
 O2 C25 C26 108.9(5) . . ?
 O2 C25 H25A 109.9 . . ?
 O2 C25 H25B 109.9 . . ?
 C26 C25 H25A 109.9 . . ?
 C26 C25 H25B 109.9 . . ?
 H25A C25 H25B 108.3 . . ?
 O7 C57 C58 108.3(5) . . ?
 O7 C57 H57A 110.0 . . ?
 O7 C57 H57B 110.0 . . ?
 C58 C57 H57A 110.0 . . ?
 C58 C57 H57B 110.0 . . ?
 H57A C57 H57B 108.4 . . ?
 C65 C66B O12B 107.7(12) . . ?
 C65 C66B H66A 110.2 . . ?
 C65 C66B H66B 110.2 . . ?
 O12B C66B H66A 110.2 . . ?
 O12B C66B H66B 110.2 . . ?
 H66A C66B H66B 108.5 . . ?
 O7 C71B H71A 112.6 . . ?
 O7 C71B H71B 112.6 . . ?
 O7 C71B C70B 96.0(12) . . ?
 H71A C71B H71B 110.1 . . ?
 C70B C71B H71A 112.6 . . ?
 C70B C71B H71B 112.6 . . ?
 O12B C70B H70A 104.0 . . ?
 O12B C70B H70B 104.0 . . ?
 C71B C70B O12B 132.9(12) . . ?
 C71B C70B H70A 104.0 . . ?
 C71B C70B H70B 104.0 . . ?
 H70A C70B H70B 105.5 . . ?
 O12A C70A H70C 115.8 . . ?
 O12A C70A H70D 115.8 . . ?
 H70C C70A H70D 112.8 . . ?
 C71A C70A O12A 76.4(9) . . ?
 C71A C70A H70C 115.8 . . ?
 C71A C70A H70D 115.8 . . ?
 O7 C71A H71C 108.4 . . ?
 O7 C71A H71D 108.4 . . ?
 C70A C71A O7 115.5(10) . . ?
 C70A C71A H71C 108.4 . . ?
 C70A C71A H71D 108.4 . . ?
 H71C C71A H71D 107.5 . . ?
 C65 C66A H66C 110.2 . . ?
 C65 C66A H66D 110.2 . . ?
 O12A C66A C65 107.7(12) . . ?
 O12A C66A H66C 110.2 . . ?
 O12A C66A H66D 110.2 . . ?
 H66C C66A H66D 108.5 . . ?

loop_
  _geom_torsion_atom_site_label_1
  _geom_torsion_atom_site_label_2
  _geom_torsion_atom_site_label_3
  _geom_torsion_atom_site_label_4
  _geom_torsion
  _geom_torsion_site_symmetry_1
  _geom_torsion_site_symmetry_2
  _geom_torsion_site_symmetry_3
  _geom_torsion_site_symmetry_4
  _geom_torsion_publ_flag
 Ce2 C35 C36 Si7 126.4(3) . . . . ?
 Ce2 C35 C36 C37 -68.0(3) . . . . ?
 Ce2 C35 C39 Si8 -121.8(3) . . . . ?
 Ce2 C35 C39 C38 69.2(3) . . . . ?
 Ce2 C50 C46 C47 -70.5(3) . . . . ?
 Ce2 C50 C49 Si6 -123.7(4) . . . . ?
 Ce2 C50 C49 C48 70.2(3) . . . . ?
 Ce2 C36 C37 C38 -68.2(3) . . . . ?
 Ce2 C47 C46 C50 69.0(3) . . . . ?
 Ce2 C47 C48 C49 -67.7(3) . . . . ?
 Ce2 C39 C38 C37 69.9(3) . . . . ?
 Ce2 C38 C37 C36 69.7(3) . . . . ?
 Ce2 C48 C49 Si6 124.7(4) . . . . ?
 Ce2 C48 C49 C50 -68.8(3) . . . . ?
 Ce1 C13 C12 C16 -67.5(3) . . . . ?
 Ce1 C13 C14 C15 68.7(3) . . . . ?
 Ce1 C12 C16 Si3 126.1(4) . . . . ?
 Ce1 C12 C16 C15 -68.3(3) . . . . ?
 Ce1 C1 C5 Si1 -123.3(4) . . . . ?
 Ce1 C1 C5 C4 69.8(3) . . . . ?
 Ce1 C1 C2 Si2 127.1(4) . . . . ?
 Ce1 C1 C2 C3 -68.8(3) . . . . ?
 Ce1 C3 C4 C5 -68.8(3) . . . . ?
 Ce1 C3 C2 Si2 -126.7(3) . . . . ?
 Ce1 C3 C2 C1 68.4(3) . . . . ?
 Ce1 C15 C14 C13 -70.2(3) . . . . ?
 Ce1 C15 C16 Si3 -125.1(4) . . . . ?
 Ce1 C15 C16 C12 69.8(3) . . . . ?
 Ce1 C5 C4 C3 69.6(3) . . . . ?
 K1 O3 C27 C28 32.8(5) . . . . ?
 K1 O3 C26 C25 -29.4(6) . . . . ?
 K1 O4 C28 C27 62.2(5) . . . . ?
 K1 O4 C29 C30 -66.5(5) . . . . ?
 K1 O1 C23 C24 42.2(6) . . . . ?
 K1 O1 C34 C33 -41.5(6) . . . . ?
 K1 O5 C31 C32 -8.4(6) . . . . ?
 K1 O5 C30 C29 -18.7(7) . . . . ?
 K1 O2 C24 C23 54.9(6) . . . . ?
 K1 O2 C25 C26 -63.5(5) . . . . ?
 K1 O6 C32 C31 -68.0(5) . . . . ?
 K1 O6 C33 C34 -47.7(6) . . . . ?
 K2 O9 C60 C59 28.6(5) . . . . ?
 K2 O9 C61 C62 -35.9(5) . . . . ?
 K2 O8 C59 C60 63.5(4) . . . . ?
 K2 O8 C58 C57 -54.3(6) . . . . ?
 K2 O10 C62 C61 -60.0(4) . . . . ?
 K2 O10 C63 C64 59.6(4) . . . . ?
 K2 O11 C65 C66B 6.6(9) . . . . ?
 K2 O11 C65 C66A -23.7(8) . . . . ?
 K2 O11 C64 C63 30.0(6) . . . . ?
 K2 O7 C57 C58 -40.9(6) . . . . ?
 K2 O7 C71B C70B 46.5(14) . . . . ?
 K2 O7 C71A C70A 31.8(14) . . . . ?
 K2 O12A C70A C71A 87.3(7) . . . . ?
 K2 O12A C66A C65 -62.1(11) . . . . ?
 K2 O12B C66B C65 73.2(11) . . . . ?
 K2 O12B C70B C71B 13.9(18) . . . . ?
 Si7 C36 C37 Ce2 -125.5(3) . . . . ?
 Si7 C36 C37 C38 166.3(3) . . . . ?
 Si8 C39 C38 Ce2 120.4(3) . . . . ?
 Si8 C39 C38 C37 -169.7(3) . . . . ?
 Si5 C47 C46 Ce2 124.2(3) . . . . ?
 Si5 C47 C46 C50 -166.8(3) . . . . ?
 Si5 C47 C48 Ce2 -124.9(3) . . . . ?
 Si5 C47 C48 C49 167.4(3) . . . . ?
 Si4 C13 C12 Ce1 -126.3(4) . . . . ?
 Si4 C13 C12 C16 166.1(4) . . . . ?
 Si4 C13 C14 Ce1 125.3(4) . . . . ?
 Si4 C13 C14 C15 -166.0(4) . . . . ?
 Si1 C5 C4 Ce1 122.3(3) . . . . ?
 Si1 C5 C4 C3 -168.1(3) . . . . ?
 O3 C26 C25 O2 62.4(7) . . . . ?
 O4 C28 C27 O3 -64.4(6) . . . . ?
 O4 C29 C30 O5 58.6(7) . . . . ?
 O8 C59 C60 O9 -62.9(5) . . . . ?
 O8 C58 C57 O7 62.5(7) . . . . ?
 O1 C23 C24 O2 -64.5(7) . . . . ?
 O10 C62 C61 O9 65.1(5) . . . . ?
 O5 C31 C32 O6 53.4(6) . . . . ?
 O11 C65 C66B O12B -56.2(12) . . . . ?
 O11 C65 C66A O12A 59.2(12) . . . . ?
 O11 C64 C63 O10 -59.2(6) . . . . ?
 O6 C33 C34 O1 60.3(7) . . . . ?
 C35 C36 C37 Ce2 68.0(3) . . . . ?
 C35 C36 C37 C38 -0.2(4) . . . . ?
 C35 C39 C38 Ce2 -70.0(3) . . . . ?
 C35 C39 C38 C37 0.0(5) . . . . ?
 O7 C71B C70B O12B -36(2) . . . . ?
 C13 C12 C16 Ce1 68.0(3) . . . . ?
 C13 C12 C16 Si3 -166.0(3) . . . . ?
 C13 C12 C16 C15 -0.4(5) . . . . ?
 C12 C13 C14 Ce1 -69.1(3) . . . . ?
 C12 C13 C14 C15 -0.5(5) . . . . ?
 C36 C35 C39 Ce2 -69.3(3) . . . . ?
 C36 C35 C39 Si8 168.9(3) . . . . ?
 C36 C35 C39 C38 -0.1(5) . . . . ?
 C47 C48 C49 Ce2 68.6(3) . . . . ?
 C47 C48 C49 Si6 -166.7(3) . . . . ?
 C47 C48 C49 C50 -0.3(5) . . . . ?
 C46 C50 C49 Ce2 -69.9(3) . . . . ?
 C46 C50 C49 Si6 166.4(3) . . . . ?
 C46 C50 C49 C48 0.4(5) . . . . ?
 C46 C47 C48 Ce2 67.8(3) . . . . ?
 C46 C47 C48 C49 0.1(5) . . . . ?
 C39 C35 C36 Ce2 68.1(3) . . . . ?
 C39 C35 C36 Si7 -165.5(3) . . . . ?
 C39 C35 C36 C37 0.2(5) . . . . ?
 C39 C38 C37 Ce2 -69.6(3) . . . . ?
 C39 C38 C37 C36 0.1(5) . . . . ?
 C1 C5 C4 Ce1 -70.3(3) . . . . ?
 C1 C5 C4 C3 -0.7(5) . . . . ?
 C48 C47 C46 Ce2 -68.8(3) . . . . ?
 C48 C47 C46 C50 0.2(5) . . . . ?
 C5 C1 C2 Ce1 67.6(3) . . . . ?
 C5 C1 C2 Si2 -165.4(3) . . . . ?
 C5 C1 C2 C3 -1.2(5) . . . . ?
 C14 C13 C12 Ce1 68.1(3) . . . . ?
 C14 C13 C12 C16 0.5(5) . . . . ?
 C14 C15 C16 Ce1 -69.8(3) . . . . ?
 C14 C15 C16 Si3 165.1(4) . . . . ?
 C14 C15 C16 C12 0.0(5) . . . . ?
 C49 C50 C46 Ce2 70.1(3) . . . . ?
 C49 C50 C46 C47 -0.3(5) . . . . ?
 C4 C3 C2 Ce1 -67.6(3) . . . . ?
 C4 C3 C2 Si2 165.6(3) . . . . ?
 C4 C3 C2 C1 0.8(5) . . . . ?
 C2 C1 C5 Ce1 -68.6(3) . . . . ?
 C2 C1 C5 Si1 168.1(3) . . . . ?
 C2 C1 C5 C4 1.2(5) . . . . ?
 C2 C3 C4 Ce1 68.7(3) . . . . ?
 C2 C3 C4 C5 -0.1(5) . . . . ?
 C51 Si6 C49 Ce2 -4.1(3) . . . . ?
 C51 Si6 C49 C50 93.8(5) . . . . ?
 C51 Si6 C49 C48 -103.0(4) . . . . ?
 C62 O10 C63 C64 -179.4(4) . . . . ?
 C44 Si7 C36 Ce2 42.6(3) . . . . ?
 C44 Si7 C36 C35 -57.9(4) . . . . ?
 C44 Si7 C36 C37 138.8(4) . . . . ?
 C16 C15 C14 Ce1 70.5(3) . . . . ?
 C16 C15 C14 C13 0.3(5) . . . . ?
 C40 Si8 C39 Ce2 61.6(3) . . . . ?
 C40 Si8 C39 C35 160.6(4) . . . . ?
 C40 Si8 C39 C38 -32.4(4) . . . . ?
 C28 O4 C29 C30 177.5(5) . . . . ?
 C52 Si6 C49 Ce2 -125.8(3) . . . . ?
 C52 Si6 C49 C50 -27.9(5) . . . . ?
 C52 Si6 C49 C48 135.3(4) . . . . ?
 C19 Si3 C16 Ce1 -7.0(4) . . . . ?
 C19 Si3 C16 C12 -106.3(5) . . . . ?
 C19 Si3 C16 C15 91.5(5) . . . . ?
 C55 Si5 C47 Ce2 12.4(3) . . . . ?
 C55 Si5 C47 C46 -85.3(4) . . . . ?
 C55 Si5 C47 C48 110.2(4) . . . . ?
 C59 O8 C58 C57 -175.3(5) . . . . ?
 C17 Si3 C16 Ce1 -127.4(3) . . . . ?
 C17 Si3 C16 C12 133.4(4) . . . . ?
 C17 Si3 C16 C15 -28.9(5) . . . . ?
 C31 O5 C30 C29 167.3(5) . . . . ?
 C27 O3 C26 C25 -178.0(5) . . . . ?
 C10 Si2 C2 Ce1 48.2(4) . . . . ?
 C10 Si2 C2 C1 -52.4(5) . . . . ?
 C10 Si2 C2 C3 146.4(4) . . . . ?
 C60 O9 C61 C62 177.2(4) . . . . ?
 C41 Si8 C39 Ce2 -61.6(3) . . . . ?
 C41 Si8 C39 C35 37.4(5) . . . . ?
 C41 Si8 C39 C38 -155.6(4) . . . . ?
 C53 Si6 C49 Ce2 115.6(3) . . . . ?
 C53 Si6 C49 C50 -146.6(4) . . . . ?
 C53 Si6 C49 C48 16.7(5) . . . . ?
 C18 Si3 C16 Ce1 113.6(3) . . . . ?
 C18 Si3 C16 C12 14.3(5) . . . . ?
 C18 Si3 C16 C15 -148.0(4) . . . . ?
 C43 Si7 C36 Ce2 161.6(3) . . . . ?
 C43 Si7 C36 C35 61.0(5) . . . . ?
 C43 Si7 C36 C37 -102.2(4) . . . . ?
 C42 Si8 C39 Ce2 179.0(3) . . . . ?
 C42 Si8 C39 C35 -82.0(4) . . . . ?
 C42 Si8 C39 C38 85.0(4) . . . . ?
 C61 O9 C60 C59 175.0(4) . . . . ?
 C20 Si4 C13 Ce1 137.9(3) . . . . ?
 C20 Si4 C13 C12 -122.5(5) . . . . ?
 C20 Si4 C13 C14 40.1(5) . . . . ?
 C32 O6 C33 C34 70.1(6) . . . . ?
 C65 O11 C64 C63 -169.5(4) . . . . ?
 C8 Si1 C5 Ce1 -61.3(4) . . . . ?
 C8 Si1 C5 C1 38.3(5) . . . . ?
 C8 Si1 C5 C4 -157.2(4) . . . . ?
 C23 O1 C34 C33 172.3(5) . . . . ?
 C45 Si7 C36 Ce2 -79.7(3) . . . . ?
 C45 Si7 C36 C35 179.7(4) . . . . ?
 C45 Si7 C36 C37 16.5(4) . . . . ?
 C7 Si1 C5 Ce1 59.5(3) . . . . ?
 C7 Si1 C5 C1 159.1(4) . . . . ?
 C7 Si1 C5 C4 -36.4(5) . . . . ?
 C22 Si4 C13 Ce1 -103.3(3) . . . . ?
 C22 Si4 C13 C12 -3.6(5) . . . . ?
 C22 Si4 C13 C14 159.0(4) . . . . ?
 C29 O4 C28 C27 176.1(5) . . . . ?
 C11 Si2 C2 Ce1 -73.1(4) . . . . ?
 C11 Si2 C2 C1 -173.6(4) . . . . ?
 C11 Si2 C2 C3 25.2(5) . . . . ?
 C9 Si2 C2 Ce1 168.1(3) . . . . ?
 C9 Si2 C2 C1 67.5(5) . . . . ?
 C9 Si2 C2 C3 -93.7(4) . . . . ?
 C56 Si5 C47 Ce2 -107.6(3) . . . . ?
 C56 Si5 C47 C46 154.7(4) . . . . ?
 C56 Si5 C47 C48 -9.8(5) . . . . ?
 C64 O11 C65 C66B -154.1(8) . . . . ?
 C64 O11 C65 C66A 175.6(7) . . . . ?
 C63 O10 C62 C61 178.2(4) . . . . ?
 C6 Si1 C5 Ce1 178.1(3) . . . . ?
 C6 Si1 C5 C1 -82.3(5) . . . . ?
 C6 Si1 C5 C4 82.2(5) . . . . ?
 C26 O3 C27 C28 -178.8(5) . . . . ?
 C24 O2 C25 C26 172.6(5) . . . . ?
 C30 O5 C31 C32 165.7(5) . . . . ?
 C21 Si4 C13 Ce1 17.0(4) . . . . ?
 C21 Si4 C13 C12 116.7(5) . . . . ?
 C21 Si4 C13 C14 -80.8(5) . . . . ?
 C58 O8 C59 C60 -171.6(4) . . . . ?
 C54 Si5 C47 Ce2 133.1(3) . . . . ?
 C54 Si5 C47 C46 35.4(5) . . . . ?
 C54 Si5 C47 C48 -129.1(4) . . . . ?
 C33 O6 C32 C31 170.3(5) . . . . ?
 O12A C70A C71A O7 -74.8(11) . . . . ?
 C34 O1 C23 C24 -171.5(5) . . . . ?
 C25 O2 C24 C23 176.7(5) . . . . ?
 C57 O7 C71B C70B -177.5(10) . . . . ?
 C57 O7 C71A C70A -170.4(9) . . . . ?
 C66B O12B C70B C71B -87.6(18) . . . . ?
 C71B O7 C57 C58 177.5(9) . . . . ?
 C70B O12B C66B C65 176.4(11) . . . . ?
 C70A O12A C66A C65 -163.4(9) . . . . ?
 C71A O7 C57 C58 162.6(9) . . . . ?
 C66A O12A C70A C71A -165.1(10) . . . . ?

_smtbx_masks_special_details       ?
loop_
  _smtbx_masks_void_nr
  _smtbx_masks_void_average_x
  _smtbx_masks_void_average_y
  _smtbx_masks_void_average_z
  _smtbx_masks_void_volume
  _smtbx_masks_void_count_electrons
  _smtbx_masks_void_content
 1 0.000 0.000 0.500 359.7 62.9 '1 Heptane'
 2 0.322 0.742 0.816 20.0 0.3 ?
 3 0.678 0.258 0.184 20.0 0.0 ?

_smtbx_masks_void_probe_radius     1.2
_smtbx_masks_void_truncation_radius  1.2
_shelx_res_file
;
TITL df165_a.res in P-1
    df165.res
    created by SHELXL-2019/3 at 10:20:25 on 07-Feb-2025
REM Old TITL df165_a.res in P-1
REM SHELXT solution in P-1: R1 0.124, Rweak 0.006, Alpha 0.077
REM <I/s> 0.000 for 0 systematic absences, Orientation as input
REM Formula found by SHELXT: C74 Ce2 K2 O9 P14 Si8
CELL 0.71073 11.1967 22.7632 23.7354 115.01 98.051 97.714
ZERR 1 0.0006 0.0017 0.0011 0.005 0.004 0.005
LATT 1
SFAC C H Ce K O P Si
UNIT 143 280 4 4 24 28 16

L.S. 10
PLAN  99
SIZE 0.03 0.098 0.17
TEMP -173.15
CONF
FREE K1 C32
FREE K1 C25
FREE K1 C29
FREE K2 C66B
BOND
list 4
MORE -1
BOND $H
ABIN
fmap 2
acta
OMIT -8 -6 23
OMIT -7 -7 27
OMIT -6 6 21
OMIT -1 0 1
OMIT -1 1 2
REM <olex2.extras>
REM <HklSrc "%.\\DF165.hkl">
REM </olex2.extras>

WGHT    0.057000
FVAR       0.21163
CE2   3    0.717167    0.783530    0.626246    11.00000    0.02193    0.01690 =
         0.01906    0.00903    0.00280    0.00312
CE1   3    0.374515    0.215856   -0.082701    11.00000    0.02560    0.01973 =
         0.02421    0.01200    0.00680    0.00424
K1    4    0.164578    0.480303    0.158567    11.00000    0.02959    0.03643 =
         0.02738    0.01953   -0.00079    0.00014
K2    4    0.841991    0.542405    0.343816    11.00000    0.05176    0.03093 =
         0.03238    0.01610   -0.00927    0.00451
P12   6    0.497124    0.666277    0.561991    11.00000    0.02132    0.02059 =
         0.02573    0.00974    0.00137    0.00361
P8    6    0.601921    0.519989    0.513952    11.00000    0.02540    0.01675 =
         0.02601    0.00948    0.00021    0.00387
P7    6    0.519975    0.477276    0.032670    11.00000    0.02643    0.02067 =
         0.02335    0.01301    0.00017    0.00175
P13   6    0.620956    0.617111    0.596640    11.00000    0.02636    0.02013 =
         0.02087    0.00999    0.00026    0.00147
P2    6    0.533594    0.377095   -0.034048    11.00000    0.02216    0.02245 =
         0.02689    0.01501    0.00425    0.00334
P4    6    0.330283    0.360360    0.049905    11.00000    0.02784    0.02642 =
         0.03090    0.01773    0.01004    0.00668
P14   6    0.804193    0.656226    0.589117    11.00000    0.02338    0.02068 =
         0.02742    0.01041   -0.00051    0.00445
P1    6    0.508940    0.337721    0.034252    11.00000    0.02324    0.02349 =
         0.02522    0.01517    0.00272    0.00423
P5    6    0.235181    0.359534   -0.040189    11.00000    0.02258    0.02806 =
         0.03759    0.01884    0.00144    0.00381
P10   6    0.557061    0.650192    0.475293    11.00000    0.02990    0.02203 =
         0.02213    0.01066   -0.00082    0.00382
P3    6    0.359540    0.337026   -0.104535    11.00000    0.03074    0.02184 =
         0.02396    0.01223    0.00038    0.00369
P11   6    0.756699    0.643638    0.491695    11.00000    0.02678    0.02292 =
         0.02527    0.00947    0.00658    0.00287
P6    6    0.330245    0.455596    0.043842    11.00000    0.03074    0.02423 =
         0.03218    0.01564    0.01027    0.00983
P9    6    0.609296    0.551518    0.438893    11.00000    0.03071    0.02177 =
         0.02165    0.00721    0.00260    0.00310
SI7   7    1.020112    0.867818    0.786184    11.00000    0.02317    0.03197 =
         0.02616    0.01347   -0.00035   -0.00101
SI8   7    0.492875    0.870528    0.746637    11.00000    0.02842    0.02766 =
         0.02761    0.01023    0.00771    0.01017
SI5   7    0.495159    0.841528    0.507311    11.00000    0.03119    0.03154 =
         0.03309    0.02071    0.00237    0.00823
SI3   7    0.241155    0.174863    0.057566    11.00000    0.03753    0.03058 =
         0.02938    0.01912    0.00958    0.00392
SI6   7    1.007680    0.821492    0.544099    11.00000    0.02730    0.02833 =
         0.03185    0.01491    0.00784    0.00479
SI4   7    0.000892    0.164546   -0.180389    11.00000    0.03060    0.03234 =
         0.04228    0.02094    0.00122    0.00344
SI2   7    0.654375    0.127720   -0.032862    11.00000    0.03522    0.03296 =
         0.04207    0.02312    0.01064    0.01294
SI1   7    0.421073    0.131101   -0.267729    11.00000    0.05564    0.02992 =
         0.02753    0.01307    0.01079    0.01289
O9    5    0.946724    0.478029    0.406256    11.00000    0.04435    0.02760 =
         0.03438    0.01477    0.00179    0.01273
O3    5    0.020726    0.528669    0.090522    11.00000    0.02578    0.05417 =
         0.04942    0.03427    0.00535    0.00900
O4    5    0.232501    0.615472    0.178447    11.00000    0.05384    0.04003 =
         0.03699    0.02512    0.00553    0.00882
O8    5    1.103133    0.575435    0.392866    11.00000    0.04614    0.03380 =
         0.03813    0.01443    0.00772    0.00710
O1    5    0.053625    0.385935    0.189709    11.00000    0.03826    0.05378 =
         0.05364    0.03952    0.00460    0.00141
O10   5    0.738004    0.406803    0.306430    11.00000    0.04072    0.04029 =
         0.03304    0.01898    0.00505    0.00611
O5    5    0.353432    0.569616    0.253377    11.00000    0.05200    0.03675 =
         0.03681    0.02291   -0.01328   -0.01040
O11   5    0.647470    0.473384    0.243075    11.00000    0.05370    0.04897 =
         0.03457    0.02648   -0.01329   -0.01432
O2    5   -0.092730    0.434961    0.122795    11.00000    0.03887    0.05681 =
         0.06463    0.03974    0.00066    0.00298
PART 1
O6    5    0.309433    0.445941    0.244441    11.00000    0.06322    0.04257 =
         0.04161    0.02499    0.00204    0.00623

PART 0
C35   1    0.760453    0.878074    0.753679    11.00000    0.02547    0.01644 =
         0.01848    0.00477    0.00270    0.00140
AFIX  43
H35   2    0.779906    0.922999    0.761021    11.00000   -1.20000
AFIX   0
O7    5    0.996728    0.641365    0.330412    11.00000    0.11654    0.04297 =
         0.03643    0.02554    0.01013    0.01440
C50   1    0.841149    0.894314    0.620173    11.00000    0.02789    0.02143 =
         0.02884    0.01451    0.00203   -0.00280
AFIX  43
H50   2    0.903849    0.922689    0.656975    11.00000   -1.20000
AFIX   0

C13   1    0.119598    0.155442   -0.123347    11.00000    0.02369    0.02886 =
         0.03046    0.01528    0.00607    0.00047
C12   1    0.141206    0.188991   -0.055778    11.00000    0.02917    0.02170 =
         0.03286    0.01566    0.01442    0.00360
AFIX  43
H12   2    0.108877    0.226425   -0.032555    11.00000   -1.20000
AFIX   0

C36   1    0.848861    0.839702    0.754569    11.00000    0.02834    0.01989 =
         0.01678    0.00572   -0.00034   -0.00050
C47   1    0.653024    0.848729    0.550811    11.00000    0.02388    0.02429 =
         0.03081    0.02029    0.00889    0.00640
C46   1    0.719120    0.899471    0.611882    11.00000    0.03296    0.02113 =
         0.02610    0.01386    0.00959    0.00793
AFIX  43
H46   2    0.684747    0.931569    0.641935    11.00000   -1.20000
AFIX   0
C39   1    0.639417    0.841352    0.740510    11.00000    0.02671    0.02670 =
         0.02003    0.00987    0.00629    0.00981

C1    1    0.500939    0.120541   -0.148913    11.00000    0.03433    0.02641 =
         0.02777    0.00992    0.01284    0.01019
AFIX  43
H1    2    0.459229    0.075577   -0.165055    11.00000   -1.20000
AFIX   0

C38   1    0.654273    0.777717    0.732914    11.00000    0.02627    0.01892 =
         0.02313    0.01016    0.00470    0.00095
AFIX  43
H38   2    0.588830    0.741550    0.723612    11.00000   -1.20000
AFIX   0

C3    1    0.624477    0.221480   -0.084928    11.00000    0.02192    0.03256 =
         0.03645    0.01809    0.01234    0.01130
AFIX  43
H3    2    0.681085    0.257807   -0.050150    11.00000   -1.20000
AFIX   0
C15   1    0.242358    0.105854   -0.079279    11.00000    0.02648    0.02188 =
         0.04148    0.02132    0.00504    0.00114
AFIX  43
H15   2    0.291558    0.076237   -0.075536    11.00000   -1.20000
AFIX   0

C48   1    0.740964    0.813597    0.523790    11.00000    0.02619    0.01863 =
         0.02497    0.01220    0.00625   -0.00019
AFIX  43
H48   2    0.723492    0.776675    0.482794    11.00000   -1.20000
AFIX   0
C37   1    0.779795    0.776224    0.741180    11.00000    0.02529    0.02507 =
         0.01929    0.01215    0.00230    0.00630
AFIX  43
H37   2    0.813344    0.739138    0.738345    11.00000   -1.20000
AFIX   0

C5    1    0.490979    0.159277   -0.182155    11.00000    0.03092    0.02590 =
         0.03086    0.01282    0.01196    0.00910
C14   1    0.184295    0.102704   -0.136958    11.00000    0.02928    0.02324 =
         0.03008    0.01158    0.00306   -0.00232
AFIX  43
H14   2    0.187369    0.070849   -0.178241    11.00000   -1.20000
AFIX   0

C49   1    0.859349    0.840399    0.565663    11.00000    0.02118    0.02459 =
         0.02678    0.01227    0.00490    0.00116
C4    1    0.569624    0.221610   -0.141210    11.00000    0.03113    0.02710 =
         0.03896    0.02134    0.01680    0.01159
AFIX  43
H4    2    0.583110    0.258235   -0.150679    11.00000   -1.20000
AFIX   0
C2    1    0.582331    0.158333   -0.087745    11.00000    0.03010    0.02862 =
         0.03960    0.01979    0.01488    0.00996

C51   1    1.065829    0.762552    0.571795    11.00000    0.02714    0.03531 =
         0.03851    0.01733    0.00508    0.00371
AFIX 137
H51A  2    1.064296    0.777696    0.616910    11.00000   -1.50000
H51B  2    1.150678    0.761052    0.566298    11.00000   -1.50000
H51C  2    1.012901    0.718106    0.546650    11.00000   -1.50000
AFIX   0
C62   1    0.762330    0.394444    0.360614    11.00000    0.05129    0.03540 =
         0.03265    0.02092    0.01180    0.00848
AFIX  23
H62A  2    0.726584    0.347517    0.348771    11.00000   -1.20000
H62B  2    0.724436    0.423093    0.394556    11.00000   -1.20000
AFIX   0
C44   1    1.096788    0.914363    0.748123    11.00000    0.02465    0.03789 =
         0.03121    0.01668    0.00295   -0.00027
AFIX 137
H44A  2    1.087911    0.884807    0.702787    11.00000   -1.50000
H44B  2    1.184678    0.930967    0.768829    11.00000   -1.50000
H44C  2    1.058184    0.951845    0.752697    11.00000   -1.50000
AFIX   0

C16   1    0.217505    0.159207   -0.027501    11.00000    0.03568    0.02372 =
         0.02939    0.01554    0.01071    0.00302
C40   1    0.360201    0.798892    0.697842    11.00000    0.02882    0.04796 =
         0.03554    0.01149    0.00247    0.00745
AFIX 137
H40A  2    0.374843    0.774366    0.655090    11.00000   -1.50000
H40B  2    0.284159    0.815259    0.694656    11.00000   -1.50000
H40C  2    0.351885    0.769407    0.718138    11.00000   -1.50000
AFIX   0

C28   1    0.189890    0.616904    0.119430    11.00000    0.04278    0.04482 =
         0.04827    0.03586    0.00351    0.00760
AFIX  23
H28A  2    0.226345    0.586657    0.085789    11.00000   -1.20000
H28B  2    0.215029    0.662376    0.124035    11.00000   -1.20000
AFIX   0

C52   1    1.124441    0.901653    0.579953    11.00000    0.02900    0.03583 =
         0.05325    0.02461    0.01005   -0.00084
AFIX 137
H52A  2    1.095697    0.931440    0.563590    11.00000   -1.50000
H52B  2    1.203417    0.893105    0.568642    11.00000   -1.50000
H52C  2    1.135390    0.922418    0.626415    11.00000   -1.50000
AFIX   0

C19   1    0.394646    0.227126    0.108157    11.00000    0.03912    0.04241 =
         0.03044    0.02335    0.00224   -0.00017
AFIX 137
H19A  2    0.460208    0.206149    0.090059    11.00000   -1.50000
H19B  2    0.400731    0.231506    0.151407    11.00000   -1.50000
H19C  2    0.403680    0.271193    0.109599    11.00000   -1.50000
AFIX   0

C55   1    0.368108    0.800278    0.529451    11.00000    0.03110    0.04150 =
         0.04738    0.02306    0.00323    0.01063
AFIX 137
H55A  2    0.375677    0.754558    0.518675    11.00000   -1.50000
H55B  2    0.288425    0.799909    0.506021    11.00000   -1.50000
H55C  2    0.373184    0.824601    0.575340    11.00000   -1.50000
AFIX   0
C59   1    1.122514    0.566972    0.449148    11.00000    0.04117    0.03662 =
         0.03968    0.01442    0.00145    0.01397
AFIX  23
H59A  2    1.077534    0.594823    0.479676    11.00000   -1.20000
H59B  2    1.211602    0.580905    0.469563    11.00000   -1.20000
AFIX   0

C17   1    0.224731    0.092283    0.058130    11.00000    0.04852    0.04125 =
         0.04948    0.03445    0.01933    0.01028
AFIX 137
H17A  2    0.145038    0.063830    0.031103    11.00000   -1.50000
H17B  2    0.228850    0.098349    0.101820    11.00000   -1.50000
H17C  2    0.291697    0.071391    0.041761    11.00000   -1.50000
AFIX   0
C31   1    0.404403    0.559369    0.306505    11.00000    0.05524    0.04392 =
         0.02815    0.01735   -0.00686    0.00058
AFIX  23
H31A  2    0.407672    0.598830    0.346881    11.00000   -1.20000
H31B  2    0.489493    0.552449    0.304749    11.00000   -1.20000
AFIX   0
C27   1    0.054202    0.595685    0.101927    11.00000    0.04680    0.05253 =
         0.05133    0.03684    0.01640    0.02101
C10   1    0.539369    0.073650   -0.016902    11.00000    0.04974    0.04179 =
         0.05135    0.03372    0.01769    0.01744
AFIX 137
H10A  2    0.483232    0.099559    0.005882    11.00000   -1.50000
H10B  2    0.581982    0.055755    0.009205    11.00000   -1.50000
H10C  2    0.491965    0.036993   -0.057339    11.00000   -1.50000
AFIX   0

C60   1    1.077329    0.496212    0.432289    11.00000    0.04649    0.04391 =
         0.03725    0.02374    0.00431    0.02035
AFIX  23
H60A  2    1.120235    0.468237    0.400612    11.00000   -1.20000
H60B  2    1.094835    0.489075    0.470708    11.00000   -1.20000
AFIX   0
C41   1    0.490545    0.937645    0.721592    11.00000    0.05067    0.04482 =
         0.05755    0.02768    0.02827    0.02895
AFIX 137
H41A  2    0.562025    0.974181    0.747358    11.00000   -1.50000
H41B  2    0.414364    0.953943    0.727712    11.00000   -1.50000
H41C  2    0.494018    0.920157    0.676514    11.00000   -1.50000
AFIX   0
C53   1    0.981925    0.782657    0.455201    11.00000    0.03657    0.05010 =
         0.04030    0.02466    0.01266    0.01550
AFIX 137
H53A  2    0.925711    0.739077    0.436897    11.00000   -1.50000
H53B  2    1.061045    0.777355    0.442646    11.00000   -1.50000
H53C  2    0.945530    0.811200    0.439498    11.00000   -1.50000
AFIX   0

C18   1    0.119380    0.217453    0.091478    11.00000    0.04970    0.04616 =
         0.03120    0.01854    0.01357    0.00975
AFIX 137
H18A  2    0.131401    0.261302    0.092356    11.00000   -1.50000
H18B  2    0.124506    0.222569    0.134925    11.00000   -1.50000
H18C  2    0.037975    0.190960    0.065046    11.00000   -1.50000
AFIX   0

C43   1    1.054734    0.924964    0.873396    11.00000    0.04165    0.05317 =
         0.02607    0.00904   -0.00367   -0.01633
AFIX 137
H43A  2    1.016310    0.963039    0.880680    11.00000   -1.50000
H43B  2    1.144342    0.940596    0.889334    11.00000   -1.50000
H43C  2    1.021709    0.901232    0.895923    11.00000   -1.50000
AFIX   0
C42   1    0.476816    0.904135    0.831136    11.00000    0.04650    0.06124 =
         0.03087    0.01329    0.01669    0.02828
AFIX 137
H42A  2    0.474154    0.868872    0.844596    11.00000   -1.50000
H42B  2    0.400336    0.920581    0.834813    11.00000   -1.50000
H42C  2    0.547521    0.940607    0.858385    11.00000   -1.50000
AFIX   0
C61   1    0.898223    0.409035    0.383804    11.00000    0.06039    0.03668 =
         0.03793    0.02409    0.00735    0.01532
AFIX  23
H61A  2    0.917682    0.396529    0.418701    11.00000   -1.20000
H61B  2    0.936444    0.382788    0.348760    11.00000   -1.20000
AFIX   0

C20   1   -0.099124    0.080905   -0.233218    11.00000    0.05376    0.04039 =
         0.05237    0.01951   -0.01614   -0.00747
AFIX 137
H20A  2   -0.049437    0.051433   -0.257815    11.00000   -1.50000
H20B  2   -0.165310    0.084663   -0.262428    11.00000   -1.50000
H20C  2   -0.135264    0.062598   -0.207218    11.00000   -1.50000
AFIX   0
C32   1    0.324371    0.499582    0.303748    11.00000    0.08207    0.03601 =
         0.02822    0.01990    0.00322    0.01096
AFIX  23
H32A  2    0.362880    0.488885    0.337419    11.00000   -1.20000
H32B  2    0.242731    0.508970    0.311374    11.00000   -1.20000
AFIX   0

C65   1    0.618183    0.493409    0.194803    11.00000    0.04872    0.04918 =
         0.03631    0.02738   -0.00967   -0.00159
PART 2
AFIX  23
H65C  2    0.537839    0.507004    0.195818    10.50000   -1.20000
H65D  2    0.611761    0.456041    0.152433    10.50000   -1.20000
AFIX  23
PART 1
H65A  2    0.527435    0.483771    0.179800    10.50000   -1.20000
H65B  2    0.653920    0.468544    0.158125    10.50000   -1.20000
AFIX   0

PART 0
C8    1    0.280548    0.064684   -0.295480    11.00000    0.07638    0.04198 =
         0.04416    0.02217   -0.00572    0.00216
AFIX 137
H8A   2    0.299370    0.029321   -0.284776    11.00000   -1.50000
H8B   2    0.252456    0.046502   -0.341752    11.00000   -1.50000
H8C   2    0.215397    0.083055   -0.274607    11.00000   -1.50000
AFIX   0
C23   1   -0.075882    0.373391    0.181578    11.00000    0.04039    0.05972 =
         0.07409    0.04716    0.01497    0.00834
AFIX  23
H23A  2   -0.100367    0.408714    0.216977    11.00000   -1.20000
H23B  2   -0.106473    0.330289    0.181134    11.00000   -1.20000
AFIX   0

C45   1    1.085593    0.793903    0.773933    11.00000    0.02849    0.04994 =
         0.05662    0.03609    0.00593    0.00430
AFIX 137
H45A  2    1.050419    0.772174    0.797612    11.00000   -1.50000
H45B  2    1.175510    0.807605    0.789264    11.00000   -1.50000
H45C  2    1.065499    0.762818    0.728441    11.00000   -1.50000
AFIX   0

C7    1    0.379864    0.202649   -0.279504    11.00000    0.05399    0.03792 =
         0.03555    0.02015    0.00908    0.00883
AFIX 137
H7A   2    0.338755    0.227771   -0.245985    11.00000   -1.50000
H7B   2    0.324120    0.186030   -0.321236    11.00000   -1.50000
H7C   2    0.455113    0.231656   -0.277464    11.00000   -1.50000
AFIX   0
C22   1   -0.092031    0.221478   -0.133441    11.00000    0.03843    0.04940 =
         0.07903    0.02683    0.00312    0.00941
AFIX 137
H22A  2   -0.131252    0.202646   -0.108589    11.00000   -1.50000
H22B  2   -0.155821    0.226977   -0.162496    11.00000   -1.50000
H22C  2   -0.037912    0.264764   -0.104538    11.00000   -1.50000
AFIX   0
C29   1    0.365123    0.631413    0.195729    11.00000    0.04755    0.04500 =
         0.05716    0.03217   -0.01259   -0.01769
AFIX  23
H29A  2    0.397347    0.675482    0.198558    11.00000   -1.20000
H29B  2    0.398866    0.597906    0.163269    11.00000   -1.20000
AFIX   0
C11   1    0.736713    0.199490    0.043318    11.00000    0.04386    0.05573 =
         0.06107    0.03280   -0.00288    0.00780
AFIX 137
H11A  2    0.801952    0.226531    0.035513    11.00000   -1.50000
H11B  2    0.773520    0.183570    0.072690    11.00000   -1.50000
H11C  2    0.678305    0.226405    0.062125    11.00000   -1.50000
AFIX   0
C9    1    0.768089    0.078701   -0.069981    11.00000    0.05542    0.05567 =
         0.07835    0.04788    0.02648    0.02791
AFIX 137
H9A   2    0.727088    0.043829   -0.112707    11.00000   -1.50000
H9B   2    0.800276    0.058418   -0.043617    11.00000   -1.50000
H9C   2    0.836412    0.108202   -0.073043    11.00000   -1.50000
AFIX   0

C56   1    0.484841    0.792008    0.420670    11.00000    0.05639    0.06304 =
         0.03482    0.02493    0.00239    0.01048
AFIX 137
H56A  2    0.548190    0.814072    0.407228    11.00000   -1.50000
H56B  2    0.402918    0.788234    0.396877    11.00000   -1.50000
H56C  2    0.497971    0.747597    0.412201    11.00000   -1.50000
AFIX   0
C64   1    0.593681    0.405945    0.222840    11.00000    0.03607    0.04309 =
         0.03607    0.01415    0.00085   -0.00208
AFIX  23
H64A  2    0.634694    0.377110    0.190670    11.00000   -1.20000
H64B  2    0.504919    0.396522    0.203146    11.00000   -1.20000
AFIX   0
C63   1    0.608559    0.392005    0.279577    11.00000    0.04495    0.03483 =
         0.03546    0.01675    0.00712    0.00004
AFIX  23
H63A  2    0.565880    0.419957    0.311400    11.00000   -1.20000
H63B  2    0.572284    0.344812    0.266409    11.00000   -1.20000
AFIX   0

C6    1    0.539637    0.099333   -0.315032    11.00000    0.09112    0.08406 =
         0.04022    0.02699    0.03996    0.04573
AFIX 137
H6A   2    0.611983    0.135398   -0.301718    11.00000   -1.50000
H6B   2    0.504222    0.082926   -0.360486    11.00000   -1.50000
H6C   2    0.564510    0.063115   -0.307549    11.00000   -1.50000
AFIX   0
C26   1   -0.108556    0.504725    0.072184    11.00000    0.03146    0.07579 =
         0.08217    0.05739   -0.00454    0.00596
AFIX  23
H26A  2   -0.141331    0.506029    0.031861    11.00000   -1.20000
H26B  2   -0.148492    0.532811    0.105420    11.00000   -1.20000
AFIX   0
C24   1   -0.129448    0.371964    0.119099    11.00000    0.03031    0.06215 =
         0.10797    0.06052   -0.00503   -0.00706
AFIX  23
H24A  2   -0.099952    0.338714    0.084261    11.00000   -1.20000
H24B  2   -0.220716    0.359294    0.109823    11.00000   -1.20000
AFIX   0
C30   1    0.402650    0.631885    0.259259    11.00000    0.06566    0.04187 =
         0.05425    0.02939   -0.01870   -0.01823
AFIX  23
H30A  2    0.493830    0.641891    0.272502    11.00000   -1.20000
H30B  2    0.371077    0.666404    0.291940    11.00000   -1.20000
AFIX   0
C21   1    0.065142    0.199248   -0.231288    11.00000    0.05944    0.06815 =
         0.06001    0.04909    0.00341    0.00917
AFIX 137
H21A  2    0.120666    0.242556   -0.204038    11.00000   -1.50000
H21B  2   -0.002673    0.204487   -0.258514    11.00000   -1.50000
H21C  2    0.111094    0.168880   -0.257979    11.00000   -1.50000
AFIX   0

C58   1    1.160151    0.639958    0.404585    11.00000    0.05958    0.03639 =
         0.05984    0.01645    0.01695    0.00495
AFIX  23
H58A  2    1.250863    0.646848    0.417620    11.00000   -1.20000
H58B  2    1.131354    0.673371    0.439620    11.00000   -1.20000
AFIX   0
C54   1    0.472804    0.926240    0.524319    11.00000    0.05280    0.04176 =
         0.08160    0.03631   -0.00561    0.01274
AFIX 137
H54A  2    0.478221    0.951977    0.570075    11.00000   -1.50000
H54B  2    0.391359    0.923258    0.500600    11.00000   -1.50000
H54C  2    0.537027    0.948222    0.511264    11.00000   -1.50000
AFIX   0

C33   1    0.251939    0.384533    0.240504    11.00000    0.06256    0.04758 =
         0.06031    0.03558   -0.00662   -0.00211
AFIX  23
H33A  2    0.295746    0.378591    0.276328    11.00000   -1.20000
H33B  2    0.260100    0.348105    0.200374    11.00000   -1.20000
AFIX   0

PART 1
O12A  5    0.796639    0.582328    0.243222    10.50000    0.04388    0.04205 =
         0.03178    0.02582   -0.00603    0.00043
PART 2
O12B  5    0.724564    0.599320    0.269231    10.50000    0.03675    0.03186 =
         0.02704    0.01487    0.00833    0.01170

PART 0
C34   1    0.116641    0.379295    0.242431    11.00000    0.07735    0.05322 =
         0.05391    0.04296    0.00463    0.00773
AFIX  23
H34A  2    0.081461    0.335811    0.240058    11.00000   -1.20000
H34B  2    0.106932    0.414713    0.282822    11.00000   -1.20000
AFIX   0
C25   1   -0.135440    0.435047    0.063498    11.00000    0.03423    0.08052 =
         0.07575    0.05350   -0.02040   -0.00881
AFIX  23
H25A  2   -0.225428    0.416246    0.048453    11.00000   -1.20000
H25B  2   -0.093351    0.407352    0.031178    11.00000   -1.20000
AFIX   0

C57   1    1.128716    0.648180    0.346117    11.00000    0.12309    0.04810 =
         0.06514    0.03018    0.04856    0.01457
AFIX  23
H57A  2    1.171628    0.692494    0.353228    11.00000   -1.20000
H57B  2    1.155264    0.614041    0.310641    11.00000   -1.20000
AFIX   0
PART 2
C66B  1    0.714009    0.548091    0.205702    10.50000    0.11007    0.03930 =
         0.01845    0.01513    0.00915    0.03036
AFIX  23
H66A  2    0.693091    0.564965    0.174183    10.50000   -1.20000
H66B  2    0.793254    0.533704    0.201392    10.50000   -1.20000
AFIX   0
C71B  1    0.992313    0.653919    0.276812    10.50000    0.07189    0.06380 =
         0.05786    0.04542    0.00243    0.00759
AFIX  23
H71A  2    1.018369    0.619365    0.241456    10.50000   -1.20000
H71B  2    1.040828    0.698382    0.287538    10.50000   -1.20000
AFIX   0
C70B  1    0.850910    0.649562    0.263037    10.50000    0.05842    0.04183 =
         0.06460    0.03427   -0.03376   -0.01641
AFIX  23
H70A  2    0.830636    0.642339    0.218318    10.50000   -1.20000
H70B  2    0.842207    0.695408    0.289156    10.50000   -1.20000
AFIX   0

PART 0
H27A  2    0.021076    0.600528    0.062135    11.00000    0.04720
H27B  2    0.014753    0.625894    0.137883    11.00000    0.05279

PART 1
C70A  1    0.791648    0.662497    0.284254    10.50000    0.04596    0.02595 =
         0.04797    0.02485    0.00955    0.00773
AFIX  23
H70C  2    0.750232    0.682445    0.259270    10.50000   -1.20000
H70D  2    0.768340    0.674909    0.325880    10.50000   -1.20000
AFIX   0
C71A  1    0.929429    0.664543    0.285127    10.50000    0.06498    0.04242 =
         0.03997    0.03476    0.00724    0.00986
AFIX  23
H71C  2    0.971290    0.710662    0.297174    10.50000   -1.20000
H71D  2    0.938049    0.636438    0.241371    10.50000   -1.20000
AFIX   0
C66A  1    0.673453    0.571644    0.223173    10.50000    0.05174    0.04116 =
         0.01901    0.00839   -0.00728   -0.00528
AFIX  23
H66C  2    0.654641    0.586482    0.189902    10.50000   -1.20000
H66D  2    0.636350    0.596795    0.259173    10.50000   -1.20000
AFIX   0
HKLF 4


REM  df165_a.res in P-1
REM wR2 = 0.1188, GooF = S = 0.993, Restrained GooF = 0.993 for all data
REM R1 = 0.0493 for 15589 Fo > 4sig(Fo) and 0.1042 for all 25483 data
REM 1023 parameters refined using 0 restraints

END

WGHT      0.0569      0.0000

REM Highest difference peak  1.467,  deepest hole -1.405,  1-sigma level  0.128
Q1    1   0.3132  0.2301 -0.0763  11.00000  0.05    1.47
Q2    1   0.2309  0.4730  0.2694  11.00000  0.05    1.30
Q3    1   0.3373  0.2799 -0.0542  11.00000  0.05    0.94
Q4    1   0.7745  0.7726  0.6261  11.00000  0.05    0.73
Q5    1   0.7632  0.7204  0.6045  11.00000  0.05    0.71
Q6    1   0.3458  0.1580 -0.1396  11.00000  0.05    0.65
Q7    1   0.3354  0.1266 -0.2778  11.00000  0.05    0.65
Q8    1   0.4533  0.4716  0.0526  11.00000  0.05    0.62
Q9    1   0.1798  0.2198 -0.1710  11.00000  0.05    0.62
Q10   1   0.1999  0.4186  0.2704  11.00000  0.05    0.61
Q11   1   0.6676  0.7922  0.6281  11.00000  0.05    0.59
Q12   1   0.2396  0.4393  0.2861  11.00000  0.05    0.58
Q13   1   0.6804  0.8430  0.6554  11.00000  0.05    0.58
Q14   1   0.1210  0.4998  0.1842  11.00000  0.05    0.57
Q15   1   0.6826  0.7181  0.5692  11.00000  0.05    0.56
Q16   1   0.7013  0.7786  0.5382  11.00000  0.05    0.56
Q17   1   0.6573  0.7497  0.5581  11.00000  0.05    0.56
Q18   1  -0.0647  0.3911  0.0987  11.00000  0.05    0.56
Q19   1  -0.0865  0.1782 -0.0852  11.00000  0.05    0.55
Q20   1   0.0367  0.4203  0.2341  11.00000  0.05    0.54
Q21   1   0.6745  0.5390  0.3805  11.00000  0.05    0.53
Q22   1   0.3970  0.2706 -0.0281  11.00000  0.05    0.53
Q23   1   0.3177  0.1875 -0.1478  11.00000  0.05    0.53
Q24   1   0.8181  0.8300  0.6188  11.00000  0.05    0.53
Q25   1   0.6116  0.7309  0.5940  11.00000  0.05    0.52
Q26   1   0.4844  0.4395  0.1007  11.00000  0.05    0.52
Q27   1   0.4024  0.1977 -0.1402  11.00000  0.05    0.52
Q28   1   0.6386  0.8771  0.6614  11.00000  0.05    0.52
Q29   1   0.4814  0.2576 -0.0611  11.00000  0.05    0.51
Q30   1   0.2735  0.1698 -0.1140  11.00000  0.05    0.51
Q31   1   0.4606  0.8963  0.7961  11.00000  0.05    0.51
Q32   1   0.3020  0.3520 -0.0406  11.00000  0.05    0.51
Q33   1   0.5901  0.6900  0.5986  11.00000  0.05    0.51
Q34   1   0.6888  0.7592  0.7127  11.00000  0.05    0.50
Q35   1   0.1570  0.3112  0.0473  11.00000  0.05    0.50
Q36   1   0.0407  0.0986 -0.2742  11.00000  0.05    0.50
Q37   1   0.5470  0.2922 -0.0329  11.00000  0.05    0.50
Q38   1   0.5271  0.7836  0.5351  11.00000  0.05    0.50
Q39   1   0.0633  0.0721 -0.0316  11.00000  0.05    0.50
Q40   1   0.5886  0.8753  0.7439  11.00000  0.05    0.50
Q41   1   0.8793  0.5251  0.3207  11.00000  0.05    0.50
Q42   1   0.5442  0.7178  0.5790  11.00000  0.05    0.50
Q43   1   0.1766  0.2361  0.0681  11.00000  0.05    0.50
Q44   1   0.7367  0.8439  0.6776  11.00000  0.05    0.50
Q45   1   0.3961  0.2767 -0.1253  11.00000  0.05    0.50
Q46   1   0.7983  0.5804  0.4632  11.00000  0.05    0.50
Q47   1   0.4116  0.6818  0.6053  11.00000  0.05    0.50
Q48   1   0.0683  0.4090  0.2627  11.00000  0.05    0.49
Q49   1   0.3574  0.2321 -0.1427  11.00000  0.05    0.48
Q50   1   0.4229  0.4672  0.2612  11.00000  0.05    0.48
Q51   1   0.3940  0.4620  0.2806  11.00000  0.05    0.48
Q52   1   1.2440  0.7174  0.5748  11.00000  0.05    0.48
Q53   1  -0.0459  0.1885 -0.1477  11.00000  0.05    0.48
Q54   1   0.7800  0.6597  0.4491  11.00000  0.05    0.48
Q55   1   0.5018  0.6490  0.3463  11.00000  0.05    0.47
Q56   1   0.8303  0.7997  0.6315  11.00000  0.05    0.47
Q57   1   0.4225  0.1544 -0.1017  11.00000  0.05    0.47
Q58   1   0.4934  0.1504 -0.1140  11.00000  0.05    0.47
Q59   1   0.6841  0.8502  0.7122  11.00000  0.05    0.47
Q60   1   0.7095  0.5737  0.4336  11.00000  0.05    0.47
Q61   1   0.5390  0.8005  0.7359  11.00000  0.05    0.47
Q62   1   0.6021  0.8441  0.6792  11.00000  0.05    0.47
Q63   1   0.1731  0.2491 -0.1071  11.00000  0.05    0.47
Q64   1   0.7421  0.1820  0.1258  11.00000  0.05    0.46
Q65   1   0.5225  0.3920 -0.0941  11.00000  0.05    0.46
Q66   1   0.4242  0.2400 -0.1947  11.00000  0.05    0.46
Q67   1   0.3851  0.3488  0.0384  11.00000  0.05    0.46
Q68   1   0.4654  0.4778  0.2974  11.00000  0.05    0.46
Q69   1   0.4533  0.3426  0.0206  11.00000  0.05    0.46
Q70   1   0.4958  0.5364  0.2724  11.00000  0.05    0.46
Q71   1   0.6462  0.9078  0.7129  11.00000  0.05    0.46
Q72   1   0.4126  0.2984  0.0076  11.00000  0.05    0.46
Q73   1   0.7759  0.7990  0.5410  11.00000  0.05    0.45
Q74   1   0.9604  0.8290  0.7099  11.00000  0.05    0.45
Q75   1   0.3583  0.1897 -0.0867  11.00000  0.05    0.45
Q76   1   0.5562  0.1923 -0.0001  11.00000  0.05    0.45
Q77   1   0.8379  0.7238  0.5856  11.00000  0.05    0.45
Q78   1   0.9014  0.8500  0.7833  11.00000  0.05    0.45
Q79   1  -0.2720  0.5703  0.0789  11.00000  0.05    0.45
Q80   1   0.8437  0.6411  0.5879  11.00000  0.05    0.45
Q81   1   0.3802  0.7178  0.5977  11.00000  0.05    0.45
Q82   1   0.8238  0.8316  0.6596  11.00000  0.05    0.45
Q83   1   0.2246  0.6343  0.2210  11.00000  0.05    0.44
Q84   1   0.3168  0.7066  0.3521  11.00000  0.05    0.44
Q85   1   0.2191  0.1885 -0.2544  11.00000  0.05    0.44
Q86   1   0.8180  0.7678  0.3965  11.00000  0.05    0.44
Q87   1   0.7234  0.7615  0.6727  11.00000  0.05    0.44
Q88   1   0.1868  0.1989  0.0899  11.00000  0.05    0.44
Q89   1   0.2445  0.4812  0.0518  11.00000  0.05    0.44
Q90   1   0.4642  0.3982  0.0675  11.00000  0.05    0.44
Q91   1   0.4824  0.2792 -0.0168  11.00000  0.05    0.44
Q92   1  -0.2429  0.3606  0.0012  11.00000  0.05    0.43
Q93   1   0.3422  0.9975  0.8575  11.00000  0.05    0.43
Q94   1   0.2985  0.2437 -0.1114  11.00000  0.05    0.43
Q95   1   0.4255  0.3235 -0.0929  11.00000  0.05    0.43
Q96   1   0.3453  0.3453 -0.0763  11.00000  0.05    0.43
Q97   1   0.1439  0.5941  0.1446  11.00000  0.05    0.43
Q98   1   0.7849  0.8111  0.6918  11.00000  0.05    0.43
Q99   1   0.7001  0.8056  0.6901  11.00000  0.05    0.43
;
_shelx_res_checksum                68500
_shelx_hkl_file
;
 -14  11   2   23.03   18.89   0
 -13  11   2  -12.57   16.61   0
 -13  13  -1   56.22   20.17   0
 -12  10   3   78.17   17.92   0
 -12  13  -1   27.46   17.95   0
 -11   9   4  367.67   17.32   0
 -11  12   0  319.28   19.52   0
 -11  14  -3   -1.86   16.38   0
 -11  15  -5   93.54   19.78   0
 -11  16  -7   23.71   19.08   0
 -10   4   9   48.27    9.21   0
 -10   6   7  144.78   11.27   0
 -10  11   1   21.95   13.79   0
 -10  13  -2  -11.62   15.10   0
  -9  11   0  348.41   18.65   0
  -9  13  -3   28.83   14.78   0
  -9  16  -8   -7.98   15.92   0
  -9  18 -13  181.55   22.69   0
  -8   9   2   15.54   10.88   0
  -8  13  -4  579.54   20.58   0
  -8  17 -12   -1.84   17.02   0
  -7 -13  19   22.43    8.66   0
  -7  -9  17   69.22    6.86   0
  -7   9   1   36.34   10.62   0
  -7  13  -5   23.77   13.71   0
  -7  14  -7  142.72   15.89   0
  -7  15  -9    3.20   14.28   0
  -7  18 -17  139.77   21.38   0
  -6 -18  20   29.64   12.63   0
  -6 -15  19   36.91   10.53   0
  -6   8   1   40.49   10.86   0
  -6  17 -16   87.31   17.95   0
  -6  18 -21  151.18   20.50   0
  -6  18 -20   32.16   19.09   0
  -5 -18  19   15.08   10.67   0
  -5 -15  18   85.74   10.41   0
  -5   7   1  703.36   14.02   0
  -5  16 -15   38.58   12.28   0
  -5  17 -20  290.50   20.04   0
  -5  17 -19   -3.02   15.96   0
  -4 -18  18   18.98   10.99   0
  -4 -15  17  176.18   12.97   0
  -4  -9  14   75.96    7.53   0
  -4   5   2   28.94    6.13   0
  -4  14 -13  155.09   14.76   0
  -4  16 -19   92.91   17.11   0
  -3 -19  17    0.73   11.68   0
  -3  -5  10  744.96    8.78   0
  -3  13 -13   48.17   12.76   0
  -3  14 -16   77.62   13.97   0
  -3  15 -29   51.99   18.94   0
  -3  15 -20   16.68   13.58   0
  -2 -20  16   24.12   12.39   0
  -2 -14  14   27.63   11.50   0
  -2 -12  13  321.84   11.95   0
  -2  -7  10 1097.88   13.57   0
  -2   8  -6  398.38   12.05   0
  -2  13 -17  142.89   13.88   0
  -2  14 -28   -6.18   14.53   0
  -2  14 -27   60.49   17.36   0
  -2  14 -25   13.55   16.04   0
  -2  14 -24  302.42   19.21   0
  -1 -18  14   40.54   11.97   0
  -1  -8   9  145.06    8.00   0
  -1  12 -19   -6.76   10.51   0
   0 -22  13  182.64   16.86   0
   0 -21  13   -3.38   12.80   0
   0 -15  11  272.15   13.78   0
   0 -13  10   31.94   10.29   0
   0 -11   9  447.18   13.53   0
   0  -8   7   -4.74    6.95   0
   0  -3   3   59.83    5.02   0
   0   4  -5  420.40    7.93   0
   0   7 -10   19.02    6.50   0
   0   8 -12   -0.76    7.18   0
   0  10 -18  601.10   16.28   0
   0  11 -25   12.73    9.89   0
   0  11 -24  102.51   11.53   0
   1 -21  11   14.75   13.30   0
   1 -18  10  105.27   13.29   0
   1 -15   9 1493.60   23.83   0
   1 -13   8    7.19   10.59   0
   1 -11   7  282.84   12.26   0
   1   5 -10  143.13    6.40   0
   1   6 -12  171.37    7.72   0
   2 -19   8  204.99   15.34   0
   2 -16   7   28.65   11.75   0
   2 -14   6    7.78    7.89   0
   2   6 -19  398.67   10.04   0
   3 -21   6   33.67   13.31   0
   3 -18   5   81.38   13.66   0
   3 -15   4   -1.76   10.69   0
   3 -13   3    6.55   10.18   0
   3 -10   1  173.20   11.22   0
   4 -20   2   28.77   13.70   0
   4 -19   2   39.16   13.43   0
   4 -18   2   13.41   11.71   0
   4 -16   1  893.02   20.60   0
   4 -14   0   56.17   10.91   0
   4 -12  -1  125.17   11.00   0
   4 -11  -2  772.11   16.38   0
   5 -20  -2   -2.10   14.30   0
   5 -19  -3  121.52   13.77   0
   5 -18  -3   21.37   12.19   0
   5 -15  -4   89.08   11.73   0
   5 -13  -5  135.49   11.18   0
   5  -7 -11   42.30    6.82   0
   6 -17 -11   11.87   13.11   0
   6 -16 -12    6.81   12.25   0
   6 -15 -12  238.94   14.65   0
   6 -14 -13   10.55   10.90   0
   6 -13 -14  338.90   14.34   0
 -14  12   0   18.11   20.61   0
 -13   9   4   15.98   17.34   0
 -13  10   3   -0.08   16.11   0
 -13  12   0   -5.18   17.63   0
 -13  14  -3   -1.07   20.67   0
 -12   9   4  124.89   15.42   0
 -12  12   0   36.99   16.94   0
 -12  14  -3   46.44   19.66   0
 -12  15  -5   82.59   20.33   0
 -11   1  12   35.07    8.01   0
 -11   7   6   -2.17   13.00   0
 -11   8   5   17.32   11.67   0
 -11  13  -2   87.67   17.29   0
 -10  -2  14   33.51    5.17   0
 -10  10   2    0.47   12.63   0
 -10  12  -1   47.55   15.21   0
 -10  16  -8   -4.03   18.21   0
 -10  17 -10    3.30   18.51   0
  -9   1  11  450.11    9.78   0
  -9   7   5  117.67   10.87   0
  -9  15  -7  155.41   18.58   0
  -9  16  -9    7.64   17.81   0
  -9  18 -14   15.71   20.02   0
  -8  11  -1   78.05   13.49   0
  -8  15  -8  401.46   20.61   0
  -8  17 -13   69.15   18.80   0
  -8  18 -16   22.63   19.06   0
  -7   8   2  118.11   10.67   0
  -7  16 -12   31.66   16.62   0
  -7  17 -15   87.32   17.52   0
  -7  18 -19    9.96   17.58   0
  -7  18 -18   17.98   19.69   0
  -6 -17  20   69.02   12.15   0
  -6  -7  15    3.23    4.57   0
  -6  12  -5  263.85   15.36   0
  -6  13  -7  135.48   14.79   0
  -6  14  -9   50.57   14.53   0
  -6  15 -11  160.32   16.99   0
  -6  17 -17  105.05   18.73   0
  -6  18 -22   53.79   20.33   0
  -5 -21  20   28.93   13.18   0
  -5 -20  20   17.88   13.87   0
  -5 -17  19  454.45   17.01   0
  -5   9  -2  275.78   12.76   0
  -5  11  -5  496.92   16.14   0
  -5  15 -13   93.41   11.92   0
  -5  17 -22   -0.95   17.34   0
  -4 -21  19  192.41   15.59   0
  -4 -17  18   62.85   12.37   0
  -4   4   3 2711.00   18.15   0
  -4   8  -2  311.91   11.35   0
  -4  11  -7 1117.92   20.68   0
  -4  13 -11  248.18   15.25   0
  -4  16 -27  -13.83   18.96   0
  -4  16 -23   -4.01   16.96   0
  -4  16 -22   23.63   15.38   0
  -4  16 -21    5.05   15.12   0
  -3 -22  18  -10.11   13.22   0
  -3 -21  18   -9.54   12.05   0
  -3 -18  17  159.81   13.04   0
  -3 -15  16  -11.82    9.20   0
  -3 -13  15 1094.99   18.49   0
  -3 -11  14  236.98    9.86   0
  -3   6  -1 1227.84   14.74   0
  -3   8  -4  173.48    9.97   0
  -3  11  -9   99.95   11.44   0
  -3  13 -14   45.70   12.57   0
  -3  14 -17  183.09   15.26   0
  -3  15 -28   35.58   17.04   0
  -3  15 -27  159.65   18.65   0
  -3  15 -26   24.49   17.73   0
  -3  15 -24   -1.73   16.43   0
  -3  15 -23  133.20   16.21   0
  -3  15 -22   34.00   14.31   0
  -3  15 -21    4.09   13.18   0
  -2 -19  16    7.21   11.42   0
  -2 -16  15  519.90   16.48   0
  -2   9  -8   19.47    9.38   0
  -2  10 -10  900.06   17.40   0
  -2  12 -15   61.89   12.95   0
  -1 -21  15  412.42   18.44   0
  -1 -17  14  150.79   14.23   0
  -1 -15  13  173.61   12.43   0
  -1 -13  12  332.91   13.11   0
  -1 -11  11  455.72   12.94   0
  -1   5  -4  761.47   11.19   0
  -1   7  -7 2870.22   21.60   0
  -1   8  -9 4985.90   30.02   0
  -1   9 -11 3047.68   25.88   0
  -1  12 -28   -9.31   13.96   0
  -1  12 -27  109.17   15.67   0
  -1  12 -21  -16.98   12.20   0
  -1  12 -20   71.58   11.76   0
   0 -20  13  709.41   21.22   0
   0 -17  12   21.54   11.19   0
   0  -9   8  678.46   13.20   0
   0  -4   4 2495.63   15.56   0
   0  10 -19  224.82   13.10   0
   1 -20  11   59.12   13.68   0
   1 -17  10  106.20   12.18   0
   1  -8   5  179.32    7.57   0
   1   7 -15  198.36    8.83   0
   1   8 -18   -5.50    6.53   0
   2 -21   9  826.93   23.05   0
   2 -20   9   -2.33   11.81   0
   2 -17   8   18.64   10.81   0
   2 -15   7 2207.96   28.06   0
   2 -13   6   48.89   10.87   0
   2  -6   1 2758.97   20.12   0
   2  -4  -1  295.74    8.06   0
   3 -20   6   11.82   12.94   0
   3 -19   6    5.25   12.55   0
   3 -17   5  911.12   20.93   0
   3 -11   2  136.12   11.20   0
   4 -20   3   22.94   12.93   0
   4 -17   2  -16.93   10.98   0
   4 -15   1   -0.53   10.30   0
   4 -13   0  514.74   15.42   0
   4  -9  -3 1495.90   18.94   0
   4  -8  -4  566.85   12.32   0
   4  -7  -5  735.60   12.69   0
   4  -6  -6  104.89    7.58   0
   4  -3 -10  888.52    9.25   0
   5 -19  -2   56.21   13.18   0
   5 -18  -2  149.71   14.17   0
   5 -17  -2    5.13   10.72   0
   5 -16  -3   15.29   10.93   0
   5 -15  -3  471.11   16.08   0
   5 -14  -4   18.80   10.07   0
   5 -12  -5  121.71   10.40   0
   5 -11  -6   42.93    8.67   0
   5  -9  -8  229.16    9.60   0
   5  -8  -9   22.42    7.45   0
   5  -6 -12  338.70    8.72   0
   5  -5 -14  172.17    6.59   0
   5  -4 -17  179.88    5.79   0
   6 -18 -10  124.14   13.98   0
   6 -18  -9   27.59   13.94   0
   6 -17 -10   31.55   11.81   0
   6 -17  -9   13.79   12.32   0
   6 -16 -10  145.76   12.81   0
   6 -15 -11   -2.66    9.45   0
   6 -15 -10  -11.69   10.77   0
   6 -14 -12   73.47   10.15   0
   6 -14 -11   36.07   10.58   0
   6 -13 -13   12.75    8.33   0
   6 -13 -12  235.41   13.19   0
   6 -12 -14  194.04   11.41   0
   6 -12 -13   54.71    9.76   0
 -14  11   1   17.34   19.07   0
 -13   8   5   -1.11   16.36   0
 -13  11   1   -2.08   19.29   0
 -13  13  -2    0.93   18.96   0
 -12   8   5   -8.83   12.38   0
 -12  11   1   17.38   15.65   0
 -12  13  -2  160.67   19.64   0
 -12  14  -4  206.43   21.75   0
 -12  15  -6  157.66   21.06   0
 -11   2  11  372.04   11.88   0
 -11   3  10   70.69    9.54   0
 -11   4   9  138.40   11.45   0
 -11   5   8  230.42   13.60   0
 -11   6   7   39.70   10.54   0
 -11  10   2  388.33   18.88   0
 -11  12  -1   -4.14   14.69   0
 -11  14  -4   73.73   17.60   0
 -11  15  -6   63.61   19.26   0
 -11  16  -8  114.23   21.65   0
 -10   9   3  444.49   17.08   0
 -10  11   0  532.11   20.09   0
 -10  13  -3   25.47   15.53   0
 -10  14  -5  202.87   18.32   0
 -10  16  -9   24.62   19.27   0
 -10  17 -11  107.26   21.65   0
  -9   2  10  126.95    8.15   0
  -9   4   8    9.75    8.45   0
  -9   5   7  192.83   11.15   0
  -9  10   1   41.52   12.44   0
  -9  16 -10   38.22   17.65   0
  -9  17 -12   66.56   19.92   0
  -8   7   4   47.98    9.48   0
  -8  10   0   82.65   12.49   0
  -8  12  -3    4.59   12.95   0
  -8  16 -11   30.12   17.50   0
  -8  17 -14    1.12   18.23   0
  -7  14  -8  426.21   19.37   0
  -7  15 -10  419.28   20.21   0
  -7  17 -16    2.33   17.83   0
  -7  18 -20   26.26   20.18   0
  -6 -14  19   13.48    9.04   0
  -6 -12  18  431.46   11.91   0
  -6  11  -4   41.06   11.17   0
  -6  16 -15   -9.34   15.38   0
  -6  17 -19   54.13   18.20   0
  -6  17 -18  286.08   20.93   0
  -5 -19  20   -2.12   12.71   0
  -5 -14  18  231.88   12.02   0
  -5 -12  17   13.95    7.84   0
  -5 -10  16  202.54    8.92   0
  -5   6   2   56.04    7.26   0
  -5  12  -7  416.64   14.04   0
  -5  15 -14  230.52   17.36   0
  -5  16 -18  161.41   17.91   0
  -5  17 -25   10.55   17.71   0
  -5  17 -24   17.46   16.74   0
  -4 -19  19   32.13   12.83   0
  -4 -14  17  465.32   14.78   0
  -4 -12  16   56.98    9.17   0
  -4   3   4 1281.29   11.66   0
  -4  14 -14   72.32   14.14   0
  -4  15 -18   15.08   14.53   0
  -4  16 -26   -9.96   16.39   0
  -4  16 -25  160.80   19.01   0
  -4  16 -24   58.89   16.96   0
  -3 -20  18   20.33   11.64   0
  -3 -17  17  162.52   12.48   0
  -3  12 -12  455.84   15.91   0
  -3  14 -18  243.32   16.07   0
  -2 -21  17  287.77   16.51   0
  -2 -18  16   71.18   11.70   0
  -2  13 -29  285.11   19.08   0
  -2  13 -20    9.69   13.31   0
  -2  13 -19   87.58   12.98   0
  -1 -20  15  281.04   15.51   0
  -1 -19  15   19.15   13.12   0
  -1  -9  10  151.33    9.64   0
  -1  10 -14  174.67   10.65   0
  -1  11 -17  343.81   13.70   0
  -1  12 -26  265.45   15.55   0
  -1  12 -25   56.64   12.15   0
  -1  12 -24   48.89   11.86   0
  -1  12 -23   32.98   11.25   0
  -1  12 -22  515.37   17.08   0
   0 -22  14   11.02   13.38   0
   0 -19  13  234.56   14.86   0
   0 -16  12  303.66   14.23   0
   0 -14  11  363.59   13.96   0
   0  -5   5 1309.95   13.08   0
   0   8 -13  149.02    9.80   0
   0  10 -27   46.85   12.92   0
   0  10 -20   96.10    9.92   0
   1 -22  12   -9.48   13.30   0
   1 -19  11   -5.73    8.87   0
   1 -18  11   92.23   11.91   0
   1 -14   9    4.77    9.71   0
   1 -12   8   -1.08    9.82   0
   1  -9   6   39.31    8.55   0
   1   8 -19  119.44    8.25   0
   2 -19   9   21.96   12.16   0
   2 -11   5  290.78   12.73   0
   2  -7   2   53.78    7.59   0
   2   5 -16   26.28    5.28   0
   2   6 -25   38.51    7.44   0
   2   6 -24  143.30    8.87   0
   2   6 -23  119.63    8.27   0
   2   6 -22   17.35    6.92   0
   2   6 -21  129.26    7.53   0
   3 -18   6   -1.83   11.18   0
   3 -16   5    0.42    7.67   0
   3 -14   4   12.30    7.51   0
   3 -12   3  116.39   11.23   0
   3  -8   0   81.68    8.46   0
   3  -7  -1  706.61   12.46   0
   3  -6  -2    5.32    5.98   0
   3  -5  -3   34.49    5.59   0
   4 -19   3  337.77   16.79   0
   4 -18   3  136.57   13.71   0
   4 -16   2   -7.43   10.42   0
   4 -14   1 1659.03   24.11   0
   4 -10  -2  407.34   12.93   0
   4  -5  -7  345.02    8.68   0
   5 -20  -1    7.94   12.81   0
   5 -19  -1  400.48   17.47   0
   5 -16  -2  173.02   12.96   0
   5 -14  -3   61.66   10.56   0
   5 -13  -4   19.74    9.34   0
   5  -7 -10  203.43    8.40   0
   6 -18  -8  202.13   14.95   0
   6 -18  -7   85.94   14.40   0
   6 -16  -9   -9.97    9.77   0
   6 -16  -8   33.89   12.21   0
   6 -15  -9   56.49   11.67   0
   6 -14 -10  143.53   10.89   0
   6 -13 -11    1.27    9.42   0
   6 -12 -12   60.40    9.82   0
   6 -11 -14   50.51    9.22   0
   6 -11 -13   -5.41    8.97   0
 -14  10   2   66.97   18.91   0
 -13   7   6  189.51   15.98   0
 -13  10   2   -0.07   18.04   0
 -13  12  -1   -3.03   17.90   0
 -12   4   9    7.86   10.75   0
 -12   5   8  141.19   14.32   0
 -12  10   2   73.68   15.48   0
 -12  12  -1  -27.20   15.75   0
 -11   9   3   16.93   12.86   0
 -11  13  -3  -11.07   15.48   0
 -11  14  -5   74.66   17.14   0
 -11  15  -7  190.41   20.26   0
 -11  16  -9    2.85   19.60   0
 -10  12  -2  443.20   19.81   0
 -10  15  -7   92.79   14.31   0
 -10  16 -10  -23.17   16.78   0
 -10  17 -12    8.98   20.46   0
  -9   9   2    6.06   10.98   0
  -9  11  -1   14.33   13.17   0
  -9  13  -4   86.73   15.53   0
  -9  14  -6    3.50   15.26   0
  -9  15  -8   -0.65   16.07   0
  -9  17 -13   37.30   17.82   0
  -8   5   6   -5.58    8.46   0
  -8   9   1  624.97   18.05   0
  -8  13  -5  192.56   16.04   0
  -8  15  -9   64.91   12.94   0
  -8  16 -12   30.89   16.70   0
  -7  -7  16   50.89    4.52   0
  -7   9   0  149.34   13.04   0
  -7  11  -3   53.71   12.25   0
  -7  17 -17   35.03   18.38   0
  -6 -16  20   84.65   11.15   0
  -6 -10  17  108.59    7.62   0
  -6   6   3   20.26    7.56   0
  -6  12  -6   24.32   12.24   0
  -6  13  -8  506.15   18.75   0
  -6  14 -10  159.91   15.98   0
  -6  15 -13   35.13   14.73   0
  -6  16 -16   78.64   16.77   0
  -6  17 -22   14.32   17.33   0
  -6  17 -21  267.18   21.75   0
  -6  17 -20   55.53   18.33   0
  -5 -16  19   19.46    9.20   0
  -5   5   3  960.80   13.22   0
  -5   8  -1 3329.82   27.68   0
  -5  10  -4   -3.37   10.28   0
  -5  14 -12  626.81   20.15   0
  -5  15 -15    7.74   14.16   0
  -5  16 -20   72.24   16.62   0
  -4 -22  20    7.21   13.34   0
  -4 -16  18  140.62   11.31   0
  -4 -10  15  103.33    7.78   0
  -4  -7  13  808.00   10.41   0
  -4   9  -4   91.76    8.35   0
  -4  12 -10   10.79   10.62   0
  -4  13 -12  169.71   14.17   0
  -4  14 -15  154.72   15.02   0
  -4  15 -20   87.55   14.87   0
  -3 -19  18   97.16   12.30   0
  -3 -14  16    0.66   10.20   0
  -3  -6  11  290.40    7.22   0
  -3   9  -6   88.57    8.25   0
  -3  10  -8   33.97   10.49   0
  -3  11 -10  344.55   14.14   0
  -3  13 -15   71.60   12.11   0
  -3  14 -29  133.79   18.01   0
  -3  14 -28   10.17   17.22   0
  -3  14 -20   26.94   13.01   0
  -2 -20  17   20.34   11.99   0
  -2 -15  15   25.82   10.02   0
  -2 -13  14  110.21    9.98   0
  -2 -11  13  849.41   15.66   0
  -2  -3   7   16.44    2.99   0
  -2   5  -2  385.71    9.38   0
  -2  11 -13 1161.72   20.26   0
  -2  12 -16 1394.64   23.25   0
  -2  13 -28   23.52   14.38   0
  -2  13 -27    3.54   13.54   0
  -2  13 -26   77.80   15.57   0
  -2  13 -25  122.49   15.94   0
  -2  13 -22  362.05   16.80   0
  -2  13 -21  187.09   14.32   0
  -1 -22  16   90.91   14.41   0
  -1 -16  14   11.62   10.45   0
  -1 -14  13  848.92   17.83   0
  -1 -12  12   35.34    8.80   0
  -1  -5   7   11.75    4.73   0
  -1  11 -18  613.01   16.31   0
   0 -21  14  196.37   15.53   0
   0 -18  13  111.14   12.58   0
   0 -10   9    8.93    8.18   0
   0  -6   6 1111.94   12.84   0
   0   5  -7  918.48   10.61   0
   0   7 -11  239.19    8.41   0
   0   9 -16   10.90    7.87   0
   0  10 -26   86.32   11.02   0
   0  10 -25   -5.07   10.50   0
   0  10 -24  199.43   13.12   0
   0  10 -23  235.95   13.40   0
   0  10 -22  169.16   11.25   0
   0  10 -21   17.86    8.95   0
   1 -21  12  120.38   14.01   0
   1 -20  12   47.89   12.80   0
   1 -15  10   -0.31   10.10   0
   1 -10   7  395.79   12.24   0
   1   6 -13  290.11    8.50   0
   1   7 -16    1.18    6.79   0
   1   8 -26   14.95    9.06   0
   1   8 -25    6.12    8.79   0
   1   8 -24  178.78   10.77   0
   1   8 -22   -8.97    8.13   0
   1   8 -21  282.59   11.48   0
   1   8 -20  363.12   10.98   0
   2 -21  10  180.21   15.44   0
   2 -18   9  392.50   16.34   0
   2 -16   8   26.25    8.13   0
   2 -14   7   75.91    8.63   0
   2 -12   6  213.04   12.16   0
   2  -8   3  957.04   14.58   0
   2  -2  -3   99.31    5.17   0
   3 -19   7  909.06   22.15   0
   3 -17   6   18.64   11.36   0
   3 -15   5 1377.38   23.10   0
   3 -13   4   10.67   10.08   0
   3  -9   1  676.78   13.97   0
   4 -17   3 1008.00   21.61   0
   4 -15   2    5.56   10.07   0
   4 -12   0   67.94   10.18   0
   5 -20   0    4.54   12.41   0
   5 -19   0   61.34   12.88   0
   5 -17  -1  306.29   15.24   0
   5 -15  -2   12.53   10.32   0
   5 -12  -4   45.49    9.41   0
   5 -11  -5   48.33    8.78   0
   5 -10  -6  223.16   10.19   0
   5  -8  -8   -6.59    6.77   0
   5  -6 -11   50.69    6.31   0
   6 -19  -6   25.36   12.09   0
   6 -18  -6   12.32   12.18   0
   6 -17  -7    9.98   11.13   0
   6 -16  -7  213.63   14.45   0
   6 -14  -9   17.55    9.26   0
   6 -13 -10    0.18    8.42   0
   6 -12 -11   12.01    8.96   0
   6 -11 -12   -8.53    7.92   0
   6 -10 -15   -4.31    6.74   0
 -14   9   3  -11.05   16.42   0
 -14  11   0   50.10   20.04   0
 -13   9   3   13.29   17.79   0
 -13  11   0   37.18   19.54   0
 -13  13  -3  111.50   20.76   0
 -12   9   3  126.62   15.63   0
 -12  11   0   58.67   16.06   0
 -12  13  -3   52.94   18.04   0
 -12  14  -5   50.63   19.72   0
 -11   8   4   23.62   11.95   0
 -11  11   0   -6.33   13.41   0
 -10  -1  13  656.25   10.76   0
 -10   6   6  362.68   14.82   0
 -10  10   1  437.10   18.04   0
 -10  14  -6   94.22   17.65   0
  -9   8   3   60.92   11.08   0
  -9  12  -3   93.95   15.11   0
  -9  13  -5   11.50   14.27   0
  -9  14  -7  357.07   19.82   0
  -9  16 -11   29.99   13.28   0
  -9  17 -15  189.01   22.04   0
  -9  17 -14    3.18   17.56   0
  -8  -9  18  129.63    6.49   0
  -8   4   7   26.33    7.98   0
  -8  12  -4    4.46   13.07   0
  -8  13  -6   -9.02   13.39   0
  -8  14  -8    6.85   15.30   0
  -8  15 -10   15.40   15.60   0
  -8  17 -17   69.91   19.03   0
  -8  17 -16    8.23   17.92   0
  -7   5   5  555.79   12.88   0
  -7  12  -5  286.29   15.96   0
  -7  13  -7   11.35   13.57   0
  -7  14  -9   16.10   14.31   0
  -7  16 -15   80.27   17.08   0
  -7  16 -14   81.43   13.35   0
  -7  17 -19   89.70   19.87   0
  -7  17 -18   56.42   18.03   0
  -6   5   4    5.62    7.49   0
  -6   8   0  153.22   12.00   0
  -6  10  -3  408.80   14.89   0
  -6  14 -11   -3.10   13.66   0
  -6  15 -14   42.84   14.81   0
  -6  16 -17   39.29   16.09   0
  -6  17 -23   42.85   18.10   0
  -5 -21  21   23.18   12.53   0
  -5 -18  20   11.96   10.09   0
  -5   4   4   19.52    6.62   0
  -5  11  -6   12.07    7.92   0
  -5  12  -8   36.08   11.38   0
  -5  14 -13  -11.72   12.99   0
  -5  15 -16   25.57   14.16   0
  -5  16 -25  -14.09   16.71   0
  -5  16 -24   27.93   16.78   0
  -5  16 -23  201.06   20.08   0
  -5  16 -22   -6.71   15.82   0
  -5  16 -21   79.28   16.05   0
  -4 -21  20   93.27   13.68   0
  -4 -18  19  126.26   11.92   0
  -4  11  -8   43.46   11.15   0
  -4  14 -16   57.26   13.90   0
  -4  15 -28    4.78   18.01   0
  -4  15 -27   51.53   17.86   0
  -4  15 -26    4.88   16.13   0
  -4  15 -25    6.54   14.31   0
  -4  15 -24  -16.00   13.73   0
  -4  15 -22    8.90   14.40   0
  -4  15 -21  282.92   18.64   0
  -3 -22  19  342.96   17.73   0
  -3 -21  19    9.44   13.11   0
  -3 -18  18   27.39   12.01   0
  -3 -12  15  583.72   13.30   0
  -3  12 -13   19.17   11.19   0
  -3  14 -27   94.50   16.86   0
  -3  14 -26    6.72   14.60   0
  -3  14 -25   13.26   13.92   0
  -3  14 -24    7.13   13.70   0
  -3  14 -23  124.64   15.15   0
  -3  14 -22   10.45   12.86   0
  -2 -22  18   63.73   14.81   0
  -2 -19  17   20.41   11.10   0
  -2   9  -9 2407.90   23.66   0
  -2  10 -11 2961.49   27.83   0
  -2  11 -14 2238.56   26.48   0
  -2  12 -17   33.66   11.24   0
  -2  13 -24   19.77   12.29   0
  -1 -21  16   97.97   13.72   0
  -1 -20  16   -0.20   12.76   0
  -1 -18  15  458.95   16.98   0
  -1 -10  11  566.16   12.54   0
  -1  -6   8 1759.20   15.09   0
  -1   6  -6    0.86    6.39   0
  -1   8 -10  137.25    8.74   0
  -1   9 -12   45.82    8.58   0
  -1  10 -15  132.13   10.49   0
  -1  11 -28  154.36   14.45   0
  -1  11 -27   91.64   14.85   0
  -1  11 -19   -6.54    9.58   0
   0 -20  14  134.39   13.58   0
   0 -19  14   39.10   11.56   0
   0 -17  13   41.98   11.30   0
   0 -15  12   26.66    9.80   0
   0 -13  11    2.60    9.08   0
   0   6  -9   19.60    5.59   0
   0   8 -14  201.67   10.15   0
   0   9 -17  836.26   15.59   0
   1 -22  13   23.51   13.59   0
   1 -19  12   34.86   12.27   0
   1 -17  11   40.40    8.39   0
   1 -13   9  230.66   11.92   0
   1  -6   4   82.38    7.70   0
   1  -5   3   42.05    7.62   0
   1  -4   2  488.82    9.04   0
   1   8 -23   -1.64    7.02   0
   2 -20  10   35.33   12.60   0
   2 -19  10   68.79   12.27   0
   2 -17   9    7.27   10.85   0
   2 -15   8   33.40   10.66   0
   2 -13   7  249.33   12.88   0
   2   5 -17   -2.30    5.17   0
   3 -16   6    2.77   10.63   0
   3 -14   5   56.22   10.78   0
   3 -11   3  185.79   11.31   0
   3  -3  -5   88.95    4.87   0
   3   3 -24   19.29    4.58   0
   3   3 -23    3.64    4.95   0
   3   3 -20   39.61    4.56   0
   3   3 -19  215.27    5.73   0
   4 -21   5  143.19   15.63   0
   4 -18   4    1.02   11.58   0
   4 -16   3  -11.62   10.25   0
   4 -14   2   14.59   10.00   0
   4 -13   1  293.76   12.84   0
   4  -9  -2  155.43    9.40   0
   4  -8  -3   29.67    7.36   0
   5 -20   1  365.83   17.54   0
   5 -18   0   -1.48   11.46   0
   5 -17   0  183.75   13.27   0
   5 -16  -1  452.71   16.45   0
   5 -14  -2    6.99    9.72   0
   5 -13  -3   50.26    9.85   0
   5  -7  -9    2.56    6.06   0
   5  -4 -15    2.90    4.13   0
   6 -19  -5   31.02   11.94   0
   6 -18  -5   13.84   11.39   0
   6 -17  -6   53.21   11.36   0
   6 -16  -6    9.53   11.31   0
   6 -15  -7    2.46    9.41   0
   6 -14  -8   -0.32    8.69   0
   6 -12 -10   75.57    8.93   0
   6 -11 -11   52.82    8.94   0
   6 -10 -13   41.37    8.14   0
 -14  10   1   -3.48   18.28   0
 -13   8   4  329.13   18.99   0
 -13  10   1   20.55   18.80   0
 -13  12  -2   53.62   18.90   0
 -12   8   4  347.44   17.61   0
 -12  12  -2   13.42   16.36   0
 -12  13  -4  -14.14   17.89   0
 -12  14  -6   41.48   19.96   0
 -11   7   5   22.78   11.06   0
 -11  10   1   68.43   14.14   0
 -11  13  -4  236.82   19.54   0
 -11  14  -6  231.15   21.30   0
 -11  15  -8  196.95   21.25   0
 -10   0  12   -4.60    6.10   0
 -10   4   8   13.84    9.26   0
 -10   5   7   72.37    9.61   0
 -10   9   2  673.46   19.72   0
 -10  11  -1   18.30   13.29   0
 -10  16 -11   56.88   14.54   0
  -9   7   4  294.40   13.07   0
  -9  15 -10  172.81   19.01   0
  -9  16 -12   29.31   17.67   0
  -8   2   9  369.93    9.06   0
  -8   3   8   68.15    7.14   0
  -8   8   2  236.74   12.66   0
  -8  10  -1   95.53   12.77   0
  -8  15 -11  143.29   17.92   0
  -8  16 -14   70.12   18.23   0
  -8  17 -18   24.47   20.11   0
  -7 -10  18    7.24    5.77   0
  -7   4   6    2.30    7.21   0
  -7   8   1  176.36   11.43   0
  -7  14 -10    9.43   14.71   0
  -7  16 -16   70.09   17.40   0
  -6   4   5  116.71    8.01   0
  -6  13  -9    6.27   12.95   0
  -6  15 -15  105.71   15.98   0
  -6  16 -20   -3.07   15.16   0
  -6  16 -19   39.55   16.77   0
  -6  16 -18    5.19   11.67   0
  -5 -20  21  375.34   17.86   0
  -5 -15  19   12.77    9.52   0
  -5 -13  18   53.52    8.98   0
  -5  -8  15  158.75    6.74   0
  -5  -4  12    5.85    2.61   0
  -5   3   5   58.10    5.88   0
  -5   7   0   56.60    8.60   0
  -5  14 -14  292.69   17.11   0
  -5  15 -18  239.81   18.03   0
  -5  15 -17   13.88   10.98   0
  -4 -20  20    2.06   10.93   0
  -4 -17  19   50.41   11.73   0
  -4 -15  18  278.31   12.13   0
  -4 -13  17  345.69   12.25   0
  -4   8  -3 2053.90   21.80   0
  -4  12 -11  232.96   14.14   0
  -4  13 -14  563.74   18.31   0
  -4  14 -18  382.48   18.11   0
  -3 -20  19   94.75   13.65   0
  -3 -10  14    5.02    5.93   0
  -3   8  -5 2122.09   21.23   0
  -3  10  -9   25.41    9.73   0
  -3  11 -11  163.50   12.14   0
  -3  12 -14  776.20   18.94   0
  -3  13 -29  182.62   19.72   0
  -3  13 -18   36.43   12.68   0
  -3  13 -17  186.77   13.95   0
  -2 -21  18  265.87   15.94   0
  -2 -18  17   21.72   11.58   0
  -2 -16  16  118.83   11.37   0
  -2 -14  15 2793.03   28.44   0
  -2 -12  14    4.03    8.91   0
  -2  -9  12   23.54    7.31   0
  -2  -4   8  144.14    4.71   0
  -2  12 -29   57.61   15.08   0
  -2  12 -28   20.26   15.66   0
  -2  12 -19   21.74   11.09   0
  -2  12 -18   58.04   11.71   0
  -1 -17  15   11.32   10.58   0
  -1 -15  14   25.04    9.98   0
  -1 -13  13   28.92    8.97   0
  -1   7  -8  110.86    6.18   0
  -1  10 -16  602.10   15.05   0
  -1  11 -26    2.97   11.05   0
  -1  11 -25   -7.36   12.31   0
  -1  11 -24   74.23   12.69   0
  -1  11 -23  117.41   12.96   0
  -1  11 -22    7.54   11.91   0
  -1  11 -21   65.73   10.73   0
  -1  11 -20  583.87   16.53   0
   0 -21  15  289.20   15.91   0
   0 -14  12    7.81    9.01   0
   0 -11  10 1299.73   18.58   0
   0  -7   7 3391.72   22.12   0
   0   9 -18   89.26    9.07   0
   1 -21  13  -11.04   12.30   0
   1 -18  12   26.65   11.21   0
   1 -16  11  937.30   20.04   0
   1 -14  10   17.66    9.94   0
   1 -11   8  715.94   15.13   0
   1  -7   5 4363.29   25.63   0
   1   4  -9 1104.72    9.82   0
   1   7 -17  478.15   11.20   0
   2 -21  11   12.18   12.60   0
   2 -18  10    8.19   10.59   0
   2 -16   9 1007.25   20.74   0
   2 -10   5  495.32   13.17   0
   3 -15   6    3.94   10.43   0
   3 -12   4   19.92    9.94   0
   4 -20   5  380.64   17.15   0
   4 -17   4  158.77   13.12   0
   4 -15   3 1339.36   22.71   0
   4 -12   1  730.01   16.14   0
   4 -11   0  230.85   11.55   0
   4  -6  -5 1347.31   14.98   0
   5 -19   1   11.06   11.95   0
   5 -18   1  171.90   14.01   0
   5 -16   0  104.01   11.49   0
   5 -15  -1  156.40   12.31   0
   5 -12  -3  299.85   12.37   0
   5 -11  -4    4.80    8.31   0
   5 -10  -5  593.67   13.66   0
   5  -9  -6  157.23    9.98   0
   6 -19  -4    6.21   11.52   0
   6 -18  -4   -3.84   10.89   0
   6 -17  -5  741.42   19.58   0
   6 -16  -5  176.11   13.90   0
   6 -15  -6   57.47    9.91   0
   6 -14  -7  116.05   10.62   0
   6 -13  -8  152.59   10.62   0
   6 -12  -9    4.30    8.95   0
   6 -11 -10  222.09   11.08   0
   6 -10 -12  393.69   12.23   0
   6  -9 -14  299.65   10.54   0
 -14   9   2   -6.61   17.16   0
 -14  11  -1   49.97   20.86   0
 -13   7   5    7.07   13.97   0
 -13  11  -1   87.46   19.02   0
 -12   6   6   38.68   13.65   0
 -12   9   2   67.09   16.65   0
 -12  11  -1   26.00   15.87   0
 -11   6   6  450.15   15.84   0
 -11   9   2  111.79   13.97   0
 -11  11  -1   96.94   15.74   0
 -11  12  -3    4.76   15.38   0
 -11  14  -7  150.32   20.14   0
 -11  15  -9  112.73   21.24   0
 -10   2  10   41.92    7.84   0
 -10   3   9   -4.82    7.84   0
 -10   8   3   79.08   12.17   0
 -10  13  -5   25.41   15.96   0
 -10  14  -7   64.15   16.36   0
 -10  15 -10  164.31   20.52   0
  -9   6   5  585.83   15.07   0
  -9   9   1  238.24   14.11   0
  -9  12  -4  527.91   20.28   0
  -9  13  -6   35.32   15.32   0
  -9  16 -14    0.63   18.45   0
  -8   7   3  499.91   14.38   0
  -8  11  -3   86.93   13.45   0
  -8  12  -5  117.16   14.59   0
  -8  13  -7  206.74   17.27   0
  -8  14  -9   23.91   15.44   0
  -8  15 -12   81.56   16.91   0
  -8  16 -15   22.37   17.64   0
  -7   3   7  239.39    8.39   0
  -7   7   2  179.47   11.62   0
  -7  11  -4   94.44   12.93   0
  -7  12  -6  437.60   17.74   0
  -7  13  -8   71.63   14.24   0
  -7  16 -18    7.25   17.11   0
  -7  16 -17   54.96   17.81   0
  -6 -15  20  156.63   10.94   0
  -6  -8  16   23.71    5.08   0
  -6   3   6   95.08    6.61   0
  -6   7   1   58.41    8.74   0
  -6   9  -2  277.93   13.13   0
  -6  13 -10   19.62   12.57   0
  -6  15 -16  603.18   22.85   0
  -6  16 -23   55.22   18.27   0
  -6  16 -22   60.23   18.41   0
  -5 -19  21   47.66   12.68   0
  -5 -17  20  209.07   12.08   0
  -5 -11  17  268.16    9.58   0
  -5  10  -5  592.84   15.76   0
  -5  11  -7  608.76   17.07   0
  -5  12  -9  239.13   11.91   0
  -5  13 -12  170.90   14.93   0
  -5  14 -15   61.36   14.37   0
  -5  15 -21  164.28   16.88   0
  -5  15 -20   51.21   15.57   0
  -5  15 -19  187.97   17.43   0
  -4 -22  21  289.50   18.43   0
  -4 -19  20   24.06   12.11   0
  -4  -8  14 1172.56   12.99   0
  -4   9  -5  695.43   15.51   0
  -4  11  -9  133.51   12.19   0
  -4  14 -28   69.23   18.18   0
  -4  14 -27  241.53   21.88   0
  -3 -17  18   -4.86    9.11   0
  -3 -15  17  148.28   10.88   0
  -3 -13  16   42.04    8.37   0
  -3  -7  12  176.27    7.06   0
  -3   6  -2  571.18   11.11   0
  -3  12 -15   51.18   11.82   0
  -3  13 -28    2.88   15.11   0
  -3  13 -27  294.46   20.92   0
  -3  13 -20  233.15   16.64   0
  -3  13 -19  141.19   14.25   0
  -2 -20  18    3.92   11.22   0
  -2  10 -12    3.45    9.39   0
  -2  11 -15   31.49   10.40   0
  -2  12 -27  398.88   19.00   0
  -2  12 -26   56.93   13.35   0
  -2  12 -25   45.24   14.27   0
  -2  12 -22   14.19   12.66   0
  -2  12 -21   44.98   11.70   0
  -2  12 -20  343.97   15.60   0
  -1 -21  17   16.63   13.49   0
  -1 -19  16   -3.65   10.39   0
  -1 -11  12   -7.89    7.65   0
  -1  -7   9 1316.93   13.98   0
  -1  10 -17  202.58   12.79   0
   0 -20  15  373.76   16.74   0
   0 -18  14   83.75   12.22   0
   0 -12  11  488.34   13.60   0
   0  -8   8 1527.18   16.54   0
   0   7 -12  150.45    7.90   0
   0   8 -15 1179.72   16.97   0
   0   9 -26   63.59   11.97   0
   0   9 -25   79.66   11.44   0
   0   9 -20  165.57   11.70   0
   0   9 -19   -3.43    7.84   0
   1 -20  13   21.42   12.23   0
   1 -17  12  392.16   15.14   0
   1 -12   9  350.18   12.90   0
   1  -8   6  908.44   13.79   0
   1  -2   0 1805.93    9.94   0
   1   6 -14   64.81    5.99   0
   1   7 -26  217.63   11.51   0
   1   7 -18    5.68    7.31   0
   2 -20  11  267.52   15.89   0
   2 -11   6 1011.45   17.33   0
   2   5 -25   13.51    7.06   0
   2   5 -18  340.67    8.21   0
   3 -21   9    4.49   12.63   0
   3 -19   8    7.93    9.03   0
   3 -18   8   44.36   11.82   0
   3 -13   5  649.33   16.41   0
   3  -7   0   15.24    6.96   0
   4 -21   6   81.07   14.38   0
   4 -20   6    2.94   11.55   0
   4 -16   4   20.90   10.64   0
   4 -13   2   -0.41    9.59   0
   4  -5  -6 1140.33   12.67   0
   5 -20   2   34.39   11.87   0
   5 -19   2   20.82   12.18   0
   5 -17   1  229.86   14.37   0
   5 -14  -1  698.96   17.49   0
   5 -13  -2   61.17    9.57   0
   5  -8  -7   -4.65    5.83   0
   5  -6 -10  324.40    8.34   0
   5  -5 -12   25.04    4.89   0
   6 -19  -3  293.64   15.93   0
   6 -17  -4    1.34   10.45   0
   6 -14  -6  315.07   13.38   0
   6 -13  -7  125.12   11.70   0
   6 -12  -8   13.33    9.51   0
   6 -10 -11   65.97    8.80   0
   6  -9 -13    8.44    6.80   0
   6  -8 -17    0.60    4.99   0
 -14   8   3   20.59   16.99   0
 -14  10   0    5.48   19.18   0
 -13   5   7   10.07   14.21   0
 -13   6   6  193.94   15.86   0
 -13   9   2   65.22   16.31   0
 -13  10   0   87.37   19.36   0
 -13  12  -3   92.35   19.69   0
 -12  12  -3    4.49   16.76   0
 -12  13  -5   13.85   18.55   0
 -12  14  -7  124.10   20.22   0
 -11   4   8   39.18   10.95   0
 -11   8   3   -4.54   11.47   0
 -11  10   0  793.14   23.62   0
 -11  14  -8   19.97   17.81   0
 -11  15 -10   71.56   20.96   0
 -10   7   4   -1.88   10.14   0
 -10   9   1   18.93   13.84   0
 -10  11  -2   -1.11   13.44   0
 -10  12  -4    8.90   15.04   0
 -10  15 -11  120.70   20.90   0
  -9   5   6  209.11   10.59   0
  -9  14  -9   15.09   15.80   0
  -9  15 -12   69.41   17.27   0
  -9  16 -15   77.86   20.12   0
  -8   6   4  116.29   11.06   0
  -8   9   0    6.08   10.01   0
  -8  15 -13   76.32   17.08   0
  -8  16 -17  246.79   22.52   0
  -8  16 -16   21.07   13.66   0
  -7   0  10    3.66    3.80   0
  -7   1   9    0.81    4.64   0
  -7   2   8    6.17    5.07   0
  -7   9  -1 1058.73   19.89   0
  -7  13  -9    9.22   13.44   0
  -7  14 -11   37.84   10.82   0
  -7  15 -14  220.98   15.43   0
  -7  16 -21  244.38   23.16   0
  -7  16 -19  139.27   19.76   0
  -6 -11  18  245.89    8.74   0
  -6   2   7    3.09    5.25   0
  -6  11  -6  143.34   13.08   0
  -6  12  -8  100.77   13.31   0
  -6  14 -13    2.55   13.60   0
  -6  15 -17  133.68   17.10   0
  -5   2   6  211.04    5.89   0
  -5   6   1 1075.07   15.11   0
  -5  14 -16  426.86   19.54   0
  -5  15 -24    5.33   16.64   0
  -5  15 -23   -0.61   16.28   0
  -5  15 -22   21.18   14.36   0
  -4 -21  21   32.88   14.26   0
  -4 -16  19   60.42   11.01   0
  -4   5   1 1046.27   12.99   0
  -4   7  -2 1041.88   15.41   0
  -4  12 -12 1355.09   23.46   0
  -4  13 -16  258.86   15.50   0
  -4  14 -26   15.16   16.07   0
  -4  14 -24   74.67   16.07   0
  -4  14 -23   41.33   14.51   0
  -4  14 -22   -0.02   13.67   0
  -4  14 -21  232.65   17.30   0
  -3 -22  20  147.36   14.60   0
  -3 -19  19  129.07   12.46   0
  -3 -11  15   84.15    8.65   0
  -3  11 -12  222.20   10.59   0
  -3  12 -16   63.26   11.77   0
  -3  13 -26    3.29   13.92   0
  -3  13 -25   27.95   14.43   0
  -3  13 -24   99.86   14.73   0
  -3  13 -22   27.16   13.18   0
  -3  13 -21  -11.75   12.62   0
  -2 -22  19  378.67   18.69   0
  -2 -17  17  391.88   14.87   0
  -2 -15  16   79.58   10.25   0
  -2 -13  15   65.41   10.28   0
  -2 -10  13   92.89    8.68   0
  -2   7  -6  218.68    9.58   0
  -2   9 -10   35.20    9.02   0
  -2  10 -13  248.02   12.22   0
  -2  11 -16  257.37   13.15   0
  -2  12 -24  114.44   13.37   0
  -1 -20  17   33.88   13.19   0
  -1 -18  16    6.55   10.81   0
  -1 -16  15   52.53   10.70   0
  -1 -14  14  408.74   13.67   0
  -1  -8  10 1883.67   18.07   0
  -1   8 -11   93.42    8.09   0
  -1   9 -14    7.75    8.47   0
  -1  10 -28   -3.66   11.47   0
  -1  10 -27  150.34   15.39   0
  -1  10 -18   -0.05    9.05   0
   0 -22  16  240.25   16.92   0
   0 -19  15  193.64   13.61   0
   0 -17  14   83.31   11.90   0
   0 -15  13  369.81   14.11   0
   0  -9   9   52.39    7.65   0
   0   4  -6  111.46    5.58   0
   0   6 -10  104.71    7.48   0
   0   9 -24  107.74   10.28   0
   0   9 -23   78.19    9.74   0
   0   9 -22   26.29    8.76   0
   0   9 -21  276.34   11.76   0
   1 -21  14  220.23   15.00   0
   1 -15  11   30.19    9.80   0
   1 -13  10   -6.76    9.20   0
   1  -9   7  288.42   10.42   0
   1   7 -25   33.13    9.09   0
   1   7 -24   37.74    8.76   0
   1   7 -20  217.06    9.84   0
   1   7 -19  440.72   11.57   0
   2 -21  12  366.53   17.13   0
   2 -19  11   70.81   12.74   0
   2 -17  10  290.88   14.60   0
   2 -12   7 1793.79   22.87   0
   2  -6   2 1114.05   13.60   0
   2   5 -24  119.29    8.56   0
   2   5 -23    4.78    6.85   0
   2   5 -20   92.84    7.08   0
   3 -10   3  195.98   10.90   0
   3  -9   2  114.86    9.28   0
   3  -6  -1  701.92   11.21   0
   4 -19   6  155.88   14.14   0
   4 -17   5  253.12   14.34   0
   4 -14   3    3.22    9.87   0
   4 -10   0   21.00    8.25   0
   4  -9  -1   19.59    7.67   0
   4  -3  -9    3.67    4.05   0
   4  -2 -11   -6.86    3.03   0
   5 -20   3   15.71   12.34   0
   5 -18   2    4.60   11.31   0
   5 -16   1  248.18   13.84   0
   5 -15   0   -9.06    9.41   0
   5 -12  -2  341.18   12.93   0
   5 -11  -3    8.73    8.38   0
   5 -10  -4  318.62   12.32   0
   5  -7  -8  222.60    8.40   0
   5  -4 -14   57.21    4.36   0
   6 -19  -2  110.55   13.43   0
   6 -16  -4  127.06   11.97   0
   6 -11  -9   -0.25    7.02   0
   6 -10 -10  339.43   11.60   0
   6  -9 -12    4.49    6.74   0
   6  -8 -15   25.33    6.26   0
 -14   9   1   67.23   19.51   0
 -13   8   3   23.99   14.51   0
 -13  11  -2   -4.50   17.46   0
 -13  12  -4   25.78   19.27   0
 -12   3   9  216.27   13.60   0
 -12   4   8  173.32   13.92   0
 -12   8   3    6.97   13.36   0
 -12  10   0   58.67   15.05   0
 -12  11  -2  163.58   18.76   0
 -12  12  -4   70.01   18.20   0
 -12  13  -6   74.23   20.14   0
 -11   0  12   12.23    7.34   0
 -11   1  11   14.96    7.79   0
 -11   2  10   51.74    9.29   0
 -11   3   9  212.61   11.12   0
 -11   9   1    5.23   15.14   0
 -11  11  -2  188.15   17.56   0
 -11  12  -4   97.65   17.50   0
 -11  13  -6   58.66   17.80   0
 -10   6   5   20.18    9.78   0
 -10  10  -1    3.30   14.40   0
 -10  14  -9  188.39   20.35   0
 -10  15 -12   77.26   20.79   0
  -9   4   7  407.76   12.73   0
  -9  11  -3   31.20   14.04   0
  -9  12  -5   22.92   14.22   0
  -9  14 -10  101.51   17.67   0
  -8  10  -2  260.07   14.48   0
  -8  11  -4   63.57   13.36   0
  -8  13  -8  284.37   17.85   0
  -8  14 -11   15.20   15.79   0
  -8  16 -18  191.06   21.01   0
  -7   8   0    6.67    9.75   0
  -7  11  -5  464.74   17.30   0
  -7  12  -7   70.70   13.69   0
  -7  14 -12  239.64   18.39   0
  -7  15 -16  -15.44   16.28   0
  -6   1   8  104.14    5.20   0
  -6   6   2   23.64    7.70   0
  -6   8  -1  392.51   13.43   0
  -6  14 -14  392.19   18.78   0
  -6  15 -23  128.37   21.37   0
  -6  15 -22   28.09   19.41   0
  -6  15 -21    7.32   15.58   0
  -5 -18  21  253.59   14.83   0
  -5 -16  20    8.05    9.69   0
  -5 -14  19  462.90   13.46   0
  -5  -9  16   24.52    5.87   0
  -5   9  -4   51.76   10.57   0
  -5  10  -6   17.50   10.61   0
  -5  13 -13   -5.68    8.99   0
  -5  14 -18  -14.17   13.98   0
  -5  14 -17  593.96   21.12   0
  -4 -18  20    3.41    9.56   0
  -4 -14  18    5.96    7.52   0
  -4   8  -4   16.00    9.09   0
  -4  11 -10  114.70   11.44   0
  -4  12 -13   16.68   11.74   0
  -4  13 -28  -11.54   18.08   0
  -4  13 -17  154.47   14.87   0
  -3 -21  20   37.32   12.49   0
  -3 -18  19  168.05   13.82   0
  -3 -16  18    7.07    9.17   0
  -3 -14  17 2157.61   25.39   0
  -3  -8  13   67.36    6.67   0
  -3   8  -6   -6.97    8.20   0
  -3   9  -8  224.81   11.49   0
  -3  10 -10   87.74    8.33   0
  -3  11 -13  156.35   12.23   0
  -3  12 -29  111.80   17.47   0
  -3  12 -28    7.38   16.20   0
  -3  12 -17   31.30   11.81   0
  -2 -21  19   47.55   13.62   0
  -2  -6  10  191.76    6.86   0
  -2  11 -27   14.71   15.13   0
  -2  11 -18  540.66   17.54   0
  -2  11 -17   24.27   10.62   0
  -1 -22  18   81.21   15.08   0
  -1 -12  13  789.91   15.51   0
  -1   7  -9   16.49    6.82   0
  -1  10 -26   84.40   12.00   0
  -1  10 -25    8.83   12.22   0
  -1  10 -20  303.55   14.45   0
  -1  10 -19   43.30    9.81   0
   0 -21  16  100.53   13.84   0
   0 -13  12   10.36    8.97   0
   0 -10  10  729.51   14.02   0
   0   7 -13  132.94    8.83   0
   0   8 -16  138.66    8.71   0
   1 -20  14  103.91   13.20   0
   1 -18  13  745.03   19.80   0
   1 -16  12   72.01   11.06   0
   1 -10   8  328.25   11.43   0
   1   5 -12    3.14    5.37   0
   1   7 -23   51.20    8.61   0
   1   7 -22    6.56    8.20   0
   1   7 -21  120.68    8.86   0
   2 -20  12   87.62   13.55   0
   2 -16  10    5.00   10.37   0
   2 -13   8    8.24    9.73   0
   2  -9   5  516.11   12.23   0
   2  -8   4   25.55    7.86   0
   2  -5   1  -16.92    6.51   0
   2   5 -22   11.91    5.99   0
   2   5 -21   66.57    6.44   0
   3 -21  10  281.21   16.68   0
   3 -19   9   71.53   12.66   0
   3 -17   8   43.32   11.09   0
   3 -15   7  609.65   17.10   0
   3 -12   5  512.67   14.78   0
   3 -11   4   -1.89    8.80   0
   3  -5  -2 2229.88   16.65   0
   4 -21   7   -3.17   12.31   0
   4 -15   4    3.53    7.21   0
   4 -12   2   11.13    9.33   0
   4 -11   1  580.63   14.61   0
   4  -8  -2   12.00    7.17   0
   4  -7  -3 2311.37   19.89   0
   5 -19   3   11.81   11.74   0
   5 -17   2   16.34   11.29   0
   5 -15   1 1184.74   21.76   0
   5 -14   0  110.49   11.28   0
   5 -13  -1  121.25   10.82   0
   5  -9  -5 1155.93   16.66   0
   5  -5 -11   78.98    5.62   0
   6 -19  -1    5.69   11.77   0
   6 -18  -2   -0.96   10.78   0
   6 -17  -2   57.79   12.47   0
   6 -16  -3  292.08   13.93   0
   6 -15  -4   29.55    9.86   0
   6 -14  -5   -5.89    8.90   0
   6 -13  -6  158.58   10.82   0
   6 -12  -7    2.05    7.96   0
   6 -11  -8  480.54   13.81   0
   6  -8 -14    8.81    5.85   0
   7 -18  -9   52.06   12.52   0
   7 -17 -10   36.62   11.68   0
   7 -16 -11    4.03   10.79   0
 -14   8   2  302.86   24.14   0
 -14  10  -1   10.79   19.86   0
 -13   6   5   10.34   16.17   0
 -13   7   4  101.24   15.50   0
 -13   9   1   13.71   15.88   0
 -13  10  -1    1.65   17.49   0
 -13  11  -3   19.27   20.20   0
 -12   2  10   88.10   11.06   0
 -12   9   1   40.45   15.03   0
 -12  10  -1   77.72   18.35   0
 -12  13  -7   23.81   19.90   0
 -11   6   5   75.56   13.47   0
 -11  13  -7    9.12   17.75   0
 -11  14  -9   81.42   18.92   0
 -10   5   6  173.14   12.56   0
 -10   8   2  189.54   14.23   0
 -10  14 -10   11.19   18.12   0
 -10  15 -13  325.39   24.45   0
  -9  -2  13  104.86    5.96   0
  -9   2   9   12.93    6.81   0
  -9   3   8  134.87    9.19   0
  -9  10  -2  433.23   17.52   0
  -9  13  -8   31.50   16.00   0
  -9  14 -11  507.39   23.11   0
  -8   5   5  -11.04    7.55   0
  -8   9  -1  190.92   13.44   0
  -8  13  -9   65.80   15.26   0
  -8  14 -12   -1.76   15.60   0
  -8  15 -16   -5.45   17.37   0
  -8  15 -15  215.10   20.39   0
  -7 -11  19  147.17    8.02   0
  -7  -8  17   13.89    4.34   0
  -7   5   4  271.07   11.16   0
  -7   9  -2   -1.61    9.99   0
  -7  12  -8   -3.07   12.31   0
  -7  13 -10   72.25   14.66   0
  -7  15 -19  189.84   19.43   0
  -7  15 -18  -18.21   16.85   0
  -7  15 -17  259.98   19.49   0
  -6 -14  20   21.18    8.55   0
  -6   9  -3 1985.65   25.06   0
  -6  10  -5  971.41   20.01   0
  -6  12  -9   10.33   11.78   0
  -6  13 -12   93.74   14.70   0
  -6  14 -16    2.33   14.79   0
  -6  14 -15  213.13   14.80   0
  -5 -12  18   20.28    7.49   0
  -5   5   2   14.45    6.36   0
  -5   7  -1   20.87    8.38   0
  -5  12 -11  103.61   13.33   0
  -5  13 -15   56.96   13.41   0
  -5  14 -26   22.58   17.59   0
  -5  14 -25    9.62   16.60   0
  -5  14 -24   16.36   16.59   0
  -5  14 -23   44.54   15.66   0
  -5  14 -22    3.28   14.00   0
  -5  14 -21   14.48   14.84   0
  -5  14 -20   41.99   15.47   0
  -5  14 -19   37.38   14.93   0
  -4 -20  21   25.04   11.57   0
  -4  -9  15   37.77    6.06   0
  -4   6  -1   34.35    7.30   0
  -4  11 -11   75.89   11.79   0
  -4  12 -14   11.86   11.99   0
  -4  13 -27  228.08   20.06   0
  -4  13 -26   24.53   16.35   0
  -4  13 -19   43.43   13.73   0
  -4  13 -18   81.37   14.01   0
  -3 -20  20  167.73   13.66   0
  -3 -12  16   64.82    8.90   0
  -3  10 -11  390.14   13.98   0
  -3  11 -14  811.92   18.72   0
  -3  12 -27   16.28   14.96   0
  -3  12 -26   35.41   15.84   0
  -3  12 -19   68.76   12.25   0
  -3  12 -18  149.67   13.89   0
  -2 -16  17  487.08   15.36   0
  -2 -14  16    2.67   10.11   0
  -2 -11  14   47.70    7.55   0
  -2  -7  11 1087.61   12.80   0
  -2   5  -3 1799.21   15.57   0
  -2  10 -14  180.73   11.51   0
  -2  11 -26  152.53   14.81   0
  -2  11 -25   57.93   14.65   0
  -2  11 -20   35.15   12.57   0
  -2  11 -19   49.17   11.36   0
  -1 -21  18   54.80   13.89   0
  -1 -19  17   43.55   11.59   0
  -1 -15  15 1827.83   24.70   0
  -1  -9  11  728.42   12.79   0
  -1  10 -23   -5.63    9.76   0
  -1  10 -22   79.38   10.77   0
  -1  10 -21   27.34    9.94   0
   0 -20  16  101.63   13.33   0
   0 -18  15   89.35   12.30   0
   0 -16  14  135.70   12.02   0
   0 -14  13  192.16   11.24   0
   0   8 -27   24.49    9.92   0
   0   8 -26  197.39   13.55   0
   0   8 -17  105.47    8.63   0
   1 -14  11 1260.02   20.93   0
   1 -11   9   -4.20    8.73   0
   2 -19  12  184.52   14.22   0
   2 -17  11 1025.97   21.43   0
   2 -14   9  675.28   16.84   0
   2 -11   7  315.39   12.02   0
   2 -10   6  113.63   10.01   0
   2  -4   0   49.09    6.58   0
   3 -20  10   66.01   13.50   0
   3 -18   9   51.00   12.42   0
   3 -16   8  102.70   12.14   0
   3  -2  -6   63.17    3.49   0
   4 -19   7    6.30   11.89   0
   4 -17   6  231.16   14.20   0
   4 -14   4    0.99    9.78   0
   4 -13   3   12.99    9.21   0
   4  -6  -4   26.51    6.01   0
   5 -20   4   27.12   12.95   0
   5 -19   4    3.37   11.29   0
   5 -16   2   38.71   11.27   0
   6 -20   0   16.61   13.06   0
   6 -16  -2    4.96   11.70   0
   6 -14  -4   42.53    9.80   0
   6 -13  -5  132.25   10.78   0
   6 -12  -6   46.82   10.27   0
   6  -8 -13  162.77    7.92   0
   7 -18  -8   -3.98   10.64   0
   7 -17  -9    2.32   10.37   0
   7 -17  -8  137.48   14.06   0
   7 -16 -10   90.51   10.98   0
   7 -16  -9  228.97   14.26   0
   7 -15 -11   37.89   10.78   0
 -14   7   3   17.94   18.25   0
 -14   9   0  101.73   20.84   0
 -13   5   6  109.93   16.81   0
 -13   8   2    8.99   15.90   0
 -12   8   2  171.97   16.35   0
 -12  11  -3   89.20   17.88   0
 -12  12  -5   68.82   18.92   0
 -11   5   6   11.75   11.74   0
 -11  11  -3    6.31   14.47   0
 -11  13  -8   26.19   18.44   0
 -11  14 -10    6.83   17.46   0
 -10   4   7  665.65   16.51   0
 -10   7   3   39.97   11.29   0
 -10  12  -6   36.55   15.53   0
 -10  13  -8   43.58   17.10   0
 -10  14 -11   30.71   18.72   0
  -9   0  11  346.57    9.20   0
  -9   1  10   31.57    6.50   0
  -9   6   4   19.51    9.50   0
  -9  11  -4    5.70   13.46   0
  -9  13  -9  481.29   22.27   0
  -9  14 -12   -3.05   17.24   0
  -9  15 -15   51.08   17.63   0
  -8   7   2   11.36    9.50   0
  -8  10  -3   35.57   12.50   0
  -8  11  -5   10.52   12.75   0
  -8  12  -7  -16.60   13.40   0
  -8  13 -10   66.94   15.99   0
  -8  14 -13  187.11   18.65   0
  -8  15 -18   48.76   20.09   0
  -8  15 -17  103.46   20.19   0
  -7  10  -4  207.63   13.97   0
  -7  11  -6   36.39   12.70   0
  -7  13 -11   12.56   14.14   0
  -7  14 -15  224.17   18.81   0
  -7  14 -14    8.05   14.72   0
  -7  15 -21   49.34   19.53   0
  -6 -12  19  100.41    8.42   0
  -6  -9  17   53.85    5.54   0
  -6   5   3 1462.61   17.07   0
  -6   7   0  118.97    9.73   0
  -6  12 -10  296.53   16.47   0
  -6  13 -13  100.92   15.04   0
  -6  14 -18  125.58   17.21   0
  -5 -17  21   14.04   10.32   0
  -5  -5  13   30.55    3.33   0
  -5   8  -3 2063.56   23.40   0
  -5  10  -7   87.80   11.56   0
  -5  11  -9  155.38   12.99   0
  -5  12 -12   49.90   12.76   0
  -5  13 -16   12.59   14.10   0
  -4 -22  22    9.78   12.67   0
  -4 -19  21  114.62   13.91   0
  -4 -17  20   61.09   11.51   0
  -4 -15  19   33.13   10.37   0
  -4  -4  11  211.45    4.25   0
  -4  10  -9  223.65   12.88   0
  -4  12 -15   51.63   12.72   0
  -4  13 -25  378.66   20.64   0
  -4  13 -24   99.64   16.39   0
  -4  13 -23   66.47   15.31   0
  -4  13 -22   11.42   13.84   0
  -4  13 -21   52.34   14.40   0
  -4  13 -20    1.37   13.43   0
  -3 -19  20   -4.47   12.13   0
  -3 -17  19   71.89   11.88   0
  -3 -15  18   86.47   10.98   0
  -3  -9  14  640.90   11.72   0
  -3  11 -29  182.18   18.42   0
  -3  11 -15    4.96   10.75   0
  -3  12 -25  461.21   20.18   0
  -3  12 -24   98.29   14.62   0
  -3  12 -23   21.41   12.88   0
  -3  12 -21  223.95   15.50   0
  -3  12 -20    0.75   11.92   0
  -2 -22  20  182.15   16.27   0
  -2 -20  19   57.01   12.14   0
  -2   8  -9   10.03    8.40   0
  -2  10 -15   62.77   10.45   0
  -2  11 -24   48.05   12.26   0
  -2  11 -23   16.58   11.29   0
  -2  11 -22  318.47   15.45   0
  -2  11 -21   -7.70   10.84   0
  -1 -18  17   25.44   10.84   0
  -1 -16  16   80.18   12.15   0
  -1 -13  14   22.18    8.67   0
  -1 -10  12  178.67    9.02   0
  -1   9 -28   10.62   11.64   0
  -1   9 -16  137.43   10.28   0
   0 -22  17   13.88   13.05   0
   0 -19  16   -1.57   10.69   0
   0 -17  15  816.65   19.39   0
   0 -11  11   67.09    8.97   0
   0   7 -14   44.31    8.02   0
   0   8 -25   12.50   10.37   0
   0   8 -24   25.06   10.37   0
   0   8 -19    0.94    9.40   0
   0   8 -18   92.79    8.66   0
   1 -21  15  272.59   16.66   0
   1 -19  14   48.26   11.89   0
   1 -17  13  108.04   11.83   0
   1 -15  12   88.85   11.03   0
   1 -12  10  136.17   10.72   0
   1   6 -26  112.32   10.51   0
   1   6 -16   76.65    6.36   0
   2 -21  13   25.98   13.07   0
   2 -15  10  118.86   11.69   0
   2 -12   8   24.02    9.77   0
   3 -21  11   81.68   14.10   0
   3 -19  10   -5.79   11.42   0
   3 -17   9  847.63   20.54   0
   3 -14   7  826.65   18.52   0
   4 -20   8    3.96   12.37   0
   4 -15   5   13.06   10.28   0
   5 -18   4  -17.08   10.90   0
   5 -17   3  775.69   20.21   0
   5 -15   2   -1.11    9.79   0
   5 -14   1  189.77   12.45   0
   5 -13   0   47.82    9.92   0
   5 -12  -1  103.89    9.94   0
   5 -10  -3 1010.36   16.89   0
   5  -7  -7  433.11    9.80   0
   5  -4 -13   -2.81    3.79   0
   6 -20   1    0.50   12.48   0
   6 -19   0   12.60   11.03   0
   6 -18   0    3.38   11.17   0
   6 -17  -1  117.14   12.42   0
   6 -11  -7  121.80    9.27   0
   6 -10  -8   32.78    8.32   0
   6  -9 -10  202.07    9.50   0
   6  -8 -12  550.53   11.97   0
   7 -19  -6   -0.06   12.12   0
   7 -18  -7  273.60   15.34   0
   7 -18  -6   73.43   13.73   0
   7 -17  -7  312.21   15.99   0
   7 -16  -8    4.37   11.34   0
   7 -15 -10    8.58    8.90   0
   7 -15  -9    8.12   10.72   0
   7 -14 -12  265.65   12.20   0
   7 -14 -11   -3.09   10.01   0
   7 -13 -13   -3.09    8.02   0
 -14   6   4   19.04   19.11   0
 -14   8   1  -19.08   18.22   0
 -13   4   7   -6.92   14.01   0
 -13   7   3   15.63   15.15   0
 -13   9   0    4.63   16.59   0
 -13  10  -2   12.05   17.45   0
 -13  11  -4   14.99   18.83   0
 -12   7   3  -15.20   15.30   0
 -12   9   0  144.31   17.18   0
 -12  10  -2   11.32   16.55   0
 -12  11  -4   42.41   18.15   0
 -12  12  -6    9.85   18.57   0
 -11   4   7   21.89   11.67   0
 -11   7   3    7.33   11.68   0
 -11   9   0    7.62   13.77   0
 -11  10  -2   90.40   16.32   0
 -11  11  -4    9.94   15.75   0
 -11  12  -6   27.57   17.35   0
 -11  13  -9  111.70   20.83   0
 -10  -4  15   59.87    5.81   0
 -10   3   8   20.59    9.75   0
 -10   6   4  635.41   18.74   0
 -10   8   1   10.81   14.22   0
 -10  10  -2  239.74   16.01   0
 -10  13  -9   41.72   18.29   0
 -10  14 -12   18.21   19.77   0
  -9   9  -1    2.77   12.30   0
  -9  10  -3   23.56   12.67   0
  -9  11  -5   91.98   14.38   0
  -9  12  -7  162.39   16.84   0
  -9  13 -10  355.83   20.86   0
  -9  14 -13  180.47   20.51   0
  -8   3   7 1614.90   18.57   0
  -8   8   0  443.69   15.50   0
  -8  13 -11  327.86   19.69   0
  -7   8  -1   49.01   11.99   0
  -7  12  -9   11.46   13.40   0
  -7  13 -12   24.23   15.47   0
  -7  14 -17    3.27   15.46   0
  -6   8  -2  431.64   14.14   0
  -6  11  -8   74.89   12.67   0
  -6  14 -24   23.14   19.15   0
  -6  14 -23   41.65   17.89   0
  -6  14 -22   -3.01   17.23   0
  -6  14 -21  313.19   21.35   0
  -6  14 -20   45.14   16.81   0
  -6  14 -19   10.03   14.87   0
  -5 -15  20   -4.60    7.73   0
  -5 -13  19   21.46    8.93   0
  -5  12 -13   27.62   12.84   0
  -5  13 -26    4.53   17.36   0
  -5  13 -18   60.21   15.16   0
  -5  13 -17   44.09   14.79   0
  -4 -21  22    8.72   13.84   0
  -4 -13  18   82.05    9.38   0
  -4 -10  16  116.77    7.53   0
  -4   3   3  771.68   10.14   0
  -4   7  -3  193.20   10.30   0
  -4   8  -5  380.05   12.77   0
  -4   9  -7   -0.51   10.26   0
  -4  12 -28   34.48   17.31   0
  -4  12 -27   43.45   18.61   0
  -3 -21  21  213.38   15.23   0
  -3 -13  17    2.21    8.83   0
  -3   6  -3  100.30    7.90   0
  -3   8  -7   89.68    9.38   0
  -3   9  -9  209.13    9.68   0
  -3  10 -12   53.66   10.70   0
  -3  11 -28  -17.13   14.63   0
  -3  11 -16  400.58   16.00   0
  -2 -19  19  725.05   19.76   0
  -2 -17  18   32.67   10.38   0
  -2 -15  17  579.35   16.56   0
  -2 -12  15 1631.50   20.24   0
  -2  -8  12  137.39    6.87   0
  -2   9 -12  242.15   11.69   0
  -2  10 -28   12.60   13.51   0
  -2  10 -27  420.08   20.02   0
  -2  10 -16  392.87   14.32   0
  -1 -22  19   19.73   13.12   0
  -1 -20  18   90.93   12.77   0
  -1 -14  15  294.11   12.70   0
  -1 -11  13  433.43   12.97   0
  -1   7 -10    1.21    7.24   0
  -1   8 -13  653.71   13.79   0
  -1   9 -26  129.48   14.52   0
  -1   9 -17    6.39    8.71   0
   0 -21  17  114.51   14.17   0
   0 -15  14   79.11   10.68   0
   0 -12  12   41.91    8.97   0
   0  -7   8  461.66   10.81   0
   0  -6   7   78.57    6.41   0
   0  -5   6  420.51    8.61   0
   0   6 -11    2.65    5.67   0
   0   8 -22  185.78   10.89   0
   0   8 -21    7.59    7.98   0
   0   8 -20  115.20    9.45   0
   1 -16  13   22.45   10.50   0
   1  -7   6  425.56   10.22   0
   1  -6   5   73.36    7.27   0
   1   6 -25   12.82    9.12   0
   2 -20  13   10.73   12.32   0
   2 -18  12  168.64   14.12   0
   2 -13   9   92.50   10.88   0
   2  -3  -1   34.85    5.54   0
   2   4 -25   19.92    7.68   0
   2   4 -16   16.14    4.55   0
   3 -20  11   18.79   12.63   0
   3 -18  10  315.86   16.14   0
   3 -15   8   35.50   10.77   0
   3 -11   5  151.99   11.00   0
   3 -10   4   78.43    9.92   0
   3  -9   3  299.86    9.18   0
   3  -8   2  165.62    7.69   0
   3  -7   1  541.06   11.50   0
   3   2 -23   15.97    5.51   0
   4 -19   8   11.49   12.17   0
   4 -16   6   18.83   10.92   0
   4 -13   4  176.20   11.84   0
   4 -12   3   -4.91    9.14   0
   4 -11   2  409.13   13.03   0
   4 -10   1  123.78    7.96   0
   5 -19   5   25.43   12.37   0
   5  -6  -8    2.75    5.53   0
   5  -5 -10  364.18    8.09   0
   6 -19   1  262.01   15.76   0
   6 -17   0    8.06   11.01   0
   6 -16  -1   59.20   11.41   0
   6 -14  -3  552.84   16.31   0
   6 -13  -4   49.97    9.83   0
   6 -12  -5  179.28   10.98   0
   6 -11  -6   64.32   10.22   0
   6  -7 -15   43.40    5.84   0
   7 -19  -4   72.46   13.60   0
   7 -16  -7   36.87   10.41   0
   7 -15  -8   24.88   10.98   0
   7 -14 -10   30.16    8.97   0
   7 -13 -12   47.72    9.84   0
   7 -13 -11   65.78   10.17   0
 -14   7   2   43.90   19.78   0
 -14   9  -1   -3.84   19.63   0
 -13   6   4  360.32   21.46   0
 -13   8   1   35.64   17.03   0
 -13   9  -1   38.75   20.53   0
 -13  10  -3   52.81   20.92   0
 -12   3   8   54.51   12.84   0
 -12   6   4  121.39   16.49   0
 -12   8   1   15.13   14.57   0
 -12  12  -7  103.17   20.75   0
 -11   3   8   61.77   11.60   0
 -11   6   4  147.96   15.54   0
 -11   8   1   62.41   13.74   0
 -11  12  -7  412.20   23.84   0
 -11  13 -10   18.98   19.92   0
 -10   1  10  219.07   10.87   0
 -10   2   9  394.72   12.73   0
 -10   9  -1   -1.03   12.89   0
 -10  10  -3   16.53   13.69   0
 -10  11  -5   37.28   15.89   0
 -10  12  -7   76.27   17.20   0
 -10  13 -10  427.87   24.19   0
 -10  14 -13   84.41   20.06   0
  -9   7   2   63.71   11.32   0
  -9  13 -11   53.40   16.85   0
  -9  14 -15  222.91   22.44   0
  -9  14 -14   13.82   18.02   0
  -8   2   8  218.99    8.85   0
  -8   9  -2  243.95   14.67   0
  -8  10  -4  552.45   18.92   0
  -8  11  -6  885.66   23.27   0
  -8  12  -9    4.03   14.55   0
  -8  13 -12  478.98   22.34   0
  -8  14 -17  253.04   21.18   0
  -8  14 -16   19.77   17.67   0
  -8  14 -15   83.71   13.75   0
  -7  10  -5   53.90   12.67   0
  -7  11  -7  131.71   13.69   0
  -7  14 -21   24.45   18.86   0
  -7  14 -20   17.75   17.94   0
  -7  14 -19  184.68   20.64   0
  -7  14 -18    7.49   17.29   0
  -6 -15  21   55.29    9.78   0
  -6   4   4   10.75    6.16   0
  -6   9  -4  187.79   12.21   0
  -6  13 -16  181.36   17.58   0
  -6  13 -15    8.24   14.36   0
  -5  10  -8  123.36   12.30   0
  -5  12 -14  352.47   17.36   0
  -5  13 -25  276.60   20.26   0
  -5  13 -24   36.12   17.39   0
  -5  13 -23  535.19   23.61   0
  -5  13 -22   79.27   16.49   0
  -5  13 -20  135.09   16.61   0
  -4 -18  21  159.76   13.46   0
  -4 -16  20   10.04   10.13   0
  -4  -5  12  179.58    4.91   0
  -4   5   0   28.42    6.56   0
  -4  10 -10  870.55   18.88   0
  -4  12 -26   11.08   15.65   0
  -4  12 -25  165.78   17.72   0
  -4  12 -19  269.72   16.69   0
  -4  12 -18   36.45   13.65   0
  -4  12 -17   40.81   12.52   0
  -3 -18  20   31.97   12.08   0
  -3 -10  15   10.30    6.84   0
  -3  10 -13  433.05   15.06   0
  -3  11 -27  474.88   21.54   0
  -3  11 -26   70.10   15.20   0
  -3  11 -17   44.95   11.97   0
  -2 -21  20   19.88   12.02   0
  -2  -9  13   32.56    7.79   0
  -2   8 -10   43.52    8.85   0
  -2   9 -13  132.34   10.74   0
  -2  10 -26    7.83   12.65   0
  -2  10 -25   65.84   14.42   0
  -2  10 -18   18.52   10.06   0
  -2  10 -17  285.00   13.64   0
  -1 -21  19   17.82   13.81   0
  -1 -19  18   -5.64   10.90   0
  -1 -17  17 1242.65   22.93   0
  -1   9 -25  242.13   14.05   0
  -1   9 -24    2.24   10.17   0
  -1   9 -20  362.35   15.04   0
  -1   9 -19   43.30    9.82   0
   0 -20  17  146.57   14.12   0
   0 -18  16  620.83   18.57   0
   0 -16  15  117.65   11.96   0
   0 -13  13  256.95   11.96   0
   0  -8   9 3021.70   22.65   0
   0   7 -27   39.64   11.62   0
   1 -19  15   86.40   12.65   0
   1 -14  12  472.74   14.97   0
   1  -9   8   -2.36    7.91   0
   1  -5   4  753.95   11.38   0
   1  -1  -1  224.98    3.44   0
   1   6 -24   53.02    8.94   0
   1   6 -23   17.52    8.28   0
   1   6 -19  370.23   10.92   0
   2 -21  14    0.91   12.90   0
   2 -19  13  296.05   16.20   0
   2 -17  12  -18.44   10.62   0
   2 -14  10  106.08   11.19   0
   2  -8   5  385.70   11.09   0
   3 -21  12   40.71   12.80   0
   3 -16   9   -1.45   10.83   0
   3 -13   7  220.05   12.82   0
   3  -6   0  386.14    9.41   0
   3  -3  -4  645.85    8.33   0
   4 -18   8   91.31   12.90   0
   4 -17   7    8.22    7.99   0
   4 -15   6   -4.47    9.79   0
   4 -14   5    3.56   10.07   0
   4  -7  -2   17.36    6.53   0
   5 -20   6   -7.25   12.81   0
   5 -14   2    0.83    9.99   0
   5 -13   1 1131.95   20.35   0
   5 -12   0  231.17   11.93   0
   5 -11  -1  614.02   14.89   0
   5 -10  -2    6.13    8.06   0
   5  -7  -6  111.44    7.93   0
   6 -20   2   25.99   12.15   0
   6 -19   2   14.65   12.14   0
   6 -18   1   20.03   11.74   0
   6 -14  -2   11.28    9.99   0
   6 -10  -7  457.20   12.98   0
   6  -9  -9    4.39    6.04   0
   6  -8 -11   49.04    6.90   0
   6  -7 -14  177.51    7.45   0
   7 -19  -3   41.04   13.18   0
   7 -18  -4    1.29   11.12   0
   7 -16  -6   18.61   10.26   0
   7 -14  -9  119.08   10.57   0
   7 -13 -10   30.05    9.77   0
   7 -12 -13   17.68    8.38   0
 -14   8   0  107.25   21.32   0
 -13   5   5   32.69   17.62   0
 -13   7   2  482.60   24.64   0
 -12   2   9   52.59   12.67   0
 -12   9  -1   -5.44   15.47   0
 -12  10  -3    5.02   17.13   0
 -12  11  -5   17.49   16.63   0
 -12  12  -8    4.96   21.28   0
 -11   2   9  285.42   13.42   0
 -11   9  -1  134.02   16.45   0
 -11  10  -3   89.98   16.63   0
 -11  11  -5  202.55   18.43   0
 -11  12  -8   -6.14   18.48   0
 -11  13 -11  246.35   24.51   0
 -10  -2  13  209.80    8.77   0
 -10  -1  12   -6.13    7.29   0
 -10   0  11   70.91    8.62   0
 -10   5   5  648.14   17.12   0
 -10   7   2   96.31   12.83   0
 -10  12  -8  213.16   20.44   0
 -10  13 -11  348.71   24.37   0
  -9   4   6   72.68    9.15   0
  -9   6   3   25.21   11.98   0
  -9   8   0   15.53   11.83   0
  -9  10  -4   16.44   13.60   0
  -9  11  -6  617.60   22.13   0
  -9  12  -9   11.19   15.47   0
  -9  13 -12  105.97   18.35   0
  -9  14 -16  117.97   20.71   0
  -8   1   9 1098.70   14.23   0
  -8   7   1  715.00   17.40   0
  -8  11  -7    2.73   13.94   0
  -8  13 -13   14.49   16.37   0
  -8  14 -19  215.81   23.49   0
  -8  14 -18   28.66   19.81   0
  -7   3   6   55.56    7.42   0
  -7  11  -8  467.44   18.84   0
  -7  12 -11   43.80   14.88   0
  -7  13 -15  210.15   18.79   0
  -7  13 -14  209.82   17.98   0
  -6 -13  20   33.47    7.41   0
  -6 -10  18   56.47    6.32   0
  -6  10  -7    2.07   11.69   0
  -6  11  -9    7.92    8.73   0
  -6  12 -12   29.56   10.03   0
  -6  13 -23  441.82   26.16   0
  -6  13 -19  106.90   16.75   0
  -6  13 -18    1.04   15.44   0
  -5 -16  21   28.78   10.62   0
  -5   3   4  280.35    8.42   0
  -5   8  -4  231.99   12.41   0
  -5   9  -6   15.01   10.62   0
  -4 -20  22   23.79   11.71   0
  -4 -14  19  642.92   15.44   0
  -4 -11  17   15.77    7.04   0
  -4  -6  13  364.93    6.96   0
  -4  11 -28    6.30   17.29   0
  -4  11 -14  262.65   14.96   0
  -4  12 -24    6.12   13.82   0
  -4  12 -23  445.20   20.50   0
  -4  12 -22  235.68   17.67   0
  -4  12 -20  233.26   16.81   0
  -3 -22  22  139.60   16.89   0
  -3 -20  21    6.38   11.25   0
  -3 -16  19   18.59    9.29   0
  -3 -14  18   59.24   10.19   0
  -3   9 -10  169.45    9.38   0
  -3  10 -29    0.98   16.17   0
  -3  10 -28   19.24   16.63   0
  -3  11 -25   19.32   13.64   0
  -3  11 -24   -7.73   12.89   0
  -3  11 -23  350.01   18.20   0
  -3  11 -22  265.35   16.29   0
  -3  11 -21  188.97   15.00   0
  -3  11 -20  473.08   18.14   0
  -3  11 -19    7.83   11.91   0
  -3  11 -18  190.42   13.78   0
  -2 -20  20  168.15   13.84   0
  -2 -18  19    0.51    9.96   0
  -2 -16  18   26.90    9.55   0
  -2 -13  16    2.77    8.17   0
  -2   4  -2  583.22    9.99   0
  -2   7  -8   29.67    7.90   0
  -2   9 -28   25.92   15.96   0
  -2   9 -14   -1.51    8.95   0
  -2  10 -24   12.57   11.93   0
  -2  10 -23   22.96   11.30   0
  -2  10 -22   10.95   11.17   0
  -2  10 -21   74.66   12.12   0
  -2  10 -20  692.16   18.85   0
  -2  10 -19   -5.23   10.52   0
  -1 -15  16    7.11    9.61   0
  -1 -12  14  222.00   10.74   0
  -1  -6   9   43.17    6.34   0
  -1  -5   8  417.15    8.21   0
  -1   7 -11  125.74    8.67   0
  -1   8 -27  146.02   15.24   0
  -1   8 -14    1.64    7.86   0
  -1   9 -22   91.31   10.88   0
  -1   9 -21    9.78    9.57   0
   0 -14  14   -3.81    8.74   0
   0 -10  11 1204.73   17.91   0
   0  -9  10   -2.75    7.36   0
   0   4  -7  372.34    7.90   0
   0   7 -26   20.83    9.91   0
   0   7 -16   75.97    7.92   0
   1 -17  14    8.16   11.02   0
   1 -15  13  527.07   15.87   0
   1 -11  10   38.62    9.45   0
   1  -4   3  268.08    8.18   0
   1   5 -14  694.26   11.12   0
   1   6 -22  225.76    9.66   0
   1   6 -21  155.51    9.37   0
   1   6 -20   15.69    6.46   0
   2 -20  14   17.46   12.64   0
   2 -11   8   26.32    9.60   0
   2 -10   7  223.54   11.18   0
   2  -9   6 1012.02   15.09   0
   2  -7   4    5.68    4.99   0
   2   4 -23   96.00    7.61   0
   2   4 -22  112.62    8.24   0
   2   4 -18   27.28    5.88   0
   3 -14   8   14.94   10.24   0
   3  -5  -1   -2.79    5.53   0
   4 -21  10   -2.43   13.25   0
   4 -16   7  -14.64   10.70   0
   4  -6  -3  348.66    9.04   0
   4  -3  -8 2101.45   13.26   0
   5 -19   6   95.30   14.30   0
   5 -16   4   13.98   11.00   0
   5 -15   3  362.81   14.72   0
   5  -9  -3    4.46    7.59   0
   5  -4 -12  637.68    8.43   0
   5  -3 -16    7.87    2.89   0
   6 -20   3   38.59   13.37   0
   6 -18   2   47.38   12.52   0
   6 -17   1   74.20   12.43   0
   6 -16   0   -0.08   10.30   0
   6 -12  -4    7.47    8.76   0
   6 -11  -5   67.14    8.81   0
   6  -9  -8   34.25    7.73   0
   6  -8 -10   11.08    6.37   0
   6  -7 -13   21.20    6.07   0
   7 -16  -5  236.60   13.83   0
   7 -15  -6  116.81   13.02   0
   7 -14  -8   90.25   10.52   0
   7 -13  -9   27.38    9.92   0
   7 -12 -12   22.46    7.62   0
   7 -12 -11   -4.19    8.35   0
 -14   6   3   42.32   17.93   0
 -14   7   1  134.50   23.84   0
 -14   8  -1  181.82   24.68   0
 -13   4   6  244.19   19.19   0
 -13   6   3   -1.78   17.41   0
 -13   8   0   50.48   17.63   0
 -13   9  -2   49.58   19.00   0
 -13  10  -4  107.09   21.12   0
 -12   1  10    3.73   11.03   0
 -12   5   5    6.61   12.01   0
 -12   8   0  -10.25   15.14   0
 -12   9  -2   58.13   18.85   0
 -12  10  -4  -22.01   16.89   0
 -12  11  -6   -4.27   18.50   0
 -11   1  10  100.68   10.31   0
 -11   5   5   79.93   12.20   0
 -11   7   2   11.62   12.41   0
 -11  10  -4   23.30   15.38   0
 -11  11  -6   36.40   17.48   0
 -11  12  -9  120.94   21.60   0
 -10   4   6   11.54   11.21   0
 -10   8   0   12.28   12.80   0
 -10   9  -2   96.32   14.97   0
 -10  10  -4    1.21   14.57   0
 -10  11  -6    8.07   15.82   0
 -10  12  -9  367.88   23.18   0
 -10  13 -13  113.29   21.88   0
 -10  13 -12  -11.13   17.47   0
  -9   3   7   92.55   10.19   0
  -9  11  -7   25.97   14.45   0
  -9  12 -10  137.02   17.95   0
  -9  13 -14  -11.54   16.76   0
  -9  13 -13  252.89   22.20   0
  -8   8  -1  638.88   17.99   0
  -8   9  -3  172.00   14.39   0
  -8  10  -5   -9.26   12.87   0
  -8  13 -15  114.72   18.73   0
  -7  -9  18   50.01    5.12   0
  -7   5   3   28.69    8.19   0
  -7   8  -2   -0.76   10.30   0
  -7   9  -4  656.50   18.48   0
  -7  10  -6 1071.84   23.03   0
  -7  12 -12  473.24   20.77   0
  -7  13 -17  594.66   24.59   0
  -7  13 -16   45.98   16.80   0
  -6   7  -1  516.61   14.06   0
  -6   8  -3   53.67   10.76   0
  -6  11 -10  209.11   15.48   0
  -6  12 -14  183.00   17.12   0
  -6  13 -22  -13.67   16.89   0
  -6  13 -21   61.29   18.00   0
  -6  13 -20   67.51   16.12   0
  -5 -14  20    6.62    8.64   0
  -5 -11  18    7.70    6.46   0
  -5  11 -12  830.56   21.13   0
  -5  12 -26   40.11   18.18   0
  -5  12 -25    9.59   17.01   0
  -5  12 -24    5.26   15.71   0
  -5  12 -18   34.17   14.28   0
  -5  12 -17  747.01   23.11   0
  -5  12 -16  119.36   14.46   0
  -4   6  -2  545.91   12.09   0
  -4   7  -4  176.20   10.51   0
  -4   8  -6  108.55   10.62   0
  -4  11 -27   22.15   17.14   0
  -4  11 -26    8.67   17.68   0
  -4  11 -15   -0.98   11.83   0
  -3 -19  21  269.56   16.03   0
  -3 -17  20   37.36   11.74   0
  -3 -11  16   48.19    7.04   0
  -3   5  -2   -0.51    6.58   0
  -3   8  -8   97.93    9.72   0
  -3   9 -11  288.86   13.04   0
  -3  10 -27   29.20   15.42   0
  -3  10 -15   41.63   10.80   0
  -2 -22  21  171.70   15.59   0
  -2 -14  17  178.48   12.39   0
  -2 -10  14   12.46    6.62   0
  -2   6  -6  270.65    9.78   0
  -2   9 -27   61.15   14.45   0
  -2   9 -15  255.87   13.70   0
  -1 -22  20   23.33   13.26   0
  -1 -20  19  139.72   13.90   0
  -1 -18  18  244.87   14.19   0
  -1 -16  17   20.74   11.95   0
  -1 -13  15 1905.76   23.69   0
  -1  -8  11  838.53   13.41   0
  -1  -4   7   29.15    5.01   0
  -1   8 -15   65.26    9.05   0
   0 -21  18   66.31   13.65   0
   0 -17  16   14.78   10.89   0
   0 -11  12   64.78    9.14   0
   0  -3   4   -1.69    4.65   0
   0   7 -24  724.31   18.42   0
   1 -20  16   59.88   13.50   0
   1 -12  11  663.06   15.77   0
   1   5 -26  123.62   11.07   0
   2 -16  12  374.07   15.46   0
   2 -12   9  689.75   16.17   0
   2  -5   2  399.51    9.80   0
   2   4 -21   94.07    7.00   0
   2   4 -20   60.94    6.38   0
   2   4 -19   81.12    6.27   0
   3 -20  12   82.82   10.94   0
   3 -18  11  142.84   14.10   0
   3 -16  10   91.46   11.92   0
   3 -15   9  683.41   17.90   0
   3  -9   4   12.09    8.36   0
   3   2 -20  366.72    7.53   0
   4 -20  10   89.93   14.09   0
   4 -14   6   10.19    9.80   0
   4 -13   5  189.54   12.30   0
   4 -11   3   28.61    7.05   0
   4 -10   2   -4.81    8.37   0
   4  -9   1  794.19   14.87   0
   4  -4  -6  301.89    7.32   0
   5 -20   7  157.93   15.63   0
   5 -18   6  231.46   15.50   0
   5 -17   5   43.89   11.97   0
   5 -14   3  500.73   15.79   0
   5 -13   2    0.05    9.68   0
   5 -12   1  182.50   11.68   0
   5 -11   0    8.61    8.90   0
   5  -8  -4 1006.52   15.39   0
   6 -20   4   78.32   13.28   0
   6 -19   3    6.52   12.36   0
   6 -16   1  108.55   12.69   0
   6 -15   0  155.98   12.89   0
   6 -14  -1    4.07   10.03   0
   6 -13  -2    7.34    9.47   0
   6 -10  -6  114.83    8.81   0
   6  -7 -12    3.91    5.92   0
   7 -18  -2    1.05   11.36   0
   7 -17  -3   13.26   11.04   0
   7 -15  -5  159.68   13.67   0
   7 -14  -7   -6.34    8.86   0
   7 -13  -8    0.10    9.70   0
   7 -12 -10   -4.88    8.96   0
   7 -11 -13   11.22    8.04   0
 -14   5   4  189.62   19.97   0
 -13   3   7   38.25   15.51   0
 -13   7   1   81.75   17.89   0
 -13   8  -1   66.64   20.05   0
 -13   9  -3   23.98   17.87   0
 -13  10  -5   35.20   20.81   0
 -12   4   6   13.08   11.65   0
 -12   6   3   20.32   14.00   0
 -12  10  -5  146.93   22.26   0
 -12  11  -7  246.84   23.64   0
 -11  -2  13   47.78    8.31   0
 -11  -1  12   51.94    9.31   0
 -11   4   6   -3.50   11.95   0
 -11   6   3   -2.58   12.17   0
 -11  11  -7   16.73   17.81   0
 -11  12 -10    6.26   20.28   0
 -10   6   3  310.74   15.10   0
 -10  11  -7  454.68   22.67   0
 -10  12 -10   -5.65   18.26   0
 -10  13 -14   81.55   21.96   0
  -9   2   8   46.82    8.57   0
  -9   5   4   37.54   11.61   0
  -9   8  -1   42.15   13.01   0
  -9   9  -3   -5.44   13.19   0
  -9  10  -5  124.43   15.80   0
  -9  12 -11  376.62   21.64   0
  -9  13 -16   61.05   20.43   0
  -8   0  10  199.48    7.67   0
  -8   4   5  410.38   12.21   0
  -8   6   2  575.54   15.77   0
  -8  11  -8  207.70   16.95   0
  -8  12 -12  297.49   19.83   0
  -8  12 -11   10.65   15.29   0
  -8  13 -19   65.81   20.00   0
  -8  13 -18   10.62   18.37   0
  -8  13 -17    9.69   18.82   0
  -8  13 -16   60.76   18.80   0
  -7   2   7   69.10    6.70   0
  -7  11  -9   40.73   10.59   0
  -7  12 -13   61.55   16.33   0
  -7  13 -20   87.51   19.71   0
  -7  13 -18   40.72   16.80   0
  -6   5   2    4.69    7.62   0
  -6  10  -8  638.20   18.86   0
  -6  12 -16   42.42   15.26   0
  -6  12 -15  674.17   22.80   0
  -5 -17  22  -12.76   10.23   0
  -5  -7  15  607.30    8.53   0
  -5   9  -7   33.75   11.18   0
  -5  10 -10  159.90   13.08   0
  -5  11 -13   18.45   12.67   0
  -5  12 -23  481.23   23.37   0
  -5  12 -22   -5.81   15.14   0
  -5  12 -21  257.26   19.03   0
  -5  12 -20   81.46   16.29   0
  -5  12 -19   41.17   15.42   0
  -4 -19  22   93.13   12.11   0
  -4 -17  21    4.62    9.37   0
  -4 -15  20    0.27    9.61   0
  -4 -12  18   65.58    8.51   0
  -4  -7  14   -1.12    4.92   0
  -4   2   4 1432.36   11.57   0
  -4   4   1    3.49    6.95   0
  -4   9  -9  770.52   17.84   0
  -4  10 -28  -12.37   18.56   0
  -4  11 -25   99.49   16.81   0
  -4  11 -24    6.16   15.13   0
  -4  11 -18  220.75   17.67   0
  -4  11 -17  325.88   17.01   0
  -4  11 -16   86.77   13.10   0
  -3 -21  22    4.07   12.71   0
  -3 -15  19  612.12   16.94   0
  -3 -12  17  571.06   13.81   0
  -3  -6  12  437.03    8.23   0
  -3  -5  11  907.71    9.27   0
  -3  -4  10   -2.71    3.66   0
  -3   6  -4  108.02    8.48   0
  -3  10 -26    0.25   14.56   0
  -3  10 -25  169.96   18.35   0
  -3  10 -16  491.88   16.98   0
  -2 -21  21   44.95   13.19   0
  -2 -19  20   62.02   11.94   0
  -2 -17  19   -6.59    9.50   0
  -2 -11  15   80.91    8.04   0
  -2   9 -26   47.16   13.57   0
  -1 -19  19   18.45   13.23   0
  -1  -9  12  172.03    8.54   0
  -1   6  -9   97.49    7.51   0
  -1   8 -25    2.95   10.54   0
  -1   8 -24  223.24   15.10   0
  -1   8 -17  127.19   11.64   0
  -1   8 -16   -5.06    8.40   0
   0 -20  18   24.61   12.32   0
   0 -18  17  157.46   13.37   0
   0 -15  15  456.79   15.36   0
   0 -12  13   68.07    9.48   0
   0   7 -23    1.08    8.70   0
   0   7 -21  405.33   14.38   0
   0   7 -20  204.43   12.09   0
   0   7 -19   95.04   10.31   0
   0   7 -18   74.23    8.52   0
   1 -21  17   -7.65   13.03   0
   1 -16  14   89.80   11.88   0
   1 -13  12    8.88    9.39   0
   1   5 -25    2.47    9.27   0
   1   5 -15  218.26    8.40   0
   2 -21  15    6.42   12.29   0
   2 -14  11    7.85    9.69   0
   2 -13  10   94.62   10.53   0
   3 -21  13   36.57   13.69   0
   3 -19  12  613.33   20.36   0
   3 -12   7 2313.90   26.50   0
   3 -11   6  279.80   10.66   0
   3  -7   2    9.76    6.97   0
   3  -4  -2  135.26    7.07   0
   4 -18   9   68.81   12.76   0
   4 -15   7  478.91   16.54   0
   4  -8   0   -6.95    7.72   0
   4  -5  -4   50.85    6.63   0
   4  -2 -10 4162.14   14.66   0
   5 -16   5  120.80   12.85   0
   5 -15   4  282.22   14.30   0
   5 -10  -1  749.79   15.60   0
   5  -7  -5  786.27   13.69   0
   5  -5  -9   78.88    5.63   0
   6 -19   4  149.01   14.38   0
   6 -18   3  131.17   14.46   0
   6 -17   2   60.96   12.01   0
   6 -11  -4    2.53    8.35   0
   6  -9  -7  251.19   10.69   0
   6  -8  -9  109.23    7.94   0
   6  -6 -17   -3.49    3.71   0
   6  -6 -16  131.90    6.16   0
   7 -19  -1  146.71   14.53   0
   7 -17  -2   16.68   12.58   0
   7 -16  -3   62.19   12.66   0
   7 -14  -6   88.16   10.70   0
   7 -13  -7   16.61   10.04   0
   7 -11 -12  108.88    9.21   0
   7 -11 -11   17.29    8.30   0
 -14   6   2  163.55   21.25   0
 -14   7   0   13.40   20.52   0
 -13   5   4  315.64   20.02   0
 -12   3   7   14.21   12.95   0
 -12   5   4   37.52   15.89   0
 -12   7   1    8.61   14.80   0
 -12   8  -1   19.15   16.54   0
 -12   9  -3   32.50   17.38   0
 -12  11  -8   -3.06   20.56   0
 -11   3   7  461.82   17.18   0
 -11   7   1   39.26   13.81   0
 -11   8  -1   87.41   16.01   0
 -11   9  -3  -14.08   15.44   0
 -11  12 -11    1.96   21.07   0
 -10   3   7   53.61    9.32   0
 -10   7   1   26.40   12.63   0
 -10   8  -1   14.74   13.49   0
 -10   9  -3   27.37   14.71   0
 -10  10  -5   68.89   16.28   0
 -10  11  -8  163.68   20.13   0
 -10  12 -12    3.20   18.47   0
 -10  12 -11  404.03   24.64   0
  -9  11  -8   58.06   16.02   0
  -9  12 -12  -23.08   16.74   0
  -8  -1  11   25.34    5.32   0
  -8   7   0  177.23   12.99   0
  -8   8  -2   -7.70   11.73   0
  -8   9  -4    1.42   12.73   0
  -8  10  -6  683.92   21.00   0
  -8  11  -9   10.26   14.58   0
  -8  12 -13  359.50   21.69   0
  -7   4   4  386.14   12.47   0
  -7   6   1  356.00   13.01   0
  -7   9  -5  105.78   13.20   0
  -7  10  -7    9.00   12.08   0
  -7  11 -10 1141.06   26.22   0
  -6 -14  21  383.33   12.35   0
  -6 -11  19  332.34    9.70   0
  -6   2   6  895.70   12.06   0
  -6   6   0 1017.08   17.15   0
  -6   9  -6  142.47   13.08   0
  -6  11 -12  308.21   17.64   0
  -6  12 -24    8.53   18.78   0
  -6  12 -23   -0.24   18.05   0
  -6  12 -22  100.20   19.18   0
  -6  12 -21  146.59   18.21   0
  -6  12 -20   12.14   15.46   0
  -6  12 -19    0.04   15.67   0
  -6  12 -18  357.81   20.90   0
  -5 -15  21  268.65   12.39   0
  -5 -12  19  249.80    9.99   0
  -5   2   5  535.56    9.06   0
  -5   7  -3  296.05   12.25   0
  -5   8  -5   79.47   11.17   0
  -5  11 -26   -9.50   18.39   0
  -5  11 -15   86.26   14.15   0
  -5  11 -14  138.28   14.76   0
  -4   8  -7  230.72   12.70   0
  -4  10 -27   16.58   17.54   0
  -4  10 -13 1076.92   22.02   0
  -4  11 -23  133.44   16.49   0
  -4  11 -22  139.31   16.47   0
  -4  11 -21  499.81   20.98   0
  -4  11 -20  196.75   16.85   0
  -4  11 -19   37.39   13.63   0
  -3 -20  22   11.55   13.19   0
  -3 -18  21   14.58   12.22   0
  -3  -7  13  300.13    7.90   0
  -3   3   1   -6.36    5.03   0
  -3   8  -9 2181.21   24.17   0
  -3   9 -28    1.63   15.41   0
  -3   9 -12   23.62   10.45   0
  -3  10 -24    4.67   13.31   0
  -3  10 -23  -13.38   13.21   0
  -3  10 -22  280.47   17.92   0
  -3  10 -19   -2.64   13.44   0
  -3  10 -17   10.55   11.63   0
  -2 -20  21  349.00   18.29   0
  -2 -15  18  155.34   11.34   0
  -2 -12  16   42.95    9.84   0
  -2   7  -9 1000.63   16.04   0
  -2   8 -28  -13.41   13.74   0
  -2   8 -12   85.98   10.11   0
  -2   9 -24   19.59   12.77   0
  -2   9 -23    0.17   13.51   0
  -2   9 -18  322.09   15.58   0
  -2   9 -17   -3.26   10.32   0
  -1 -21  20   91.12   13.89   0
  -1 -17  18   93.76   11.72   0
  -1 -14  16   44.85    9.77   0
  -1 -10  13  135.50    8.65   0
  -1   7 -27   10.96   13.70   0
  -1   8 -23   13.96   10.16   0
  -1   8 -22    6.91   11.81   0
  -1   8 -21   26.38   11.53   0
  -1   8 -19   19.13   10.97   0
  -1   8 -18   20.06    9.24   0
   0 -16  16   -3.54   10.60   0
   0 -13  14   -4.78    8.97   0
   0   5 -10   12.94    5.40   0
   0   6 -26  146.19   13.92   0
   1 -14  13    0.31    9.91   0
   1  -3   2  292.08    5.88   0
   1   5 -24  233.62   11.69   0
   1   5 -16  156.11    8.05   0
   2 -18  14  372.49   17.07   0
   2 -15  12  247.30   13.71   0
   2  -4   1  956.22   11.93   0
   2  -2  -2 2233.71   12.14   0
   2   3 -25  101.40    8.87   0
   3 -20  13   -4.25   12.76   0
   3 -18  12  104.00   13.89   0
   3 -14   9  222.92   13.13   0
   4 -20  11   -0.02   12.30   0
   4 -19  10   -0.40    9.10   0
   4 -17   9  133.19   13.91   0
   4  -7  -1 1446.06   17.01   0
   5 -18   7    7.64   12.46   0
   5 -17   6   97.86   13.16   0
   5  -9  -2   -1.72    7.83   0
   5  -4 -11    3.00    4.36   0
   5  -3 -15  149.22    3.98   0
   6 -20   5   11.88   13.92   0
   6 -17   3   10.31   12.03   0
   6 -16   2    7.27   11.39   0
   6 -15   1  621.87   18.42   0
   6 -14   0   62.45   11.27   0
   6 -13  -1  177.57   12.20   0
   6 -12  -2  -19.77    8.82   0
   6 -10  -5  638.70   14.24   0
   6  -7 -11    9.02    5.59   0
   6  -6 -15    7.87    5.15   0
   7 -19   0   67.70   13.40   0
   7 -18  -1   30.33   11.44   0
   7 -15  -4   49.83   11.10   0
   7 -14  -5   62.98   10.21   0
   7 -12  -8  203.42   11.92   0
   8 -18  -8   40.38   12.32   0
   8 -17  -9   16.40   12.59   0
 -14   5   3   92.68   19.20   0
 -14   6   1   27.69   19.87   0
 -14   7  -1   10.61   22.97   0
 -13   4   5    1.22   14.64   0
 -13   6   2   -8.76   15.82   0
 -13   7   0    7.66   17.61   0
 -13   8  -2  -17.38   18.71   0
 -13   9  -4   37.18   18.96   0
 -12   6   2   11.01   16.28   0
 -12   9  -4  107.94   19.49   0
 -12  10  -6   50.49   19.35   0
 -11   2   8   78.67   12.11   0
 -11  10  -6   -8.75   17.47   0
 -11  11  -9  108.27   21.22   0
 -10   2   8   92.52   11.17   0
 -10  11  -9   63.15   18.99   0
 -10  12 -14   -6.75   19.27   0
 -10  12 -13  108.88   21.67   0
  -9   1   9 1153.79   16.65   0
  -9   4   5  196.83   11.49   0
  -9   6   2  284.49   14.41   0
  -9   7   0  302.53   15.92   0
  -9   8  -2   67.19   13.37   0
  -9   9  -4  442.23   19.44   0
  -9  11  -9  119.16   17.80   0
  -9  12 -14  -15.05   18.94   0
  -9  12 -13  104.61   19.01   0
  -8  -2  12  111.06    5.40   0
  -8   3   6    5.99    7.29   0
  -8   5   3  130.96   10.80   0
  -8  10  -7  -10.06   14.02   0
  -8  11 -10    2.07   14.80   0
  -8  12 -15    8.90   17.31   0
  -7 -10  19  146.23    7.07   0
  -7   1   8   87.31    6.22   0
  -7   7  -1  841.88   18.32   0
  -7   8  -3  511.68   16.61   0
  -7  10  -8  343.57   17.72   0
  -7  12 -21   15.69   19.76   0
  -7  12 -20  195.55   20.55   0
  -6   7  -2   11.54    9.93   0
  -6  10  -9   14.26    8.85   0
  -5  -8  16  582.10    9.40   0
  -5   4   2   11.88    6.21   0
  -5  11 -24   66.22   17.48   0
  -5  11 -17   -2.70   13.71   0
  -5  11 -16  270.28   17.39   0
  -4 -18  22   -9.06    9.60   0
  -4 -16  21   35.72   10.71   0
  -4 -13  19  189.63   10.98   0
  -4   5  -1 1002.61   14.25   0
  -4   7  -5  873.45   16.19   0
  -4   9 -10  394.38   15.08   0
  -4  10 -26    3.45   16.39   0
  -4  10 -25   16.44   17.28   0
  -4  10 -14   73.84   12.82   0
  -3 -22  23   44.33   13.95   0
  -3 -16  20    0.33   10.93   0
  -3 -13  18  212.56   11.48   0
  -3  -8  14  966.65   12.89   0
  -3  -3   9   98.23    3.44   0
  -3   7  -7 1649.54   20.05   0
  -3   9 -27   32.27   15.77   0
  -3   9 -26   -3.37   16.06   0
  -3   9 -13  244.92   13.36   0
  -3  10 -21  124.60   14.17   0
  -3  10 -20  -13.43   11.99   0
  -2 -22  22   10.06   13.90   0
  -2 -18  20   28.31   11.03   0
  -2 -16  19  936.38   20.82   0
  -2   8 -27  101.04   14.92   0
  -2   8 -13   12.65    9.40   0
  -2   9 -22   19.36   11.39   0
  -2   9 -21    3.30   11.28   0
  -2   9 -20   19.64   11.16   0
  -2   9 -19    0.87   10.66   0
  -1 -22  21   -4.60   12.08   0
  -1 -20  20   20.54   11.97   0
  -1 -18  19  120.62   14.02   0
  -1 -15  17  672.43   17.26   0
  -1 -11  14  154.17    9.61   0
  -1   5  -7  154.54    7.52   0
  -1   7 -26   47.00   14.03   0
   0 -21  19   47.05   13.49   0
   0 -19  18  263.24   15.53   0
   0 -17  17   17.35   11.20   0
   0 -14  15  206.84   12.38   0
   0   6 -25    8.51   11.32   0
   0   6 -14   26.92    6.93   0
   1 -20  17  167.65   15.29   0
   1 -18  16   76.49   13.10   0
   1 -15  14  239.27   13.48   0
   1 -10  10   -8.19    8.72   0
   1  -8   8  317.54   10.68   0
   1  -7   7 3043.89   22.81   0
   1   5 -23   28.47    8.70   0
   1   5 -22   56.67    8.91   0
   1   5 -17 1097.67   15.22   0
   2 -21  16  282.62   17.92   0
   2 -19  15  126.54   14.16   0
   2 -16  13  304.10   14.99   0
   2 -11   9  476.86   14.37   0
   2 -10   8    9.61    9.44   0
   2  -9   7 1064.42   16.92   0
   2  -8   6  415.65   11.54   0
   2   3 -24  110.21    8.65   0
   3 -19  13   26.33   13.34   0
   3 -15  10  283.99   12.16   0
   3  -6   1 1211.27   14.78   0
   4 -18  10  113.60   14.06   0
   4 -14   7    5.77   10.61   0
   4 -13   6   -1.68   10.22   0
   4 -12   5  360.43   12.11   0
   4 -10   3  569.39   14.81   0
   4  -6  -2   35.60    6.51   0
   5 -19   8   12.82   13.18   0
   5 -16   6  679.48   19.45   0
   5 -15   5  105.16   12.31   0
   5 -14   4   55.61   11.14   0
   5 -13   3   53.86   10.16   0
   5 -12   2  123.37   11.23   0
   5 -11   1 1341.92   20.79   0
   5  -8  -3 1726.74   19.54   0
   6 -19   5  322.67   17.66   0
   6 -18   4   31.63   12.96   0
   6 -11  -3  717.08   16.15   0
   6  -9  -6  191.71   10.45   0
   6  -8  -8 1011.37   15.44   0
   6  -6 -14   39.85    5.65   0
   7 -19   1   33.57   13.30   0
   7 -17  -1  105.57   13.13   0
   7 -15  -3  124.45   12.05   0
   7 -14  -4   35.74   11.85   0
   7 -11  -9  327.16   12.54   0
   7 -10 -13   31.69    7.73   0
   7 -10 -12  142.20    9.24   0
   8 -18  -7    5.86   11.82   0
   8 -18  -6    3.37   14.06   0
   8 -17  -8   44.88   11.90   0
   8 -16  -9  102.61   13.38   0
 -14   4   4   36.42   17.96   0
 -13   3   6   23.12   17.02   0
 -13   5   3   -4.79   15.45   0
 -13   6   1  111.22   20.48   0
 -13   7  -1   95.94   21.01   0
 -13   8  -3  336.24   24.95   0
 -13   9  -5  453.37   28.07   0
 -12   1   9   47.87   12.35   0
 -12   4   5   63.60   13.91   0
 -12   7   0  205.75   18.74   0
 -12   8  -2  587.19   25.26   0
 -12   9  -5   -9.08   16.94   0
 -12  10  -7   40.06   19.33   0
 -11   4   5   49.29   13.70   0
 -11   6   2    6.44   12.65   0
 -11  10  -7   98.24   19.81   0
 -11  11 -11   59.66   21.94   0
 -11  11 -10   31.30   20.72   0
 -10   4   5   24.53   10.38   0
 -10   7   0    6.95   13.13   0
 -10   8  -2   11.75   14.10   0
 -10   9  -4   61.07   15.66   0
 -10  10  -7   -5.37   16.58   0
 -10  11 -10   26.40   18.31   0
  -9   0  10    8.64    6.56   0
  -9  10  -7   85.80   16.51   0
  -9  11 -11   -0.06   16.11   0
  -9  11 -10   50.37   16.83   0
  -9  12 -17   28.18   21.94   0
  -9  12 -16   25.24   20.12   0
  -8   6   1   52.89   11.06   0
  -8   8  -3  104.76   13.95   0
  -8   9  -5   12.44   13.42   0
  -8  11 -11  -14.37   15.91   0
  -8  12 -18  300.08   24.99   0
  -7   5   2  184.15   10.85   0
  -7   9  -6  231.38   15.50   0
  -7  10  -9  142.95   16.06   0
  -7  11 -13   20.27   15.46   0
  -6 -12  20  255.20   10.05   0
  -6   9  -7  199.32   14.01   0
  -6  10 -10   63.75   13.82   0
  -6  11 -24   23.63   19.64   0
  -6  11 -23  154.54   22.97   0
  -6  11 -15    5.34   14.55   0
  -6  11 -14   40.68   15.35   0
  -5 -16  22    3.54   10.64   0
  -5 -13  20   41.71    9.01   0
  -5   8  -6  244.11   13.43   0
  -5  10 -26    3.22   18.55   0
  -5  10 -12   -9.89   12.21   0
  -5  11 -22   27.61   15.20   0
  -5  11 -19   96.83   16.41   0
  -5  11 -18  -15.68   14.14   0
  -4  -9  16   62.95    6.32   0
  -4   9 -28   -8.34   17.98   0
  -4  10 -24    3.36   15.26   0
  -4  10 -23  284.01   20.60   0
  -4  10 -16  315.61   16.84   0
  -4  10 -15   28.37   12.50   0
  -3 -21  23   90.49   15.76   0
  -3 -19  22   27.40   13.51   0
  -3  -9  15  648.45   12.02   0
  -3   4  -1  587.27   10.45   0
  -3   6  -5  464.49   11.86   0
  -3   8 -28    1.84   18.18   0
  -3   9 -25   56.83   14.89   0
  -3   9 -14   58.16   11.21   0
  -2 -21  22  137.16   16.74   0
  -2 -19  21  154.44   15.23   0
  -2 -13  17  774.53   16.26   0
  -2  -7  12  187.76    7.92   0
  -2  -6  11  210.08    7.20   0
  -2   7 -28  128.35   18.59   0
  -2   7 -10  349.40   12.03   0
  -2   8 -26   86.69   14.43   0
  -2   8 -25  246.38   18.08   0
  -1 -16  18  130.32   13.55   0
  -1 -12  15  271.46   11.54   0
  -1   4  -5   11.32    6.64   0
  -1   6 -10   13.60    6.91   0
  -1   7 -25  220.28   15.69   0
  -1   7 -14   65.65    8.78   0
   0 -15  16 1524.00   24.97   0
   0  -9  11    6.54    7.55   0
   0  -8  10   42.99    7.32   0
   0  -7   9 3004.23   22.14   0
   0   4  -8   25.70    5.99   0
   0   5 -11 3588.97   23.04   0
   0   6 -15  780.52   13.97   0
   1 -21  18  314.71   18.26   0
   1 -19  17    5.53   12.46   0
   1 -16  15  156.05   13.25   0
   1 -12  12   17.49    9.56   0
   1  -6   6    1.11    6.73   0
   1   4 -12    4.71    4.70   0
   1   5 -21    1.52    7.86   0
   1   5 -20  281.08   10.94   0
   1   5 -19  168.09    9.45   0
   1   5 -18  108.94    8.27   0
   2 -17  14   -7.53   11.88   0
   2 -13  11  364.09   14.35   0
   2 -12  10  241.05   12.10   0
   2  -7   5  268.99   10.19   0
   2   3 -23   21.55    7.66   0
   3 -20  14   32.37   13.85   0
   3 -17  12  229.92   15.02   0
   3 -13   9 1224.48   21.51   0
   3 -11   7  594.39   15.89   0
   3 -10   6  134.19   11.19   0
   3  -5   0 1656.68   15.83   0
   4 -19  11   15.61   13.07   0
   4  -8   1  292.31   11.01   0
   5 -20   9    6.67   12.56   0
   5 -18   8  439.39   18.67   0
   5 -17   7   13.97   12.45   0
   5  -7  -4   21.03    7.88   0
   5  -6  -6  973.01   13.20   0
   5  -5  -8  347.87    8.36   0
   6 -17   4  181.41   15.04   0
   6 -16   3  360.18   16.66   0
   6 -15   2  757.99   19.81   0
   6 -14   1  186.17   13.17   0
   6 -13   0    6.47   10.10   0
   6 -10  -4   42.58    8.41   0
   6  -7 -10  788.23   12.66   0
   6  -6 -13   42.25    5.99   0
   7 -19   2  318.41   18.99   0
   7 -18   1  276.71   16.57   0
   7 -17   0   -3.48   11.61   0
   7 -16  -1   39.31   11.83   0
   7 -15  -2   33.29   12.74   0
   7 -13  -5  118.33   10.92   0
   7 -10 -11  610.35   14.13   0
   8 -19  -4   -4.76   11.37   0
   8 -18  -5  242.71   15.77   0
   8 -17  -7  315.93   16.20   0
   8 -17  -6   -4.96   13.59   0
   8 -16  -8   21.74   12.47   0
   8 -15 -10  106.01   12.43   0
 -14   5   2   54.84   20.01   0
 -14   6   0   20.72   21.05   0
 -13   2   7   -6.52   15.72   0
 -13   4   4  156.83   19.75   0
 -13   8  -4    1.42   20.31   0
 -12   0  10  196.46   14.54   0
 -12   3   6  154.71   16.43   0
 -12   5   3    5.19   14.19   0
 -12   6   1   51.64   16.03   0
 -12   7  -1  103.87   18.32   0
 -12   8  -3   63.31   18.72   0
 -12   9  -6   19.34   17.99   0
 -11   1   9   52.85    9.84   0
 -11   5   3   -7.59   12.60   0
 -11   8  -3   13.86   18.38   0
 -11   9  -5   -8.12   16.95   0
 -11  10  -8   -0.60   19.09   0
 -10   0  10    8.24    8.95   0
 -10   5   3   21.87   11.45   0
 -10   9  -5   -2.29   16.03   0
 -10  10  -8  185.79   20.07   0
 -10  11 -12    2.53   19.44   0
 -10  11 -11   24.86   13.89   0
  -9  -1  11  332.31    9.90   0
  -9   3   6   60.89    9.29   0
  -9   6   1  155.89   13.74   0
  -9   9  -5  110.56   16.15   0
  -9  10  -8  158.39   18.46   0
  -9  11 -12   78.53   19.31   0
  -8   4   4   89.68    9.82   0
  -8   7  -1  203.59   13.43   0
  -8   9  -6  262.94   17.52   0
  -8  10  -9   92.84   17.03   0
  -8  11 -13   94.87   18.40   0
  -8  11 -12  131.26   17.72   0
  -7   0   9  112.16    5.81   0
  -7   3   5  394.55   10.94   0
  -7   6   0  231.09   12.63   0
  -7   7  -2   75.86   11.77   0
  -7  10 -10   55.55   15.24   0
  -7  11 -15  271.49   19.66   0
  -6   1   7    1.49    5.00   0
  -6   5   1  112.34    9.45   0
  -6   6  -1  137.26   11.19   0
  -6   9  -8   26.95   12.29   0
  -6  11 -22  -10.78   18.18   0
  -6  11 -21   82.02   18.90   0
  -6  11 -19  139.69   18.45   0
  -6  11 -18   -0.44   15.95   0
  -6  11 -16  114.30   16.90   0
  -5  -9  17  252.97    7.91   0
  -5   5   0  187.13    9.68   0
  -5   7  -4   52.83   10.83   0
  -5  10 -25    0.52   17.78   0
  -5  10 -24  101.98   20.65   0
  -5  10 -14  551.12   19.50   0
  -5  10 -13    9.57   12.82   0
  -4 -17  22   47.00   11.54   0
  -4 -14  20   -1.52    9.21   0
  -4 -10  17  847.44   13.80   0
  -4   9 -27   36.54   18.40   0
  -4   9 -26   81.01   19.74   0
  -4  10 -22  418.13   20.51   0
  -4  10 -21   14.19   14.46   0
  -4  10 -20  233.48   17.60   0
  -4  10 -19  117.97   15.32   0
  -4  10 -18   57.33   13.84   0
  -4  10 -17   91.53   14.25   0
  -3 -17  21   85.99   11.21   0
  -3 -14  19   33.73    8.51   0
  -3 -10  16    7.98    7.07   0
  -3   5  -3   62.39    7.72   0
  -3   8 -27    3.98   15.75   0
  -3   8 -11  553.56   15.72   0
  -3   9 -24   44.50   14.26   0
  -3   9 -23   27.66   13.70   0
  -3   9 -16  128.24   12.99   0
  -3   9 -15  -22.09   10.58   0
  -2 -17  20  146.65   12.50   0
  -2 -14  18  313.77   12.95   0
  -2  -9  14  109.14    8.65   0
  -2  -8  13  411.10    9.68   0
  -2  -5  10   -4.81    4.65   0
  -2   4  -3    0.61    7.23   0
  -2   7 -27   25.87   16.58   0
  -2   8 -24   14.86   12.63   0
  -2   8 -15   18.09    9.95   0
  -1 -21  21  250.66   16.64   0
  -1 -19  20  215.11   14.91   0
  -1 -13  16    5.72    9.04   0
  -1   6 -27   36.73   15.24   0
  -1   7 -24   15.41   11.11   0
  -1   7 -23  173.86   14.64   0
   0 -18  18    9.43   11.72   0
   0 -11  13  262.79   11.57   0
   0 -10  12  255.06   10.89   0
   0   6 -23   74.36   10.36   0
   0   6 -17   -2.30    8.66   0
   0   6 -16  199.84    9.61   0
   1 -13  13  317.90   13.49   0
   1  -5   5  690.97   11.57   0
   2 -20  16  163.17   15.07   0
   2 -18  15  103.11   13.97   0
   2 -15  13  101.93   11.60   0
   2 -14  12   93.54   11.61   0
   2  -6   4 3448.54   23.52   0
   2   3 -22   17.26    7.53   0
   3 -18  13   47.98   13.27   0
   3 -15  11   74.44   11.49   0
   3  -8   4  181.31    9.75   0
   3  -1  -7   10.10    2.92   0
   4 -20  12   20.83   13.05   0
   4 -18  11   67.80   13.82   0
   4 -17  10  110.33   13.47   0
   4 -12   6   37.94   10.30   0
   4  -7   0   68.69    8.05   0
   4  -4  -5   67.16    6.10   0
   4  -3  -7  133.71    5.64   0
   5 -19   9   61.80   14.05   0
   5 -15   6   11.21   11.04   0
   5 -13   4    0.42   10.25   0
   5 -12   3  144.72   11.73   0
   5  -3 -14   97.87    3.74   0
   6 -20   7    3.97   12.50   0
   6 -19   6   12.05   13.47   0
   6 -11  -2  134.83   10.76   0
   6  -9  -5   -3.23    8.60   0
   6  -8  -7   95.92    8.55   0
   7 -14  -3  220.05   13.37   0
   7 -13  -4   20.34   11.37   0
   7 -12  -6   32.29    9.01   0
   7 -11  -8    6.22    7.42   0
   7 -10 -10   27.99    8.54   0
   7  -9 -14    7.60    6.45   0
   8 -18  -4    2.02   11.93   0
   8 -17  -5   69.28   14.51   0
   8 -16  -7   48.53   11.72   0
   8 -15  -9  110.97   11.78   0
   8 -14 -11  105.18   11.48   0
 -14   4   3   37.71   18.36   0
 -14   5   1  152.27   22.86   0
 -14   6  -1   46.93   22.23   0
 -13   1   8  128.28   17.30   0
 -13   5   2  260.57   21.15   0
 -13   6   0  209.99   21.41   0
 -13   7  -2   47.64   20.23   0
 -12   2   7  -13.11   13.34   0
 -12   4   4   36.74   16.64   0
 -12   8  -4  -39.17   17.69   0
 -12   9  -7  329.49   25.94   0
 -11   0  10   52.42   10.11   0
 -11   3   6   79.35   12.29   0
 -11   6   1  -10.90   13.87   0
 -11   7  -1   15.43   15.55   0
 -11   9  -6    7.41   18.15   0
 -11  10  -9   74.19   21.01   0
 -10   6   1   43.13   13.25   0
 -10   7  -1   17.88   14.06   0
 -10   9  -6   20.67   16.76   0
 -10  10  -9  112.83   19.39   0
 -10  11 -14   34.75   20.97   0
 -10  11 -13   15.34   15.15   0
  -9   2   7  921.60   17.67   0
  -9   4   4  180.44   13.72   0
  -9   7  -1   -4.77   11.97   0
  -9   9  -6  937.86   25.95   0
  -9  10  -9    8.29   16.69   0
  -9  11 -16   14.48   19.52   0
  -9  11 -14   45.77   19.98   0
  -9  11 -13  364.86   23.01   0
  -8   1   8   19.40    7.06   0
  -8   5   2   22.60   10.14   0
  -8  10 -10  130.41   17.98   0
  -8  11 -19   77.66   20.95   0
  -8  11 -17    2.32   18.16   0
  -7 -11  20  105.05    7.34   0
  -7   9  -7    5.05   12.30   0
  -7  10 -11  115.41   16.60   0
  -7  11 -20   40.02   19.66   0
  -7  11 -19    3.68   18.70   0
  -7  11 -18   35.12   18.64   0
  -7  11 -17  185.80   20.06   0
  -6   3   4  949.45   13.81   0
  -6  10 -13  240.75   17.14   0
  -5 -14  21  338.53   13.11   0
  -5   1   6  821.14    9.51   0
  -5   8  -7    3.24   11.16   0
  -5   9 -10  610.01   18.36   0
  -5  10 -23   35.72   17.10   0
  -5  10 -22  -10.45   15.87   0
  -5  10 -16   93.07   14.67   0
  -5  10 -15   -2.49   13.54   0
  -4   7  -6  322.54   12.46   0
  -4   8  -9  902.20   19.07   0
  -4   9 -25   93.97   17.84   0
  -4   9 -13   -5.48   11.40   0
  -3 -15  20  103.01   12.20   0
  -3   7  -8    0.43    6.29   0
  -3   8 -26   -4.62   14.65   0
  -3   9 -22  100.62   14.52   0
  -3   9 -21    9.20   12.63   0
  -3   9 -20  611.47   20.23   0
  -3   9 -19  212.45   15.44   0
  -3   9 -18   10.55   12.21   0
  -3   9 -17   15.30   11.91   0
  -2 -22  23   37.51   14.48   0
  -2 -15  19  129.98   12.56   0
  -2 -10  15   26.57    8.15   0
  -2   6  -8   85.39    8.61   0
  -2   7 -26   18.43   15.66   0
  -2   7 -11   47.23    8.77   0
  -2   8 -23   51.56   12.78   0
  -2   8 -22   65.67   12.47   0
  -2   8 -21   18.66   13.01   0
  -2   8 -17   59.47   11.23   0
  -2   8 -16   74.78   10.87   0
  -1 -20  21  167.56   16.90   0
  -1 -14  17  738.48   17.55   0
  -1   5  -8  212.71    8.30   0
  -1   6 -26   34.42   14.30   0
  -1   6 -11  868.57   14.19   0
  -1   7 -21   83.46   12.70   0
  -1   7 -17    3.20   10.41   0
  -1   7 -16  282.59   11.95   0
   0 -21  20    3.31   13.27   0
   0 -19  19  -11.74   11.64   0
   0 -16  17  585.01   17.92   0
   0 -12  14   -1.76    8.76   0
   0   5 -26   25.75   10.57   0
   0   6 -21   -5.69    8.18   0
   0   6 -20  487.72   14.01   0
   0   6 -19  111.75    9.67   0
   0   6 -18   20.20    8.02   0
   1 -18  17  450.23   18.22   0
   1 -15  15   18.70   12.37   0
   1 -14  14   62.26   10.88   0
   1   4 -24   13.52    9.20   0
   1   4 -13   13.41    5.77   0
   2 -16  14   22.36   11.53   0
   2  -3   0   47.04    6.44   0
   2   3 -21   33.63    6.70   0
   2   3 -16   10.69    4.70   0
   3 -19  14  507.28   20.00   0
   3 -16  12   41.20   11.99   0
   3  -7   3 2216.47   20.99   0
   3  -3  -3   57.15    4.82   0
   4 -19  12  264.73   17.51   0
   4 -15   9   76.34   12.45   0
   4 -14   8   89.02   12.10   0
   4 -11   5  359.97   13.67   0
   4 -10   4  239.93   12.55   0
   4  -5  -3   48.48    6.11   0
   4  -1 -21   84.94    4.62   0
   5 -18   9  109.44   14.01   0
   5 -17   8   60.58   13.41   0
   5 -16   7   56.73    9.34   0
   5 -11   2   17.89    9.25   0
   5 -10   1  299.89   12.60   0
   5  -8  -2    5.69    7.52   0
   5  -4 -10   19.54    4.63   0
   6 -18   6   62.19   14.10   0
   6 -17   5   16.38   12.66   0
   6 -16   4  385.70   17.20   0
   6 -15   3    5.65   11.40   0
   6 -14   2   -1.52   10.90   0
   6 -13   1  355.65   14.84   0
   6 -12   0   54.92    9.99   0
   6 -10  -3  398.36   13.01   0
   6  -7  -9   88.34    7.09   0
   7 -19   3   22.14   14.08   0
   7 -17   1    8.58   12.28   0
   7 -16   0   -0.67   11.47   0
   7 -15  -1  344.50   15.69   0
   7 -14  -2   76.23   11.63   0
   7 -11  -7  142.32    9.83   0
   7 -10  -9  132.87   10.07   0
   7  -9 -13  240.95    9.97   0
   8 -18  -3   10.76   12.39   0
   8 -16  -6  176.71   13.83   0
   8 -15  -7  153.96   13.76   0
   8 -14 -10    3.25   10.37   0
 -14   3   4    9.13   18.14   0
 -14   4   2   36.19   23.09   0
 -14   5   0   34.87   23.52   0
 -13   3   5   17.69   15.54   0
 -13   4   3   22.03   18.91   0
 -13   6  -1    1.19   17.20   0
 -13   7  -3   -1.36   19.08   0
 -12   8  -5  451.96   26.51   0
 -12   9  -8  -10.41   20.89   0
 -11   2   7    7.45   12.18   0
 -11   4   4   38.29   12.47   0
 -11   5   2   21.98   15.91   0
 -11   7  -2  271.44   19.51   0
 -11  10 -11   75.15   23.10   0
 -10  -1  11  564.78   13.44   0
 -10   2   7  322.73   14.32   0
 -10   4   4    4.61   10.98   0
 -10  10 -11   22.05   20.25   0
 -10  10 -10    0.80   17.50   0
  -9  -2  12  129.89    7.68   0
  -9   5   2  105.35   14.25   0
  -9   8  -4  110.38   15.88   0
  -9  10 -11   19.72   17.61   0
  -9  10 -10   44.72   16.86   0
  -8   9  -7   13.04   13.82   0
  -8  10 -11  167.78   18.41   0
  -7  -1  10   60.74    5.18   0
  -7   2   6  538.48   12.04   0
  -7   4   3  104.06    9.21   0
  -7   7  -3   30.31   11.15   0
  -6 -13  21   14.33    7.96   0
  -6   8  -6  186.12   11.03   0
  -6   9  -9    3.92    8.77   0
  -6  10 -23   -0.31   19.37   0
  -6  10 -22   -4.37   18.65   0
  -6  10 -15  553.39   21.56   0
  -5 -10  18   42.28    6.57   0
  -5   7  -5  487.62   15.49   0
  -5   9 -26   57.45   19.06   0
  -5   9 -25   49.63   19.12   0
  -5  10 -21   76.85   16.17   0
  -5  10 -20  194.26   18.50   0
  -5  10 -19   60.45   16.28   0
  -4 -18  23  117.53   13.71   0
  -4 -15  21 1043.90   20.10   0
  -4 -11  18   23.74    7.24   0
  -4   4   0 1513.74   16.04   0
  -4   5  -2   -2.71    7.58   0
  -4   6  -4    4.89    8.55   0
  -4   8 -27  -16.27   17.86   0
  -4   9 -24   61.84   16.71   0
  -4   9 -23   47.97   15.68   0
  -4   9 -14  372.74   16.73   0
  -3 -18  22   -2.78   10.55   0
  -3   7 -28   -1.90   16.16   0
  -3   8 -25  201.04   17.54   0
  -3   8 -13    8.14   10.19   0
  -3   8 -12   43.72    8.09   0
  -2 -18  21   -3.78   10.78   0
  -2 -11  16    6.05    7.21   0
  -2  -4   9   80.49    4.40   0
  -2   7 -25  191.63   17.40   0
  -2   7 -12   42.49    9.39   0
  -2   8 -20   58.56   11.80   0
  -2   8 -19  115.14   12.47   0
  -2   8 -18  703.21   18.12   0
  -1 -18  20  -12.67   11.23   0
  -1 -15  18  389.68   14.95   0
  -1  -9  13  524.70   12.82   0
  -1  -8  12  147.63    8.09   0
  -1  -7  11   40.76    7.68   0
  -1   6 -25    3.07   13.00   0
  -1   6 -12  287.05   11.92   0
  -1   7 -20  549.88   16.27   0
  -1   7 -19  202.50   12.27   0
  -1   7 -18   16.98    9.35   0
   0 -20  20  311.63   17.26   0
   0 -17  18  550.09   18.15   0
   0 -14  16   26.31   11.56   0
   0 -13  15  392.70   14.12   0
   0   5 -25   41.33   10.41   0
   0   5 -12   29.52    6.53   0
   1 -21  19   14.25   14.18   0
   1 -19  18  275.05   16.77   0
   1 -16  16   17.72   11.50   0
   2 -20  17   34.11   14.22   0
   2 -12  11   -1.79    9.96   0
   2 -11  10  181.07   11.96   0
   2 -10   9    5.01    9.64   0
   2  -9   8   20.86    9.18   0
   2   3 -20   48.37    6.62   0
   2   3 -18   23.38    5.58   0
   2   3 -17  262.80    7.65   0
   3 -20  15   41.33   14.67   0
   3 -17  13   17.19   12.83   0
   3 -12   9  370.60   14.72   0
   3 -11   8   63.80   11.09   0
   3  -6   2  592.25   11.97   0
   3  -4  -1  378.32    9.53   0
   4 -20  13   16.28   14.14   0
   4 -17  11  127.18   14.49   0
   4  -6  -1  204.50    8.70   0
   5 -14   6  186.19   13.02   0
   5 -13   5   10.35   10.17   0
   5  -9   0  185.87   10.88   0
   5  -7  -3  201.17   10.19   0
   5  -6  -5    1.42    5.95   0
   5  -5  -7   25.93    6.03   0
   6 -19   7   57.34   13.94   0
   6  -9  -4  119.73   10.24   0
   6  -8  -6  211.88   10.31   0
   7 -18   3   35.96   13.74   0
   7 -17   2   87.23   13.93   0
   7 -16   1  309.17   16.32   0
   7 -15   0  106.46   14.06   0
   7 -13  -3  564.68   16.76   0
   7 -11  -6   14.27    9.66   0
   7  -9 -12  167.47    8.91   0
   8 -18  -2   51.68   13.50   0
   8 -16  -5  191.95   14.07   0
   8 -15  -6    0.58   11.84   0
   8 -14  -9  299.18   13.84   0
   8 -14  -8   33.55   11.44   0
   8 -13 -11   14.27    9.59   0
 -14   2   5   -3.61   19.05   0
 -13   2   6  105.78   16.54   0
 -13   5   1    3.46   16.26   0
 -13   7  -4   28.14   20.55   0
 -12   3   5   -6.15   13.29   0
 -12   4   3  -16.10   16.75   0
 -12   6  -1   31.88   19.58   0
 -12   7  -3  236.57   22.07   0
 -12   8  -6    4.10   20.46   0
 -11  -3  13   73.44   10.04   0
 -11  -2  12  104.98   10.01   0
 -11   1   8    5.82   11.57   0
 -11   3   5   39.21   14.30   0
 -11   8  -5   81.31   18.63   0
 -11   9  -9  132.06   22.65   0
 -11   9  -8  122.24   22.01   0
 -10  -2  12   20.17    7.16   0
 -10   7  -2  430.92   20.24   0
 -10   8  -5   36.73   16.84   0
 -10   9  -8    1.23   17.50   0
 -10  10 -14   27.74   21.85   0
 -10  10 -12  186.97   23.21   0
  -9  -4  14    8.87    5.84   0
  -9  -3  13  109.64    6.91   0
  -9   1   8   23.53    9.18   0
  -9   3   5   90.81   12.18   0
  -9   6   0  385.89   17.25   0
  -9   8  -5    5.96   15.01   0
  -9   9  -8   17.84   16.44   0
  -9  10 -13   87.14   19.95   0
  -9  10 -12   59.40   18.85   0
  -8   0   9  115.75    8.18   0
  -8   8  -5   50.15   14.28   0
  -8   9  -8  310.57   19.07   0
  -8  10 -12  -12.14   16.22   0
  -7   5   1  136.92   11.21   0
  -7   6  -1   89.24   11.65   0
  -7   8  -6  590.91   19.57   0
  -7   9  -9   13.88   14.43   0
  -7  10 -21   66.10   21.74   0
  -7  10 -20   -1.84   18.02   0
  -7  10 -15  257.29   20.46   0
  -7  10 -14   49.74   16.36   0
  -7  10 -13  201.49   14.81   0
  -6   0   8    0.40    4.31   0
  -6   6  -2  116.89   11.52   0
  -6   8  -7  325.98   15.70   0
  -6   9 -10 1071.29   24.26   0
  -6  10 -20    4.00   16.70   0
  -6  10 -19   64.32   17.51   0
  -6  10 -18   -5.08   16.57   0
  -6  10 -16   20.44   16.04   0
  -5   8  -8  126.28   10.13   0
  -5   9 -24   29.76   18.60   0
  -5   9 -23   79.65   20.00   0
  -5   9 -13   21.02   12.71   0
  -4 -12  19  587.12   13.86   0
  -4   7  -7   72.10   11.38   0
  -4   8 -26  -14.24   17.04   0
  -4   8 -25   47.56   18.62   0
  -4   8 -10   97.93    9.33   0
  -4   9 -22   12.57   14.84   0
  -4   9 -21  101.02   16.28   0
  -4   9 -18  306.73   18.16   0
  -4   9 -17   12.27   13.32   0
  -4   9 -16  569.23   19.77   0
  -4   9 -15   61.76   10.02   0
  -3 -19  23   48.61   13.93   0
  -3 -16  21  333.14   15.16   0
  -3 -12  18   22.28    7.41   0
  -3   7 -27   -3.80   16.09   0
  -3   7  -9 1003.43   16.80   0
  -3   8 -24   11.18   14.09   0
  -3   8 -23  255.37   17.67   0
  -3   8 -14  534.59   16.79   0
  -2 -21  23   11.63   13.13   0
  -2 -19  22   32.11   13.79   0
  -2 -16  20   22.17   10.29   0
  -2 -12  17  115.81    9.43   0
  -2   5  -6 1226.68   15.36   0
  -2   7 -24   27.11   13.38   0
  -2   7 -13  495.29   14.66   0
  -1 -21  22   27.51   13.68   0
  -1 -16  19   68.95   12.41   0
  -1 -11  15  193.92   10.36   0
  -1 -10  14  257.11   10.44   0
  -1  -6  10  456.10    9.23   0
  -1   5 -27   42.87   15.12   0
  -1   6 -24  263.14   16.43   0
   0 -18  19  686.47   20.43   0
   0 -15  17    7.50   12.12   0
   0  -4   6  119.14    6.76   0
   0   4  -9  831.74   10.84   0
   0   5 -24   42.89   10.17   0
   0   5 -13  851.75   14.11   0
   1 -17  17  -10.36   11.55   0
   1 -11  12 1494.41   21.51   0
   1 -10  11  318.34   12.42   0
   1  -9  10   49.86    9.01   0
   1  -8   9 5167.26   32.23   0
   1  -4   4 1115.62   11.87   0
   1   4 -22   99.25   10.11   0
   1   4 -14   23.60    5.43   0
   2 -18  16   12.91   12.88   0
   2 -14  13  283.96   14.24   0
   2 -13  12  709.18   17.85   0
   2  -8   7 3232.97   26.51   0
   2   2 -24   91.45    8.98   0
   3 -19  15    9.00   13.45   0
   3 -18  14    3.06    9.52   0
   3 -15  12  161.09   13.56   0
   3 -13  10   58.35   10.92   0
   3 -10   7  225.43   10.12   0
   3  -9   6   96.43   10.69   0
   4 -19  13  111.41   14.65   0
   4 -18  12   35.12   13.50   0
   4 -13   8  221.67   13.90   0
   4  -8   2  304.02   11.59   0
   4  -2  -9  180.41    4.86   0
   5 -20  11   54.01   13.53   0
   5 -17   9  133.37   14.81   0
   5 -16   8  145.44   14.50   0
   5 -15   7   -5.61    7.89   0
   5 -12   4    3.04   10.32   0
   5 -11   3  240.30   12.89   0
   6 -18   7   27.83   13.62   0
   6 -17   6  228.16   15.99   0
   6 -15   4  165.53   14.20   0
   6 -14   3  620.38   18.35   0
   6 -13   2  170.89   12.88   0
   6 -10  -2   44.41    9.42   0
   6  -7  -8    5.47    6.39   0
   6  -6 -11   34.78    5.33   0
   7 -13  -2    5.73   11.55   0
   7 -12  -4   -8.98    9.19   0
   7 -10  -8  126.83    9.05   0
   7  -9 -11    9.23    7.30   0
   8 -18  -1   68.74   14.18   0
   8 -17  -2    2.24   13.60   0
   8 -16  -4    5.91   11.13   0
   8 -15  -5   62.72   13.10   0
   8 -14  -7   28.45   11.30   0
   8 -13 -10   60.22   10.72   0
 -14   3   3   -6.15   18.29   0
 -14   4   1   12.09   20.91   0
 -14   5  -1   10.41   21.64   0
 -13   1   7   36.30   17.26   0
 -13   3   4  121.38   17.68   0
 -13   4   2   14.64   17.58   0
 -13   5   0   47.76   19.21   0
 -13   6  -2  145.90   21.88   0
 -13   7  -5  250.39   26.16   0
 -12   0   9    7.13   12.95   0
 -12   2   6   -8.85   15.04   0
 -12   5   1   10.57   16.01   0
 -12   7  -4  177.32   21.67   0
 -12   8  -7   55.76   22.18   0
 -11   4   3   -4.12   13.09   0
 -11   5   1    7.28   16.37   0
 -11   6  -1   36.83   16.30   0
 -11   8  -6   29.38   18.40   0
 -11   9 -11   16.29   22.34   0
 -10  -3  13   38.35    7.50   0
 -10   1   8   10.56    8.93   0
 -10   3   5  271.13   14.24   0
 -10   7  -3   48.24   16.08   0
 -10   9 -10  321.81   22.93   0
 -10   9  -9   23.75   18.44   0
  -9   7  -3   53.97   14.84   0
  -9   8  -6   46.69   15.78   0
  -9   9  -9   86.45   18.36   0
  -9  10 -16   38.58   21.17   0
  -9  10 -15  202.73   23.31   0
  -9  10 -14   33.70   18.69   0
  -8   2   6   51.11    9.54   0
  -8   4   3    4.71    9.44   0
  -8   5   1   19.59   10.96   0
  -8   6  -1  127.24   13.37   0
  -8   7  -3   17.55   12.27   0
  -8   8  -6   27.54   14.42   0
  -8   9  -9   82.15   16.62   0
  -8  10 -19   62.27   22.23   0
  -8  10 -18  103.67   22.65   0
  -8  10 -17    9.36   19.96   0
  -8  10 -16   10.41   19.67   0
  -8  10 -15    8.71   17.97   0
  -8  10 -14   93.21   14.79   0
  -7  -2  11   63.38    5.03   0
  -7   3   4  184.88   11.22   0
  -7   7  -4  111.98   13.30   0
  -7   9 -10  102.15   16.47   0
  -7  10 -18   -1.17   17.75   0
  -7  10 -17   21.66   17.76   0
  -7  10 -16    4.23   16.18   0
  -6   9 -23   18.98   19.97   0
  -6   9 -11   60.51   14.04   0
  -5 -15  22   10.54    9.09   0
  -5 -11  19   20.06    6.49   0
  -5   9 -22    7.74   16.18   0
  -5   9 -21   32.73   16.46   0
  -5   9 -15  147.58   15.48   0
  -5   9 -14   11.16   13.55   0
  -4 -16  22   50.57   11.24   0
  -4   6  -5   47.94   10.19   0
  -4   7 -27   17.31   18.98   0
  -4   8 -24   11.66   16.32   0
  -4   8 -11  114.17   12.61   0
  -3 -17  22  211.58   14.52   0
  -3 -13  19  493.96   14.46   0
  -3   3   0 2828.42   18.23   0
  -3   4  -2  954.03   13.27   0
  -3   5  -4    9.48    5.49   0
  -3   6 -28   24.88   18.05   0
  -3   7 -26   -7.03   15.04   0
  -3   7 -25   -2.86   16.29   0
  -3   7 -10   19.44   10.56   0
  -3   8 -22   30.95   13.29   0
  -3   8 -21   55.42   13.59   0
  -3   8 -20    0.13   12.66   0
  -3   8 -19   18.35   14.37   0
  -3   8 -17   75.20   12.64   0
  -3   8 -16 1293.43   24.07   0
  -2 -17  21   48.28   12.85   0
  -2 -13  18  106.08    9.98   0
  -2   6 -26   32.50   14.64   0
  -2   7 -23  371.05   17.55   0
  -2   7 -22   57.50   14.39   0
  -2   7 -14  741.63   17.17   0
  -1 -19  21   36.13   12.33   0
  -1 -12  16   25.76    8.71   0
  -1  -5   9   23.91    5.94   0
  -1   4  -6 1735.11   15.23   0
  -1   5 -26  268.30   17.47   0
  -1   6 -23  303.81   15.28   0
  -1   6 -13 3192.87   26.87   0
   0 -19  20   98.71   14.21   0
   0 -16  18   49.13   13.66   0
   0   4 -26  261.59   14.67   0
   0   5 -23   29.64    9.64   0
   0   5 -14   79.71    8.82   0
   1 -20  19   27.61   12.98   0
   1 -18  18  158.87   14.70   0
   1 -14  15    8.61   10.29   0
   1 -13  14  437.22   15.15   0
   1  -7   8  108.46    8.27   0
   1   3 -25   75.94   11.35   0
   1   4 -20   62.72    8.62   0
   1   4 -15  223.33    7.90   0
   2 -19  17   24.11   13.82   0
   2 -15  14  149.09   13.04   0
   2  -7   6  228.37    9.90   0
   2   2 -23   96.12    9.19   0
   3 -16  13  501.76   18.08   0
   3   1 -16   23.60    3.92   0
   4 -20  14  342.52   19.68   0
   4 -16  11  257.30   15.64   0
   4 -15  10  363.17   16.34   0
   4 -11   6  293.16   13.50   0
   4 -10   5 1183.63   20.18   0
   4  -7   1 1309.67   17.66   0
   5 -19  11   12.32   13.64   0
   5 -10   2  272.20   12.76   0
   5  -4  -9  237.39    6.98   0
   6 -19   8  102.30   12.29   0
   6 -12   1 1037.89   20.30   0
   6 -11   0    6.08    9.62   0
   7 -19   5   45.18   14.80   0
   7 -18   4  193.45   16.25   0
   7 -17   3  353.70   17.81   0
   7 -16   2  368.06   17.27   0
   7 -15   1   -6.83   11.60   0
   7 -14   0  -13.61   11.92   0
   7 -12  -3   76.97   12.20   0
   7 -11  -5    7.28    8.66   0
   7 -10  -7  242.16   11.72   0
   7  -9 -10  236.18   10.21   0
   8 -18   0    6.10   12.44   0
   8 -16  -3   14.14   11.50   0
   8 -15  -4    1.53   12.11   0
   8 -14  -6    2.70   11.31   0
   8 -13  -9   -3.29    8.55   0
   8 -13  -8   -0.18   10.17   0
   8 -12 -12   -4.44    7.59   0
 -14   2   4  -15.35   18.11   0
 -14   3   2   33.91   22.31   0
 -14   4   0   -4.44   21.33   0
 -13   0   8  144.76   18.52   0
 -13   2   5   26.33   16.21   0
 -13   5  -1   26.83   19.38   0
 -13   6  -3  194.64   22.53   0
 -12  -1  10    9.62   13.13   0
 -12   3   4   19.71   14.87   0
 -12   4   2   81.07   19.13   0
 -12   7  -5   20.69   19.56   0
 -12   8  -8    9.52   16.05   0
 -11   0   9   29.28   11.42   0
 -11   2   6   14.03   13.49   0
 -11   7  -4   22.27   17.54   0
 -11   8  -8  228.25   23.01   0
 -10  -4  14  189.70    8.78   0
 -10   0   9  159.20   11.55   0
 -10   6  -1    6.02   14.30   0
 -10   7  -4  217.85   18.74   0
 -10   8  -7  201.65   20.46   0
 -10   9 -11  317.36   24.99   0
  -9   0   9   92.66    8.98   0
  -9   5   1   29.68   12.31   0
  -9   6  -1  110.06   14.78   0
  -9   9 -11  362.99   23.20   0
  -9   9 -10   15.12   16.55   0
  -8   9 -11  -12.37   16.94   0
  -8   9 -10   20.17   11.58   0
  -7   1   7  639.58   11.91   0
  -7   6  -2  494.00   16.49   0
  -7   8  -7   -4.85    9.25   0
  -7   9 -21  246.72   23.90   0
  -6   8  -8    9.21    8.82   0
  -6   9 -22   14.80   19.32   0
  -6   9 -21   43.73   18.88   0
  -6   9 -20    2.37   16.30   0
  -6   9 -14   98.03   16.37   0
  -5 -12  20   59.59    8.65   0
  -5   2   4  705.29   10.64   0
  -5   6  -4  475.84   14.66   0
  -5   8 -25   80.78   19.06   0
  -5   8 -24   -3.51   18.23   0
  -5   8 -10  125.21   13.47   0
  -5   9 -20  -12.26   14.58   0
  -5   9 -19   83.42   16.92   0
  -5   9 -18  137.48   17.30   0
  -5   9 -17   -4.70   14.50   0
  -5   9 -16  243.44   17.56   0
  -4 -17  23   16.69   11.27   0
  -4 -13  20   -1.04    8.31   0
  -4   2   3  182.02    6.18   0
  -4   7 -26  -16.61   17.47   0
  -4   8 -23  291.87   20.25   0
  -4   8 -22    7.11   14.31   0
  -4   8 -13  -10.88   11.50   0
  -4   8 -12    8.44   11.02   0
  -3 -14  20  356.02   14.36   0
  -3   6 -27  271.81   20.57   0
  -3   6  -7   17.08    9.37   0
  -3   7 -24    8.74   14.52   0
  -3   7 -11 1007.63   19.37   0
  -3   8 -18   94.69   12.93   0
  -2 -14  19  160.13   11.11   0
  -2   6 -25   44.55   14.06   0
  -2   6 -10  311.87   11.51   0
  -2   7 -21  107.57   13.32   0
  -2   7 -20  124.11   13.27   0
  -2   7 -19   -3.03   12.38   0
  -2   7 -17    1.04   11.89   0
  -2   7 -16  620.78   17.04   0
  -1 -17  20    3.07   11.04   0
  -1 -14  18   10.86   11.45   0
  -1 -13  17  214.53   11.95   0
  -1   5 -25    2.81   13.25   0
  -1   6 -22  129.06   12.64   0
  -1   6 -21   76.81   12.98   0
  -1   6 -15    4.76    9.77   0
  -1   6 -14  168.64   10.29   0
   0 -12  15    7.96   10.89   0
   0 -11  14  102.28   10.16   0
   0 -10  13  721.79   15.29   0
   0  -9  12  148.93    9.53   0
   0  -8  11 1041.18   15.65   0
   0   4 -25    4.21   12.07   0
   0   5 -21   49.62    9.30   0
   0   5 -20  104.47   11.12   0
   1 -19  19   77.94   15.57   0
   1 -15  16   76.41   12.17   0
   1  -6   7 1107.70   14.66   0
   1   3 -24  315.08   13.30   0
   1   4 -19  499.53   12.76   0
   1   4 -18  443.80   11.81   0
   1   4 -17   41.85    7.49   0
   2 -20  18  661.44   22.76   0
   2 -17  16   -7.07   12.36   0
   2  -6   5  507.01   11.68   0
   3 -18  15    5.64   13.15   0
   3 -17  14   23.62    9.87   0
   3  -7   4 1131.72   16.55   0
   4 -18  13   75.98   14.71   0
   4 -17  12  345.17   17.24   0
   4  -9   4   91.96   10.89   0
   4  -5  -2   31.03    6.29   0
   5 -17  10  485.91   19.10   0
   5 -15   8 1217.79   24.53   0
   5 -14   7  209.58   14.23   0
   5 -13   6  850.71   20.16   0
   5 -12   5    8.74   10.59   0
   5  -9   1    4.69    9.25   0
   5  -7  -2  158.51   10.00   0
   6 -19   9   31.25   13.63   0
   6 -18   8    6.10   13.77   0
   6 -17   7   15.72   13.54   0
   6 -16   6  486.98   18.88   0
   6 -14   4  710.97   19.57   0
   6 -13   3  490.37   16.90   0
   6 -10  -1    5.05   10.61   0
   6  -9  -3  100.00    9.49   0
   6  -7  -7 1439.84   17.57   0
   6  -6 -10    6.80    5.32   0
   7 -18   5   56.31   13.73   0
   7 -17   4  235.51   16.12   0
   7 -16   3    5.64   14.13   0
   7 -13  -1   68.49   11.53   0
   7 -11  -4   -1.20   10.37   0
   7  -9  -9  388.52   12.03   0
   7  -8 -13   -2.83    6.31   0
   8 -17  -1   14.19   12.79   0
   8 -16  -2    7.31   11.80   0
   8 -14  -5   33.74   12.16   0
   8 -13  -7  130.92   12.50   0
   8 -12 -11   -3.88    8.77   0
   8 -12 -10  176.09   11.67   0
   9 -18  -7   76.25   13.96   0
   9 -18  -6   81.12   16.12   0
 -14   1   5   31.36   21.25   0
 -13   1   6   63.70   18.70   0
 -13   3   3   -2.77   16.57   0
 -13   4   1  -10.32   17.96   0
 -13   5  -2   21.55   20.42   0
 -13   6  -4  -11.48   19.44   0
 -12   1   7    4.82   12.55   0
 -12   7  -7  121.84   22.12   0
 -12   7  -6   -4.08   20.02   0
 -11  -1  10   92.51   11.65   0
 -11   3   4   42.26   13.48   0
 -11   5   0  813.74   25.25   0
 -11   7  -5   10.58   17.84   0
 -11   8 -10   -3.84   19.89   0
 -11   8  -9   49.82   21.45   0
 -10   2   6   14.03   10.21   0
 -10   6  -2    2.74   14.88   0
 -10   8  -8  215.20   21.84   0
 -10   9 -13    0.11   14.44   0
  -9   2   6  252.68   12.19   0
  -9   7  -4  728.34   22.86   0
  -9   8  -8    4.14   16.88   0
  -9   8  -7   31.92   11.62   0
  -9   9 -16   10.84   21.68   0
  -9   9 -12   17.10   17.55   0
  -8   3   4    7.24    9.01   0
  -8   6  -2  293.56   16.00   0
  -8   8  -8   34.65   15.50   0
  -8   9 -19  226.01   24.88   0
  -8   9 -18  -16.64   20.31   0
  -8   9 -17  264.00   23.90   0
  -8   9 -15   15.17   17.76   0
  -8   9 -12  241.01   20.46   0
  -7   5   0  128.62   11.47   0
  -7   7  -5   11.62   12.34   0
  -7   8  -8   46.03   14.44   0
  -7   9 -20   33.52   20.39   0
  -7   9 -18   41.59   19.65   0
  -7   9 -17  -14.43   16.89   0
  -7   9 -16   34.43   17.73   0
  -7   9 -13    1.13   15.89   0
  -6   3   3 1026.31   15.38   0
  -6   5  -1   20.78    9.59   0
  -6   6  -3  169.50   12.13   0
  -6   7  -6   74.19   12.72   0
  -6   8 -23   47.29   22.13   0
  -6   8  -9  126.06   13.81   0
  -6   9 -19   66.89   17.28   0
  -6   9 -17   74.40   17.43   0
  -6   9 -16   -3.29   15.99   0
  -6   9 -15  103.53   16.20   0
  -5   5  -2  127.48   10.58   0
  -5   8 -23   -4.11   17.72   0
  -5   8 -22   25.31   19.02   0
  -5   8 -11    6.20   12.44   0
  -4 -14  21  122.80   11.03   0
  -4   4  -1  598.07   12.06   0
  -4   6 -27  282.14   24.25   0
  -4   7 -25    5.22   17.23   0
  -4   8 -21  193.57   17.98   0
  -4   8 -19   25.50   13.47   0
  -3 -18  23   20.10   12.87   0
  -3 -15  21  155.05   12.75   0
  -3   6 -26   55.40   17.21   0
  -3   7 -23  197.61   17.17   0
  -3   7 -12   90.74   11.63   0
  -2 -21  24   39.84   16.09   0
  -2 -18  22   43.23   11.96   0
  -2 -15  20  236.71   14.02   0
  -2   3  -2   57.06    7.37   0
  -2   5  -7   67.34    8.19   0
  -2   7 -18   77.88   11.89   0
  -1 -21  23   18.83   15.25   0
  -1 -18  21    0.17   11.64   0
  -1 -15  19   82.62   12.99   0
  -1   3  -4  957.02   10.89   0
  -1   5 -24   12.14   13.35   0
  -1   5 -10   13.96    7.04   0
  -1   6 -19    8.21    9.81   0
  -1   6 -18  119.77   11.21   0
  -1   6 -17   19.61    9.35   0
  -1   6 -16   38.14    9.28   0
   0 -20  21   66.68   14.45   0
   0 -18  20  154.51   16.13   0
   0 -13  16  362.77   14.21   0
   0  -7  10   20.07    6.91   0
   0   4 -24  164.56   13.95   0
   0   4 -10  203.27    7.35   0
   0   5 -19   18.13    8.56   0
   0   5 -17   24.60    8.09   0
   0   5 -16   42.14    7.86   0
   1 -20  20  662.96   23.47   0
   1 -16  17   29.98   11.94   0
   1   3 -23    0.07    9.21   0
   2 -18  17   14.93   13.42   0
   2 -13  13   29.42   10.87   0
   2 -12  12   40.39   10.75   0
   2 -11  11   14.35   10.21   0
   2 -10  10  937.22   18.25   0
   2   2 -22  125.24    8.84   0
   3 -19  16   26.42   14.63   0
   3 -15  13   -1.51   11.45   0
   3 -13  11  465.49   16.27   0
   3 -12  10   17.53   10.68   0
   3 -11   9   91.81   11.53   0
   3 -10   8   53.19   10.87   0
   4 -19  14   17.77   13.98   0
   4 -15  11  526.73   18.19   0
   4 -13   9  212.76   14.03   0
   4 -12   8  494.82   16.57   0
   4  -8   3 2068.30   23.24   0
   4  -6   0 2328.00   21.16   0
   4  -3  -6    2.00    4.57   0
   5 -19  12    0.03   14.23   0
   5 -18  11   -1.55   13.33   0
   5 -11   4  295.73   13.72   0
   5  -8   0  249.91   11.33   0
   7 -19   6  107.84   14.74   0
   7 -15   2  145.95   13.84   0
   7 -14   1  112.71   12.89   0
   7 -12  -2   31.21   10.32   0
   7 -10  -6  204.97   10.58   0
   7  -9  -8    4.22    8.20   0
   8 -18   1   88.82   14.88   0
   8 -17   0   48.57   13.31   0
   8 -15  -3  409.67   16.93   0
   8 -14  -4   40.38   12.56   0
   8 -13  -6    7.09   11.16   0
   8 -12  -9  209.23   12.31   0
   9 -18  -5   25.73   13.66   0
   9 -17  -7    0.89   13.57   0
 -14   2   3   47.68   20.61   0
 -14   3   1   25.79   21.61   0
 -13   2   4   69.98   17.32   0
 -13   3   2   18.66   17.89   0
 -13   4   0   91.24   20.29   0
 -13   5  -3   51.70   21.67   0
 -12   2   5   13.64   14.17   0
 -12   3   3   12.75   15.28   0
 -12   4   1   11.91   16.33   0
 -12   5  -1   12.36   16.02   0
 -12   6  -4   23.91   19.21   0
 -12   7  -8  120.16   24.57   0
 -11   1   7    2.31   10.91   0
 -11   7  -7   31.73   18.44   0
 -11   7  -6   85.30   19.35   0
 -11   8 -11  268.33   26.48   0
 -10   4   2  323.28   16.96   0
 -10   7  -6   54.03   17.30   0
 -10   8 -10  191.22   21.94   0
 -10   8  -9   71.97   18.83   0
  -9   3   4   39.09   10.81   0
  -9   4   2   38.85   11.96   0
  -9   7  -5  -17.19   15.12   0
  -9   8  -9  362.43   21.79   0
  -8   4   2    1.51   10.11   0
  -8   7  -5  278.52   17.55   0
  -8   9 -16    5.39   13.97   0
  -7   6  -3   -7.66   11.54   0
  -7   7  -6  514.55   18.96   0
  -7   8 -10 2235.48   35.21   0
  -7   8  -9   19.68   14.34   0
  -6   8 -11   37.70   14.59   0
  -5   3   2  220.88    8.67   0
  -5   7 -25    8.39   19.33   0
  -5   7  -8  129.93   13.27   0
  -5   8 -21  207.68   19.76   0
  -5   8 -20   -9.87   16.17   0
  -5   8 -13  493.35   19.31   0
  -4   6 -26   23.58   19.30   0
  -4   7 -24    3.21   16.45   0
  -4   7 -10  369.34   15.30   0
  -4   8 -17   -0.42   13.45   0
  -4   8 -16  759.69   21.53   0
  -3   6 -25    3.11   15.48   0
  -3   6  -8   75.48   10.37   0
  -3   7 -22  163.03   16.56   0
  -3   7 -21  197.72   16.56   0
  -3   7 -13  323.75   14.66   0
  -2   6 -23  239.08   15.95   0
  -2   6 -11   37.43    9.25   0
  -1 -19  22   55.35   13.26   0
  -1   4  -7 1671.07   15.75   0
   0 -15  18  761.08   19.55   0
   0 -14  17  622.18   17.47   0
   0  -6   9   20.78    6.37   0
   0  -3   5  557.08    8.64   0
   0   3  -7  106.92    5.55   0
   1 -17  18   29.33   12.20   0
   1 -12  14   21.96   10.11   0
   1 -11  13  379.07   13.83   0
   1  -5   6  875.56   12.81   0
   1  -3   3  456.44    7.62   0
   2 -19  18   12.06   13.38   0
   2 -15  15  108.04   13.16   0
   2 -14  14    2.00   10.42   0
   2  -9   9 2463.66   25.48   0
   2  -8   8    8.18    8.73   0
   2  -5   4  368.88   10.42   0
   3 -20  17   80.69   16.09   0
   3 -17  15   25.37   13.30   0
   3 -16  14  308.02   16.15   0
   3  -9   7 2092.08   24.38   0
   3  -6   3   94.28    8.44   0
   4 -17  13    0.80   13.10   0
   4 -10   6  540.31   15.93   0
   5 -16  10   42.11   13.06   0
   5 -14   8   59.54   12.64   0
   5 -10   3  596.11   15.76   0
   6 -19  10   31.56   14.92   0
   6 -18   9    6.46   14.02   0
   6 -17   8  364.95   18.41   0
   6 -15   6  257.50   15.60   0
   6 -14   5    2.55   11.37   0
   6 -13   4   10.89   10.99   0
   6 -11   1    8.41    9.54   0
   6  -9  -2    3.59    8.61   0
   6  -8  -4  386.94   11.85   0
   7 -18   6  -10.72   13.78   0
   7 -17   5   -6.57   13.11   0
   7 -16   4  444.66   18.82   0
   7 -15   3   82.34   13.04   0
   7 -13   0  155.61   12.95   0
   7 -11  -3  689.60   16.94   0
   7 -10  -5  255.02   11.62   0
   8 -18   2  166.41   16.30   0
   8 -17   1  552.39   20.36   0
   8 -15  -2   20.84   11.52   0
   8 -12  -8    7.40    8.58   0
   9 -18  -4   60.95   14.39   0
   9 -17  -6   12.77   12.58   0
  -6   7  -7    9.44    8.69   0
   5 -13   7  547.43   15.81   0
 -10  13  -7  301.29   12.96   0
 -10  15 -13  285.48   17.69   0
  -9  13 -13  268.07   17.42   0
  -9  14 -15  230.37   18.88   0
  -9  15 -17  144.84   18.10   0
  -9  17 -20   -1.36   17.54   0
  -9  18 -21   -3.38   21.56   0
  -8   9  -7   -3.49    9.03   0
  -8   9   6    6.76    6.72   0
  -8  10 -10  135.72   13.72   0
  -8  10   8   58.18   10.14   0
  -8  12 -15   -2.73   13.70   0
  -8  15 -20  101.76   19.21   0
  -7   7  -5    0.20    7.43   0
  -7   7   5  107.99    6.04   0
  -7   9 -12   94.40   13.16   0
  -7  10 -14   52.90   13.70   0
  -7  11 -16   51.69   14.84   0
  -7  11  12  123.60   18.00   0
  -7  12 -18  369.99   21.02   0
  -7  14 -21    7.19   17.76   0
  -6   7 -10 1165.51   22.82   0
  -6   7   9  100.10   10.41   0
  -6   9 -15  124.37   15.52   0
  -6   9  12  -11.15   14.20   0
  -6  10 -17  234.62   18.44   0
  -6  10  13   41.05   17.38   0
  -6  12  14  162.32   19.93   0
  -6  14 -23   51.25   20.46   0
  -5   6 -11   36.96   11.82   0
  -5   7  11   39.86   12.49   0
  -5  10 -19   42.50   16.46   0
  -5  10  14   15.31   17.24   0
  -5  11 -21  127.52   19.61   0
  -5  14 -25   14.06   20.19   0
  -4   4   8  106.79   10.72   0
  -4   5 -11   93.70   12.80   0
  -4   7 -16  111.18   16.13   0
  -4   8 -18   23.35   11.71   0
  -4  10 -21    0.96   17.54   0
  -4  10  15   41.84   18.45   0
  -4  12 -24   15.43   19.83   0
  -3   3  -8   13.32    9.43   0
  -3   4 -11    2.57   11.93   0
  -3   4  10  132.16   12.47   0
  -3   6 -16  672.39   21.67   0
  -3   7 -18  261.69   15.64   0
  -3   7  14  365.31   20.53   0
  -3  11 -24    4.88   19.48   0
  -2   2   7   18.22    7.84   0
  -2   8 -21   -4.90   16.40   0
  -1   1   5  -10.99    7.59   0
  -1   4  12   44.38   13.94   0
  -1   5  13   71.99   15.12   0
  -1   6 -19   13.10   16.22   0
  -1   7  15   19.77   18.44   0
  -1   9 -24  -11.33   13.04   0
  -1  10 -25   -0.64   18.28   0
   0   1   7  166.68   10.81   0
   0   3  11   61.18   14.12   0
   0   7 -22  255.32   17.46   0
   0   7  15  102.29   19.45   0
   0   9 -25   80.13   15.08   0
   0  10 -26   85.92   21.40   0
   1   0   4  369.67   10.06   0
   1   3 -15   76.28   13.83   0
   1   4 -17   38.26   13.92   0
   1   5 -19  163.37   17.64   0
   1   6 -21  161.56   18.40   0
   1   8 -24  212.70   21.17   0
   1  10 -27    6.15   20.74   0
   1  11 -28  120.70   21.97   0
   2   0   5  132.34    8.75   0
   2   2  10  189.65   15.22   0
   2   3 -16    8.00   13.11   0
   2   4 -18   15.80   14.70   0
   2   8 -25   -3.56   13.03   0
   2   9 -26  104.40   19.62   0
   3   0   5   14.24    7.76   0
   3   1   8   20.11   11.10   0
   3   2 -14  491.18   16.76   0
   3   3  11   82.86   14.86   0
   3   5  13   42.50   17.08   0
   3   6 -22   41.48   16.32   0
   3   7 -24    1.68   12.57   0
   3   8 -25   17.62   17.03   0
   3  10 -28   78.18   21.43   0
   4   2   9   33.31   12.57   0
   4   4 -19  270.66   17.31   0
   4   7 -24  113.31   18.28   0
   4  10 -28  165.74   20.97   0
   5   3  10   14.97   15.78   0
   5   4  11   17.99   15.63   0
   5   5 -21   69.74   14.39   0
   5   5  12  300.64   21.45   0
   5   7 -24   17.31   16.24   0
   5   9 -27   -3.37   17.67   0
   6   1   5  151.43   11.72   0
   6   2 -14  249.65   12.25   0
   6   2   7  546.55   17.31   0
   6   4  10  124.35   16.53   0
   6   5  11    0.69   15.97   0
   6   7 -24   19.97   15.26   0
   6   9 -27  158.52   20.12   0
   7   1   3  109.18    9.45   0
   7   2 -13  102.91   10.36   0
   7   3 -16  376.83   14.26   0
   7   4 -18  418.81   17.64   0
   7   5 -20  391.16   18.64   0
   7   6 -22   36.00   14.38   0
   7   8 -25  304.78   22.05   0
   7  10 -28   -7.51   18.34   0
   8   4   7  143.90   16.53   0
   8   5   8  125.21   15.98   0
   8   6   9   27.93   16.76   0
   8   7 -23    8.70   13.91   0
   8   9 -26   14.40   16.90   0
   9   2   0   51.97    7.78   0
   9   3 -13  102.46    8.43   0
   9   4 -16  216.93   11.05   0
   9   4   5  215.48   15.82   0
   9   7 -22    2.42   14.37   0
   9   8 -24    6.36   14.43   0
   9  10 -27   12.63   17.50   0
  10   4   2   15.73   10.74   0
  10   5   4  294.07   17.30   0
  10   6 -19    3.71    7.46   0
  10   6   5    9.06   15.29   0
 -10  14 -10   15.03   12.36   0
 -10  15 -12   78.48   14.62   0
  -9  10   3   22.15    4.01   0
  -9  11  -7   32.24   10.67   0
  -9  11   6   -2.27    6.69   0
  -9  12   8   32.03   10.26   0
  -9  16 -18   14.51   16.57   0
  -8   9  -6  280.55   12.09   0
  -8  11  10   90.01   14.18   0
  -8  12  11   -0.43   12.94   0
  -8  13 -16   73.96   18.01   0
  -8  13  12  160.88   18.18   0
  -8  14 -18   16.78   16.28   0
  -8  17 -22   22.77   20.12   0
  -7   9 -11  610.25   19.59   0
  -7   9  10  243.86   13.68   0
  -7  12  13   14.82   16.74   0
  -7  13  14  435.77   25.91   0
  -7  15 -22    3.02   18.50   0
  -7  16 -23   29.00   20.65   0
  -6   6  -6 1141.13   17.35   0
  -6   6   7   14.83    6.29   0
  -6   8  11   56.56   12.56   0
  -6  11 -18    1.11   15.92   0
  -6  11  14   47.06   17.89   0
  -6  13 -21   58.99   20.36   0
  -5   4   4   23.84    3.95   0
  -5   5   8  334.02   11.52   0
  -5   7 -13   52.39   13.34   0
  -5   8 -15  110.86   15.93   0
  -5   9 -17   -6.09   15.26   0
  -5  13 -23  534.90   26.80   0
  -4   6 -13  106.80   14.18   0
  -4   7  13  583.54   21.33   0
  -4   8 -17   -6.40   14.54   0
  -4   8  14  430.00   21.47   0
  -4   9 -19   15.94   16.84   0
  -4   9  15   48.40   18.66   0
  -4  13 -25  367.80   25.36   0
  -4  14 -26    3.68   21.04   0
  -3   3   8  951.93   16.17   0
  -3   5  12  133.34   14.77   0
  -3   6  13  201.53   13.97   0
  -3   7 -17  126.37   16.35   0
  -3   8 -19   20.13   16.38   0
  -3  10 -22  296.20   22.20   0
  -3  12 -25  447.23   26.81   0
  -2   3  10   65.86   12.37   0
  -2   5 -15   53.45   14.44   0
  -2   5  13   13.20   14.11   0
  -2   6  14   29.37   16.08   0
  -2   7 -19   -3.10   15.09   0
  -2   9 -22   22.88   17.96   0
  -2  11 -25   55.45   20.81   0
  -1   1   6  367.37   10.67   0
  -1   2   9  226.07   13.03   0
  -1   3 -12  661.93   18.85   0
  -1   7 -20  548.80   23.34   0
  -1   8 -22    9.46   13.07   0
  -1  11 -26   13.47   19.98   0
   0   4  13  366.99   19.68   0
   0   5  14   30.43   17.05   0
   0   6  15  152.72   20.28   0
   0   8 -23   70.58   14.49   0
   0   9 -24  100.76   19.06   0
   0  11 -27  180.18   23.46   0
   1   1   8   79.26   11.29   0
   1   2 -12  219.46   14.42   0
   1   5  14  456.93   23.51   0
   1   7 -22   10.22   17.26   0
   2   4  13   21.99   16.39   0
   2   5  14  223.12   20.85   0
   2   6 -21  141.39   17.72   0
   2   7 -23   25.16   12.89   0
   2  10 -27    7.05   20.10   0
   3   3 -16    6.94   12.43   0
   3   4 -18  136.95   15.65   0
   3   5 -20  180.45   17.38   0
   3   7 -23  258.63   20.07   0
   4   0  -7   12.13    7.05   0
   4   0   5  450.77   11.98   0
   4   1 -11   85.04    9.95   0
   4   3 -16  148.71   13.49   0
   4   4  12 1202.68   29.53   0
   4   5 -20   12.46   13.67   0
   4   5  13   44.07   17.83   0
   4   6 -22  104.42   17.10   0
   4   8 -25    8.52   17.58   0
   5   1 -11   56.79    8.33   0
   5   1   7   80.15   11.46   0
   5   2 -14   23.69   10.27   0
   5   6 -22   44.20   15.14   0
   5   8 -25    1.08   16.28   0
   5  10 -28   18.48   18.11   0
   6   0   2   -7.58    7.13   0
   6   3 -16   16.06   10.66   0
   6   5 -20  375.13   18.27   0
   6   6 -22   50.86   14.58   0
   6   8 -25  241.94   19.50   0
   6  10 -28   26.74   17.51   0
   6  11 -29    7.18   17.28   0
   7   1  -9   26.98    5.66   0
   7   3   8   16.70   14.89   0
   7   4   9   26.14   14.22   0
   7   5  10   90.52   17.37   0
   7   7 -23  260.22   19.84   0
   7   9 -26    5.15   16.85   0
   8   2 -11  252.24    8.97   0
   8   2   4  139.32   12.30   0
   8   3   6   92.76   14.07   0
   8   4 -17    2.04    9.33   0
   8   5 -19   33.44   11.06   0
   8   6 -21   42.71   12.98   0
   8   8 -24   55.50   17.43   0
   8  10 -27   31.21   18.34   0
   9   5   7   -6.38   15.98   0
   9   6 -20    0.29   10.40   0
   9   6   8   -7.27   17.13   0
   9   9 -25   -8.53   15.38   0
  10   3   0  359.40   11.64   0
  10   4 -13   -7.49    6.05   0
  10   5 -16  -11.93    7.16   0
 -10  13  -6   50.31    9.45   0
  -9  13 -12  101.15   14.61   0
  -9  14 -14    3.98   14.92   0
  -9  15 -16   18.29   14.59   0
  -9  17 -19   77.08   18.70   0
  -8   9   7   -1.18    7.45   0
  -8  10  -9  111.04   12.67   0
  -8  10   9  185.63   13.04   0
  -8  15 -19  288.50   21.20   0
  -8  16 -20  -19.65   20.45   0
  -8  18 -23   -3.68   20.96   0
  -7   7  -4   86.44    7.41   0
  -7   8  -8   57.65   11.06   0
  -7   8   9    9.22   10.67   0
  -7  10 -13  190.08   15.07   0
  -7  11 -15  257.56   17.52   0
  -7  11  13   22.19   17.94   0
  -7  12 -17   -4.85   15.72   0
  -7  12  14   17.07   21.33   0
  -7  14 -20    0.65   17.24   0
  -6   6   8  411.23   12.54   0
  -6   7  -9   -6.83   12.42   0
  -6   9 -14   73.47   14.50   0
  -6   9  13  -10.03   16.71   0
  -6  10 -16    8.17   14.56   0
  -6  10  14  125.30   19.91   0
  -6  12 -19   17.90   18.72   0
  -6  14 -22  -22.56   18.57   0
  -5   7  12  658.61   20.68   0
  -5  10 -18  250.11   19.58   0
  -5  10  15    9.21   18.36   0
  -5  11 -20  228.96   19.93   0
  -5  12 -21  260.89   23.44   0
  -5  14 -24   22.51   20.39   0
  -5  15 -25  207.43   24.49   0
  -4   3   5  404.41    8.23   0
  -4   4   9   12.69    9.06   0
  -4   5 -10    7.84   11.22   0
  -4   5  11   45.70   12.16   0
  -4   7 -15    5.06   13.33   0
  -4   7  14    0.15   17.63   0
  -4   8  15   10.64   19.35   0
  -4  10 -20  242.10   20.69   0
  -4  12 -23  449.26   25.60   0
  -3   4 -10  317.83   14.33   0
  -3   4  11  207.43   14.13   0
  -3   6 -15   -5.70    9.59   0
  -3   6  14   36.98   15.16   0
  -3   7  15   25.47   17.99   0
  -3   9 -20  600.95   24.95   0
  -3  11 -23  352.79   23.75   0
  -2   2   8 2442.82   23.94   0
  -2   4 -12   64.09   13.25   0
  -2  10 -23   20.41   19.09   0
  -1   4 -14 1443.92   26.00   0
  -1   4  13 1204.42   26.79   0
  -1   5 -16  191.61   16.33   0
  -1   5  14  178.28   17.54   0
  -1   6 -18  101.71   16.65   0
  -1   6  15   -5.16   16.79   0
  -1   8 -21   37.24   17.17   0
  -1   9 -23   -9.84   13.11   0
  -1  10 -24   46.08   19.09   0
  -1  12 -27  114.71   17.62   0
   0   1   8   11.74    9.34   0
   0   3  12  117.27   15.45   0
   0  10 -25   -4.69   19.00   0
   1   0   5 1357.27   15.93   0
   1   1   9 1773.94   24.72   0
   1   3 -14   27.97   13.10   0
   1   4 -16  441.45   17.99   0
   1   5 -18  116.41   16.48   0
   1   6 -20    3.94   15.64   0
   1   8 -23  -20.11   17.07   0
   1  10 -26   94.79   21.72   0
   1  11 -27   42.20   20.89   0
   2   0   6 1139.26   16.89   0
   2   1   9   31.35   12.49   0
   2   2  11  208.43   16.07   0
   2   4 -17 1333.88   26.49   0
   2   5 -19  941.31   25.45   0
   2   8 -24   25.25   13.47   0
   2   9 -25   66.77   19.19   0
   3   0   6  247.16   11.07   0
   3   2 -13  557.61   16.86   0
   3   5  14  173.09   20.41   0
   3   6 -21   32.14   15.90   0
   3   8 -24  647.39   25.74   0
   3  10 -27  -11.51   19.35   0
   3  11 -28   33.63   19.91   0
   4   2  10   13.05   13.05   0
   4   4 -18   21.28   13.42   0
   4   7 -23  184.03   19.18   0
   4   9 -26  135.80   20.19   0
   4  10 -27  -15.26   17.47   0
   5   4  12   38.28   17.45   0
   5   5 -20   12.01   13.12   0
   5   5  13   50.37   19.59   0
   5   7 -23    7.78   15.92   0
   5   9 -26   -0.25   17.17   0
   6   1   6 1261.86   21.01   0
   6   2 -13   11.20    8.48   0
   6   2   8 1424.46   25.69   0
   6   3  10  541.84   22.51   0
   6   4  11   -1.40   15.41   0
   6   5  12    6.98   18.84   0
   6   7 -23  174.27   17.51   0
   6   9 -26    2.51   17.17   0
   6  10 -27   97.49   21.19   0
   7   1   4  162.12    9.96   0
   7   2 -12  562.20   13.61   0
   7   3 -15   -4.44    8.99   0
   7   4 -17   46.01   12.67   0
   7   5 -19  106.87   15.08   0
   7   5  11  164.92   20.99   0
   7   6 -21  144.31   15.42   0
   7   8 -24   29.55   17.44   0
   7  10 -27   58.17   18.69   0
   8   1   1  298.76    9.54   0
   8   3 -14   -2.36    7.22   0
   8   5   9   20.63   15.36   0
   8   7 -22   14.12   15.79   0
   8   9 -25   50.41   18.32   0
   8  11 -28  -18.02   18.65   0
   9   2   1   46.78    7.83   0
   9   3 -12  119.24    8.58   0
   9   3   4    0.97   11.15   0
   9   4 -15  133.06   10.70   0
   9   4   6   99.97   15.28   0
   9   7 -21   48.06   14.61   0
   9   8 -23   14.13   13.99   0
   9  10 -26    4.36   16.49   0
   9  11 -27   -8.88   19.21   0
  10   4   3   41.27   11.96   0
  10   5   5    2.94   14.95   0
  10   6   6  183.59   18.20   0
  10   7 -20   -7.65    9.69   0
 -10  14  -9  200.02   13.52   0
 -10  15 -11  112.04   14.25   0
  -9  10   4   -1.70    5.14   0
  -9  11  -6  629.77   15.02   0
  -9  12  -9    7.15   11.51   0
  -9  12   9  216.11   14.02   0
  -9  15 -15   35.07   16.53   0
  -9  16 -17  157.15   18.25   0
  -9  19 -21   54.70   20.77   0
  -8  11 -11  -10.08   12.98   0
  -8  11  11   22.25   12.28   0
  -8  12 -13  331.03   18.49   0
  -8  12  12   -8.31   14.35   0
  -8  13  13    5.36   17.09   0
  -8  14 -17  263.46   19.49   0
  -8  18 -22   47.64   24.23   0
  -7   9 -10  100.81   13.81   0
  -7  13 -18   43.69   16.88   0
  -7  15 -21   64.36   19.40   0
  -7  16 -22   52.49   20.14   0
  -6  11 -17  132.19   16.94   0
  -6  11  15  239.89   22.22   0
  -6  13 -20   72.82   17.16   0
  -6  16 -24   14.22   20.36   0
  -5   5   9   76.84    9.81   0
  -5   6  11   38.24   11.84   0
  -5   7  13   21.33   15.85   0
  -5   8 -14  448.56   18.87   0
  -5   9 -16  226.28   18.21   0
  -5   9  15   49.04   17.39   0
  -5  11 -19   90.05   19.56   0
  -5  13 -22   69.16   19.34   0
  -4   3   6    6.80    6.91   0
  -4   6 -12  272.28   15.39   0
  -4   6  13    8.21   13.96   0
  -4   8 -16  743.91   22.97   0
  -4  11 -21  505.44   24.73   0
  -4  13 -24   93.77   19.70   0
  -4  14 -25   -3.33   20.26   0
  -3   2   5  291.03    8.16   0
  -3   3   9   94.30   10.47   0
  -3   5 -12  485.72   17.58   0
  -3   5  13  176.82   16.02   0
  -3   7 -16  251.75   17.50   0
  -3   8 -18  111.61   17.23   0
  -3   8  16    3.82   19.23   0
  -3  12 -24  120.33   21.41   0
  -3  13 -25   37.96   19.29   0
  -2   5 -14  820.78   21.58   0
  -2   5  14  114.04   16.94   0
  -2   6  15   62.93   18.16   0
  -2   7  16    7.07   18.99   0
  -2   9 -21    0.28   17.29   0
  -2  11 -24   33.05   18.96   0
  -2  12 -25   37.68   19.99   0
  -1   1   7  540.03   12.70   0
  -1   2  -8  100.81   10.53   0
  -1   2  10    0.22   11.87   0
  -1   3 -11   31.44   11.49   0
  -1   3  12  327.53   17.23   0
  -1   6  16    9.03   17.72   0
  -1   7 -19  182.50   18.87   0
   0   5  15   18.58   17.95   0
   0   6  16    5.65   20.29   0
   0  12 -27   46.82   21.56   0
   1   0   6 1031.03   15.52   0
   1   1  -8 3710.01   27.58   0
   1   2 -11  672.26   17.22   0
   1   7 -21  100.19   18.30   0
   1   9 -24   10.99   18.92   0
   2   1  -9  168.73   10.57   0
   2   2 -12   39.62   11.37   0
   2   3  13   58.61   15.78   0
   2   4  14  559.23   24.55   0
   2   5  15  317.28   24.13   0
   2   6 -20  203.66   18.32   0
   2   7 -22  163.28   15.56   0
   2  10 -26  915.86   31.46   0
   3   1 -10    8.85    8.74   0
   3   3 -15  242.10   15.02   0
   3   3  13    6.06   15.55   0
   3   4 -17  128.24   14.59   0
   3   9 -25   26.24   18.23   0
   4   1 -10  844.13   15.33   0
   4   1   9   10.53   11.99   0
   4   2 -13   -1.68   10.48   0
   4   2  11   -2.78   13.48   0
   4   3  12  246.81   18.90   0
   4   8 -24  212.50   20.27   0
   4  11 -28  113.26   21.49   0
   5   0   5   35.01    8.42   0
   5   1 -10  221.50    9.52   0
   5   1   8 1818.88   26.68   0
   5   2 -13   37.51    9.89   0
   5   8 -24  -14.88   15.96   0
   5  10 -27  172.19   20.87   0
   5  11 -28  157.60   22.05   0
   6   0   3  418.23   11.20   0
   6   1   7  205.64   14.73   0
   6   3 -15  257.96   13.24   0
   6   4 -17   72.72   14.28   0
   6   5 -19   -0.69   14.65   0
   6   6 -21  -15.55   13.47   0
   6   8 -24    0.05   15.23   0
   6  11 -28   37.95   19.33   0
   7   1  -8  472.88    8.95   0
   7   3   9   -4.07   13.59   0
   7   4  10  107.09   16.74   0
   7   7 -22  234.55   19.76   0
   7   9 -25   51.91   19.08   0
   7  11 -28   95.66   19.53   0
   8   2 -10   19.83    6.32   0
   8   2   5    7.42    9.77   0
   8   3   7   16.34   12.01   0
   8   4 -16   25.33    9.07   0
   8   5 -18  122.29   13.66   0
   8   5  10   34.64   18.49   0
   8   6 -20  174.27   14.56   0
   8   8 -23   36.35   17.18   0
   8  10 -26   46.32   17.96   0
   9   2   2   83.93    9.47   0
   9   3   5    3.77   12.15   0
   9   5 -17   12.80   10.53   0
   9   5   8    5.52   17.68   0
   9   6 -19  -10.89   10.24   0
   9   9 -24   -4.66   14.57   0
  10   3   1   -0.75    8.00   0
  10   4   4   48.62   13.13   0
  10   5 -15  -17.09    7.25   0
 -10  12   3   -0.44    4.06   0
 -10  13  -5   22.82    9.07   0
  -9  11   8   24.09   10.22   0
  -9  13 -11   43.58   13.45   0
  -9  14 -13  180.78   16.61   0
  -9  17 -18  -16.52   16.58   0
  -9  18 -19   18.35   19.19   0
  -8   8   4   19.60    4.71   0
  -8   9  -5    2.17    7.43   0
  -8   9   8   18.68    8.82   0
  -8  10  -8  190.01   12.69   0
  -8  10  10  199.80   14.53   0
  -8  15 -18   37.26   17.09   0
  -8  16 -19  125.28   20.92   0
  -7   7  -3   42.12    6.73   0
  -7   8  -7    6.94    9.48   0
  -7  10 -12  611.65   19.27   0
  -7  11 -14  189.60   16.03   0
  -7  11  14  113.96   17.98   0
  -7  12 -16  136.61   16.48   0
  -7  14 -19  185.18   19.77   0
  -7  17 -23   31.25   20.66   0
  -6   5   4    2.70    4.32   0
  -6   6  -5   40.55    8.38   0
  -6   7  11   18.27   11.24   0
  -6   8 -11   42.80   12.19   0
  -6   9 -13  692.39   20.84   0
  -6  10 -15  581.70   21.11   0
  -6  12 -18  396.69   23.00   0
  -6  14 -21  295.26   22.01   0
  -5   4   6   77.29    7.11   0
  -5  10 -17  407.13   21.00   0
  -5  12 -20   91.32   20.88   0
  -5  15 -24   12.50   20.42   0
  -4   4  10  208.54   12.59   0
  -4   7  15  293.87   20.72   0
  -4   8  16   17.86   17.27   0
  -4  12 -22  254.27   22.08   0
  -3   2   6   75.08    7.96   0
  -3   3  10  679.93   17.41   0
  -3   4  -9  889.85   18.15   0
  -3   6 -14  219.28   15.46   0
  -3   6  15 1241.13   30.83   0
  -3   9 -19  177.53   18.82   0
  -3  11 -22  251.90   22.03   0
  -3  14 -26   22.71   21.56   0
  -2   2   9   16.97    9.65   0
  -2   6  16   10.58   17.36   0
  -2   8 -19  130.75   17.96   0
  -2  10 -22   11.37   18.03   0
  -2  13 -26   86.49   21.91   0
  -1   4 -13    8.92   13.32   0
  -1   4  14   -2.84   15.14   0
  -1   5 -15   30.90   13.78   0
  -1   6 -17    0.04   14.39   0
  -1   9 -22   98.54   15.00   0
  -1  12 -26  247.65   19.34   0
  -1  13 -27    2.33   20.46   0
   0   0   4  288.34    8.69   0
   0   3  13 1018.92   23.39   0
   1   1  10   -6.89   12.67   0
   1   3 -13   73.46   13.59   0
   1   5 -17 1142.36   25.39   0
   1   5  16    5.46   19.23   0
   1   8 -22    2.52   17.32   0
   1  10 -25   -5.38   18.54   0
   1  11 -26  277.91   23.78   0
   2   0   7 1496.64   20.46   0
   2   1  10   29.12   13.04   0
   2   3 -14  375.63   16.30   0
   2   4  15   87.35   18.50   0
   2   5 -18  375.77   19.12   0
   2   9 -24  711.56   26.93   0
   2  11 -27   23.67   19.65   0
   2  12 -28   20.08   21.23   0
   3   0   7 2247.43   25.01   0
   3   1  10  730.62   20.43   0
   3   2 -12   63.01   10.86   0
   3   2  12   36.72   14.66   0
   3   6 -20    6.58   14.55   0
   3   7 -22  111.75   13.77   0
   3  10 -26   19.99   19.15   0
   3  11 -27   13.62   18.97   0
   4   0   7   99.04   11.27   0
   4   4 -17   17.41   12.91   0
   4   4  14   54.63   18.81   0
   4   5 -19  285.47   17.32   0
   4   7 -22  100.84   17.21   0
   4   9 -25   -2.97   17.12   0
   5   3 -15    8.54   10.84   0
   5   3  12  367.50   20.99   0
   5   4 -17  547.79   18.66   0
   5   4  13   -0.98   17.85   0
   5   5 -19  244.21   16.68   0
   5   7 -22   16.28   14.74   0
   5   9 -25  132.93   18.76   0
   6   0  -4    9.24    3.05   0
   6   0   4  153.46   10.32   0
   6   1  -9   51.72    7.30   0
   6   2 -12  293.83   12.33   0
   6   3  11   -0.13   14.99   0
   6   4  12  152.72   19.29   0
   6   7 -22   -2.29   14.44   0
   6   9 -25    5.83   16.24   0
   7   2   8  485.04   18.12   0
   7   3 -14  511.01   15.29   0
   7   4  11   -3.32   16.22   0
   7   6 -20   37.87   15.33   0
   7  10 -26    3.65   17.44   0
   8   1   2  582.83   12.57   0
   8   2   6  495.20   17.91   0
   8   3 -13   25.92    8.40   0
   8   3   8  339.32   19.28   0
   8   4   9   -7.82   13.95   0
   8   7 -21   12.40   14.84   0
   8   9 -24   93.44   19.56   0
   8  11 -27  229.98   22.22   0
   8  12 -28    3.92   19.51   0
   9   4 -14   11.27    8.29   0
   9   8 -22  157.03   15.88   0
   9  10 -25   82.95   17.39   0
   9  11 -26   70.40   20.81   0
  10   3   2   14.20   10.37   0
  10   5   6   27.30   13.62   0
  10   6 -17  -12.86    8.18   0
  10   7 -19   -2.57    9.86   0
 -10  14  -8   67.63   11.21   0
 -10  16 -12   78.14   15.09   0
  -9  10   5   87.39    6.93   0
  -9  11  -5  102.64    9.53   0
  -9  12  -8  759.52   18.09   0
  -9  15 -14   -2.55   15.24   0
  -9  16 -16   37.69   15.89   0
  -8  11 -10   12.10   12.17   0
  -8  11  12  128.20   15.20   0
  -8  12  13    9.65   15.82   0
  -8  13 -14   36.15   16.01   0
  -8  14 -16   28.11   15.07   0
  -8  17 -20   98.70   19.79   0
  -7   7   8  401.75   12.20   0
  -7   9  12  174.62   15.20   0
  -7  13 -17  587.25   23.60   0
  -7  15 -20    0.87   17.43   0
  -7  16 -21  254.65   22.55   0
  -6   5   5  207.59    7.00   0
  -6   8  13  176.44   16.40   0
  -6  11 -16  106.00   16.54   0
  -6  15 -22   45.11   19.17   0
  -6  16 -23   58.93   21.02   0
  -6  17 -24   96.52   23.81   0
  -5   4   0  166.87    4.52   0
  -5   4   7   50.68    8.05   0
  -5   7 -11    0.78   11.59   0
  -5   7  14  165.03   16.73   0
  -5   8 -13  484.49   18.58   0
  -5   8  15    2.10   16.56   0
  -5   9 -15  150.60   16.55   0
  -5   9  16   27.87   18.86   0
  -5  13 -21    8.39   18.03   0
  -5  16 -25  -11.11   19.32   0
  -4   3   7  139.32    8.25   0
  -4   6 -11   47.66   13.97   0
  -4   6  14  362.78   19.71   0
  -4   9 -17   20.60   15.80   0
  -4  13 -23   79.01   18.85   0
  -4  14 -24   62.09   20.86   0
  -4  15 -25   23.31   20.36   0
  -3   5 -11  234.24   14.52   0
  -3   8 -17   70.18   16.57   0
  -3  10 -20   11.20   15.87   0
  -3  13 -24   75.28   19.76   0
  -2   1   2 4055.35   10.69   0
  -2   1   4 6659.32   23.88   0
  -2   3  12  116.19   14.21   0
  -2   4 -11   39.97    9.30   0
  -2   4  14   47.97   14.85   0
  -2   5  15  765.06   25.67   0
  -2   6 -15    7.73   13.92   0
  -2   7 -17  -17.17   14.93   0
  -2   9 -20   18.24   16.82   0
  -2  12 -24  138.43   20.45   0
  -1   1   8  112.98   10.48   0
  -1   2  11 1185.01   21.32   0
  -1   3  13   -2.13   13.26   0
  -1   4  15   55.62   16.63   0
  -1   5  16   -1.38   17.96   0
  -1   8 -20   10.02   16.54   0
  -1  11 -24   74.61   20.11   0
   0   1  10    1.19   12.26   0
   0   2  12    4.93   13.72   0
   0   3  14   28.26   15.43   0
   0   4  15  355.42   22.16   0
   0   5  16  462.98   24.27   0
   1   0   7  307.33   11.78   0
   1   4 -15  216.73   15.10   0
   1   7 -20  220.25   19.11   0
   1   9 -23  219.03   20.95   0
   1  12 -27   51.58   21.34   0
   1  13 -28   37.49   22.58   0
   2   2 -11  720.84   16.66   0
   2   3  14  -10.55   16.50   0
   2   7 -21  130.45   17.33   0
   2  10 -25  -12.93   18.28   0
   3   1  -9   57.25    8.61   0
   3   1  11  300.89   16.59   0
   3   3 -14   12.48   11.92   0
   3   3  14    0.95   17.26   0
   3   4 -16  122.50   13.62   0
   3   5 -18   28.93   14.22   0
   3   8 -23   37.76   17.13   0
   3   9 -24  949.34   29.25   0
   3  12 -28  189.21   23.90   0
   4   1  10  489.35   18.43   0
   4   2 -12   25.55    9.91   0
   4   6 -20  -12.64   14.46   0
   4   8 -23  265.31   20.69   0
   4  10 -26   40.52   17.59   0
   4  11 -27   -1.20   18.83   0
   4  12 -28  117.54   20.81   0
   5   1   9  338.39   16.36   0
   5   2  11   38.83   14.67   0
   5   6 -20   39.98   14.70   0
   5   8 -23  351.34   22.57   0
   5  10 -26   37.46   18.09   0
   5  11 -27  104.00   20.97   0
   6   0   5   17.28    9.56   0
   6   1   8  147.16   13.39   0
   6   6 -20  221.35   16.62   0
   6  10 -26   23.56   17.72   0
   6  11 -27   21.10   18.59   0
   7   0  -2   -2.98    2.59   0
   7   0  -1  415.40    6.38   0
   7   1   6  690.80   17.48   0
   7   2 -11   71.05    8.27   0
   7   3  10  276.53   18.31   0
   7   4 -16  160.17   12.01   0
   7   5 -18   99.77   12.56   0
   7   8 -23   -0.22   14.75   0
   7  11 -27   60.27   19.23   0
   7  12 -28   -1.12   19.51   0
   8   1   3   17.56    8.57   0
   8   4 -15   14.32   10.27   0
   8   4  10  119.64   19.63   0
   8   5 -17   -2.81   11.31   0
   8   6 -19   55.87   13.93   0
   8  10 -25  139.73   20.56   0
   9   2   3   29.37    9.57   0
   9   3 -11   76.46    7.38   0
   9   3   6   85.15   14.45   0
   9   5 -16   25.54   10.54   0
   9   5   9   -0.87   15.80   0
   9   6 -18   92.94   13.08   0
   9   7 -20  309.92   16.15   0
   9   9 -23   68.73   18.02   0
   9  12 -27   43.51   19.37   0
  10   4   5  420.29   18.97   0
  10   5   7    0.02   17.39   0
 -10  12   4   13.08    5.37   0
 -10  13  -4  182.25    9.73   0
  -9  11   9   41.08   11.15   0
  -9  14 -12   -7.90   13.70   0
  -9  17 -17   30.69   16.81   0
  -9  18 -18   -0.92   18.32   0
  -8   8   5  231.86    7.36   0
  -8   9  -4   10.51    7.47   0
  -8  10  11   71.22   12.44   0
  -8  12 -12  284.65   15.90   0
  -8  12  14  267.82   23.62   0
  -8  15 -17  121.15   17.60   0
  -8  16 -18  208.58   21.56   0
  -8  19 -22   14.47   20.88   0
  -7   8  -6  569.27   14.06   0
  -7   9  -9    0.25   10.01   0
  -7   9  13  233.15   18.88   0
  -7  10 -11  120.26   14.91   0
  -7  10  14  135.17   17.69   0
  -7  11 -13   15.94   12.72   0
  -7  11  15   55.09   18.89   0
  -7  12 -15   79.08   14.99   0
  -7  14 -18   10.35   16.13   0
  -7  17 -22  159.78   22.27   0
  -7  18 -23   67.33   21.87   0
  -6   5   6  441.38    9.73   0
  -6   6  -4  -12.18    7.10   0
  -6   6  10    5.97    9.55   0
  -6   7  12   10.97   12.12   0
  -6   8 -10   93.29   12.00   0
  -6   8  14   25.64   17.41   0
  -6   9 -12  171.09   14.76   0
  -6   9  15  -15.57   16.02   0
  -6  10 -14    3.17   13.66   0
  -6  10  16  198.69   21.73   0
  -6  14 -20   52.40   18.00   0
  -5   5  -5   11.29    7.13   0
  -5   5  11   96.77   12.07   0
  -5   6  -8 1756.50   22.56   0
  -5   6  13   50.09   14.03   0
  -5  11 -18   -0.89   15.47   0
  -5  14 -22   -0.68   18.04   0
  -5  15 -23   25.43   17.94   0
  -4   3   8 2122.33   22.26   0
  -4   4  11   -0.70   11.13   0
  -4   5  13  133.06   14.53   0
  -4   7 -13  101.33   14.30   0
  -4   7  16   28.33   17.83   0
  -4   8 -15   61.30   14.44   0
  -4  10 -18   57.18   16.88   0
  -4  12 -21   16.48   18.60   0
  -3   3  -5   39.21    7.53   0
  -3   3  11    1.06   11.57   0
  -3   4  13   41.73   13.75   0
  -3   5  15   19.05   16.47   0
  -3   6  16   -5.34   17.63   0
  -3   7 -15  192.75   15.87   0
  -3   7  17   83.43   21.22   0
  -3   9 -18    9.72   15.27   0
  -3  11 -21  166.43   20.30   0
  -3  14 -25   -8.58   20.99   0
  -2   1   5    2.72    6.15   0
  -2   6  17   23.69   20.02   0
  -2   8 -18  693.80   24.01   0
  -2  13 -25   96.79   21.67   0
  -2  14 -26   41.09   21.50   0
  -1   2  -7 1359.93   16.93   0
  -1   2  12   -1.26   13.19   0
  -1   3  14    6.68   14.51   0
  -1   5 -14   13.19   13.47   0
  -1   6 -16   24.14   14.07   0
  -1   9 -21    2.63   16.06   0
  -1  13 -26   19.71   20.62   0
  -1  14 -27   -4.53   21.43   0
   0   0   6 3454.03   24.32   0
   0   2  13  175.80   16.62   0
   1   0   8 1144.33   19.02   0
   1   1  -7  268.95   10.91   0
   1   2 -10  691.55   16.22   0
   1   6 -18  578.14   21.85   0
   1   8 -21  300.78   20.61   0
   1  10 -24  371.07   23.53   0
   2   0   9 3815.39   34.88   0
   2   3 -13   69.23   12.81   0
   2   3  15   51.99   18.16   0
   2   4  16  119.51   21.46   0
   2   5 -17    1.33   13.69   0
   2   8 -22  196.48   19.29   0
   2  11 -26   33.21   19.26   0
   2  13 -28  127.22   22.39   0
   3   0   9    9.70   11.93   0
   3   7 -21  821.19   25.67   0
   3  10 -25   80.59   19.34   0
   4   0   8   94.93   12.20   0
   4   1  -9    1.19    7.67   0
   4   1  11   53.86   13.95   0
   4   3 -14    6.92   11.09   0
   4   7 -21    5.25   14.97   0
   4   9 -24  -11.33   17.14   0
   5   0   7  405.49   14.64   0
   5   1  -9  150.11    8.14   0
   5   1  10  291.31   16.72   0
   5   2  12  115.94   17.07   0
   5   3 -14  193.92   12.64   0
   5   3  13    6.33   17.13   0
   5   4 -16  382.20   16.33   0
   5   5 -18  621.19   20.34   0
   5   9 -24   44.52   17.24   0
   5  12 -28   80.24   21.23   0
   6   2  11  222.29   19.08   0
   6   3  12  170.84   18.51   0
   6   4 -16  737.16   18.96   0
   6   5 -18  417.81   17.47   0
   6   9 -24   -4.76   15.56   0
   6  12 -28   31.87   18.41   0
   7   0   2  892.29   13.29   0
   7   2   9   -2.31   12.39   0
   7   3  11  269.76   19.63   0
   7   4  12   65.36   18.65   0
   7   7 -21    9.46   13.24   0
   7   9 -24   11.37   15.64   0
   7  10 -25   20.18   16.00   0
   8   1   4  364.00   13.68   0
   8   3   9  138.48   15.65   0
   8   8 -22   79.58   15.11   0
   8  11 -26   25.69   18.56   0
   8  12 -27   -4.89   20.38   0
   9   2   4   78.48   11.37   0
   9   3   7  219.57   17.23   0
   9   8 -21   23.15   14.51   0
   9  10 -24  155.78   18.22   0
  10   3   3   69.06   11.12   0
  10   4   6   63.69   15.37   0
  10   8 -20   -2.37   10.40   0
 -10  14  -7   51.35   10.21   0
 -10  15  -9   19.06   12.78   0
 -10  16 -11   71.78   14.19   0
  -9  11  -4    1.19    8.20   0
  -9  12  -7  149.83   12.14   0
  -9  16 -15   49.09   15.37   0
  -9  19 -19   19.64   18.37   0
  -8   8   6  113.81    7.43   0
  -8   9  10   43.39   11.81   0
  -8  10  12  124.59   16.37   0
  -8  11  13   -4.26   14.06   0
  -8  13 -13   18.38   14.84   0
  -8  14 -15  113.42   15.85   0
  -8  17 -19    4.08   17.85   0
  -7   7   9  315.58   12.68   0
  -7  13 -16   38.95   15.12   0
  -7  16 -20  162.36   20.65   0
  -6   6  11   40.40   12.90   0
  -6   7  -7    5.67    8.57   0
  -6   7  13   34.48   15.62   0
  -6  11 -15   -5.06   15.77   0
  -6  12 -17   97.55   15.92   0
  -6  15 -21  -11.35   17.99   0
  -6  16 -22   43.79   19.67   0
  -5   4   8  415.83   11.62   0
  -5   7  15   56.28   16.34   0
  -5  12 -19   45.11   16.60   0
  -5  13 -20  126.16   18.59   0
  -5  16 -24   39.66   21.08   0
  -5  17 -25   -5.47   21.81   0
  -4   4  -5  567.45   11.70   0
  -4   4  12  185.55   14.31   0
  -4   5  14   84.11   15.35   0
  -4   9 -16  561.56   21.97   0
  -4  11 -19   51.09   17.97   0
  -4  13 -22    8.70   17.58   0
  -4  14 -23   42.06   19.90   0
  -4  15 -24   -4.22   18.24   0
  -3   2   8   86.99    8.91   0
  -3   3  12   24.85   12.25   0
  -3  12 -22  257.91   22.73   0
  -2   1   6 4742.97   26.11   0
  -2   2  11   43.28   12.43   0
  -2   4 -10   21.62   11.63   0
  -2   7 -16  618.31   21.49   0
  -2   9 -19   11.59   15.62   0
  -2  11 -22  330.62   22.97   0
  -1   1  10   13.27   11.91   0
  -1   4  16   59.50   18.52   0
  -1   8 -19   -6.42   16.09   0
  -1  10 -22   74.40   14.69   0
   0   0   7  759.38   14.85   0
   0   1  -5  109.63   10.00   0
   0   1  11  100.35   14.28   0
   0   3  15   75.35   17.80   0
   1   0   9    7.35   11.25   0
   1   4 -14   12.59   13.20   0
   1   5 -16  162.64   15.55   0
   1   9 -22  415.18   22.75   0
   1  11 -25  115.69   16.18   0
   1  12 -26   70.47   21.30   0
   1  13 -27   37.93   21.52   0
   1  14 -28   42.10   18.82   0
   2   1  12  293.03   17.53   0
   2   2  14   16.14   15.85   0
   2   4 -15   35.34    9.69   0
   2   7 -20    7.13   15.82   0
   2   9 -23  261.47   20.73   0
   2  10 -24  265.89   22.24   0
   3  -1   2  447.74    7.76   0
   3  -1   3   94.00    7.13   0
   3  -1   4  375.02   10.40   0
   3   2 -11  104.11   11.00   0
   3   2  14  612.23   24.58   0
   3   3  15    2.26   18.05   0
   3   5 -17  143.45   14.55   0
   3   6 -19  817.42   24.05   0
   3   8 -22  406.28   21.94   0
   3  12 -27   55.25   20.75   0
   3  13 -28   30.34   21.65   0
   4  -1   3  686.42   11.10   0
   4   0   9 1511.05   24.94   0
   4   2  13   84.24   16.68   0
   4   6 -19  309.97   17.83   0
   4   8 -22   30.16   15.59   0
   4  10 -25   67.02   18.83   0
   4  11 -26  316.03   23.55   0
   5   1  11   27.48   15.92   0
   5   3  14  560.62   26.23   0
   5   7 -21  434.53   20.53   0
   5  10 -25   98.70   19.11   0
   5  11 -26    5.42   19.65   0
   6   0   6  322.18   12.84   0
   6   1  -8 1146.05   13.94   0
   6   3  13    8.80   17.51   0
   6   6 -19  169.83   16.79   0
   6  10 -25  152.48   18.72   0
   6  11 -26  -13.97   16.27   0
   7   0   3   79.99    8.28   0
   7   1   8  212.27   16.14   0
   7   2  10   11.66   13.71   0
   7   3 -13   35.40    8.25   0
   7   4 -15  155.02   13.25   0
   7   5 -17  246.58   15.39   0
   7   6 -19  104.74   13.58   0
   7  11 -26  -18.28   17.49   0
   7  12 -27  127.72   21.10   0
   8   1   5  211.35   13.41   0
   8   2  -9  211.60    7.54   0
   8   2   8   29.50   14.70   0
   8   3 -12  213.17    9.96   0
   8   3  10    6.47   16.09   0
   8   4  11  155.43   19.28   0
   8   7 -20    3.53   12.34   0
   8   9 -23   12.76   15.00   0
   8  13 -28   28.19   20.66   0
   9   2   5   33.92   12.30   0
   9   4 -13   16.66    7.94   0
   9   7 -19  134.17   14.36   0
   9   9 -22   35.12   16.55   0
   9  11 -25   42.04   17.52   0
   9  12 -26   -3.75   18.91   0
  10   4 -11  212.33    8.29   0
  10   6 -16  -18.22    7.96   0
  10   7 -18   -6.39    7.44   0
  10   9 -21   -0.71   11.69   0
  -9  10   7   22.79    8.05   0
  -9  11  10   52.57   12.43   0
  -9  13  -9  496.11   17.38   0
  -9  14 -11  534.76   19.85   0
  -9  15 -13  221.92   16.10   0
  -9  17 -16   -7.24   15.23   0
  -9  18 -17  119.47   19.93   0
  -8   8   7  253.70    9.87   0
  -8  11  -9   -7.71    9.41   0
  -8  11  14  -19.06   19.06   0
  -8  12 -11   -5.48   10.93   0
  -8  15 -16   -3.74   15.06   0
  -8  16 -17  236.57   21.91   0
  -8  18 -20    5.15   18.32   0
  -8  19 -21  131.95   22.09   0
  -8  20 -22   91.78   22.10   0
  -7   9  -8  255.00   13.53   0
  -7   9  14   -5.24   14.54   0
  -7  10 -10   46.20   13.37   0
  -7  10  15   29.70   17.53   0
  -7  11 -12   49.09   15.48   0
  -7  12 -14  195.36   16.40   0
  -7  14 -17   26.45   15.64   0
  -7  17 -21   -1.49   18.71   0
  -7  18 -22    9.92   20.43   0
  -7  19 -23   96.33   23.19   0
  -6   5   8  309.11   10.80   0
  -6   8  15   45.46   16.27   0
  -6   9  16   19.57   17.89   0
  -6  10 -13  230.73   16.23   0
  -6  13 -18   12.30   15.56   0
  -6  18 -24   19.34   20.98   0
  -5   4   9  218.09   10.86   0
  -5   5  12   22.81   11.97   0
  -5   8  17   -4.37   18.73   0
  -5  14 -21   29.52   19.08   0
  -5  15 -22   26.57   17.88   0
  -4   6 -10 2518.67   28.88   0
  -4   6  16   35.90   17.28   0
  -4   7  17  -14.52   18.42   0
  -4   8 -14  237.63   16.63   0
  -4  10 -17  111.94   16.64   0
  -4  12 -20  243.80   21.23   0
  -4  16 -25  183.38   24.40   0
  -3   5 -10  441.96   15.55   0
  -3   6 -12  141.80   14.31   0
  -3   6  17  237.25   22.79   0
  -3  10 -19    0.26   16.39   0
  -3  11 -20  467.06   23.36   0
  -3  13 -23   83.46   19.51   0
  -3  14 -24   -6.71   19.94   0
  -3  15 -25   52.97   22.22   0
  -3  16 -26   -1.75   20.26   0
  -2   1   7   79.91    8.30   0
  -2   1   8   41.00    8.78   0
  -2   2  12   71.85   13.36   0
  -2   3  -7  795.44   15.17   0
  -2   4  16  226.36   19.89   0
  -2   5 -12  183.16   11.75   0
  -2   8 -17   48.56   15.38   0
  -2  10 -20  704.64   25.68   0
  -2  12 -23   -5.14   17.71   0
  -1   2  13 2513.95   32.88   0
  -1   3  -9 1041.51   18.46   0
  -1   6 -15    3.91   13.08   0
  -1   7 -17  -13.16   14.57   0
  -1  13 -25   -4.17   19.80   0
  -1  14 -26   94.66   21.23   0
   0   1  12   52.13   14.05   0
   0   2  14   34.34   15.35   0
   0   3  16  206.99   20.61   0
   0   4  17   49.63   20.01   0
   1   0  10   72.94   13.42   0
   1  10 -23   40.82   18.40   0
   2   1  13   -7.57   14.18   0
   2   6 -18   80.58   15.58   0
   2   8 -21  146.17   19.26   0
   2  11 -25   21.19   18.75   0
   2  12 -26  216.76   23.25   0
   2  13 -27   -0.80   19.61   0
   3  -1   5  685.02   12.70   0
   3   0  10   32.04   12.38   0
   3   1  -8  634.31   12.56   0
   3   1  13  380.96   19.85   0
   3   3 -13  158.85   13.23   0
   3   3  16  430.75   26.18   0
   3   4 -15   58.68   13.09   0
   3   7 -20  101.29   16.63   0
   3   9 -23  135.30   18.79   0
   3  10 -24   56.11   18.95   0
   4  -1   4  130.20    7.65   0
   4  -1   5 1278.68   16.76   0
   4   1  12  149.83   16.58   0
   4   2 -11   -2.12    9.13   0
   4   2  14  176.50   19.62   0
   4   3  15   -5.89   17.57   0
   4   5 -17  629.70   20.12   0
   4  12 -27  134.65   20.14   0
   4  13 -28  251.19   24.75   0
   5   0   9  585.67   18.42   0
   5   2 -11   -5.68    7.70   0
   5   6 -19   89.94   15.02   0
   5  12 -27   19.14   19.06   0
   5  13 -28  107.70   22.03   0
   6   0   7   21.25   10.32   0
   6   1  10   10.08   13.03   0
   6   2  12  369.26   20.78   0
   6   3 -13    5.58   10.54   0
   6   4 -15  163.70   14.00   0
   6   5 -17   75.57   12.91   0
   6   9 -23   97.95   18.85   0
   6  12 -27  255.07   22.99   0
   6  13 -28   -6.99   19.02   0
   7   0   5   -1.26    9.60   0
   7   2 -10  123.09    8.06   0
   7   3  12  153.30   18.96   0
   7   7 -20  119.91   14.97   0
   7   9 -23   15.20   15.52   0
   7  13 -28    2.95   18.69   0
   8   1   6   14.90   12.01   0
   8   2   9   25.25   15.42   0
   8   4 -14  606.71   15.60   0
   8   5 -16  332.71   14.95   0
   8   6 -18  148.36   13.03   0
   8   8 -21    1.05   13.29   0
   8  10 -24   14.03   15.97   0
   8  11 -25  117.89   19.11   0
   9   2   6   -1.73   12.88   0
   9   3 -10    7.83    5.91   0
   9   3   8   72.87   14.76   0
   9   4  10   25.21   19.37   0
   9   5 -15   -7.00    9.69   0
   9   6 -17  126.07   11.44   0
   9  10 -23   14.26   17.83   0
   9  13 -27   19.74   20.24   0
  10   2  -2   53.12    5.59   0
  10   2  -1   52.62    6.65   0
  10   8 -19   -1.44   10.08   0
 -10  13  -3   17.19    7.19   0
 -10  14  -6   92.53   10.98   0
  -9  10   8    2.83    8.80   0
  -9  16 -14   15.17   13.82   0
  -9  19 -18   43.75   18.02   0
  -9  20 -19  110.36   23.05   0
  -8   8   8   84.81    9.53   0
  -8   9  -3  173.55    8.16   0
  -8   9  11  424.68   17.25   0
  -8  10  -6  706.36   15.32   0
  -8  10  13  103.62   16.94   0
  -8  14 -14  -15.28   13.35   0
  -8  17 -18   14.04   17.00   0
  -7   8  13   16.46   15.25   0
  -7  10  16  184.07   23.21   0
  -7  13 -15  201.21   17.13   0
  -7  15 -18  -11.03   16.07   0
  -7  16 -19   89.26   18.71   0
  -6   6  12  283.53   15.22   0
  -6   7  -6   66.57    9.86   0
  -6   7  14  199.87   17.18   0
  -6  12 -16   25.28   15.54   0
  -6  15 -20   85.90   18.91   0
  -6  16 -21  104.74   20.21   0
  -5   5  -4   17.20    7.48   0
  -5   5  13   15.64   12.87   0
  -5   6  -7  112.13    9.87   0
  -5   7  16   10.10   16.78   0
  -5  10 -15    8.29   14.84   0
  -5  12 -18   49.81   17.32   0
  -5  16 -23  201.85   22.83   0
  -5  17 -24   -4.76   19.96   0
  -4   3  10  829.09   17.65   0
  -4   5  15  173.94   17.66   0
  -4  14 -22   -1.30   18.48   0
  -3   2  10 1429.40   21.55   0
  -3  12 -21  250.92   21.68   0
  -2   3  15  161.84   17.27   0
  -2   7 -15  340.02   18.23   0
  -2  11 -21   -8.72   18.05   0
  -2  15 -26    1.88   20.26   0
  -1   1  11   88.81   10.08   0
  -1   2  -6  -15.33    6.29   0
  -1   2  14   56.93   15.02   0
  -1   3  16  182.36   19.67   0
  -1   4 -11  691.78   17.84   0
  -1   4  17  222.90   22.01   0
  -1   5 -13    3.57   13.31   0
  -1  10 -21   45.63   17.64   0
  -1  15 -27   50.23   16.33   0
   0   0   9 1281.23   20.49   0
   1   0  11   91.29   13.58   0
   1   1  -6 1720.41   17.76   0
   1   3 -11  925.83   19.25   0
   1   5 -15  212.46   16.04   0
   1   6 -17  961.10   22.27   0
   1   8 -20  355.04   21.06   0
   1  11 -24   14.33   18.43   0
   1  12 -25   -1.58   18.94   0
   1  13 -26   21.95   19.25   0
   2  -1   3  911.12   10.88   0
   2  -1   4    1.07    6.86   0
   2   1  -7    2.08    7.68   0
   2   2  15  -10.10   12.21   0
   2   3 -12  608.19   16.99   0
   2   4 -14  310.47   16.03   0
   2   5 -16   22.93   12.94   0
   2   7 -19  662.65   23.42   0
   2   9 -22  651.07   25.15   0
   2  14 -28   56.06   20.98   0
   3  -1   6  425.18   12.15   0
   3  -1   7  139.68   11.06   0
   3   2  15    4.45   17.60   0
   3   6 -18   -1.19   13.81   0
   3   8 -21   -1.51   15.93   0
   3  12 -26  229.58   23.22   0
   4  -1   6  358.27   11.82   0
   4   0  11  163.26   14.82   0
   4   1  -8  151.71    9.36   0
   4   1  13   -5.61   15.18   0
   4   3 -13   26.02   10.43   0
   4   4 -15  116.74   13.30   0
   4   7 -20   46.35   15.32   0
   4  10 -24  189.38   20.54   0
   4  11 -25  143.17   19.52   0
   5  -1   2   15.75    5.61   0
   5  -1   3  381.41    9.88   0
   5   1  -8   45.72    7.28   0
   5   1  12  603.09   22.38   0
   5   2  14  526.52   24.98   0
   5   3 -13   19.97   10.00   0
   5   7 -20    3.34   14.59   0
   5   9 -23   -7.75   15.21   0
   6   0   8  758.99   19.05   0
   6   1  11  265.33   17.97   0
   6   2  13   21.88   16.56   0
   6   7 -20  166.83   16.21   0
   6  10 -24   53.87   16.70   0
   7   1   9    5.62   12.00   0
   7   2  11  -16.25   14.71   0
   7   6 -18  238.55   14.83   0
   7   8 -21   67.31   17.17   0
   7  10 -24  132.63   18.23   0
   7  11 -25  518.62   25.12   0
   8   1   7    6.83   13.02   0
   8   3  11   -6.26   15.75   0
   8   9 -22   12.62   14.73   0
   8  12 -26  109.57   20.44   0
   8  13 -27  170.94   22.28   0
   8  14 -28   15.95   21.15   0
   9   1  -1  394.20    8.06   0
   9   1   2  319.71   11.31   0
   9   2   7  143.18   15.49   0
   9   8 -20   -2.76   11.97   0
   9  11 -24  130.32   18.75   0
  10   2  -3   21.30    3.86   0
  10   2   1   87.16    8.80   0
  10   3   6   24.14   14.66   0
  10   7 -17  -12.95    8.62   0
  11   3  -2  231.00    8.00   0
 -10  15  -8   76.94   12.19   0
 -10  16 -10  -16.14   12.43   0
  -9  11  -3   27.92    7.50   0
  -9  12  -6    7.52    9.12   0
  -9  14 -10   93.59   13.88   0
  -9  15 -12   69.94   13.24   0
  -9  17 -15  180.10   17.63   0
  -9  18 -16  -11.81   18.59   0
  -8   9  12  164.52   15.62   0
  -8  10  14   86.87   18.37   0
  -8  11  -8  186.02   13.06   0
  -8  11  15   -2.50   17.61   0
  -8  12 -10  687.06   19.89   0
  -8  13 -12  486.88   18.51   0
  -8  15 -15  230.91   17.79   0
  -8  18 -19  323.75   23.02   0
  -8  19 -20   49.47   19.87   0
  -8  20 -21  151.59   23.05   0
  -8  21 -22   -4.96   20.76   0
  -7   7  11    4.80   10.03   0
  -7  12 -13   55.08   13.59   0
  -7  14 -16  179.68   17.49   0
  -7  17 -20   45.19   19.12   0
  -7  18 -21  223.52   23.07   0
  -7  19 -22   22.59   20.84   0
  -7  20 -23    2.63   20.94   0
  -6   5   9  182.46    9.88   0
  -6   6  13   48.10   15.00   0
  -6   7  15   34.65   18.09   0
  -6   8  16   86.09   18.05   0
  -6  10 -12  414.82   19.30   0
  -6  11 -14   49.79   14.39   0
  -6  13 -17  113.56   17.24   0
  -6  17 -22   -3.72   19.76   0
  -6  18 -23   80.76   22.01   0
  -6  19 -24   53.96   22.34   0
  -5   4  11    2.69   12.52   0
  -5  11 -16  277.14   19.20   0
  -5  13 -19  187.44   19.03   0
  -4   3   0   27.94    3.50   0
  -4   5  -7   87.45    9.57   0
  -4   6  17  618.35   26.69   0
  -4   8 -13   -1.68   13.10   0
  -4  11 -18  200.97   18.38   0
  -4  15 -23   83.06   19.14   0
  -4  16 -24   40.59   20.91   0
  -4  17 -25    8.48   21.81   0
  -3   3  14  198.64   16.48   0
  -3   4  16   16.64   16.79   0
  -3   5  17  831.31   28.31   0
  -3   7 -13  324.84   16.43   0
  -3   8 -15  134.17   16.00   0
  -3  13 -22   35.61   19.03   0
  -3  14 -23  136.95   21.53   0
  -3  15 -24   12.20   18.97   0
  -2   1  10 2018.37   24.85   0
  -2   2  13  538.76   18.93   0
  -2   4  17  199.88   21.01   0
  -2   6 -13  176.96   15.24   0
  -2   9 -18  321.49   20.15   0
  -2  12 -22   14.17   18.61   0
  -2  13 -23    9.97   18.92   0
  -1   0   5  322.43    9.77   0
  -1   0   6 1426.45   16.12   0
  -1   1  12  159.43   14.85   0
  -1   7 -16  269.52   17.61   0
  -1   9 -19   43.81   16.96   0
  -1  12 -23   37.28   19.20   0
  -1  13 -24  285.61   23.68   0
   0   0  10  332.84   15.36   0
   0   3  17  313.87   23.04   0
   1   4 -13   25.07   12.53   0
   1   7 -18    1.45   15.08   0
   2  -1   2  197.62    6.60   0
   2  -1   7 1239.90   18.15   0
   2   0  12   11.73   13.65   0
   2   1  14  676.24   21.15   0
   2   2  16   51.39   18.70   0
   2   6 -17  566.99   20.58   0
   2  10 -23   47.11   14.04   0
   2  11 -24  287.89   22.54   0
   3  -1   8  328.33   13.36   0
   3   0  12   87.12   14.94   0
   3   1  14   -7.06   15.48   0
   3   2 -10  150.65   10.48   0
   3   2  16   21.76   18.87   0
   3   5 -16   47.10   13.55   0
   3   7 -19   31.18   14.53   0
   3   9 -22   31.35   17.33   0
   3  14 -28  327.74   25.59   0
   4  -1   7  535.16   14.75   0
   4  -1   8  517.40   17.18   0
   4   1  14  333.32   20.86   0
   4   2  15    6.29   17.26   0
   4   6 -18   67.74   14.63   0
   4   8 -21  507.60   22.22   0
   4  12 -26   39.10   19.57   0
   4  13 -27   10.58   20.16   0
   4  14 -28   37.95   21.85   0
   5  -1   5   58.41    8.10   0
   5  -1   6   26.36    8.70   0
   5   1  13   11.10   15.82   0
   5   6 -18   67.23   14.27   0
   5   8 -21  426.13   21.07   0
   5  11 -25  254.69   21.46   0
   5  12 -26   75.12   19.90   0
   5  13 -27  567.61   27.98   0
   5  14 -28  147.52   21.85   0
   6   0   9   14.95   11.92   0
   6   1  12  644.90   24.68   0
   6   2 -10 1029.59   15.80   0
   6   8 -21   36.70   14.92   0
   6  11 -25   78.93   18.48   0
   6  12 -26   -7.86   18.25   0
   6  13 -27   17.74   19.61   0
   6  14 -28   22.93   19.31   0
   7   0   7   74.51   12.93   0
   7   1  10  458.59   19.17   0
   7   2  12  303.86   20.55   0
   7   3 -12    6.21    7.06   0
   7   4 -14  597.66   16.47   0
   7   5 -16  326.49   14.34   0
   7   9 -22   31.31   15.55   0
   7  12 -26  -11.37   17.96   0
   7  13 -27   20.99   19.67   0
   7  14 -28    5.91   21.52   0
   8   1   8  312.69   17.62   0
   8   2  10   80.30   15.20   0
   8   3 -11  171.89    8.89   0
   8  10 -23   25.67   15.92   0
   9   1  -2   52.51    4.21   0
   9   1   3   11.79    8.66   0
   9   3  10    3.81   18.39   0
   9   4 -12   21.02    8.23   0
   9   6 -16  333.16   14.67   0
   9   7 -18   77.49   11.68   0
   9   9 -21   -2.14   12.75   0
   9  12 -25   97.41   19.14   0
   9  13 -26   82.17   20.36   0
   9  14 -27   56.65   21.70   0
  10   2   3   70.04   10.69   0
  10   3   7  282.97   18.61   0
  11   3  -3   28.12    4.47   0
  -9  13  -8   18.75   11.16   0
  -9  16 -13   33.95   15.80   0
  -9  19 -17  182.93   20.29   0
  -9  20 -18   45.39   20.20   0
  -8  17 -17   72.90   19.42   0
  -7   6   5   44.25    4.79   0
  -7   6   7  218.48    8.87   0
  -7   7  12  414.54   16.37   0
  -7   8  14  391.15   19.35   0
  -7   9  -7   16.21    8.59   0
  -7   9  16  181.73   22.76   0
  -7  10  -9  144.49   13.74   0
  -7  11 -11   23.52   12.05   0
  -6   8  -8   -3.50    9.44   0
  -6   8  17    5.95   18.10   0
  -6  12 -15  700.43   23.00   0
  -6  14 -18  137.16   17.91   0
  -6  15 -19  130.40   19.47   0
  -5   6  16   47.44   16.74   0
  -5  10 -14  579.69   20.92   0
  -5  12 -17  737.64   25.14   0
  -5  16 -22   -0.44   19.04   0
  -5  17 -23   58.64   21.45   0
  -5  18 -24  -18.72   20.83   0
  -4   4  15   57.81   15.38   0
  -4   6  -9  679.22   16.93   0
  -4   6  18    4.84   19.46   0
  -4   7 -11  601.43   18.15   0
  -3   2  12   12.10   12.17   0
  -3   3  15  152.49   16.33   0
  -3   5  -9   10.09   10.27   0
  -3   6 -11  800.51   19.73   0
  -3  11 -19   -5.26   17.41   0
  -3  12 -20    0.80   17.03   0
  -3  16 -25   20.83   15.29   0
  -3  17 -26    3.90   20.94   0
  -2   1  11  593.22   17.67   0
  -2   2  14    9.33   13.78   0
  -2   3  16   87.91   17.64   0
  -2   8 -16   61.37   15.42   0
  -2  10 -19    3.66   16.71   0
  -2  14 -24  288.56   19.95   0
  -2  15 -25   17.93   21.08   0
  -2  16 -26  121.52   23.91   0
  -1   0   8  693.80   14.53   0
  -1   1  13  114.12   15.04   0
  -1   3  17   24.79   18.39   0
  -1   6 -14  176.02   15.90   0
  -1  10 -20  361.83   21.89   0
  -1  14 -25   24.21   19.86   0
  -1  15 -26  284.00   25.39   0
  -1  16 -27   46.19   23.11   0
   0   0  11   45.84   13.50   0
   0   1  14   85.27   15.91   0
   0   2  16   23.68   16.91   0
   1  -1   6 2818.12   22.69   0
   1   6 -16   90.58   14.99   0
   1  11 -23   -2.00   17.25   0
   1  12 -24  290.89   22.34   0
   2  -1   8   10.98    7.92   0
   2   1  15   50.72   17.47   0
   2   2  -9   23.24    9.25   0
   2   2  17   -3.03   18.11   0
   2   5 -15  777.70   20.95   0
   2  13 -26   20.88   20.36   0
   2  14 -27   54.78   22.18   0
   2  15 -28   36.30   22.60   0
   3   0  13   63.61   15.25   0
   3   1  15   -8.19   17.30   0
   3   3 -12  370.77   14.36   0
   3   4 -14    3.64   11.41   0
   3  10 -23   -0.17   16.70   0
   3  11 -24  136.33   20.37   0
   3  12 -25   18.76   17.90   0
   4  -1   9   98.75   12.76   0
   4   0  12 1187.16   26.74   0
   4   2 -10  137.56    9.87   0
   4   4 -14  144.31   14.54   0
   4   5 -16  405.70   17.25   0
   4   7 -19  226.69   17.63   0
   4  10 -23   47.71   18.06   0
   5  -1   7   27.29    9.89   0
   5  -1   8   19.15   12.62   0
   5   0  11  259.11   16.41   0
   5   2  15   56.29   20.01   0
   5   5 -16  706.16   19.76   0
   5   9 -22   -5.67   15.37   0
   6  -1   3  117.23    8.14   0
   6  -1   4   93.72    9.10   0
   6   0  10  573.99   19.84   0
   6   2  14  428.93   24.23   0
   6   3 -12   55.36   10.30   0
   6   4 -14   68.24   12.15   0
   6   5 -16   23.13   11.68   0
   6   7 -19  165.70   16.98   0
   6   9 -22   48.86   16.18   0
   7   1  11   91.76   15.65   0
   7   2  13  182.82   20.15   0
   7   7 -19   76.14   13.50   0
   7  10 -23  216.49   19.12   0
   8   0   2  416.05   10.77   0
   8   0   4   87.87   10.45   0
   8   1   9  111.09   16.13   0
   8   2  11    5.02   14.90   0
   8   4 -13   13.69    9.08   0
   8   5 -15   13.55   10.60   0
   8   8 -20   90.67   14.18   0
   8  11 -24   44.87   17.18   0
   8  12 -25  219.92   21.44   0
   8  13 -26   28.09   22.45   0
   8  14 -27    5.27   22.36   0
   9   1   5   24.54   11.32   0
   9   2   8  353.36   17.66   0
   9   5 -14  524.65   14.89   0
   9   8 -19    7.68   13.23   0
   9  10 -22  284.15   19.03   0
   9  11 -23   12.48   18.57   0
  10   3   8  132.29   17.82   0
  10   4 -10  129.79    7.16   0
  10   8 -18  -15.08   10.18   0
  10  10 -21  -10.97   12.46   0
 -10  13  -2   -6.54    6.74   0
 -10  14  -5  191.94   11.26   0
 -10  15  -7  104.06   12.60   0
 -10  16  -9   20.17   12.87   0
  -9  10  10   78.66   11.64   0
  -9  15 -11   -4.19   14.04   0
  -8   8  10  132.45   11.45   0
  -8   9  13   62.18   13.70   0
  -8  10  -5    5.93    8.16   0
  -8  10  15   94.47   20.09   0
  -8  15 -14   25.04   16.54   0
  -8  18 -18    0.77   18.06   0
  -8  19 -19   26.88   18.75   0
  -8  20 -20  -13.97   19.86   0
  -8  21 -21   61.27   22.19   0
  -7   6   9   18.61    8.25   0
  -7   7  13  141.02   16.12   0
  -7   8  -4  336.49   10.30   0
  -7  14 -15  223.47   19.81   0
  -7  16 -18   20.99   16.99   0
  -7  17 -19   77.83   19.23   0
  -7  18 -20    8.59   18.82   0
  -7  19 -21   21.43   20.32   0
  -7  20 -22   55.44   21.80   0
  -6   7  16  232.24   19.62   0
  -6  11 -13   58.82   14.15   0
  -6  13 -16  186.54   18.12   0
  -6  16 -20    2.20   16.74   0
  -6  18 -22   19.88   19.70   0
  -6  19 -23    4.55   20.09   0
  -5   5  15  133.05   16.43   0
  -5   6  17  193.10   20.46   0
  -5  11 -15   85.69   17.84   0
  -5  13 -18   57.53   17.83   0
  -5  14 -19   21.40   19.64   0
  -4   3  13   68.06   13.48   0
  -4  15 -22   -4.68   18.89   0
  -4  17 -24  -12.58   21.12   0
  -4  18 -25  146.89   24.66   0
  -3   4  17  239.87   21.54   0
  -3  10 -17   13.11   15.80   0
  -3  14 -22   -6.20   17.81   0
  -2   1  12   73.76   13.39   0
  -2   3  17  526.40   24.71   0
  -2   7 -14  730.56   21.27   0
  -2  12 -21   33.53   19.02   0
  -1   0   9 3011.35   28.09   0
  -1   0  10  222.26   13.39   0
  -1   1  14   70.28   15.01   0
  -1   2  16   13.06   16.78   0
  -1   4 -10  357.28   12.82   0
  -1   5 -12  614.31   16.54   0
  -1  11 -21   55.96   18.19   0
  -1  12 -22  488.60   25.19   0
   0   0  12  -32.98   13.02   0
   0   1  15 1453.14   30.73   0
   0   2  17  102.20   20.42   0
   1  -1   4  252.54    8.94   0
   1  -1   5  368.22    9.10   0
   1  -1   7 1395.48   17.30   0
   1  -1   8  185.34   11.72   0
   1   2  -8    8.32    9.26   0
   1   5 -14  699.71   20.30   0
   1   9 -20  137.23   18.61   0
   1  13 -25   63.48   20.43   0
   1  14 -26  215.84   24.32   0
   1  15 -27   71.91   23.12   0
   2  -1  10  290.46   15.43   0
   2   1  16   -9.70   17.67   0
   2   3 -11  258.38   13.51   0
   2   4 -13  705.14   19.04   0
   2   7 -18   67.89   15.77   0
   2  10 -22  129.17   18.78   0
   3  -1  10  103.05   13.66   0
   3   0  14  102.26   16.14   0
   3   1  -7   88.71    7.55   0
   3   1  16   17.37   17.62   0
   3   6 -17  154.65   15.56   0
   3   8 -20   27.74   15.33   0
   3  14 -27   18.51   21.35   0
   3  15 -28    5.75   22.48   0
   4  -1  10  210.09   14.79   0
   4   0  13    2.88   15.00   0
   4   1  15  122.97   19.36   0
   4  11 -24   25.73   18.08   0
   4  12 -25   -1.20   18.48   0
   4  14 -27  292.36   24.35   0
   4  15 -28  144.04   22.87   0
   5  -1   9  245.74   14.51   0
   5   3 -12  194.24   11.09   0
   5   4 -14  123.81   12.18   0
   5   7 -19  140.34   16.14   0
   5  10 -23  135.93   18.76   0
   5  11 -24    6.55   17.07   0
   5  12 -25  253.68   23.86   0
   6  -1   5    7.40    7.73   0
   6  -1   6  362.86   12.80   0
   6   0  11    8.20   13.60   0
   6   1  13   71.05   17.01   0
   6  10 -23   28.15   16.41   0
   6  11 -24   82.35   17.97   0
   6  12 -25  267.44   23.90   0
   7   0   9   68.85   12.81   0
   7   1  12   50.23   17.90   0
   7   2  -9   93.84    7.08   0
   7   6 -17   96.76   12.40   0
   7   8 -20   34.91   13.71   0
   7  11 -24   -5.40   16.37   0
   7  12 -25   10.33   18.10   0
   7  13 -26   21.76   19.13   0
   7  14 -27  113.79   21.79   0
   8   0   5   10.95   10.23   0
   8   2  12   -5.15   17.77   0
   8   7 -18  313.80   15.80   0
   8   9 -21   41.15   14.27   0
   8  10 -22   -7.69   17.45   0
   9   1   6  432.88   17.28   0
   9   3  -9    5.86    5.89   0
   9   3  11   -9.50   17.18   0
   9  12 -24   45.08   17.78   0
   9  13 -25   84.58   21.08   0
   9  14 -26   13.85   22.65   0
  10   2   5   19.81   11.75   0
  10   7 -16  -20.62    8.39   0
  -9  10  11   48.54   12.54   0
  -9  12  -5    8.26    9.47   0
  -9  13  -7  -12.79   11.28   0
  -9  14  -9   28.95   12.82   0
  -9  16 -12   26.41   14.78   0
  -9  18 -15   -7.72   15.21   0
  -9  19 -16   62.29   20.32   0
  -9  20 -17  235.00   23.84   0
  -8   8  11  198.03   13.60   0
  -8   9  14  139.89   17.85   0
  -8  10  16   63.95   21.56   0
  -8  11  -7    1.48    9.79   0
  -8  12  -9    0.88    9.99   0
  -8  16 -15   23.23   15.12   0
  -7   6  10  199.58   12.17   0
  -7   7  14    1.43   15.57   0
  -7   8  16   13.73   18.44   0
  -7   9  17  134.17   21.17   0
  -7  12 -12  479.39   18.36   0
  -7  15 -16    0.39   17.63   0
  -6   5  12   79.56   11.94   0
  -6   7  -5  608.19   13.39   0
  -6  10 -11  126.51   13.81   0
  -6  14 -17  166.86   18.46   0
  -6  15 -18   14.26   19.07   0
  -5   4  13   -7.61   11.96   0
  -5   5  16   42.84   16.17   0
  -5   8 -10  122.56   12.74   0
  -5  15 -20   54.49   18.79   0
  -5  16 -21   95.21   20.23   0
  -5  17 -22    1.58   17.93   0
  -5  18 -23   61.67   20.50   0
  -5  19 -24   23.12   21.87   0
  -4   4  16   63.56   16.91   0
  -4   5  18   35.97   19.43   0
  -4   8 -12   -1.90   12.80   0
  -4  10 -15   37.40   14.48   0
  -4  13 -19   45.53   17.48   0
  -3   3  16  185.93   18.64   0
  -3   4  -6   95.75    8.98   0
  -3   4  18   68.85   19.59   0
  -3   7 -12   87.04   13.92   0
  -3  11 -18  179.26   18.85   0
  -3  15 -23  127.47   20.66   0
  -3  16 -24    9.56   21.61   0
  -3  17 -25  166.36   24.54   0
  -2   1  13  300.20   16.69   0
  -2   2  16   -4.55   15.85   0
  -2   3  18   56.66   18.93   0
  -2   5 -10   29.77   11.94   0
  -2  13 -22  364.05   20.34   0
  -2  14 -23  244.20   23.03   0
  -2  15 -24  205.41   23.98   0
  -2  16 -25  204.38   24.62   0
  -2  17 -26  -31.58   21.75   0
  -1   0   3   46.13    4.34   0
  -1   0  11   -2.54   12.23   0
  -1   2  17   81.09   18.21   0
  -1   7 -15  624.84   20.96   0
  -1  13 -23   18.95   18.43   0
  -1  14 -24  104.79   21.21   0
  -1  15 -25  -20.92   20.10   0
  -1  16 -26   81.79   23.16   0
   1  -1   9 1887.09   22.83   0
   1   1  -5 1427.42   15.49   0
   1   3 -10 2746.22   26.66   0
   1   4 -12   17.25    9.16   0
   1  10 -21   24.67   17.76   0
   1  11 -22   37.97   17.91   0
   2   1  -6  644.00   11.72   0
   2   6 -16   93.94   14.85   0
   2  13 -25   76.39   21.12   0
   2  15 -27    3.65   22.16   0
   3   5 -15  118.95   14.20   0
   3   7 -18   66.67   15.29   0
   3  10 -22   77.44   18.36   0
   4  -1  11   30.07   13.12   0
   4   0  14  106.34   17.53   0
   4   1  16  260.50   22.89   0
   4   6 -17  552.35   19.73   0
   5  -1  10  292.74   16.00   0
   5   0  13   82.99   16.23   0
   5   1  15    6.83   18.40   0
   5   6 -17  107.82   14.35   0
   5   8 -20  447.43   20.66   0
   5  13 -26  -11.78   19.41   0
   5  14 -27   27.43   20.59   0
   5  15 -28   50.07   22.46   0
   6  -1   8  312.06   14.32   0
   6   0  12   60.25   15.57   0
   6   1  14   36.46   17.93   0
   6   6 -17   16.73   12.35   0
   6   9 -21  173.92   18.91   0
   6  13 -26   46.32   19.76   0
   6  14 -27  142.28   22.16   0
   6  15 -28   19.83   20.59   0
   7   0  10   16.02   12.67   0
   7   3 -11   43.03    8.53   0
   7   4 -13   -3.53    9.96   0
   7   5 -15    2.21    9.70   0
   8   0   7    5.87   12.13   0
   8   1  10   38.59   14.01   0
   8   6 -16  105.10   13.33   0
   8   8 -19   17.04   14.71   0
   8  11 -23   12.45   16.35   0
   8  12 -24  -22.70   19.82   0
   9   1   7  132.91   14.60   0
   9   2  10  121.80   17.15   0
   9   7 -17  104.28   11.97   0
   9   9 -20  164.08   15.09   0
   9  10 -21    9.77   16.48   0
  10   2   6   74.83   11.92   0
  10   2   7   41.97   14.43   0
  10   5 -12   41.80    7.50   0
  10   9 -19   -7.68    9.20   0
 -10  16  -8   -8.82   12.77   0
 -10  17 -10   -0.02   12.85   0
  -9  10  12  114.86   14.94   0
  -9  17 -13   29.14   16.18   0
  -9  21 -18    5.45   18.56   0
  -8   8  12  219.66   13.93   0
  -8  14 -12    9.88   12.50   0
  -8  17 -16   -2.08   15.79   0
  -8  18 -17  -11.97   16.60   0
  -8  19 -18   15.13   21.01   0
  -8  20 -19   74.40   22.16   0
  -8  21 -20   -9.02   21.67   0
  -8  22 -21   35.95   21.91   0
  -7   6  11   38.86   11.56   0
  -7   9  -6  226.96   11.53   0
  -7  10  -8  347.24   15.00   0
  -7  17 -18   38.29   17.70   0
  -7  18 -19   -5.37   19.56   0
  -7  20 -21  182.88   26.33   0
  -7  21 -22    1.01   23.35   0
  -6   5  13   49.60   12.56   0
  -6   6  16  133.46   16.72   0
  -6  12 -14  179.10   16.70   0
  -6  17 -20   67.28   19.32   0
  -6  18 -21  121.28   21.46   0
  -6  19 -22   25.37   20.47   0
  -6  20 -23  314.41   26.57   0
  -5   3   7  110.29    8.07   0
  -5   3   8 1595.08   18.80   0
  -5   4  14   48.14   13.86   0
  -5   5  17   62.32   19.81   0
  -5   6  18    4.83   19.02   0
  -5  10 -13    1.46   13.20   0
  -5  12 -16  116.69   16.39   0
  -5  13 -17   66.41   17.12   0
  -4   2  10 4137.90   33.07   0
  -4   3  15   78.62   15.40   0
  -4   7 -10  358.55   15.02   0
  -4  14 -20   18.13   18.38   0
  -4  15 -21  273.80   23.05   0
  -4  16 -22   16.64   19.30   0
  -4  17 -23  114.48   20.60   0
  -4  18 -24    5.97   21.83   0
  -4  19 -25  134.90   25.10   0
  -3   1   7   -4.90    6.57   0
  -3   1   8 1318.54   17.30   0
  -3   1   9  117.96    9.89   0
  -3   3  17  385.52   22.15   0
  -3   4  19  228.74   23.04   0
  -3   6 -10  377.04   15.29   0
  -3  12 -19   59.15   17.94   0
  -2   1  14   93.84   14.85   0
  -2   8 -15    8.82   13.76   0
  -2  11 -19   61.98   17.59   0
  -1   0  12  270.97   15.95   0
  -1   8 -16   -3.75   14.32   0
  -1  10 -19   52.03   12.89   0
  -1  11 -20  603.37   25.08   0
   0   0  14  203.67   17.09   0
   1  -1   3  263.54    6.99   0
   1  -1  11   22.33   13.33   0
   1   6 -15 1349.39   26.06   0
   1   8 -18    1.99   15.39   0
   1  12 -23   27.66   18.76   0
   1  13 -24  135.83   21.76   0
   1  14 -25  -10.71   19.88   0
   1  15 -26   26.90   21.56   0
   1  16 -27   -4.62   21.97   0
   2   0  15  104.84   13.36   0
   2   5 -14  102.62   14.13   0
   2   7 -17  293.52   17.36   0
   2   9 -20   10.05   16.46   0
   2  10 -21  -12.27   15.96   0
   3  -1  12    9.23   13.08   0
   3   0  15    5.66   16.23   0
   3   1  17  -14.75   19.72   0
   3   3 -11 1015.99   18.26   0
   3   4 -13  169.26   13.15   0
   3  13 -25   61.65   19.85   0
   3  14 -26  -11.64   20.03   0
   3  15 -27    4.25   21.49   0
   4   0  15   38.87   17.63   0
   4   5 -15  191.02   14.50   0
   4   7 -18   -0.11   13.96   0
   4  11 -23   22.48   17.85   0
   5  -1  11    1.75   13.03   0
   5   0  14   49.76   17.26   0
   5   5 -15  172.95   13.64   0
   5   7 -18  371.44   18.55   0
   6  -1   9   34.12   11.74   0
   6   0  13  490.43   22.35   0
   6   1  15  -11.62   18.55   0
   6   5 -15   83.00   11.77   0
   6  10 -22   82.70   17.28   0
   7  -1   4   41.16    8.00   0
   7  -1   5  193.82   10.95   0
   7   0  11  379.74   19.43   0
   7   1  13   27.69   17.05   0
   7  10 -22   25.48   15.89   0
   7  11 -23   53.88   16.97   0
   7  12 -24   -4.06   18.68   0
   8   0   8   37.33   13.55   0
   8   1  11   70.19   15.33   0
   8   3 -10    2.58    7.17   0
   8   4 -12   -3.22    9.00   0
   8   5 -14    9.68   10.19   0
   8   9 -20   14.10   15.68   0
   8  13 -25   23.37   19.28   0
   8  14 -26    2.12   20.11   0
   8  15 -27  184.33   24.06   0
   9   1   8    1.40   12.20   0
   9   2  11   20.32   16.76   0
   9   4 -11   37.74    8.20   0
   9   5 -13   22.49    9.75   0
   9   6 -15  113.13   11.63   0
   9   8 -18  129.82   14.95   0
   9  11 -22   31.30   18.42   0
  10   2   8    9.32   14.95   0
  10   8 -17  -18.43   10.05   0
  10  10 -20  -19.23   10.55   0
 -10  14  -4   52.02    9.22   0
 -10  15  -6    2.96   11.11   0
  -9   9   7  364.51   10.20   0
  -9   9   8   32.44    8.62   0
  -9  15 -10  165.49   13.75   0
  -9  18 -14    9.56   17.30   0
  -8   8  13  153.61   14.26   0
  -8  10  -4  521.73   12.75   0
  -8  12  -8  323.05   14.83   0
  -8  13 -10   75.59   12.04   0
  -8  15 -13   83.31   14.78   0
  -8  16 -14   61.31   17.49   0
  -7   6  12   45.88   11.06   0
  -7   8  17   42.93   18.63   0
  -7  12 -11   46.50   14.58   0
  -7  14 -14   22.30   14.30   0
  -7  19 -20   22.95   19.45   0
  -6   5  14  306.29   16.94   0
  -6   6  17   15.23   18.78   0
  -6   7  18    0.29   18.65   0
  -6  11 -12  301.47   16.61   0
  -6  13 -15    3.76   14.97   0
  -6  14 -16   -1.08   15.50   0
  -5   3  11  229.02   12.74   0
  -5   4  15    5.17   14.14   0
  -5   9 -11   82.11   13.03   0
  -5  11 -14  136.91   16.25   0
  -5  14 -18   -6.67   16.47   0
  -5  15 -19  173.17   20.36   0
  -5  20 -24    1.05   20.96   0
  -4   2  11   -6.37   10.70   0
  -4   3  16  106.88   16.73   0
  -4   4  18   61.75   18.83   0
  -4  12 -17   60.82   17.01   0
  -3   1  10  255.52   12.51   0
  -3   2  16   62.21   15.60   0
  -3   3  18   -6.63   18.11   0
  -3   8 -13   -6.18   13.40   0
  -3  14 -21  401.54   24.34   0
  -3  15 -22   29.37   19.97   0
  -3  16 -23   72.21   21.52   0
  -3  17 -24    0.07   20.87   0
  -3  18 -25   -4.64   22.19   0
  -2   1  15   42.47   14.83   0
  -2   7 -13  488.67   18.74   0
  -2   9 -16 1175.81   27.02   0
  -2  12 -20  382.78   22.73   0
  -2  13 -21  168.31   21.34   0
  -2  14 -22   62.35   20.04   0
  -2  15 -23   -3.00   18.79   0
  -2  16 -24  109.97   21.07   0
  -2  17 -25  174.77   24.38   0
  -2  18 -26   66.44   24.03   0
  -1   0  13    9.67   12.92   0
  -1   0  14   78.12   14.39   0
  -1   1  17  116.12   18.29   0
  -1   4  -9  139.18   11.85   0
  -1   9 -17   -3.88   15.12   0
  -1  12 -21  -15.36   17.46   0
  -1  13 -22   19.58   18.89   0
  -1  14 -23  -31.02   19.09   0
  -1  15 -24 1082.42   34.02   0
  -1  16 -25  152.92   23.79   0
  -1  17 -26  198.17   25.49   0
   0  -1   6  480.80   12.08   0
   0  -1   7  253.83    9.01   0
   0  -1   8  714.92   13.64   0
   0  -1   9  994.29   18.38   0
   0  -1  11  991.68   21.07   0
   0   2  -6  326.61   12.12   0
   1  -1  12  821.27   19.56   0
   1  -1  13  232.02   17.03   0
   1   7 -16   19.59   14.27   0
   1  10 -20  349.18   20.83   0
   2  -1  13  115.71   14.87   0
   2   4 -12  159.01   13.25   0
   2  11 -22  321.85   22.34   0
   2  12 -23   -6.46   18.36   0
   2  13 -24  428.46   24.62   0
   2  16 -27    8.59   19.90   0
   3  -1  13  180.59   13.40   0
   3  -1  14   58.85   15.06   0
   3   0  16  141.94   20.03   0
   3   6 -16   19.28    9.66   0
   4   2  -9  126.91    8.87   0
   4   3 -11   -0.59    9.52   0
   4   4 -13   22.93   10.90   0
   4   6 -16   20.14   14.65   0
   4   8 -19   12.77   15.01   0
   4  12 -24    7.45   17.04   0
   4  14 -26   12.47   19.91   0
   4  15 -27   17.91   21.44   0
   5  -1  12  379.50   19.00   0
   5   0  15  345.28   22.77   0
   5   2  -9   98.26    9.12   0
   5   3 -11   86.56   10.78   0
   5   4 -13   -6.08    9.93   0
   5   8 -19   67.00   17.17   0
   5  12 -24   53.99   18.86   0
   5  13 -25  156.40   21.18   0
   5  14 -26   71.87   21.20   0
   5  15 -27  120.30   22.83   0
   6  -1  10  335.12   16.73   0
   6  -1  11   -6.23   14.76   0
   6   0  14  467.41   23.16   0
   6   4 -13   14.23    9.18   0
   6   8 -19   34.72   16.47   0
   6  11 -23  458.32   23.22   0
   6  12 -24   49.69   18.24   0
   6  13 -25   83.98   19.45   0
   6  14 -26    3.16   19.10   0
   6  15 -27   24.80   20.39   0
   7  -1   6  311.71   12.46   0
   7  -1   8  122.52   13.93   0
   7   0  12  475.51   21.59   0
   7   1  14  457.40   24.67   0
   7   6 -16   61.96   11.36   0
   7   8 -19   47.28   13.58   0
   7  13 -25  260.93   22.48   0
   7  14 -26  -15.60   19.18   0
   7  15 -27   28.00   20.99   0
   8   0   9  124.89   13.96   0
   8   1  12  140.73   18.04   0
   8   7 -17  118.37   12.77   0
   8  10 -21   -8.37   16.76   0
   9   1   9  169.08   15.39   0
   9  12 -23    4.19   16.62   0
   9  13 -24  -17.44   18.25   0
   9  14 -25   70.91   20.36   0
   9  15 -26    4.57   20.71   0
  10   2   9  136.26   18.84   0
  10  11 -21  -17.89   11.74   0
 -10  17  -9   52.76   13.58   0
  -9   9   6   -0.78    5.83   0
  -9   9   9   34.36    9.20   0
  -9   9  10   48.32   10.55   0
  -9  12  -4  519.96   13.28   0
  -9  13  -6   29.38   11.11   0
  -9  14  -8   50.53   12.16   0
  -9  16 -11   19.70   14.34   0
  -9  19 -15  266.32   20.36   0
  -9  20 -16   29.78   17.56   0
  -9  21 -17  129.80   20.42   0
  -8   7   7   12.72    7.00   0
  -8   7   8  153.32    9.05   0
  -8   7   9  115.00    9.91   0
  -8   8  14  120.62   14.71   0
  -8   9  16  214.39   20.13   0
  -8  11  -6  834.19   17.03   0
  -8  17 -15   16.86   15.85   0
  -8  18 -16   -6.51   18.93   0
  -8  22 -20   49.51   23.16   0
  -7   6  13   10.09   11.78   0
  -7   7  16  638.38   24.54   0
  -7   8  18  132.74   21.81   0
  -7  11  -9   71.25   13.86   0
  -7  15 -15  139.58   16.99   0
  -7  16 -16   45.20   16.90   0
  -7  22 -22   64.29   20.93   0
  -6   4   7  105.70    7.75   0
  -6   4   8  297.57   10.12   0
  -6   4   9    6.31    8.23   0
  -6   4  11   10.24   11.05   0
  -6   5  15  159.28   16.16   0
  -6  10 -10   65.19   12.42   0
  -6  12 -13   -8.77   13.50   0
  -6  17 -19   35.28   20.17   0
  -6  19 -21  163.29   24.14   0
  -6  20 -22   11.01   19.55   0
  -6  21 -23   34.52   22.46   0
  -5   3   5   55.13    5.31   0
  -5   3  12  889.96   20.01   0
  -5   3  13   44.63   14.39   0
  -5   4  16   92.83   16.55   0
  -5   5  18   31.88   18.11   0
  -5   7  -7  773.27   15.89   0
  -5   8  -9  -11.75   10.02   0
  -5  12 -15   10.59   15.20   0
  -5  16 -20   49.43   18.38   0
  -5  17 -21  140.16   21.06   0
  -5  18 -22   75.42   21.13   0
  -5  19 -23  267.03   24.35   0
  -4   4  19    4.53   18.04   0
  -4   8 -11  121.16   13.92   0
  -4  14 -19  654.44   25.36   0
  -4  19 -24   25.40   20.84   0
  -3   1  12  882.69   20.52   0
  -3   7 -11 1048.02   21.88   0
  -3  11 -17   66.95   17.00   0
  -2   0   7  488.26   11.36   0
  -2   0   8 1670.75   19.37   0
  -2   0  10  189.84   12.00   0
  -2   5  -9  769.82   17.28   0
  -2   8 -14  371.43   17.71   0
  -2  10 -17  309.14   19.80   0
  -1   0  15  120.20   16.16   0
  -1   2  19   24.80   15.06   0
  -1   7 -14   69.41   14.08   0
  -1  10 -18   17.33   16.42   0
   0  -1   5  105.53    9.06   0
   0   0  16   15.02   16.05   0
   0   1  18   77.34   15.35   0
   0   3  -8  -10.80    9.91   0
   0   4 -10  201.17   12.97   0
   1  -1  14  -18.51   14.45   0
   1   2  -7   84.95    9.82   0
   1   3  -9 1310.62   19.79   0
   1  11 -21  138.00   19.30   0
   1  12 -22   70.10   19.47   0
   1  16 -26  126.32   22.61   0
   1  17 -27   35.62   23.89   0
   2  -1  14   24.53   10.71   0
   2   0  17   54.25   19.11   0
   2   6 -15  172.92   15.45   0
   2   8 -18   29.22   14.58   0
   2   9 -19   65.87   16.18   0
   2  14 -25   67.87   19.76   0
   2  15 -26   62.91   20.29   0
   3  -2   7  482.97   13.37   0
   3  -2   8   49.60   10.77   0
   3  -2   9   -3.64   11.53   0
   3  -2  10 1612.41   25.48   0
   3  -1  15   -1.28   15.81   0
   3   0  17    9.12   18.90   0
   3   5 -14  953.10   21.46   0
   3   7 -17  801.03   22.70   0
   3  11 -22   10.97   17.57   0
   3  12 -23   29.54   17.70   0
   3  16 -27   26.75   20.97   0
   4  -2   6    1.73    7.87   0
   4  -2   7  204.83   11.36   0
   4  -2   8   19.59   10.51   0
   4  -2   9  936.08   20.18   0
   4  -1  14  325.67   20.26   0
   4   0  17   40.11   18.86   0
   4   9 -20   49.08   16.25   0
   4  10 -21  277.32   19.99   0
   5  -1  13    9.71   14.84   0
   5   6 -16  225.65   15.33   0
   5   9 -20  113.45   16.63   0
   6  -1   0   69.54    4.15   0
   6   0  15   24.84   17.51   0
   6   9 -20  186.60   17.20   0
   7  -1   2   23.84    5.78   0
   7  -1   9   -2.02   11.25   0
   7   0  13  284.15   19.96   0
   7   5 -14   18.49   11.13   0
   7   7 -17    3.26   13.31   0
   7  10 -21  133.04   17.48   0
   8   0  10  352.49   18.13   0
   8   0  11   -5.74   15.98   0
   8   1  13   63.31   17.83   0
   8   6 -15   -2.57   10.89   0
   8   8 -18   43.24   14.86   0
   8  11 -22   61.38   16.72   0
   8  12 -23  313.27   21.81   0
   8  13 -24   -6.08   21.29   0
   8  14 -25  197.28   24.47   0
   8  15 -26   29.19   21.57   0
   8  16 -27   -7.69   23.00   0
   9   0   3  138.61    9.81   0
   9   0   4  592.17   14.94   0
   9   0   5   11.85   10.22   0
   9   0   6   32.11   11.67   0
   9   1  10   73.64   15.51   0
   9   1  11   70.34   19.43   0
   9   7 -16    7.90   11.35   0
   9  10 -20   27.48   16.64   0
  10   1   3  111.39    9.80   0
  10   1   4  329.77   13.86   0
  10   1   5    0.84   11.02   0
  10   1   6   26.80   12.31   0
  10   6 -13   -4.04    8.34   0
  10   9 -18  -25.35    8.94   0
 -10  16  -7   92.52   13.29   0
  -9   9   5   23.19    4.49   0
  -9   9  11  171.96   13.02   0
  -9  15  -9  224.63   15.43   0
  -9  17 -12   50.62   13.70   0
  -8   7  10   32.70    9.57   0
  -8   7  11  537.20   16.44   0
  -8   8  15  -18.67   16.51   0
  -8   9  17  185.18   21.41   0
  -8  13  -9   61.77   13.02   0
  -8  15 -12   90.50   16.13   0
  -8  19 -17  247.61   21.07   0
  -8  20 -18   32.04   18.71   0
  -8  21 -19  136.63   22.09   0
  -7   9  -5  103.48    9.67   0
  -7  10  -7   -0.83   10.79   0
  -7  18 -18   11.22   17.71   0
  -7  19 -19  109.98   20.83   0
  -7  20 -20   13.74   19.57   0
  -7  21 -21  -16.86   20.76   0
  -6   4   6   10.62    5.65   0
  -6   4  12   10.13   10.60   0
  -6   7  -4  288.38   10.16   0
  -6   9  -8   23.90   10.00   0
  -6  13 -14  467.12   20.53   0
  -6  18 -20   33.61   17.61   0
  -5   5  19  127.32   21.51   0
  -5  10 -12   -0.08   12.67   0
  -5  13 -16   -4.71   15.73   0
  -5  14 -17  590.15   23.48   0
  -4   2  14   53.75   13.78   0
  -4   5  -5  982.71   14.61   0
  -4   6  -7 1860.86   21.93   0
  -4   7  -9  239.47   13.26   0
  -4  11 -15  -11.95   14.74   0
  -4  15 -20   83.23   18.86   0
  -4  16 -21  -10.47   18.92   0
  -4  17 -22   75.89   20.72   0
  -4  18 -23  -12.85   18.58   0
  -3   2  17  179.68   18.36   0
  -3   4  -5   36.57    7.64   0
  -3   6  -9 1442.81   22.16   0
  -3   9 -14   54.38   14.00   0
  -3  12 -18  132.47   14.63   0
  -3  13 -19  137.46   19.27   0
  -3  15 -21   -4.96   17.68   0
  -3  16 -22   -0.03   18.67   0
  -3  17 -23    0.30   18.69   0
  -3  18 -24   -0.72   21.28   0
  -3  19 -25  103.85   24.18   0
  -2   0   6  485.37   10.34   0
  -2   0  12  287.75   15.08   0
  -2   0  13    1.75   12.90   0
  -2  11 -18  546.68   22.78   0
  -2  12 -19   28.35   17.45   0
  -2  18 -25   47.93   21.09   0
  -2  19 -26   26.04   20.62   0
  -1   0  16   45.65   15.85   0
  -1   1  18   44.18   14.28   0
  -1   6 -12  327.21   16.83   0
  -1   8 -15   76.82   15.22   0
  -1  11 -19   -0.78   17.04   0
  -1  12 -20   53.50   19.09   0
  -1  18 -26    2.78   22.88   0
   0  -1  13   34.48   13.67   0
   0  -1  14  233.43   17.33   0
   0  14 -23  181.69   21.73   0
   0  15 -24   19.59   19.37   0
   0  16 -25  -10.16   21.75   0
   0  17 -26  174.67   25.32   0
   1   6 -14   72.39   14.53   0
   1  13 -23  128.86   16.60   0
   1  14 -24   98.76   20.23   0
   1  15 -25   22.39   18.96   0
   2  -2   8  157.63   11.63   0
   2  -2  10  124.92   13.64   0
   2  -1  16   18.68   17.42   0
   2   0  18   26.30   20.71   0
   2   5 -13  341.96   16.41   0
   2   7 -16  434.49   19.09   0
   2  10 -20   28.11   17.02   0
   3  -2   5  244.93    9.22   0
   3   1  -6 1224.91   13.58   0
   3   8 -18   88.94   16.06   0
   3  13 -24    3.43   17.90   0
   3  14 -25  191.35   21.64   0
   3  15 -26   68.63   20.24   0
   4  -2   5 1063.96   15.05   0
   4  -2  10   28.64   11.95   0
   4  -2  11 1167.17   24.26   0
   4  -1  15    9.66   17.07   0
   4   5 -14   63.09   12.65   0
   4   7 -17  113.50   15.04   0
   4  11 -22   14.57   17.81   0
   4  14 -25   28.31   19.92   0
   4  15 -26   11.78   20.94   0
   4  16 -27   -1.40   21.13   0
   5  -2   5  741.41   14.43   0
   5  -2   7  149.09   11.07   0
   5  -2   8  141.45   12.05   0
   5  -2   9   51.13   11.82   0
   5  -2  10   24.21   12.01   0
   5   5 -14   -4.27   12.84   0
   5  10 -21   -1.85   15.53   0
   5  16 -27   24.01   20.02   0
   6  -1  13   -7.69   14.48   0
   6  11 -22  234.62   19.84   0
   6  16 -27   21.00   20.88   0
   7  -1  10   72.46   13.29   0
   7  -1  11  -16.02   15.42   0
   7   0  14    9.91   17.07   0
   7   4 -12  522.87   14.49   0
   7  11 -22   22.75   16.36   0
   7  12 -23  186.61   19.63   0
   7  13 -24   22.91   18.11   0
   7  14 -25   15.38   19.15   0
   7  15 -26   23.72   20.38   0
   7  16 -27   65.57   22.87   0
   8   0  12  139.41   19.03   0
   8   9 -19    7.40   15.35   0
   9   1  12   -6.42   19.17   0
   9   6 -14   11.06   10.26   0
   9   8 -17  124.41   14.25   0
   9  11 -21   15.07   14.66   0
   9  12 -22  104.08   19.07   0
   9  15 -25   58.22   23.59   0
   9  16 -26    4.41   23.33   0
  10   1   0  142.79    7.59   0
  10   1   7  120.36   14.78   0
  10   8 -16  -24.03    9.17   0
  10  10 -19  -16.92   10.12   0
  10  11 -20  -29.14   13.08   0
 -10  14  -3   12.43    8.89   0
 -10  15  -5   -9.59   10.03   0
  -9   9  12   27.20   11.89   0
  -9  18 -13  158.48   16.63   0
  -9  19 -14   -2.94   15.74   0
  -9  20 -15   48.16   20.05   0
  -9  21 -16   15.27   20.62   0
  -9  22 -17   -0.43   19.06   0
  -8   7   6   22.95    5.37   0
  -8   7  12   42.54   12.29   0
  -8   7  13   49.93   13.61   0
  -8   8  16  190.50   20.74   0
  -8  16 -13   -0.13   13.92   0
  -8  23 -20   50.77   23.99   0
  -7   6  16    6.59   17.30   0
  -7   7  18   35.16   18.96   0
  -7  12 -10  157.91   15.39   0
  -7  14 -13  123.46   15.56   0
  -7  15 -14  241.60   20.03   0
  -6   4  14   69.92   15.45   0
  -6   5  17    7.20   15.20   0
  -6   6  19  189.29   22.79   0
  -6  11 -11   95.15   13.71   0
  -6  14 -15  240.88   18.81   0
  -6  15 -16  597.13   25.10   0
  -6  21 -22   -4.23   21.15   0
  -5   4  18   67.79   18.67   0
  -5   9 -10  646.25   18.40   0
  -5  11 -13    7.91   13.97   0
  -5  16 -19   98.10   19.57   0
  -5  17 -20  294.04   23.18   0
  -5  18 -21  148.10   22.23   0
  -5  19 -22    5.88   20.19   0
  -5  20 -23  122.85   22.35   0
  -4   2  16  366.84   19.95   0
  -4   3  18   25.63   16.83   0
  -4   9 -12  175.32   15.12   0
  -4  12 -16  350.27   20.50   0
  -4  20 -24   17.57   21.11   0
  -3   1  15  382.43   18.89   0
  -3   2  18   -6.75   17.00   0
  -3   8 -12   54.84   13.77   0
  -3  10 -15   23.80   14.93   0
  -2   0  14  167.74   15.77   0
  -2   7 -12   51.45   13.84   0
  -2   9 -15  236.38   16.93   0
  -2  13 -20    0.92   12.57   0
  -2  14 -21  145.69   21.19   0
  -2  15 -22  492.97   26.19   0
  -2  16 -23  134.17   21.92   0
  -2  17 -24  238.40   23.51   0
  -1  -1   8 3590.60   27.61   0
  -1  -1   9  600.09   14.76   0
  -1  -1  10   75.30   11.18   0
  -1  -1  12  168.79   14.71   0
  -1   9 -16  154.02   16.79   0
  -1  13 -21  120.39   19.81   0
  -1  14 -22  544.82   26.60   0
  -1  15 -23   27.00   20.01   0
  -1  16 -24   64.60   20.37   0
  -1  17 -25   14.52   15.40   0
   0  -1   4  975.32   11.39   0
   0  -1  15  338.93   19.33   0
   1  -2   9    4.49   10.47   0
   1   5 -12   -2.69   12.39   0
   1   7 -15  196.01   16.34   0
   1  10 -19  521.07   23.23   0
   1  18 -27   12.87   21.03   0
   2  -2   6  532.90   12.23   0
   2  -1  17   19.97   18.36   0
   2  11 -21    6.51   16.41   0
   2  12 -22   67.98   19.33   0
   2  13 -23  216.02   21.30   0
   2  14 -24   33.03   20.23   0
   2  15 -25   74.33   21.80   0
   2  16 -26    6.94   21.99   0
   2  17 -27   21.66   16.06   0
   3  -1  17  -11.20   18.34   0
   3   2  -8  466.75   11.74   0
   3   6 -15  382.94   17.02   0
   3   9 -19   47.62   16.52   0
   3  10 -20    9.19   15.75   0
   3  17 -27   -7.18   20.35   0
   4  -2   4   38.31    6.26   0
   4  -2  13  246.29   17.70   0
   4   4 -12  344.50   14.03   0
   4   8 -18   -3.10   14.43   0
   5  -2  11   -2.67   12.58   0
   5  -1  15   13.95   16.66   0
   5  12 -23  240.87   20.50   0
   5  14 -25  117.75   21.08   0
   5  15 -26   60.52   19.21   0
   6  -2   6  349.54   13.43   0
   6  -2   7  496.50   14.64   0
   6  -2   9   31.65   13.25   0
   6  -1  14   10.87   16.17   0
   6   4 -12  587.56   15.88   0
   6   8 -18   12.82   13.38   0
   6  12 -23   18.18   16.05   0
   6  13 -24   65.23   18.62   0
   6  14 -25   65.55   19.67   0
   6  15 -26   58.83   19.05   0
   7  -1  12  175.15   17.41   0
   7   6 -15   19.50   12.13   0
   7   8 -18  448.70   18.47   0
   7   9 -19   60.13   16.73   0
   8  -1   4  403.54   12.01   0
   8  -1   5  321.94   12.51   0
   8  -1   6   52.62    9.43   0
   8  -1   7   -8.95    9.67   0
   8  -1   8  251.57   15.71   0
   8   0  13   16.25   16.57   0
   8   5 -13    0.30    7.99   0
   8   7 -16  261.67   15.60   0
   8  11 -21   -2.82   17.83   0
   9   0   9    3.46   12.14   0
   9   3  -8    5.95    5.59   0
   9   9 -18   29.24   14.05   0
   9  13 -23   39.15   18.39   0
   9  14 -24  220.53   22.50   0
  10   1   8   42.89   13.07   0
  10   1   9   36.47   16.67   0
  10  12 -21  -14.99   13.01   0
  11   6 -11    2.44    6.06   0
 -10  11   5   18.15    3.80   0
 -10  17  -8   17.54   13.29   0
  -9  14  -7  344.33   15.14   0
  -9  16 -10   44.01   12.73   0
  -8   7  14   57.40   15.49   0
  -8   8  17   43.57   20.50   0
  -8  10  -3   34.20    7.81   0
  -8  11  -5    3.24    9.63   0
  -8  12  -7   -4.45   10.77   0
  -8  14 -10  653.53   20.80   0
  -8  17 -14    3.66   14.84   0
  -8  18 -15  177.13   18.83   0
  -8  19 -16   34.31   17.39   0
  -8  20 -17    2.63   17.93   0
  -8  21 -18   -4.44   18.80   0
  -8  22 -19    5.88   20.61   0
  -7   5   8  135.14    8.49   0
  -7   5   9   19.98    7.64   0
  -7   5  10   13.66    8.72   0
  -7   5  11   21.87   10.47   0
  -7   5  12  385.10   16.33   0
  -7  16 -15   83.91   16.39   0
  -7  17 -16   14.24   16.20   0
  -7  19 -18   19.90   18.12   0
  -7  20 -19    1.91   19.42   0
  -7  21 -20    7.67   20.48   0
  -7  22 -21   58.13   22.03   0
  -6   4  15   79.36   14.35   0
  -6  10  -9   16.88   13.03   0
  -6  12 -12   33.50   13.68   0
  -6  16 -17   24.93   16.89   0
  -6  17 -18  291.00   21.96   0
  -6  18 -19   25.51   18.87   0
  -6  19 -20  -26.68   18.75   0
  -6  20 -21   95.75   21.94   0
  -5   3  16    9.67   14.78   0
  -5   8  -8  145.38   11.55   0
  -4   3  19  198.59   21.68   0
  -4   8 -10   90.25   13.13   0
  -4  10 -13 1107.82   24.80   0
  -4  13 -17  150.98   17.86   0
  -4  15 -19    1.02   17.63   0
  -4  16 -20   92.04   20.47   0
  -4  17 -21    6.18   19.25   0
  -4  18 -22   50.21   20.95   0
  -4  19 -23  224.10   24.42   0
  -3   1   4   43.46    4.41   0
  -3   1  16  474.69   20.71   0
  -3   1  17   18.65   16.23   0
  -3  12 -17   20.34   16.63   0
  -3  19 -24   11.49   22.52   0
  -3  20 -25   21.74   23.47   0
  -2   0   5   37.40    6.45   0
  -2   0  16   21.57   15.01   0
  -2   1  19    8.62   19.07   0
  -2   8 -13    9.40   13.12   0
  -2  10 -16  411.48   19.68   0
  -2  11 -17   31.98   16.67   0
  -2  19 -25    2.18   21.20   0
  -1  -1  14   -2.66   13.76   0
  -1   0   2 2870.90    9.87   0
  -1   0  18   11.21   18.02   0
  -1   4  -8  114.11   11.14   0
  -1   7 -13  592.70   19.86   0
  -1  10 -17  219.60   18.66   0
  -1  19 -26  -15.12   23.45   0
   0  -1  16    1.34   15.57   0
   0   5 -11 3572.63   32.72   0
   0   7 -14   41.65   14.79   0
   0  10 -18  595.07   23.36   0
   0  17 -25   54.58   21.31   0
   0  18 -26   73.07   22.89   0
   1  -2   7 1341.97   17.87   0
   1  -2   8   97.30   10.29   0
   1  -2  11 1644.15   24.27   0
   1  -2  13   -2.67   13.81   0
   1  11 -20   -0.85   16.11   0
   1  13 -22  897.47   30.18   0
   1  14 -23  268.17   23.36   0
   1  15 -24  268.10   24.58   0
   1  16 -25  -16.30   20.74   0
   1  17 -26   -3.39   20.08   0
   2  -2   5  596.71   11.63   0
   2  -1  18   57.09   19.79   0
   2   4 -11 1833.11   24.43   0
   2   6 -14  123.84   14.80   0
   2   9 -18   41.57   16.06   0
   3  -2   4  229.24    7.98   0
   3  -2  14   31.71   14.46   0
   3  -1  18  181.59   23.02   0
   3   7 -16   83.10   14.74   0
   3  11 -21   -6.09   17.42   0
   3  12 -22  135.67   19.71   0
   3  13 -23  255.64   22.32   0
   3  14 -24   16.87   19.44   0
   3  15 -25   13.99   20.73   0
   3  16 -26   65.63   22.86   0
   4  -2  14   41.08   15.98   0
   4  -1  17   90.84   20.64   0
   4   3 -10  236.87   11.17   0
   4   6 -15  122.15   13.98   0
   4   9 -19  585.74   22.61   0
   4  16 -26   79.76   20.35   0
   4  17 -27  120.82   24.24   0
   5  -2  13  386.96   19.88   0
   5  -1  16   76.30   18.46   0
   5   4 -12   13.00    9.23   0
   5   6 -15    3.99   11.96   0
   5  17 -27    2.48   20.42   0
   6  -2   5  319.83   10.72   0
   6  -2  11   11.28   13.00   0
   6  -1  15  306.01   21.61   0
   6   2  -8  467.70   10.48   0
   6   3 -10  255.59   11.04   0
   6   6 -15  121.13   12.86   0
   6  17 -27   -8.36   18.95   0
   7  -1  13  536.76   22.97   0
   7  10 -20   10.81   14.82   0
   7  11 -21  170.64   20.12   0
   7  16 -26   -0.85   19.58   0
   8  -1   3   58.84    7.16   0
   8  -1   9   76.31   12.78   0
   8  -1  10   40.56   12.99   0
   8   0  14  149.07   20.37   0
   8   3  -9  152.58    8.19   0
   8   8 -17   45.22   14.14   0
   8  12 -22   74.70   17.65   0
   8  13 -23   59.36   19.20   0
   8  14 -24    2.45   18.99   0
   8  15 -25   13.83   20.30   0
   8  16 -26   -5.11   21.45   0
   9   0  10  106.52   15.34   0
   9   0  11   42.62   18.56   0
   9   4 -10   -1.51    7.04   0
   9   7 -15  170.38   13.65   0
  10   7 -14    3.31    8.78   0
  10   9 -17  -15.78   10.88   0
 -10  16  -6   -0.32   12.35   0
  -9  12  -3  108.69    9.24   0
  -9  13  -5    5.67    9.31   0
  -9  15  -8   -5.04   11.97   0
  -9  18 -12   10.78   15.96   0
  -9  19 -13   -9.93   17.28   0
  -9  22 -16   -1.37   21.31   0
  -8   7  15   13.28   15.49   0
  -8  15 -11  132.17   16.40   0
  -8  24 -20   18.77   22.03   0
  -7   5  13   30.97   11.50   0
  -7   5  14  198.76   16.63   0
  -7  14 -12  221.56   18.03   0
  -7  23 -21   38.90   25.35   0
  -6   4   5  103.29    5.42   0
  -6   4  16   17.19   14.14   0
  -6   5  19   66.28   19.56   0
  -6   9  -7  216.38   12.97   0
  -6  13 -13   99.18   15.32   0
  -6  22 -22   13.75   21.75   0
  -5   7  -6   57.48    8.90   0
  -5  10 -11   83.55   13.27   0
  -5  13 -15   63.53   16.32   0
  -5  14 -16  442.85   22.12   0
  -5  18 -20   49.74   22.15   0
  -5  19 -21  860.12   31.89   0
  -5  20 -22   31.82   21.13   0
  -5  21 -23  188.20   23.83   0
  -4   1  10   50.50    9.64   0
  -4   1  12  227.62   13.96   0
  -4   2  18  -11.16   16.91   0
  -4   7  -8  353.79   15.32   0
  -4  11 -14  274.23   17.99   0
  -4  21 -24   37.15   22.06   0
  -3   1  18   -6.40   17.54   0
  -3   7 -10   28.03   11.86   0
  -3   9 -13  226.47   15.84   0
  -3  14 -19  344.60   22.87   0
  -3  15 -20   10.34   18.50   0
  -3  16 -21    3.59   19.12   0
  -3  17 -22    0.14   19.64   0
  -3  18 -23   78.30   20.62   0
  -2   0  17   42.33   16.62   0
  -2   5  -8   31.23   10.32   0
  -2  12 -18   57.54   17.71   0
  -2  13 -19   96.01   18.93   0
  -2  14 -20  448.00   24.16   0
  -2  16 -22  114.20   21.21   0
  -2  17 -23   65.55   21.14   0
  -2  18 -24   -2.01   21.30   0
  -1  -1  15   61.58   15.19   0
  -1  -1  16   20.43   15.23   0
  -1   0  19   15.35   19.72   0
  -1   6 -11  953.90   20.82   0
  -1   8 -14   15.56   14.33   0
  -1  13 -20  690.43   26.62   0
  -1  15 -22  103.20   21.15   0
  -1  16 -23   29.39   20.40   0
  -1  17 -24   63.68   21.94   0
  -1  18 -25  222.77   23.86   0
   0  -1  17  -11.51   16.19   0
   0   3  -7  110.00   10.84   0
   0   4  -9  869.95   15.84   0
   0   8 -15 1292.81   26.72   0
   0  12 -20  153.85   19.86   0
   0  13 -21   22.59   19.30   0
   0  14 -22  601.06   27.59   0
   0  15 -23   26.33   20.19   0
   0  16 -24  207.81   22.52   0
   1  -2  14  341.97   18.83   0
   1  -2  15   14.15   15.37   0
   1   4 -10 2177.63   24.17   0
   1   6 -13  299.34   16.77   0
   1   8 -16   11.00   10.44   0
   1   9 -17   52.20   15.28   0
   2  -2  15  344.84   16.92   0
   2  -2  16  320.97   20.76   0
   2   2  -7  228.37   10.05   0
   2  10 -19  196.95   18.85   0
   2  15 -24  -13.60   18.58   0
   2  16 -25    5.77   21.13   0
   2  17 -26  426.65   28.47   0
   2  18 -27   -0.27   17.51   0
   3   8 -17   25.84   14.62   0
   3  18 -27  -21.42   19.39   0
   4  -2  16  192.39   20.16   0
   4   2  -8  551.77   11.75   0
   4   5 -13  399.38   15.82   0
   4   7 -16   91.34   14.31   0
   4  11 -21  216.88   19.57   0
   4  12 -22   41.29   18.48   0
   4  13 -23  -11.79   18.43   0
   4  14 -24   18.17   19.07   0
   4  15 -25  180.23   22.75   0
   5  -2  14  130.27   17.12   0
   5  -2  15  781.36   26.86   0
   5   2  -8  141.74    8.82   0
   5   3 -10   16.66    7.91   0
   5   7 -16   15.09   14.47   0
   5  12 -22  179.92   20.17   0
   5  13 -23   68.77   19.22   0
   5  14 -24   53.68   19.01   0
   5  15 -25   -0.24   19.35   0
   6  -2   4  246.42   10.05   0
   6  -2  12  201.65   16.70   0
   6  -1  16    3.80   18.96   0
   6  10 -20   70.48   15.97   0
   6  11 -21   11.09   15.79   0
   6  12 -22  -28.67   16.12   0
   6  13 -23  149.20   19.61   0
   6  14 -24    5.40   18.43   0
   6  15 -25   86.67   20.37   0
   6  16 -26  -16.96   20.07   0
   7  -2   7   66.10   11.97   0
   7  -2   8  246.51   15.03   0
   7  -1  14  228.36   19.96   0
   7  -1  15    8.81   19.13   0
   7   5 -13   95.08   10.25   0
   7  12 -22   15.92   16.62   0
   7  13 -23   23.75   17.40   0
   7  14 -24   38.39   19.08   0
   7  15 -25   21.68   19.95   0
   8  -1  11  346.10   18.55   0
   8  -1  12   94.70   18.22   0
   8   6 -14  126.91   12.21   0
   8   9 -18  115.68   16.21   0
   9   0  12   48.95   17.12   0
   9  11 -20  107.07   15.88   0
   9  12 -21    2.22   15.75   0
   9  13 -22  304.31   24.49   0
   9  14 -23    4.22   18.83   0
   9  15 -24    1.67   20.32   0
   9  16 -25  -16.11   20.67   0
  10   1  -1    3.12    4.49   0
  10  10 -18  -20.04    9.92   0
  10  11 -19    0.79   13.90   0
  -9  21 -15  113.09   19.47   0
  -8   7  16   51.18   15.42   0
  -8  13  -8  204.66   12.86   0
  -8  16 -12   17.69   13.19   0
  -8  17 -13   46.42   17.50   0
  -8  18 -14   20.97   18.63   0
  -8  22 -18   27.75   20.61   0
  -8  23 -19   39.42   21.83   0
  -7   5  15   23.01   12.92   0
  -7   5  16   98.12   17.93   0
  -7   6  19   -0.55   22.33   0
  -7   8  -2   11.46    6.46   0
  -7  10  -6 1098.32   18.90   0
  -7  15 -13    9.29   13.88   0
  -7  21 -19   14.14   19.73   0
  -7  22 -20  142.24   23.72   0
  -6   4  17   36.13   15.54   0
  -6   4  18    5.49   19.44   0
  -6   8  -5  152.48   10.39   0
  -6  14 -14  407.08   20.02   0
  -6  15 -15  113.27   17.15   0
  -6  16 -16   71.32   19.40   0
  -6  17 -17  111.14   20.74   0
  -6  19 -19  105.14   20.60   0
  -6  20 -20   32.04   19.87   0
  -6  21 -21   87.25   22.41   0
  -5   2  11   63.77   10.44   0
  -5   2  12  177.86   12.80   0
  -5   3  18   31.98   17.33   0
  -5   3  19   33.85   20.42   0
  -5   9  -9  125.29   13.87   0
  -5  16 -18  160.54   19.29   0
  -5  17 -19  -11.55   17.42   0
  -5  22 -23   -1.64   20.90   0
  -4   1   9  133.99    9.57   0
  -4   1  14  295.03   16.70   0
  -4   1  15   23.75   14.07   0
  -4  13 -16  240.49   19.32   0
  -4  18 -21  175.87   24.68   0
  -4  19 -22   44.69   22.16   0
  -4  20 -23   29.39   22.33   0
  -3   0   9    6.82    8.49   0
  -3   0  10 2077.23   24.29   0
  -3   0  13 1113.92   23.06   0
  -3   1  19  419.02   24.56   0
  -3   6  -8   87.06   11.40   0
  -3   8 -11  568.12   18.08   0
  -3  10 -14  666.53   21.72   0
  -3  11 -15    4.20   14.24   0
  -3  20 -24   19.30   22.89   0
  -2  -1  12  330.35   15.53   0
  -2   0  18  -18.19   17.37   0
  -2   3  -4  544.26   11.24   0
  -2   4  -6 1081.88   16.23   0
  -2   7 -11   36.60   12.97   0
  -2  20 -25  105.24   23.77   0
  -1  -1   6 1563.22   16.67   0
  -1   0  20  352.22   25.90   0
  -1   9 -15 1116.45   25.82   0
   0  -2   9 1611.46   21.47   0
   0  -2  11  541.21   15.37   0
   0  -2  12   54.77   10.32   0
   0  -2  13  348.83   17.71   0
   0  -2  14  145.07   16.02   0
   0   6 -12  308.95   16.12   0
   0   9 -16  -12.58   14.56   0
   0  19 -26   -2.83   22.79   0
   1  11 -19  295.16   20.35   0
   1  16 -24   29.81   19.52   0
   1  17 -25   44.83   22.00   0
   1  18 -26  237.02   25.33   0
   2  -2   4  371.26   10.51   0
   2  -2  17   12.40   17.43   0
   2   5 -12  -13.31   11.75   0
   2   7 -15 1176.72   22.96   0
   2  12 -21  187.80   16.15   0
   2  13 -22   22.33   18.43   0
   2  14 -23   95.33   19.76   0
   3  -3  11   33.98   12.51   0
   3  -2   3  151.19    7.13   0
   3  -2  17  215.58   21.68   0
   3   4 -11   46.80   10.93   0
   3   6 -14   58.50   13.50   0
   3   9 -18   39.76   16.25   0
   3  10 -19  152.09   18.19   0
   3  16 -25   -5.64   21.13   0
   3  17 -26   11.78   22.16   0
   4  -3  10  436.37   16.66   0
   4  18 -27  -16.23   21.49   0
   5  -2  16   40.06   18.75   0
   5   5 -13   34.51   11.19   0
   5   8 -17   99.89   16.71   0
   6  -2  14  129.19   17.51   0
   6   8 -17   19.64   15.46   0
   7  -2   5   91.30    9.40   0
   7  -2  11   24.87   13.05   0
   7  -2  12  321.19   20.61   0
   7   8 -17    4.89   11.97   0
   7   9 -18   63.79   16.29   0
   7  17 -26  -23.22   23.11   0
   8  -1  13   55.17   16.48   0
   8   7 -15   53.06   12.41   0
   8  10 -19    0.58   13.73   0
   8  11 -20  261.43   20.45   0
   8  15 -24   46.07   21.94   0
   8  16 -25   30.11   22.04   0
   8  17 -26   25.52   22.79   0
   9  -1   7   12.91   11.83   0
   9  -1   8  500.14   18.67   0
   9   0  13   11.53   17.15   0
   9   6 -13  147.95   11.68   0
   9   8 -16   33.60   10.94   0
  10   0   4  314.59   12.85   0
  10   0   5   48.15   10.85   0
  10   0   6   19.05   11.88   0
  10   0   7  -11.55   12.74   0
  10   0   8   85.64   15.36   0
  10  12 -20   22.77   13.65   0
  10  13 -21   -0.32   15.04   0
 -10  15  -4  117.59   11.36   0
 -10  17  -7    2.66   12.72   0
  -9   8   9  329.47   11.59   0
  -9   8  10   11.94    9.18   0
  -9   8  11  335.23   13.54   0
  -9   8  13   29.96   12.42   0
  -9  14  -6   24.82   11.04   0
  -9  16  -9   16.29   11.75   0
  -9  17 -10   -3.39   14.12   0
  -8   6  11   -3.19   10.24   0
  -8   6  12  281.97   14.21   0
  -8   7  17   21.83   16.92   0
  -8  12  -6   67.68   10.87   0
  -8  14  -9   21.86   13.36   0
  -8  19 -15  255.83   20.55   0
  -8  24 -19   -2.91   23.03   0
  -7   5  17   85.40   19.11   0
  -7  17 -15   85.15   17.52   0
  -7  18 -16    6.35   16.91   0
  -7  19 -17   14.73   17.73   0
  -7  20 -18   57.69   19.31   0
  -6   3  10   31.36    9.41   0
  -6   3  11   11.90   10.51   0
  -6   3  12  866.16   18.90   0
  -6   3  14   96.28   15.57   0
  -6   7  -3  505.66   11.02   0
  -6  12 -11  380.77   17.64   0
  -6  23 -22  -31.25   19.55   0
  -5   2   8  204.98    9.76   0
  -5   2  15  122.65   15.28   0
  -5   3  20    2.32   18.04   0
  -5  12 -13   26.42   14.55   0
  -5  20 -21   52.76   19.68   0
  -5  21 -22    4.09   21.71   0
  -4   1   8 1830.47   19.14   0
  -4   1  16   67.99   15.86   0
  -4   1  17   93.74   16.87   0
  -4   2  20   90.44   20.87   0
  -4   5  -4  373.50    9.72   0
  -4  10 -12   85.64   14.44   0
  -4  14 -17    0.95   16.79   0
  -4  15 -18   24.19   18.20   0
  -4  16 -19  113.77   20.23   0
  -4  17 -20  599.06   27.54   0
  -3   0  16  -10.95   14.40   0
  -3   0  17  253.99   18.66   0
  -3   1  20  312.14   24.36   0
  -3  13 -17  198.57   18.71   0
  -3  18 -22   10.62   20.07   0
  -3  19 -23   49.92   22.15   0
  -2  -1  10  485.92   14.98   0
  -2   0  19  214.23   20.89   0
  -2   0  20   28.72   19.06   0
  -2  10 -15   81.50   15.17   0
  -2  18 -23   17.72   21.51   0
  -2  19 -24   58.25   23.39   0
  -1  -1  18    8.04   17.74   0
  -1   7 -12  660.11   20.04   0
  -1  10 -16  607.97   22.17   0
  -1  11 -17  316.04   19.78   0
  -1  17 -23    0.93   19.35   0
  -1  18 -24  173.90   24.30   0
  -1  19 -25   39.26   21.33   0
   0  -2   8 1455.26   19.33   0
   0  -2  15   64.98   11.64   0
   0  -2  16  194.52   18.04   0
   0  -1  20   34.39   21.06   0
   0   5 -10    5.10   11.37   0
   0   7 -13  141.61   15.75   0
   0  10 -17   47.64   16.12   0
   0  15 -22   15.40   19.24   0
   0  16 -23   11.44   20.30   0
   0  17 -24   -5.77   20.82   0
   0  18 -25    6.41   20.42   0
   1   5 -11 1769.04   25.40   0
   1   7 -14    7.97   14.19   0
   1  12 -20  240.30   20.76   0
   1  13 -21  482.64   24.67   0
   1  14 -22   36.53   19.48   0
   1  15 -23   17.67   18.97   0
   2  -3  10 2185.23   27.81   0
   2  -3  12   12.67   13.31   0
   2  -3  13  133.33   15.64   0
   2   8 -16   18.54   13.80   0
   2   9 -17  647.36   22.55   0
   2  17 -25   12.67   20.13   0
   2  18 -26   25.34   23.29   0
   3  -3   8    5.07    9.96   0
   3  -3  10   29.44    8.99   0
   3  -3  13   43.84   14.43   0
   3  -3  14   36.97   15.09   0
   3   3  -9   91.10    9.62   0
   3   7 -15   12.73   13.60   0
   3  11 -20   13.24   16.00   0
   3  12 -21  512.57   24.30   0
   3  13 -22    9.18   18.22   0
   3  14 -23   41.33   19.32   0
   3  15 -24  134.93   20.98   0
   4  -3   8  445.78   14.65   0
   4  -3   9  316.39   14.64   0
   4  -3  13  134.22   16.05   0
   4  -3  14   19.66   15.31   0
   4  -2  18  824.64   31.54   0
   4  10 -19   19.06   16.03   0
   4  11 -20    2.86   15.84   0
   4  14 -23  138.44   20.18   0
   4  15 -24   43.89   19.94   0
   4  16 -25    1.63   20.14   0
   4  17 -26  -11.07   20.21   0
   5  -3   8   49.72   12.35   0
   5  -3   9  369.12   15.22   0
   5  -3  10  418.62   16.75   0
   5  -3  11   -3.61   12.47   0
   5  -3  12   56.26   14.30   0
   5  -3  13  153.90   18.22   0
   5  -2  17    0.27   19.17   0
   5   9 -18   -7.95   14.53   0
   5  16 -25  146.20   22.85   0
   5  17 -26   67.60   22.52   0
   6  -2  16    9.56   18.17   0
   6   4 -11  118.54   10.83   0
   6   6 -14  224.68   15.09   0
   6   9 -18   83.35   15.08   0
   6  16 -25  -14.24   20.01   0
   6  17 -26   -4.48   20.91   0
   7  -2  13   39.87   15.71   0
   7  -2  14   50.70   18.76   0
   7  -1   0  105.22    4.62   0
   7   3  -9  223.09    9.78   0
   7   6 -14  242.82   13.08   0
   7  10 -19  161.77   16.65   0
   7  11 -20  116.59   18.87   0
   7  14 -23  288.48   24.26   0
   7  15 -24   82.79   20.33   0
   7  16 -25    7.97   20.04   0
   8  -1  14   23.63   17.30   0
   8   5 -12  241.97   11.72   0
   8  12 -21   13.66   16.52   0
   8  13 -22   47.39   17.94   0
   8  14 -23  103.11   20.47   0
   9  -1   5   22.22    9.64   0
   9  -1   9  207.45   15.19   0
   9  -1  10    6.54   12.49   0
   9  -1  11   54.90   17.47   0
   9   9 -17   16.77   11.78   0
   9  10 -18  224.14   18.58   0
   9  16 -24    9.33   22.48   0
   9  17 -25   11.47   21.96   0
  10   0   9  102.02   14.40   0
  10   0  10   -2.34   15.93   0
  10   5 -10  227.20    9.52   0
  10   9 -16   -4.72   11.41   0
  11   7 -12   -1.95    7.35   0
  -9  18 -11   41.52   15.83   0
  -9  19 -12  -10.56   16.45   0
  -9  20 -13  194.07   21.12   0
  -9  21 -14   39.59   20.11   0
  -9  22 -15   88.06   19.62   0
  -8   6  10   14.27    8.43   0
  -8   6  13  122.08   12.35   0
  -8   6  14    2.66   13.60   0
  -8   7  18  303.43   22.55   0
  -8  15 -10   24.49   14.56   0
  -8  23 -18   84.10   22.26   0
  -7   5   6   77.56    5.77   0
  -7   5  18   66.03   17.74   0
  -7  11  -7  131.43   12.92   0
  -7  13 -10   75.50   12.90   0
  -7  22 -19   32.14   21.30   0
  -7  23 -20   60.34   22.52   0
  -6   3  15   11.59   13.20   0
  -6   3  16  782.52   23.79   0
  -6   4  20    5.41   19.17   0
  -6  13 -12   80.41   14.64   0
  -6  20 -19  108.76   22.94   0
  -6  22 -21    9.47   20.06   0
  -5   2  17   20.91   15.54   0
  -5   8  -7    9.27    9.14   0
  -5  13 -14  197.35   16.98   0
  -5  14 -15   66.22   16.91   0
  -5  16 -17  105.08   19.20   0
  -5  17 -18  471.49   24.93   0
  -5  18 -19  194.65   21.97   0
  -5  19 -20  115.26   21.29   0
  -4   1   7   64.33    7.96   0
  -4   8  -9  916.33   19.44   0
  -4  11 -13   31.89   14.41   0
  -4  20 -22  141.23   23.65   0
  -4  21 -23  313.47   27.76   0
  -3   0  18  -11.76   16.69   0
  -3   7  -9 1011.62   19.89   0
  -3   9 -12   15.56   13.54   0
  -3  16 -20  423.33   24.22   0
  -3  21 -24   76.26   24.37   0
  -2  -1   9  149.88   10.98   0
  -2  -1  16   20.76   14.26   0
  -2   0   4  252.22    6.75   0
  -2   6  -9  998.36   19.24   0
  -2   8 -12   89.11   14.65   0
  -2  12 -17   34.27   16.91   0
  -2  13 -18  249.33   20.64   0
  -2  16 -21   12.75   19.40   0
  -2  17 -22  -13.44   18.31   0
  -1  -2  11  699.71   18.21   0
  -1  -2  14  104.77   15.19   0
  -1  -2  15  587.41   20.79   0
  -1  -1   5 1246.46   13.98   0
  -1  -1  19   61.48   14.96   0
  -1  -1  20   26.37   19.95   0
  -1   4  -7 1861.30   21.15   0
  -1   8 -13  728.19   20.84   0
  -1  12 -18  422.14   22.71   0
  -1  13 -19   -5.35   17.68   0
  -1  14 -20  375.26   23.48   0
  -1  15 -21   -5.64   19.19   0
  -1  16 -22  196.26   22.67   0
   0  -2   7  404.14   12.14   0
   0  -2  17  226.44   18.85   0
   0  -2  18   30.00   18.15   0
   0  -1   3  178.23    5.79   0
   0   8 -14  212.64   16.42   0
   0  13 -20  562.89   25.03   0
   0  14 -21   62.64   19.41   0
   0  20 -26   47.22   21.67   0
   1  -3  13 1392.13   26.32   0
   1  -2   5 1425.40   15.87   0
   1   8 -15 1645.56   28.92   0
   1  18 -25   35.04   22.82   0
   1  19 -26   13.23   21.89   0
   2  -3  14  289.74   15.11   0
   2   4 -10  408.99   14.70   0
   2  10 -18   36.42   16.32   0
   2  11 -19   -8.16   16.38   0
   2  12 -20    5.90   17.23   0
   2  13 -21  354.94   22.19   0
   2  14 -22  198.60   22.05   0
   2  15 -23  268.97   23.72   0
   2  16 -24  633.31   29.30   0
   3  -3   7  373.40   12.67   0
   3   2  -7   12.14    7.18   0
   3   5 -12   95.05   12.31   0
   3   8 -16  128.01   15.83   0
   3  17 -25  158.52   22.60   0
   3  18 -26  214.82   25.91   0
   4  -3  16  191.61   20.21   0
   4   7 -15  596.84   19.53   0
   4  12 -21  312.48   21.33   0
   4  13 -22   81.12   18.78   0
   5  -3   7  150.16   10.44   0
   5   4 -11    4.51    8.75   0
   5   6 -14  872.35   20.38   0
   5  11 -20   -1.42   16.12   0
   5  12 -21  133.73   18.62   0
   5  13 -22   42.26   18.37   0
   5  14 -23   58.40   19.31   0
   5  15 -24   57.23   19.72   0
   6  -3   9   70.63   11.66   0
   6  -3  10   17.32   11.65   0
   6  10 -19  398.47   20.19   0
   6  11 -20  159.10   18.02   0
   6  12 -21  596.49   24.79   0
   6  13 -22   12.26   17.18   0
   6  14 -23   67.04   19.22   0
   6  15 -24   55.45   19.75   0
   7  -2   4  127.74    8.36   0
   7  -2  15  155.85   19.73   0
   7   2  -7   18.71    5.89   0
   7   7 -15   11.89   10.91   0
   7  12 -21  102.96   18.17   0
   7  13 -22   -0.56   16.96   0
   7  18 -26   26.36   24.05   0
   8  -2   7   16.00   10.80   0
   8  -2   8  175.04   12.66   0
   8  -2   9    7.55   10.94   0
   8  -2  10    6.21   11.87   0
   8  -2  11    2.43   12.92   0
   8  -2  12   36.19   16.65   0
   8   4 -10   36.94    8.49   0
   8   8 -16  130.79   12.94   0
   8  17 -25  138.53   24.51   0
   9  -1   4    7.11    7.85   0
   9  -1  12   91.95   17.22   0
   9  -1  13    9.24   19.18   0
   9   5 -11  117.68    9.40   0
   9   7 -14   32.02   11.22   0
   9  11 -19   92.82   15.78   0
   9  12 -20    8.47   15.49   0
   9  13 -21   -6.75   17.22   0
   9  14 -22  102.60   20.39   0
   9  15 -23   26.90   20.26   0
  10   4  -8   44.41    6.58   0
  10  10 -17    8.50   12.78   0
  10  11 -18   10.99   13.87   0
  11   6 -10    1.07    6.20   0
 -10  16  -5    0.35   12.08   0
  -9   8   8    6.07    6.53   0
  -9  13  -4   75.80    9.68   0
  -9  15  -7  141.51   13.50   0
  -8   6   9   43.75    7.59   0
  -8   6  16  354.42   19.12   0
  -8   6  17    3.57   17.57   0
  -8  11  -4   51.64    8.81   0
  -8  13  -7  220.98   14.15   0
  -8  16 -11   31.99   13.58   0
  -8  17 -12    2.31   14.19   0
  -8  19 -14  284.42   22.93   0
  -8  20 -15   66.77   18.18   0
  -8  21 -16   -0.56   18.63   0
  -8  25 -19   37.49   21.81   0
  -7   4  12   92.30   12.64   0
  -7   4  13   30.63   13.24   0
  -7   4  14  699.07   21.70   0
  -7   4  15    3.78   14.91   0
  -7   5  19    4.19   18.51   0
  -7  15 -12   14.60   13.65   0
  -7  20 -17  183.43   21.25   0
  -7  21 -18   60.54   20.49   0
  -7  24 -20    3.47   24.59   0
  -6   3  17   65.82   15.85   0
  -6   3  18  297.33   20.57   0
  -6  11  -9   13.28   14.00   0
  -6  14 -13   -5.87   14.05   0
  -6  15 -14   33.92   15.42   0
  -6  16 -15   -0.02   15.87   0
  -6  17 -16   80.94   18.31   0
  -6  23 -21  175.89   23.50   0
  -5   2  19  297.46   22.21   0
  -5   7  -5  493.45   13.29   0
  -5  11 -11  273.19   16.25   0
  -5  21 -21    9.39   19.12   0
  -5  22 -22  -14.84   22.19   0
  -4   1  19  165.55   20.60   0
  -4   9 -10  405.39   18.01   0
  -4  12 -14   12.77   14.94   0
  -4  13 -15   99.45   17.16   0
  -4  18 -20   98.49   21.24   0
  -4  19 -21   21.27   20.20   0
  -4  22 -23  119.33   26.91   0
  -3   0  19   66.94   19.65   0
  -3  19 -22  350.40   26.43   0
  -3  20 -23   64.17   22.97   0
  -2  -1   8   -2.01    8.11   0
  -2  -1  19   26.93   18.28   0
  -2   9 -13  128.85   15.51   0
  -2  19 -23  137.31   23.78   0
  -2  20 -24  185.18   25.86   0
  -1  -2  10  727.44   17.73   0
  -1  -2  16   37.54   15.39   0
  -1   9 -14    9.09   13.82   0
  -1  19 -24   60.06   23.15   0
  -1  20 -25  -12.47   15.75   0
   0   4  -8   25.35   10.48   0
   0   9 -15   19.52   15.15   0
   0  18 -24  107.07   23.22   0
   0  19 -25   22.16   16.09   0
   1  -3  10  110.96   12.60   0
   1  -3  11   23.31   13.13   0
   1  -3  14  169.09   13.21   0
   1   4  -9 1288.01   19.72   0
   1  11 -18   27.37   16.21   0
   1  15 -22   73.48   20.43   0
   1  16 -23   24.42   20.93   0
   1  17 -24  358.57   25.34   0
   2  -3   8  213.05   11.99   0
   2  -3  17   22.93   17.66   0
   2   3  -8  104.86    9.91   0
   2   7 -14    5.01   13.76   0
   2  18 -25  148.05   22.75   0
   2  19 -26  287.49   28.18   0
   3  -3  17   15.85   17.89   0
   3   9 -17 1616.11   30.34   0
   3  10 -18  235.36   19.07   0
   3  14 -22   24.89   18.39   0
   3  15 -23   68.46   20.55   0
   3  16 -24   99.76   21.66   0
   4  -3   6  108.92    8.86   0
   4  -2   2  250.24    6.31   0
   4   3  -9   46.41    8.51   0
   4   5 -12  189.57   12.93   0
   4   8 -16   -6.51   13.61   0
   4  17 -25   30.81   21.19   0
   4  18 -26   84.37   22.38   0
   5   7 -15  574.00   18.97   0
   5  17 -25    0.83   19.59   0
   5  18 -26   40.37   23.09   0
   6  -3   7  426.46   14.85   0
   6  -3  13    5.45   14.29   0
   6  -3  14   55.15   15.90   0
   6   7 -15    6.86   11.86   0
   6  17 -25   43.89   20.00   0
   6  18 -26    2.62   21.70   0
   7  16 -24  -32.61   20.78   0
   7  17 -25   -9.80   21.02   0
   8  -2   6  224.78   11.10   0
   8  -2  13  162.15   18.18   0
   8  -2  14    6.54   18.05   0
   8  -1   1   90.88    5.60   0
   8   6 -13  346.31   14.42   0
   8   9 -17   -1.88   12.30   0
   8  10 -18  517.04   20.69   0
   8  11 -19   35.86   16.94   0
   8  12 -20   47.06   19.19   0
   8  13 -21   80.61   20.91   0
   8  14 -22  233.32   24.53   0
   8  15 -23  262.38   23.91   0
   8  16 -24   25.82   20.90   0
   9   4  -9   65.09    7.71   0
   9   8 -15  204.10   15.26   0
   9  18 -25   11.73   21.80   0
  10  12 -19   81.18   14.54   0
  10  13 -20   16.61   15.03   0
  10  14 -21   -2.93   17.46   0
 -10  17  -6  237.54   15.82   0
  -9  12  -2   84.68    9.42   0
  -9  16  -8  -11.33   12.56   0
  -9  17  -9    5.75   13.72   0
  -9  22 -14   -4.81   20.51   0
  -8   6   8    6.57    6.59   0
  -8   6  18   21.85   19.97   0
  -8  10  -2  264.34    9.56   0
  -8  14  -8   23.86   12.99   0
  -8  23 -17   52.63   22.82   0
  -8  24 -18   43.40   21.97   0
  -7   4  10  423.64   12.44   0
  -7   4  16  454.42   20.01   0
  -7   4  17   15.13   17.56   0
  -7   5  20   38.84   20.44   0
  -7  10  -5   45.59    9.90   0
  -7  12  -8  -10.84   10.41   0
  -7  17 -14   89.73   17.18   0
  -7  18 -15  235.94   19.60   0
  -7  23 -19  128.23   23.51   0
  -6   3   8    9.31    6.74   0
  -6   3  19   80.72   19.07   0
  -6   9  -6  132.39   10.17   0
  -6  22 -20   39.68   20.81   0
  -5   1  13   12.57   13.39   0
  -5   1  14   97.80   15.41   0
  -5   1  15   26.15   15.03   0
  -5   2  20   14.90   19.43   0
  -5   9  -8   12.96   10.21   0
  -5  12 -12   43.90   14.27   0
  -5  19 -19   44.91   19.97   0
  -5  20 -20   24.34   20.51   0
  -5  23 -22    6.86   25.16   0
  -4   0  12  357.32   16.60   0
  -4   0  13  486.48   17.27   0
  -4   0  15  778.68   22.37   0
  -4   0  16  259.33   17.97   0
  -4   7  -7   69.50    9.88   0
  -4  14 -16   34.15   16.01   0
  -4  16 -18  841.43   28.07   0
  -3  -1  14    4.99   13.28   0
  -3  -1  16   35.39   14.41   0
  -3   0  21  331.58   26.02   0
  -3   8 -10  112.55   13.23   0
  -3  11 -14  831.01   23.17   0
  -3  13 -16 1498.60   31.70   0
  -3  14 -17  154.78   18.52   0
  -3  15 -18  334.53   21.60   0
  -3  17 -20   34.36   18.46   0
  -3  18 -21   -2.56   18.79   0
  -3  22 -24   73.31   23.92   0
  -2  -1  20  105.08   20.77   0
  -2   5  -7   56.16   10.13   0
  -2  10 -14  187.99   16.82   0
  -2  11 -15   21.52   14.76   0
  -2  17 -21   44.70   20.30   0
  -2  18 -22  263.42   24.18   0
  -1  -2   9 1096.31   18.04   0
  -1  -2  19  119.40   20.21   0
  -1   3  -5 1763.64   17.16   0
  -1  17 -22   14.08   20.80   0
  -1  18 -23   99.97   21.07   0
  -1  21 -25  108.31   25.01   0
   0  -3  13  225.99   16.48   0
   0  -3  14  270.60   17.55   0
   0  -2   6  330.20   11.41   0
   0  -2  20  495.57   26.18   0
   0  10 -16   -3.01   15.02   0
   0  11 -17  895.31   26.19   0
   0  12 -18 1520.86   32.44   0
   0  14 -20  112.52   20.06   0
   0  15 -21   -3.50   19.47   0
   0  17 -23   -8.10   14.74   0
   0  20 -25  -11.04   21.07   0
   1  -3   9 1038.55   18.84   0
   1  -3  17   57.67   16.65   0
   1   7 -13 1546.34   26.73   0
   1  12 -19   -8.13   16.32   0
   1  13 -20   99.14   18.54   0
   1  14 -21   53.35   15.17   0
   1  19 -25   39.24   23.13   0
   2  -3   7  766.96   14.83   0
   2   8 -15   82.92   15.07   0
   2  16 -23   26.59   19.58   0
   2  17 -24   41.17   22.18   0
   3  -3   6  321.93   10.71   0
   3  -3  19   84.24   22.15   0
   3   4 -10    6.91   10.17   0
   3   6 -13  232.04   15.05   0
   3  11 -19  415.51   21.24   0
   3  12 -20   10.47   16.44   0
   3  13 -21    1.79   16.91   0
   3  18 -25   21.69   20.57   0
   3  19 -26  155.00   25.52   0
   4  -3  18    1.72   18.11   0
   4   9 -17   30.83   14.84   0
   4  11 -19  378.03   20.62   0
   4  13 -21  350.36   22.35   0
   4  14 -22   36.04   19.29   0
   4  15 -23   14.32   19.46   0
   4  16 -24    3.41   18.67   0
   4  19 -26   21.16   22.45   0
   5  -3  17  201.31   20.95   0
   5   5 -12  788.05   17.53   0
   5   8 -16  588.71   20.22   0
   5  15 -23  179.99   21.69   0
   5  16 -24   -4.56   19.55   0
   6  -3   6   11.68    9.62   0
   6  -3  16    0.16   17.81   0
   6   5 -12   -6.89    8.95   0
   6   8 -16   30.48   13.19   0
   6  15 -23   67.64   19.29   0
   6  16 -24   94.73   21.28   0
   7  -3   8    6.61   11.63   0
   7  -3   9  125.94   12.64   0
   7  -3  10  144.47   13.78   0
   7  -3  12  212.76   16.40   0
   7  -3  13  154.11   17.02   0
   7  -3  14   77.41   18.56   0
   7   9 -17   66.32   13.68   0
   7  11 -19  132.35   18.81   0
   7  12 -20  299.24   22.53   0
   7  13 -21  496.19   25.66   0
   7  14 -22  115.30   19.67   0
   8  -2   5   41.39    8.48   0
   8  -2  15  166.37   20.81   0
   8   3  -8   10.45    6.42   0
   8   7 -14  497.89   17.22   0
   8  18 -25   78.28   24.40   0
   9   6 -12  469.00   14.74   0
   9   9 -16  379.61   18.46   0
   9  15 -22  130.67   23.21   0
   9  16 -23   33.32   21.42   0
   9  17 -24   46.81   23.08   0
  10  -1   7   30.75   11.72   0
  10  -1   8    8.61   12.83   0
  10  -1   9   37.08   15.20   0
  10  -1  10   44.29   15.65   0
  11   1   1    8.77    6.42   0
  11   5  -8   -2.70    4.80   0
 -10  15  -3  -11.34    9.85   0
  -9   8   7    9.61    5.59   0
  -9  14  -5  247.05   13.31   0
  -9  18 -10  154.38   17.25   0
  -9  19 -11   22.48   16.50   0
  -9  20 -12   68.34   18.60   0
  -9  21 -13   41.69   17.58   0
  -8   6  19    8.74   18.51   0
  -8  12  -5  113.60   12.06   0
  -8  21 -15    3.90   20.55   0
  -8  22 -16   43.15   19.51   0
  -8  25 -18   12.83   25.24   0
  -7   4  19   21.41   19.82   0
  -7  21 -17   20.17   22.57   0
  -7  22 -18  160.32   22.52   0
  -6   3  20   40.19   19.31   0
  -6   8  -4   67.30    9.11   0
  -6  13 -11   84.55   16.69   0
  -6  19 -17   66.78   21.02   0
  -6  20 -18   42.57   19.11   0
  -6  21 -19   -4.87   20.16   0
  -5   1  16   -4.19   14.24   0
  -5   1  18  314.27   20.78   0
  -5   6  -3  185.50    8.61   0
  -5  13 -13    5.14   14.64   0
  -5  15 -15   -4.89   16.00   0
  -5  16 -16  523.97   23.83   0
  -5  17 -17   76.60   18.40   0
  -5  18 -18   -1.03   18.66   0
  -4   0  11   -8.46    9.65   0
  -4   0  17   -8.56   14.51   0
  -4   0  18   88.41   17.42   0
  -4   0  19  197.24   19.72   0
  -4  10 -11   85.06   14.12   0
  -4  20 -21  292.40   25.39   0
  -3  -1  11   65.81   11.17   0
  -3  -1  12 1205.05   22.25   0
  -3  -1  17  291.31   19.66   0
  -3  -1  18   40.97   17.50   0
  -3  20 -22  -20.46   21.10   0
  -3  21 -23   38.10   21.83   0
  -2  -2  13   45.82   13.35   0
  -2  -2  16   24.79   14.99   0
  -2  -1   7    0.97    7.46   0
  -2  13 -17  136.02   18.77   0
  -2  14 -18   -1.63   17.49   0
  -2  15 -19   60.69   18.95   0
  -2  20 -23    5.93   22.89   0
  -2  21 -24   91.41   23.45   0
  -1  -2  20   11.62   19.62   0
  -1  11 -16   74.80   12.29   0
  -1  12 -17  200.71   19.40   0
  -1  13 -18  472.23   23.65   0
  -1  14 -19  217.66   21.20   0
  -1  20 -24  138.10   25.55   0
   0  -3  12  798.58   18.65   0
   0   3  -6  360.60   12.83   0
   0   7 -12  139.92   15.41   0
   0  19 -24   92.16   23.20   0
   1  -3   8  398.86   13.01   0
   1   3  -7  349.05   12.21   0
   1   5 -10  143.48   12.65   0
   1   8 -14  513.57   19.83   0
   1  17 -23    0.98   20.10   0
   1  18 -24   17.73   20.41   0
   2  -2   3  512.40    8.90   0
   2   2  -6  510.17   11.41   0
   2   9 -16    7.63   14.02   0
   2  10 -17  466.15   21.03   0
   2  11 -18  -10.71   16.26   0
   2  12 -19   38.41   17.32   0
   2  13 -20   29.98   18.92   0
   2  14 -21   67.94   19.98   0
   2  15 -22  283.40   23.77   0
   2  19 -25   12.04   21.51   0
   2  20 -26    6.31   21.81   0
   3  -4  14  266.69   17.96   0
   3   7 -14   23.76   13.33   0
   3  16 -23  376.60   24.99   0
   3  17 -24   39.56   21.63   0
   4  -4  11    1.27   12.30   0
   4  -4  12  122.60   14.76   0
   4  -4  13   96.41   15.14   0
   4  -4  15   53.67   16.86   0
   4  -4  16  206.63   20.04   0
   4   6 -13  361.25   15.77   0
   4  12 -20    4.92   16.12   0
   4  18 -25  175.10   25.30   0
   5  -4  11   -0.39   13.92   0
   5  -4  12 1021.18   24.36   0
   5  -4  13   -5.50   14.34   0
   5  -4  14  407.83   20.68   0
   5  -3   5  125.49    9.40   0
   5  10 -18   38.56   15.64   0
   5  11 -19   16.45   16.07   0
   5  12 -20   71.04   17.60   0
   5  13 -21  356.30   22.39   0
   5  14 -22    7.10   18.18   0
   5  18 -25   44.43   20.81   0
   6  -3  17   60.51   19.03   0
   6  -1  -1    3.51    1.82   0
   6   0  -3  416.10    4.86   0
   6   2  -7 1087.73   13.43   0
   6   6 -13   -4.75   12.08   0
   6  10 -18   72.86   15.32   0
   6  11 -19  304.81   19.68   0
   6  12 -20  240.45   19.69   0
   6  13 -21   13.75   17.26   0
   6  14 -22  -18.13   17.34   0
   6  18 -25   61.41   21.36   0
   7  -3   7   16.94   10.93   0
   7  -3  15  103.06   18.20   0
   7  -3  16  -15.50   16.21   0
   7   4 -10   74.33    9.27   0
   7  18 -25  335.67   27.38   0
   8  -2   4   10.29    7.06   0
   8   5 -11  419.85   13.41   0
   8   8 -15    9.83   13.30   0
   8  16 -23   13.27   24.16   0
   8  17 -24   -5.84   21.56   0
   9  -2   7    0.70   10.86   0
   9  -2   8   22.38   12.43   0
   9  -2   9   49.09   12.40   0
   9  -2  10   77.51   13.66   0
   9  -2  11   54.09   14.15   0
   9  -2  12   -3.87   14.67   0
   9  -2  13  212.89   21.94   0
   9   0  -1   33.48    3.55   0
   9  10 -17  -15.73   12.11   0
   9  11 -18   20.25   13.96   0
   9  12 -19   -1.90   14.84   0
   9  13 -20  135.96   19.11   0
   9  14 -21   89.88   19.99   0
   9  18 -24   26.70   26.76   0
  10  -1   6  462.78   15.87   0
  10  -1  11  -17.68   14.00   0
  10   0   1  147.50    7.53   0
  10   9 -15   87.62   12.60   0
  10  10 -16   16.62   12.58   0
 -10  10   7  151.00    6.57   0
  -9   7  12   35.52   10.41   0
  -9   7  13  163.18   13.25   0
  -9   7  14   43.73   13.03   0
  -8   5  13    1.52   12.02   0
  -8   5  14  494.91   18.89   0
  -8   5  15   11.63   14.51   0
  -8   5  16   28.55   16.47   0
  -8  16 -10  237.59   16.34   0
  -8  17 -11  121.34   17.43   0
  -8  18 -12  282.35   20.94   0
  -8  19 -13  -13.10   15.43   0
  -8  20 -14   86.00   18.81   0
  -8  24 -17  213.12   27.35   0
  -7   4  20  -18.81   18.68   0
  -7   9  -3  100.07    8.36   0
  -7  11  -6   49.60   11.38   0
  -7  14 -10    6.74   12.39   0
  -7  15 -11   50.79   16.07   0
  -7  16 -12   39.19   16.96   0
  -7  17 -13  332.89   21.67   0
  -7  18 -14   85.20   19.22   0
  -7  20 -16   33.90   18.34   0
  -7  24 -19   47.15   23.09   0
  -6   2  12  146.76   13.57   0
  -6   2  13   25.77   11.24   0
  -6   2  15   29.92   12.99   0
  -6   2  16  148.93   15.69   0
  -6   2  17  154.25   16.76   0
  -6   3   7   10.14    6.30   0
  -6   4   4    7.86    2.90   0
  -6  10  -7   10.27    9.84   0
  -6  14 -12    7.40   13.86   0
  -6  15 -13   48.26   15.20   0
  -6  16 -14  321.77   20.19   0
  -6  18 -16  290.05   21.83   0
  -6  22 -19  181.68   25.07   0
  -6  23 -20  -12.00   21.47   0
  -5   1  11   -2.97    9.38   0
  -5   1  19   43.12   17.80   0
  -5  20 -19   90.76   23.08   0
  -5  21 -20  -30.30   19.98   0
  -4   0  10  867.22   16.70   0
  -4   0  20  216.57   22.40   0
  -4   1   6  110.32    5.75   0
  -4   8  -8    2.08   10.38   0
  -4  12 -13    6.03   14.49   0
  -4  13 -14  566.59   21.61   0
  -4  16 -17   54.12   18.30   0
  -4  18 -19   12.77   19.49   0
  -3  -1  10   17.32    9.97   0
  -3  -1  19   64.06   17.99   0
  -3  -1  20   17.55   19.26   0
  -3   0   6 1649.67   15.10   0
  -3   1   3    4.14    3.05   0
  -3  19 -21  183.07   23.32   0
  -3  22 -23  196.83   26.85   0
  -2  -2  18  211.39   19.75   0
  -2  -2  19   48.92   18.86   0
  -2   4  -5  335.97   11.01   0
  -2   8 -11  787.39   20.20   0
  -2  18 -21  106.19   21.03   0
  -2  19 -22    9.98   20.69   0
  -2  22 -24  137.74   26.01   0
  -1  -2   8    5.33    6.29   0
  -1   5  -8  235.30   10.25   0
  -1  18 -22   62.25   21.46   0
   0  -3  19   94.46   19.37   0
   0  -3  20    2.44   19.27   0
   0   5  -9  610.22   16.22   0
   0   8 -13  158.20   16.27   0
   0  17 -22  195.61   23.32   0
   0  18 -23   20.95   19.80   0
   0  21 -25  -22.03   23.44   0
   1  -2   4 2743.88   18.21   0
   1   9 -15   23.76   14.93   0
   1  10 -16   76.74   16.06   0
   1  14 -20   21.24   19.20   0
   1  15 -21  172.64   21.82   0
   1  20 -25   -0.48   22.61   0
   2  -4  12   61.86   14.03   0
   2  -4  13  174.35   12.66   0
   2  -4  17   16.77   17.58   0
   2  -4  18  325.36   23.26   0
   2  -3   6  294.79   10.49   0
   2   4  -9   65.38   10.48   0
   2   6 -12  204.32   14.58   0
   2  18 -24  236.37   25.43   0
   3  -4  17   94.34   18.90   0
   3  -3   5   47.82    8.69   0
   3  -2   2  191.75    5.96   0
   3   3  -8   96.01   10.76   0
   3   5 -11  915.31   18.59   0
   3   8 -15 1142.67   24.98   0
   3   9 -16  160.92   16.46   0
   3  14 -21  431.78   24.83   0
   3  15 -22  679.61   28.42   0
   3  19 -25   83.51   24.36   0
   4  -4  10  207.37   14.19   0
   4  -4  17   29.52   18.96   0
   4  -4  18  228.18   22.66   0
   4   7 -14   -3.69   12.82   0
   4  16 -23  368.36   25.60   0
   4  17 -24  352.75   26.06   0
   5  -4  10   14.70   11.73   0
   5  -4  15   37.43   15.53   0
   5  -4  17    7.94   18.45   0
   5  17 -24   21.52   20.37   0
   6  -4  11   -9.57   14.39   0
   6  -4  12   59.69   14.14   0
   6  -4  14   29.60   15.28   0
   6  -4  15    1.88   18.27   0
   6  -3   5 1183.27   17.11   0
   6   4 -10  281.23   12.05   0
   6  17 -24   -6.41   19.92   0
   7  -3   6  605.85   14.80   0
   7   7 -14   43.24   11.24   0
   7  16 -23   74.18   20.63   0
   7  17 -24   46.50   21.46   0
   8  -3   9   28.62   13.63   0
   8  -3  10  462.69   18.00   0
   8  -3  11   31.64   12.75   0
   8  -3  12   -0.34   13.53   0
   8  -3  13   38.47   15.33   0
   8  -3  14   62.10   18.56   0
   8   9 -16   67.71   13.28   0
   8  10 -17   70.65   16.50   0
   8  13 -20  521.94   26.05   0
   8  14 -21   14.23   18.09   0
   8  15 -22   21.88   19.69   0
   9  -2   6  529.65   15.47   0
   9  -2  14   19.84   17.46   0
   9   7 -13  130.59   12.76   0
   9  17 -23   14.36   22.09   0
  10  -1   5    6.14    9.37   0
  10   7 -12  109.55   11.37   0
  10  11 -17   18.94   12.01   0
  10  12 -18   14.52   13.50   0
  10  13 -19   48.36   15.68   0
  10  14 -20   61.41   17.29   0
 -10  14  -1   16.82    8.35   0
 -10  16  -4  235.29   14.36   0
  -9  13  -3   23.44    9.75   0
  -9  21 -12    1.26   18.57   0
  -9  22 -13  134.25   21.94   0
  -8   5  12    8.24    9.86   0
  -8   5  18   56.49   17.11   0
  -8   5  19   -5.01   20.36   0
  -8   6   7  125.00    6.60   0
  -8  13  -6  -10.84   11.19   0
  -8  23 -16   40.54   20.84   0
  -7   3  14   24.61   13.87   0
  -7   3  15   45.71   15.69   0
  -7   3  16   59.38   16.96   0
  -7   3  17   75.60   17.76   0
  -7  22 -17  212.86   24.83   0
  -7  23 -18   -4.19   20.99   0
  -7  25 -19   65.75   27.90   0
  -6   2  11  155.19   12.12   0
  -6   2  19    1.89   17.16   0
  -6   2  20  326.16   23.11   0
  -6   7  -2   14.20    7.31   0
  -6  21 -18   66.24   21.14   0
  -6  24 -20   60.44   25.38   0
  -5   1  21   44.35   20.14   0
  -5   8  -6  257.26   11.38   0
  -5  11 -10   68.36   13.08   0
  -5  18 -17   37.01   20.55   0
  -5  19 -18   -1.75   19.34   0
  -5  23 -21    1.38   21.89   0
  -4   0  21   30.73   19.21   0
  -4  14 -15  141.12   17.63   0
  -4  15 -16  492.87   22.68   0
  -4  20 -20   -1.23   18.91   0
  -4  21 -21   23.63   21.96   0
  -3  -1  21   13.23   20.39   0
  -3   7  -8   11.27   11.04   0
  -3  12 -14  779.80   23.72   0
  -3  15 -17  103.99   18.99   0
  -3  16 -18  193.05   21.63   0
  -3  17 -19   -2.71   18.88   0
  -3  21 -22   90.08   23.42   0
  -2  -2  20    5.05   18.28   0
  -2  -2  21   54.94   21.07   0
  -2   9 -12  251.03   16.75   0
  -2  16 -19   22.38   19.43   0
  -2  17 -20  326.30   24.56   0
  -2  21 -23   -3.85   22.29   0
  -1  -3  12  422.16   17.38   0
  -1  -3  14   21.75   10.28   0
  -1  -3  17  497.16   19.21   0
  -1  -3  18    3.30   16.72   0
  -1  -1   4 3179.59   17.35   0
  -1   9 -13  204.44   16.94   0
  -1  17 -21   73.10   20.98   0
  -1  21 -24  178.37   26.65   0
   0  -3   9  176.58   12.13   0
   0  14 -19  114.82   20.28   0
   0  15 -20   46.52   19.21   0
   0  16 -21  340.78   24.05   0
   0  20 -24   -9.35   23.09   0
   1  -4  12   63.51   14.30   0
   1  -4  13   12.30   14.15   0
   1  -4  15   11.27   10.63   0
   1  -4  16  375.16   19.90   0
   1  -4  17   37.76   16.76   0
   1  -3   7  390.53   12.17   0
   1   2  -5  628.33   12.73   0
   1  12 -18   55.15   16.90   0
   1  13 -19   25.92   17.11   0
   1  18 -23   -7.60   20.20   0
   1  19 -24  104.99   22.27   0
   2  -4  10   11.88   12.37   0
   2  -4  19   -6.87   19.09   0
   2  16 -22  283.65   24.30   0
   2  17 -23   85.58   20.63   0
   2  20 -25    1.18   23.59   0
   3  -4  19    7.57   19.18   0
   3  10 -17   -9.82   14.26   0
   3  11 -18   47.91   16.94   0
   3  12 -19   98.29   18.13   0
   3  13 -20   12.86   12.52   0
   3  18 -24  261.67   26.03   0
   4   8 -15  496.70   19.20   0
   4   9 -16   74.49   15.36   0
   4  13 -20    3.41   17.10   0
   4  14 -21  107.30   20.35   0
   4  15 -22  361.66   24.53   0
   4  19 -25   43.87   24.00   0
   5  -4   9    0.87   10.78   0
   5   7 -14  748.94   19.94   0
   5   8 -15  183.91   16.86   0
   5  14 -21  316.07   24.62   0
   5  15 -22   31.76   19.24   0
   5  16 -23    7.11   18.06   0
   5  19 -25  287.09   27.01   0
   6  -4   9  242.56   15.07   0
   6  -4  16   15.61   17.06   0
   6   7 -14 1091.04   22.31   0
   6   8 -15   19.01   14.22   0
   6  14 -21  429.87   25.46   0
   6  15 -22  266.23   22.49   0
   6  16 -23   44.01   18.80   0
   6  19 -25  210.90   25.61   0
   7   8 -15   55.46   12.31   0
   7   9 -16  121.92   16.23   0
   7  13 -20  120.08   20.69   0
   7  14 -21   33.04   18.04   0
   7  15 -22  240.11   22.35   0
   7  19 -25   48.86   23.60   0
   8  -3  15   16.74   17.30   0
   8  11 -18  460.12   20.98   0
   8  12 -19   13.24   15.77   0
   8  17 -23  167.45   25.85   0
   8  18 -24   62.72   24.19   0
   9   5 -10   20.71    8.05   0
   9   8 -14  472.19   17.76   0
   9  15 -21    7.81   22.48   0
   9  16 -22   64.23   21.92   0
  10   5  -9  556.24   12.40   0
 -10  17  -5   61.54   13.02   0
  -9  17  -8   73.52   14.57   0
  -9  19 -10  123.22   17.59   0
  -9  20 -11  102.89   17.10   0
  -8   5  20    3.12   19.65   0
  -8  11  -3   74.78    8.62   0
  -8  14  -7  623.49   18.98   0
  -8  21 -14   -6.45   20.17   0
  -8  22 -15  348.20   24.54   0
  -8  25 -17  -20.45   21.47   0
  -7   3  18  378.29   21.01   0
  -7   3  19   26.51   17.47   0
  -7   4   8   34.60    6.76   0
  -7  12  -7   72.28   11.06   0
  -7  21 -16  117.27   20.65   0
  -7  24 -18   26.74   24.78   0
  -6   2  10 1274.82   18.77   0
  -6   2  21   90.60   21.07   0
  -6  12  -9    0.95   13.80   0
  -6  19 -16   36.05   18.40   0
  -6  20 -17  -19.77   18.41   0
  -5   0  17  366.97   21.54   0
  -5   1   9    3.99    9.30   0
  -5  12 -11  106.12   14.67   0
  -5  13 -12  188.98   16.66   0
  -5  14 -13  -14.22   15.03   0
  -5  16 -15   36.91   17.27   0
  -5  21 -19  147.43   24.36   0
  -5  22 -20  -10.96   21.45   0
  -4  -1  15  975.84   23.80   0
  -4  -1  18    2.68   16.04   0
  -4  -1  19   37.06   16.88   0
  -4   0   9   49.76    8.60   0
  -4   5  -3  143.12    7.06   0
  -4  19 -19   -7.25   20.14   0
  -4  22 -21   24.11   24.69   0
  -4  23 -22   14.70   23.12   0
  -3  -2  15   20.80   13.98   0
  -3  -1   9   65.04    9.18   0
  -3  14 -16  100.82   17.65   0
  -3  19 -20   19.08   19.59   0
  -3  20 -21   34.89   21.27   0
  -3  23 -23   86.85   25.69   0
  -2  -2  10  467.07   14.92   0
  -2  -1   6  601.13   11.15   0
  -1  -3  11  935.46   20.00   0
  -1  -3  20  188.35   17.99   0
  -1  -3  21  -13.38   20.42   0
  -1  -2   7  100.98    9.40   0
  -1   4  -6 1891.07   20.45   0
  -1  10 -14  182.41   16.48   0
  -1  12 -16  470.84   21.92   0
  -1  13 -17  161.28   19.43   0
  -1  14 -18  226.43   21.05   0
  -1  19 -22  411.90   27.08   0
  -1  20 -23   -0.80   21.51   0
  -1  22 -24  319.82   28.36   0
   0  -4  16  392.59   20.38   0
   0  -4  18   54.39   18.14   0
   0  -2   5  317.66   10.48   0
   0  11 -16  386.38   17.18   0
   0  12 -17  279.98   19.34   0
   0  13 -18   19.18   13.12   0
   0  18 -22  -12.77   20.42   0
   0  19 -23   15.36   20.31   0
   1   7 -12  469.13   17.80   0
   1  20 -24  315.33   26.77   0
   1  21 -25   33.28   22.83   0
   2  -4   9   72.98   11.47   0
   2   8 -14    0.02   13.21   0
   2   9 -15  930.86   24.10   0
   2  10 -16   85.32   15.57   0
   2  12 -18    7.82   16.17   0
   2  13 -19    4.65   17.49   0
   2  14 -20   18.16   18.40   0
   2  15 -21  166.13   21.29   0
   2  19 -24    7.29   22.29   0
   3  -4   8  896.95   17.54   0
   3   6 -12  432.87   16.28   0
   3  16 -22   35.17   20.23   0
   3  17 -23  261.62   24.48   0
   3  20 -25   31.97   23.83   0
   4  -4   8  624.95   15.79   0
   4   3  -8   15.80    9.33   0
   4  10 -17  796.60   23.72   0
   4  11 -18    6.52   16.22   0
   4  17 -23   11.57   19.22   0
   4  18 -24   11.49   22.13   0
   5  -4   8  153.52   11.51   0
   5  -3   4  258.61    9.38   0
   5   9 -16   10.88   14.17   0
   5  10 -17   -0.77   14.97   0
   5  11 -18    1.57   15.65   0
   5  12 -19  262.72   19.98   0
   5  13 -20   20.66   17.21   0
   5  18 -24    3.14   20.90   0
   6  -4   8   60.65   11.78   0
   6   5 -11    2.96   10.19   0
   6   9 -16  729.03   21.83   0
   6  10 -17   93.92   15.66   0
   6  11 -18  244.71   18.68   0
   6  12 -19  140.62   17.99   0
   6  13 -20   34.93   17.48   0
   6  18 -24  -16.43   20.32   0
   7  -4  10  301.27   17.58   0
   7  -4  11  201.91   15.16   0
   7  -4  12   45.67   13.63   0
   7  -4  13  -12.21   14.50   0
   7  -4  15  191.62   19.86   0
   7  -4  16   35.00   18.07   0
   7  -3   5  345.03   11.40   0
   7   3  -8  186.61    8.52   0
   7  10 -17    3.65   13.77   0
   7  11 -18 1496.41   30.95   0
   7  12 -19  226.66   18.99   0
   7  17 -23  281.29   24.75   0
   7  18 -24   15.95   21.49   0
   8  -3   7   22.01   10.70   0
   8   4  -9   12.78    7.17   0
   8   7 -13   23.65   11.53   0
   8  16 -22  178.58   23.12   0
   9  -3  11   13.81   15.28   0
   9  -3  12   25.15   16.66   0
   9  -3  13   52.92   18.81   0
   9  -2   5  119.31   10.01   0
   9   9 -15    9.82   11.80   0
   9  10 -16   63.22   15.51   0
   9  11 -17   -0.01   15.86   0
   9  12 -18  174.56   20.00   0
   9  13 -19  168.02   19.09   0
   9  14 -20  152.73   20.14   0
   9  18 -23   17.31   23.12   0
  10  -2   9   74.15   14.33   0
  10  -2  10   -0.70   14.42   0
  10  -2  11  203.18   18.78   0
  10   8 -13  259.57   14.05   0
  11   1   0   -6.66    4.37   0
  -9  14  -4  625.26   17.15   0
  -9  23 -13  102.03   23.33   0
  -8   5  10   15.52    7.79   0
  -8  15  -8  397.68   18.03   0
  -8  16  -9  155.16   17.12   0
  -8  17 -10  251.60   18.99   0
  -8  18 -11    6.98   16.81   0
  -8  19 -12   -1.26   15.16   0
  -8  20 -13   17.50   16.53   0
  -8  24 -16   -2.31   20.63   0
  -8  26 -17   85.87   26.07   0
  -7   3  12  298.09   13.84   0
  -7   3  20   -4.75   18.50   0
  -7   3  21   -6.65   20.02   0
  -7  13  -8   68.19   12.17   0
  -7  18 -13   -6.22   17.66   0
  -7  19 -14   11.80   17.01   0
  -7  20 -15  108.78   19.39   0
  -7  23 -17   27.87   20.77   0
  -6   1  16  297.75   19.35   0
  -6   1  18    4.52   18.46   0
  -6  13 -10   26.58   13.28   0
  -6  14 -11    9.83   13.73   0
  -6  16 -13  237.68   18.59   0
  -6  17 -14  286.13   20.33   0
  -6  18 -15  122.21   18.83   0
  -6  22 -18    5.64   20.34   0
  -6  25 -20   13.15   21.47   0
  -5   0  15  493.32   19.05   0
  -5   0  18   43.83   16.66   0
  -5   0  19   15.82   17.04   0
  -5   7  -4   36.21    8.90   0
  -5   9  -7   31.37   10.08   0
  -5  20 -18    5.78   19.41   0
  -5  23 -20   31.73   24.97   0
  -4  -1  13   23.97   12.11   0
  -4  -1  20  264.65   22.54   0
  -4  -1  21  304.73   24.50   0
  -4  11 -11   77.73   14.47   0
  -4  16 -16  416.00   22.84   0
  -4  17 -17   40.52   18.49   0
  -4  18 -18  459.06   24.76   0
  -4  21 -20   24.63   21.48   0
  -3  -2  19  424.80   23.16   0
  -2  -3  15   24.52   14.32   0
  -2  -3  16   23.60   14.96   0
  -2  -3  18   34.45   16.76   0
  -2  -3  19  602.00   25.74   0
  -2  -3  20   53.96   19.05   0
  -2  -2   9   17.01    9.77   0
  -2   7  -9 1023.62   20.34   0
  -2  18 -20  205.72   23.11   0
  -2  22 -23   32.84   23.44   0
  -1   7 -10    4.77   11.92   0
  -1  18 -21   82.89   22.53   0
  -1  21 -23   -3.31   23.67   0
   0  -4  14  687.09   19.29   0
   0  -4  19   43.53   18.17   0
   0  -4  21   12.25   20.93   0
   0  -3   8    4.61    9.34   0
   0   4  -7  417.66   13.58   0
   0   7 -11  230.29   15.60   0
   0  21 -24  679.50   32.46   0
   1  -4  10  361.83   14.56   0
   1  14 -19   31.17   17.85   0
   1  15 -20  540.03   25.96   0
   1  16 -21   -3.54   14.32   0
   1  19 -23   34.76   22.17   0
   2  -5  17   63.74   17.46   0
   2   3  -7    8.57    8.64   0
   2   5 -10    4.30   11.37   0
   2  11 -17   53.97   12.27   0
   2  17 -22   85.76   20.60   0
   2  18 -23   -1.59   20.57   0
   2  21 -25  -28.57   24.03   0
   3  -5  16  326.41   20.61   0
   3  -5  17   24.58   17.99   0
   3  -5  18  153.88   21.60   0
   3  -5  19   29.46   19.84   0
   3   2  -6   -0.65    7.84   0
   3   4  -9  211.11   11.32   0
   3   7 -13  292.30   16.10   0
   3   8 -14  959.17   22.57   0
   3  14 -20  306.82   22.37   0
   3  15 -21  130.23   21.26   0
   3  19 -24   49.52   22.68   0
   4  -5  12  501.00   18.85   0
   4  -5  13    6.31   13.87   0
   4  -5  15   80.77   16.13   0
   4  -5  17   27.97   18.77   0
   4  -5  19  225.75   22.51   0
   4  -4   7 1549.37   20.43   0
   4   6 -12   62.14   11.86   0
   4  16 -22   62.23   21.27   0
   4  20 -25  271.41   27.72   0
   5  -5  13  299.54   18.02   0
   5  -5  14 1018.37   26.61   0
   5  -5  17   39.34   18.81   0
   5  -4   7  194.26   12.46   0
   5   0  -3   61.20    4.04   0
   5   5 -11    1.99    9.45   0
   5  16 -22    1.64   18.07   0
   5  17 -23  171.42   22.97   0
   5  20 -25  176.81   27.00   0
   6  -3   4   31.02    7.51   0
   6   3  -8  255.59    9.97   0
   6  16 -22  -14.47   17.61   0
   6  17 -23  -20.27   19.59   0
   7  -4   9    7.45   10.65   0
   7   6 -12  470.02   15.86   0
   7  16 -22   68.72   20.18   0
   7  19 -24   10.40   24.50   0
   8  -4  13  159.90   18.99   0
   8  -3   6  201.94   11.58   0
   8   8 -14   58.99   13.70   0
   8  14 -20   54.14   18.66   0
   8  15 -21   91.37   20.15   0
   8  18 -23   58.29   25.62   0
   8  19 -24   22.65   24.47   0
   9  -3   9    5.30   13.21   0
   9  -3  10   70.94   13.29   0
   9  -3  14    4.35   17.03   0
   9  17 -22  335.51   26.92   0
  10  -2   8   33.82   12.56   0
  10   9 -14   22.82   11.91   0
  10  10 -15   31.04   13.39   0
  10  11 -16   62.42   15.56   0
  10  12 -17   23.80   16.78   0
  10  13 -18  108.13   18.88   0
  10  14 -19   78.45   17.58   0
 -10  15  -2   13.25    9.55   0
  -9   6  14   19.72   12.49   0
  -9   6  15   13.57   13.78   0
  -9   7   9   24.67    7.02   0
  -9   8   6   -0.10    3.45   0
  -9  12  -1    1.33    8.00   0
  -9  15  -5   17.23   12.78   0
  -9  22 -12   92.06   18.98   0
  -8   4  15   73.89   15.35   0
  -8   4  16  407.87   18.58   0
  -8   4  17    8.75   14.07   0
  -8   4  18  236.61   21.24   0
  -8   4  19   -2.61   20.72   0
  -8  12  -4    0.93    9.25   0
  -8  22 -14   57.29   21.64   0
  -8  23 -15   16.04   19.50   0
  -8  25 -16   54.28   24.19   0
  -7   3  11   99.65   10.39   0
  -7  15 -10  429.52   18.37   0
  -7  16 -11  176.89   16.43   0
  -7  17 -12  273.02   18.69   0
  -7  22 -16   22.26   19.78   0
  -7  25 -18  -10.25   22.79   0
  -6   1  14   53.17   14.60   0
  -6   1  15   -0.83   12.74   0
  -6   1  19  306.94   21.38   0
  -6   1  20   75.63   19.12   0
  -6   1  21   66.00   22.33   0
  -6  21 -17  522.96   27.11   0
  -6  24 -19  218.55   25.95   0
  -5  10  -8  123.96   12.09   0
  -5  18 -16   96.51   19.39   0
  -5  19 -17  236.39   22.44   0
  -5  22 -19  192.05   24.00   0
  -4  12 -12 1375.05   27.22   0
  -4  13 -13  209.66   17.71   0
  -4  14 -14   61.51   16.79   0
  -4  15 -15   25.30   17.08   0
  -4  20 -19  118.96   21.97   0
  -4  23 -21  163.71   25.53   0
  -3  -2  12   73.01   12.63   0
  -3  -1   8  622.64   12.83   0
  -3   6  -6   15.82    8.92   0
  -3   9 -10  185.26   14.32   0
  -3  10 -11  404.90   17.95   0
  -3  16 -17   17.50   18.11   0
  -3  20 -20   46.72   23.92   0
  -3  21 -21   98.14   23.15   0
  -3  23 -22    9.09   22.09   0
  -2  -3  13   50.38   13.66   0
  -2  -3  14  367.17   17.42   0
  -2  -3  21   56.86   20.70   0
  -2   0   3 1753.24   10.23   0
  -2   8 -10   36.93   12.99   0
  -2  16 -18  103.60   20.85   0
  -2  21 -22   18.99   22.74   0
  -2  23 -23  141.08   25.56   0
  -1  -4  16  466.38   20.75   0
  -1  -4  17   31.04   16.37   0
  -1  -4  18  456.73   22.73   0
  -1  -4  20   66.72   18.95   0
  -1  -3  10 2768.43   28.50   0
  -1   8 -11   98.92   14.36   0
  -1  17 -20  304.53   23.49   0
   0  -4  12  683.39   20.12   0
   0   8 -12  -26.75   14.15   0
   0  15 -19  336.23   23.36   0
   0  16 -20  122.62   16.82   0
   0  19 -22  274.23   25.39   0
   0  22 -24   -8.83   24.21   0
   1  -5  16  185.06   18.05   0
   1  -5  17   -8.76   15.88   0
   1  -5  18  123.71   19.46   0
   1  -5  19   13.26   18.17   0
   1  -3   6  142.36    9.87   0
   1   5  -9   19.30   10.94   0
   1   9 -14  410.72   18.67   0
   1  10 -15  219.40   17.68   0
   1  11 -16   71.72   16.33   0
   1  12 -17  354.88   21.01   0
   1  13 -18  289.82   21.61   0
   1  18 -22   74.02   22.34   0
   1  21 -24   96.93   24.67   0
   2  -5  13    6.10   13.84   0
   2  -5  14  831.49   23.04   0
   2  -5  19   -4.48   18.29   0
   2  -4   8  201.28   11.96   0
   2  16 -21   69.56   20.06   0
   2  20 -24   35.80   23.92   0
   3  -4   7  299.97   12.00   0
   3  -3   4  604.01   11.19   0
   3   9 -15  604.95   21.02   0
   3  10 -16  -13.02   14.55   0
   3  11 -17  191.00   18.56   0
   3  12 -18   11.47   17.09   0
   3  13 -19  497.53   23.19   0
   3  17 -22  178.17   22.32   0
   3  18 -23   33.80   21.09   0
   3  21 -25   -2.47   23.61   0
   4  -5  11   85.97   13.30   0
   4   7 -13  803.97   20.58   0
   4  14 -20   18.59   18.60   0
   4  15 -21 1064.71   31.71   0
   4  18 -23  122.70   21.70   0
   4  19 -24   42.20   20.89   0
   5  -5  11   24.32   12.55   0
   5  -5  12  138.19   15.02   0
   5   3  -8 1163.51   15.79   0
   5   6 -12  468.96   15.58   0
   5  15 -21  255.98   22.99   0
   5  19 -24   -1.46   21.88   0
   6  -5  12  164.05   16.99   0
   6  -5  13    2.19   14.14   0
   6  -5  14 1142.19   28.10   0
   6  -5  16    7.13   16.83   0
   6  -5  17   96.42   19.62   0
   6  -4   7  123.45   10.06   0
   6   6 -12  940.15   19.11   0
   6  15 -21   84.00   19.44   0
   6  19 -24   -3.02   21.94   0
   7  -4   8  362.82   15.24   0
   7  13 -19   41.14   20.12   0
   7  14 -20  206.00   20.79   0
   7  15 -21   24.02   18.58   0
   7  18 -23  112.22   23.19   0
   8  -4  11   79.64   13.64   0
   8  -4  12  222.39   16.71   0
   8  -4  14   13.97   15.55   0
   8   5 -10   37.70    9.87   0
   8   9 -15  105.06   13.74   0
   8  10 -16  870.76   23.78   0
   8  11 -17   15.42   14.54   0
   8  12 -18  278.44   19.55   0
   8  17 -22   60.61   22.68   0
   9  -3   8  573.56   18.38   0
   9  -2   4  345.50   10.90   0
   9  -1   1    7.06    4.79   0
   9   4  -8    4.05    6.99   0
   9   7 -12   -9.33   10.49   0
   9  15 -20   31.03   22.83   0
   9  16 -21   49.48   21.57   0
   9  19 -23   21.00   24.60   0
  10  -2   7   17.23   10.70   0
  10   4  -7   57.43    7.13   0
  10   6 -10   54.14    8.35   0
 -10  16  -3   22.12   11.45   0
  -9  16  -6   98.68   13.88   0
  -9  17  -7   -9.32   13.06   0
  -9  18  -8    1.34   14.21   0
  -9  19  -9   31.42   16.31   0
  -9  20 -10   19.95   15.08   0
  -8   4  13    6.46   11.04   0
  -8   4  14   24.26   11.08   0
  -8   4  20   63.92   19.68   0
  -8   5   9    3.26    7.09   0
  -8  10  -1  107.12    7.83   0
  -8  13  -5  176.12   13.52   0
  -8  21 -13   91.07   18.49   0
  -8  24 -15  105.16   23.98   0
  -7   2  17  104.31   15.72   0
  -7   2  18   30.26   15.76   0
  -7   2  19  138.70   18.64   0
  -7   2  20  381.34   25.83   0
  -7  20 -14   58.04   20.06   0
  -7  21 -15   33.70   18.76   0
  -7  24 -17   94.71   23.18   0
  -7  26 -18   22.01   24.82   0
  -6   1  13   84.06   11.84   0
  -6   2   9   -2.59    7.41   0
  -6   3   6   98.48    5.75   0
  -6  19 -15  313.67   22.25   0
  -6  20 -16   87.59   19.49   0
  -6  25 -19   41.46   25.48   0
  -5   0  12  920.27   19.07   0
  -5   1   8   73.95    8.58   0
  -5  11  -9  166.10   14.06   0
  -5  15 -13  124.44   18.99   0
  -5  16 -14    5.52   16.31   0
  -5  17 -15  -15.62   16.77   0
  -5  21 -18   11.10   19.88   0
  -5  24 -20  -14.78   22.88   0
  -4  -1  11   98.89   12.59   0
  -4   8  -7  208.51   11.83   0
  -4  19 -18   71.22   20.68   0
  -4  22 -20  102.89   23.17   0
  -3   0   5  502.98    8.80   0
  -3  12 -13    9.47   15.01   0
  -3  13 -14   42.68   15.95   0
  -3  14 -15    9.95   16.52   0
  -3  22 -21   28.23   20.68   0
  -2  -3  12  593.22   18.35   0
  -2  10 -12    5.84   14.20   0
  -2  11 -13 1185.55   25.80   0
  -2  13 -15  116.82   17.76   0
  -2  19 -20  249.06   24.13   0
  -2  20 -21  112.96   21.89   0
  -1  -4  15  237.64   14.16   0
  -1  -4  21   47.20   21.43   0
  -1  -3   9 1297.00   19.69   0
  -1  -2   6  558.28   12.29   0
  -1   5  -7  164.19   11.63   0
  -1  10 -13  444.94   19.78   0
  -1  14 -17   25.15   17.79   0
  -1  15 -18   11.04   17.32   0
  -1  19 -21   61.65   22.04   0
  -1  22 -23    5.54   23.39   0
   0  -4  11   11.93   12.70   0
   0   5  -8  977.65   18.41   0
   0   9 -13  743.94   19.45   0
   0  11 -15   13.42   15.47   0
   0  12 -16  314.04   20.03   0
   0  13 -17   81.21   18.20   0
   0  18 -21   87.34   21.94   0
   0  21 -23   60.23   24.38   0
   1  -5  14   -0.90   14.22   0
   1  -5  15   24.42   10.99   0
   1  -5  20  340.27   24.65   0
   1   3  -6  -11.96    9.77   0
   1  16 -20  620.15   27.41   0
   1  20 -23   53.94   23.40   0
   2   7 -12  201.79   14.88   0
   2  14 -19  143.38   19.82   0
   2  15 -20  279.17   21.80   0
   2  18 -22   31.34   20.14   0
   2  19 -23   21.95   20.39   0
   2  21 -24   41.43   22.85   0
   3  -5  11  231.76   15.23   0
   3   5 -10  741.17   16.78   0
   3  16 -21  388.02   25.12   0
   3  20 -24    6.62   23.45   0
   4  -5  10   14.45   11.79   0
   4   4  -9  133.49   10.03   0
   4   8 -14 1168.58   24.43   0
   4   9 -15   40.95   14.46   0
   4  10 -16  124.12   16.46   0
   4  11 -17    6.66   15.96   0
   4  12 -18   83.09   17.61   0
   4  13 -19  217.56   19.55   0
   4  17 -22   44.57   20.69   0
   4  20 -24  135.59   25.55   0
   5  -5  10  239.34   14.49   0
   5  -4   6   33.71    9.42   0
   5   7 -13   32.40   12.28   0
   5  12 -18    5.07   16.35   0
   5  13 -19   38.16   17.64   0
   5  14 -20   -2.62   16.40   0
   5  18 -23   10.93   20.73   0
   6  -5  11   46.69   12.70   0
   6   7 -13   -7.69   11.10   0
   6   8 -14  180.38   16.23   0
   6  12 -18  435.23   21.68   0
   6  13 -19  607.43   24.49   0
   6  14 -20   13.34   16.87   0
   6  18 -23  416.60   27.13   0
   7  -5  14   57.48   15.91   0
   7  -3   4   18.09    6.76   0
   7   4  -9  581.98   13.40   0
   7   8 -14  255.68   14.76   0
   7   9 -15    8.31   12.24   0
   7  10 -16  256.39   17.13   0
   7  11 -17   26.63   14.78   0
   7  12 -18   66.02   16.37   0
   7  17 -22   24.47   20.53   0
   7  20 -24   -1.54   21.95   0
   8  -3   5    8.53    7.70   0
   8   3  -7   56.62    7.19   0
   8  16 -21   59.22   21.01   0
   8  19 -23   46.85   24.54   0
   9  -3   7  288.21   14.03   0
   9   8 -13   26.77   12.80   0
   9  12 -17   59.16   17.94   0
   9  13 -18  115.61   20.29   0
   9  14 -19   -6.58   17.83   0
   9  18 -22   -4.29   21.66   0
  10  -3  12  -10.21   16.55   0
  10  -2   6   97.94   11.08   0
  10   0   0   36.41    4.46   0
  10   7 -11  233.61   13.07   0
  10  15 -19    5.50   21.10   0
  11   0   2  175.61    8.28   0
 -10  17  -4  101.36   13.39   0
  -9  23 -12   14.57   18.51   0
  -8   4  12   12.07   10.61   0
  -8  14  -6  443.16   16.83   0
  -8  18 -10   29.22   16.86   0
  -8  20 -12   70.65   17.16   0
  -8  23 -14   11.72   22.59   0
  -8  26 -16   -5.98   22.02   0
  -7   2  14   -0.31   13.40   0
  -7   2  15  416.75   17.41   0
  -7   2  21   79.44   20.69   0
  -7   3  10  136.43    9.29   0
  -7  12  -6  436.56   16.18   0
  -7  18 -12  131.85   19.92   0
  -7  23 -16   28.84   20.57   0
  -7  25 -17  142.87   26.89   0
  -6   1  12 1021.51   20.20   0
  -6   5   2   11.98    3.61   0
  -6   8  -3   48.09    8.40   0
  -6  11  -7   33.68   10.76   0
  -6  17 -13   -0.98   15.77   0
  -6  18 -14   80.10   17.76   0
  -6  22 -17  122.28   22.42   0
  -5  -1  18   74.19   16.71   0
  -5  -1  21   32.08   19.20   0
  -5   0  11    9.58    9.35   0
  -5   8  -5   79.52   10.58   0
  -5  13 -11    4.55   13.92   0
  -5  14 -12  614.05   21.95   0
  -5  20 -17  -15.56   18.90   0
  -5  25 -20   80.92   27.05   0
  -4  -2  16  373.72   19.14   0
  -4  -2  17  358.26   20.01   0
  -4  -2  18   44.62   16.74   0
  -4  -2  19  391.71   22.75   0
  -4  -2  20   22.66   18.83   0
  -4  -2  21  108.52   21.03   0
  -4  -2  22   -9.32   20.58   0
  -4   6  -4   -3.04    8.43   0
  -4  17 -16   34.20   17.92   0
  -4  21 -19  379.16   26.83   0
  -4  24 -21   72.39   24.61   0
  -3  -3  17   26.62   15.55   0
  -3  -3  18  219.05   19.54   0
  -3  -3  19  250.69   21.07   0
  -3  -3  20   37.64   19.45   0
  -3  -3  21  141.96   21.75   0
  -3  -3  22  407.43   26.06   0
  -3   7  -7 1723.69   22.12   0
  -3  18 -18  145.22   21.48   0
  -3  24 -22  124.66   26.85   0
  -2  -4  18   19.04   15.83   0
  -2  -4  20   63.49   19.19   0
  -2  -2   8 1087.40   16.42   0
  -2   6  -7  496.74   14.30   0
  -2  12 -14 1022.06   23.60   0
  -2  18 -19  496.44   26.75   0
  -2  21 -21   -4.25   22.04   0
  -1  -4  13    2.86   13.65   0
  -1  11 -14  601.66   19.12   0
  -1  18 -20  191.20   23.03   0
   0  -5  15  102.28   15.39   0
   0  -5  16   40.23   15.72   0
   0  -5  17   25.10   16.22   0
   0  -5  18  658.48   24.62   0
   0  -5  19   38.19   18.88   0
   0  -5  20  153.26   21.45   0
   0  -4  10  195.70   13.23   0
   0  -3   7  108.39    7.77   0
   0   3  -5  541.71   13.41   0
   0  16 -19   44.96   19.59   0
   0  17 -20   22.89   20.64   0
   1  -2   3  541.06    8.43   0
   1  15 -19  111.67   20.30   0
   1  19 -22   50.51   22.44   0
   1  22 -24  264.89   28.60   0
   2  -5  11  101.96   13.99   0
   2   4  -8  152.55   10.85   0
   2   8 -13  394.64   17.63   0
   2   9 -14  104.31   15.58   0
   2  11 -16    3.48   15.46   0
   2  12 -17  117.41   18.17   0
   2  13 -18  112.11   14.40   0
   2  17 -21   75.37   21.13   0
   2  20 -23   35.37   21.26   0
   3  -6  17  189.70   20.26   0
   3  -6  18   50.12   19.37   0
   3  -5  10  399.07   16.13   0
   3   6 -11  296.39   14.54   0
   3  14 -19    9.14   17.97   0
   3  15 -20   80.67   19.45   0
   3  19 -23   49.40   21.01   0
   3  21 -24  150.53   24.83   0
   4  -6  15    2.04   15.54   0
   4  -6  17   -8.13   18.02   0
   4  -6  19   77.30   20.92   0
   4  -4   6  834.86   14.85   0
   4  16 -21   28.44   19.58   0
   4  19 -23  191.00   24.69   0
   5  -6  16   22.97   16.28   0
   5  -6  17    4.21   18.01   0
   5   4  -9  -11.39    9.54   0
   5   9 -15  572.30   20.26   0
   5  10 -16  219.99   17.46   0
   5  16 -21   12.20   19.49   0
   5  17 -22    2.40   18.59   0
   5  20 -24   -4.90   20.56   0
   6  -5  10  239.69   14.39   0
   6  -4   6  576.25   14.32   0
   6   4  -9    1.86    8.98   0
   6   9 -15   20.47   13.44   0
   6  11 -17  111.33   16.26   0
   6  16 -21  104.47   20.43   0
   6  17 -22  101.90   20.02   0
   6  20 -24   22.75   21.19   0
   7  -5  11  332.02   18.54   0
   7  -5  12  996.63   24.49   0
   7  -4   7   40.38    9.00   0
   7  16 -21  176.26   21.81   0
   7  19 -23  190.46   25.27   0
   8   6 -11   26.75   10.35   0
   8  14 -19   65.14   21.29   0
   8  15 -20   36.15   18.95   0
   8  18 -22  125.33   24.11   0
   9  -4  12    7.04   16.21   0
   9  -4  13   33.38   15.74   0
   9  -4  14    1.47   16.28   0
   9  -4  15   -5.99   17.46   0
   9   9 -14   70.14   12.49   0
   9  10 -15  429.09   18.54   0
   9  11 -16  311.25   18.56   0
   9  16 -20  451.47   30.14   0
   9  17 -21   13.54   22.02   0
  10  -3  10   15.52   14.71   0
  10  -3  11   15.43   13.53   0
  10   8 -12   22.94   11.04   0
  10  13 -17   70.84   19.02   0
  10  14 -18   43.87   17.33   0
  11   8 -11   -3.49    9.00   0
 -10  14   0    2.23    8.27   0
  -9   6  11  127.87   10.02   0
  -9   7   8    5.01    6.11   0
  -9  22 -11    6.08   17.05   0
  -8   3  17  370.30   20.78   0
  -8   3  18  118.16   18.94   0
  -8   3  19   60.46   20.12   0
  -8   3  20   71.53   21.99   0
  -8   6   6   67.00    4.45   0
  -8  15  -7   56.72   11.78   0
  -8  16  -8  167.53   14.80   0
  -8  17  -9  134.40   15.49   0
  -8  22 -13   14.36   18.35   0
  -8  25 -15  239.23   25.66   0
  -7   2  13  120.43   13.66   0
  -7  13  -7    4.37   10.90   0
  -7  15  -9    2.32   14.88   0
  -7  16 -10   26.45   13.86   0
  -7  24 -16   63.89   23.61   0
  -6   0  17  170.92   16.43   0
  -6   0  18  121.19   16.60   0
  -6   0  19   33.31   17.09   0
  -6   0  20  498.05   24.43   0
  -6   0  21  108.23   20.59   0
  -6  13  -9    3.06   12.41   0
  -6  14 -10  163.66   15.57   0
  -6  15 -11  155.05   16.32   0
  -6  16 -12  -13.18   14.56   0
  -6  20 -15  124.78   21.95   0
  -6  21 -16   64.71   20.05   0
  -6  23 -17   14.25   22.75   0
  -6  24 -18   66.59   21.61   0
  -5  -1  15   45.17   13.73   0
  -5  -1  22   68.07   22.37   0
  -5  18 -15  136.93   19.37   0
  -5  19 -16    1.50   18.05   0
  -4  -2  15  184.71   15.92   0
  -4  10  -9  196.16   14.16   0
  -4  11 -10  126.10   14.56   0
  -4  12 -11  229.37   16.08   0
  -4  14 -13  150.64   17.53   0
  -4  15 -14  897.23   26.73   0
  -4  16 -15   14.57   16.36   0
  -4  23 -20  150.44   25.21   0
  -3  -3  15  252.46   16.96   0
  -3  -2  10  158.83   13.40   0
  -3   8  -8   93.06   11.69   0
  -3  16 -16  174.08   20.02   0
  -3  17 -17    4.50   17.56   0
  -3  20 -19   62.94   21.47   0
  -2  -4  16   26.87   15.07   0
  -2  -4  17 1369.93   29.60   0
  -2  -4  21  121.57   21.08   0
  -2  -1   5   29.89    6.76   0
  -2  17 -18  566.98   26.84   0
  -2  23 -22   99.85   24.92   0
  -1  -5  20  298.71   22.50   0
  -1  16 -18  605.20   26.50   0
  -1  20 -21    1.31   21.07   0
  -1  23 -23   17.62   18.18   0
   0  -5  14   85.25   15.71   0
   0   6  -9   33.32   11.59   0
   0  15 -18  704.46   27.43   0
   0  19 -21  230.96   25.09   0
   1  -4   8  103.31   10.48   0
   1   7 -11   31.64   13.46   0
   1   8 -12  157.23   15.95   0
   1  14 -18    6.33   12.73   0
   1  18 -21  -11.69   20.35   0
   1  21 -23   17.39   23.65   0
   2  -6  15    7.20   14.04   0
   2  -6  16  435.86   21.31   0
   2  -6  18  464.00   23.87   0
   2  -6  20  169.03   22.71   0
   2  -5  10   40.82   12.65   0
   2  16 -20   17.43   20.12   0
   2  19 -22   25.02   21.37   0
   2  22 -24   41.34   25.61   0
   3  -6  15   12.64   14.18   0
   3  -5   9   -3.27   10.69   0
   3   3  -7    3.71    7.67   0
   3  12 -17  580.04   23.58   0
   3  13 -18  188.68   19.95   0
   3  17 -21   42.20   20.53   0
   3  18 -22    8.68   15.17   0
   3  20 -23  156.79   24.16   0
   4  -5   9  656.42   17.30   0
   4  -3   3  328.19    8.14   0
   4  14 -19  616.87   25.74   0
   4  15 -20   19.38   18.15   0
   4  18 -22  -15.09   20.14   0
   4  21 -24   14.48   23.93   0
   5  -6  13  193.98   18.16   0
   5  -6  14  316.42   19.33   0
   5  -6  15    3.38   16.06   0
   5  15 -20  -19.74   17.63   0
   5  19 -23  101.05   22.13   0
   5  21 -24   14.17   23.61   0
   6  -6  15    1.91   15.70   0
   6  -6  18   -5.07   18.98   0
   6  -5   9   70.07   11.13   0
   6   2  -6   17.35    6.95   0
   6  15 -20  142.74   20.35   0
   6  18 -22   13.16   22.66   0
   6  19 -23   23.01   19.86   0
   7  -5  10 1406.24   26.41   0
   7   5 -10  568.60   14.76   0
   7  14 -19   91.75   18.72   0
   7  15 -20    9.42   18.22   0
   7  18 -22  147.45   22.98   0
   8  -5  13  472.64   22.69   0
   8  -5  14   62.13   16.12   0
   8  -5  16   48.52   18.66   0
   8   7 -12  270.53   14.89   0
   8  11 -16    2.20   16.48   0
   8  12 -17   12.66   17.61   0
   8  13 -18  146.42   18.85   0
   8  17 -21   15.44   20.79   0
   8  20 -23   69.81   25.61   0
   9  -4  10   84.65   15.10   0
   9  -4  11   11.08   12.55   0
   9  -3   6  123.71   10.80   0
   9   5  -9  -11.36    7.71   0
   9  15 -19   10.46   21.86   0
   9  19 -22   -1.03   23.48   0
  10  -3   9   67.89   13.67   0
  10  -1   2  190.10    7.80   0
  10   9 -13  482.56   17.74   0
  10  10 -14   65.79   13.46   0
  10  11 -15  205.94   17.17   0
  10  12 -16  146.67   16.22   0
  10  16 -19   40.03   23.58   0
  -9   5  15    2.48   13.72   0
  -9  14  -3  105.94   11.07   0
  -8   3  15  174.12   15.62   0
  -8   4  11  418.85   13.43   0
  -8  11  -2   61.43    8.19   0
  -8  21 -12  230.60   20.94   0
  -8  24 -14  251.37   24.65   0
  -8  26 -15   32.35   24.00   0
  -7   1  18  441.95   22.87   0
  -7   1  19   37.10   19.18   0
  -7   1  21  264.81   25.54   0
  -7  20 -13  130.90   21.76   0
  -7  23 -15  233.66   25.49   0
  -7  26 -17   24.05   24.26   0
  -6   0  15   72.45   15.61   0
  -6   1  11   80.20   10.75   0
  -6   2   8   45.94    6.87   0
  -6   9  -4  166.58   11.01   0
  -6  19 -14  279.13   21.03   0
  -6  22 -16    2.02   21.40   0
  -5  -1  14  623.84   19.04   0
  -5   0  10   -0.26   10.23   0
  -5   9  -6   13.85    9.34   0
  -5  21 -17  372.18   25.38   0
  -5  24 -19    9.23   21.48   0
  -4  -2  13   10.15   13.53   0
  -4   0   7   14.57    6.30   0
  -4  18 -16   64.02   18.49   0
  -4  19 -17   12.98   19.55   0
  -4  22 -19  153.88   23.97   0
  -4  24 -20   90.26   25.07   0
  -3  -3  14    9.46   12.70   0
  -3  -1   7   88.44    7.60   0
  -3  13 -13   38.16   14.87   0
  -3  22 -20   33.44   22.75   0
  -2  -4  14  306.25   17.48   0
  -2  -4  15   32.75   14.05   0
  -2   7  -8   36.55   11.82   0
  -2  15 -16   53.17   18.19   0
  -2  19 -19  -14.60   19.85   0
  -2  22 -21    9.99   22.67   0
  -2  24 -22   46.74   25.23   0
  -1  -5  16  154.48   17.19   0
  -1  -5  18   98.57   13.75   0
  -1  -4  11 2805.52   30.53   0
  -1  -3   8 1034.60   16.77   0
  -1  14 -16   69.03   18.20   0
  -1  15 -17  264.10   21.67   0
  -1  19 -20  164.51   23.03   0
  -1  22 -22   28.78   22.73   0
   0  -5  13  865.83   22.63   0
   0  -4   9  849.57   17.16   0
   0  -2   4  223.02    8.16   0
   0   8 -11 1035.24   22.44   0
   0  12 -15   10.30   14.94   0
   0  13 -16  363.13   21.10   0
   0  18 -20  128.62   22.72   0
   0  21 -22  283.11   27.77   0
   0  23 -23   58.72   25.49   0
   1  -6  16   10.29   15.55   0
   1  -6  17    8.37   16.11   0
   1  -6  18  127.83   18.70   0
   1  -6  19   13.31   18.09   0
   1  -6  20 1088.88   32.58   0
   1  -6  21   61.96   22.15   0
   1  -3   5 1715.24   17.32   0
   1  11 -15  185.44   16.92   0
   1  16 -19   55.02   18.97   0
   1  20 -22  283.55   26.37   0
   1  22 -23    3.25   23.85   0
   2  -6  14  134.77   16.12   0
   2  -3   4  472.15   11.24   0
   2   5  -9  818.49   17.17   0
   2  14 -18  335.54   22.46   0
   2  15 -19  128.19   20.30   0
   2  18 -21   -4.28   20.22   0
   2  21 -23    3.76   23.73   0
   3   8 -13   64.51   13.57   0
   3   9 -14  629.55   20.87   0
   3  10 -15   11.29   14.85   0
   3  11 -16   59.21   15.49   0
   3  16 -20   31.13   19.77   0
   3  19 -22   13.89   20.19   0
   3  22 -24    1.73   23.55   0
   4  -6  12  291.60   16.50   0
   4   6 -11  361.56   14.93   0
   4  12 -17  318.50   20.59   0
   4  13 -18   74.39   18.14   0
   4  17 -21   49.54   20.29   0
   4  20 -23    8.98   22.53   0
   5  -6  12  213.71   15.74   0
   5  -5   8  166.93   13.13   0
   5   2  -6   43.01    6.79   0
   5   5 -10  442.57   14.00   0
   5  13 -18   67.09   17.81   0
   5  14 -19  489.56   24.60   0
   5  17 -21   15.30   18.94   0
   5  18 -22   29.13   19.51   0
   5  20 -23   42.86   23.05   0
   6  -6  13   -5.79   13.86   0
   6  -6  14  350.19   19.77   0
   6  13 -18   84.40   17.55   0
   6  14 -19   22.61   17.68   0
   6  17 -21  243.46   22.15   0
   6  20 -23  136.87   24.80   0
   7  -6  15  159.74   20.60   0
   7  -6  16   28.32   19.86   0
   7  -4   6   30.58    8.66   0
   7   6 -11   39.34   10.98   0
   7  12 -17  -18.96   17.58   0
   7  13 -18  152.83   18.21   0
   7  17 -21   85.16   20.91   0
   7  20 -23   33.03   23.06   0
   8  -5  11   57.22   15.58   0
   8  -5  12   10.07   13.20   0
   8  -4   7    2.67   10.36   0
   8  -3   4  206.13    9.14   0
   8   9 -14  551.24   18.71   0
   8  10 -15   -3.26   12.93   0
   8  16 -20  112.77   22.19   0
   8  19 -22  -17.52   23.06   0
   9  -4   9  298.43   16.38   0
   9   6 -10  130.04   11.43   0
   9  13 -17   26.72   18.82   0
   9  14 -18  102.50   19.55   0
   9  18 -21   13.09   22.82   0
  10  -3   8   13.37   12.09   0
  10   5  -8   43.57    8.07   0
  10  15 -18  236.81   24.57   0
 -10   9   8   -3.97    4.96   0
 -10  15  -1   51.99   10.00   0
  -9   5  14   27.85   12.03   0
  -9  15  -4   60.42   11.99   0
  -9  16  -5   24.74   12.92   0
  -9  18  -7   -0.29   14.16   0
  -9  22 -10   42.91   19.93   0
  -9  23 -11   46.27   18.67   0
  -8  12  -3   -1.32    9.76   0
  -8  19 -10  487.66   23.62   0
  -8  20 -11   58.70   16.68   0
  -8  25 -14   20.37   24.53   0
  -7   1  16   42.78   15.70   0
  -7   1  17   55.02   14.82   0
  -7   1  22   17.80   21.51   0
  -7   2  12  678.13   16.95   0
  -7   3   9   37.99    6.90   0
  -7  19 -12   43.75   16.89   0
  -7  25 -16   29.24   22.38   0
  -6  17 -12  451.21   23.00   0
  -6  18 -13  166.11   18.97   0
  -6  21 -15  139.05   23.17   0
  -6  24 -17   13.24   21.78   0
  -6  26 -18   18.53   24.16   0
  -5  -2  20   72.28   19.11   0
  -5  -2  21  557.90   26.74   0
  -5  -2  22   22.00   20.63   0
  -5  -1  13   20.36   11.42   0
  -5   1   7   43.61    7.47   0
  -5  10  -7   95.59   11.31   0
  -5  14 -11    9.86   14.60   0
  -5  15 -12  198.06   17.91   0
  -5  20 -16  -17.51   18.91   0
  -4  -3  18  -12.38   15.63   0
  -4  -3  19   89.29   17.98   0
  -4  -3  20  -15.94   18.00   0
  -4  -3  22    1.06   20.44   0
  -4   7  -5  894.11   15.47   0
  -4  21 -18  331.08   25.49   0
  -4  23 -19   43.80   23.15   0
  -3  -4  18  141.40   18.29   0
  -3  -4  19  161.57   19.46   0
  -3  -4  21   43.63   20.74   0
  -3  -4  22   -7.42   20.66   0
  -3  10 -10   84.56   10.67   0
  -3  11 -11  160.65   15.75   0
  -3  12 -12  483.00   19.98   0
  -3  18 -17    4.90   19.08   0
  -3  21 -19   14.56   20.57   0
  -2  -3  10  598.06   16.11   0
  -2  -2   7  210.84    9.50   0
  -2   8  -9    8.11    8.37   0
  -2  10 -11 3006.36   35.14   0
  -2  11 -12  266.09   17.67   0
  -2  12 -13   -6.27   14.93   0
  -2  21 -20  379.95   27.71   0
  -2  23 -21   71.73   23.79   0
  -1   4  -5   -0.60   10.25   0
  -1   8 -10  139.74   14.67   0
  -1   9 -11 3154.80   35.29   0
  -1  11 -13  375.94   19.45   0
  -1  12 -14   27.97   15.66   0
  -1  13 -15   54.60   16.60   0
  -1  18 -19  154.92   21.62   0
  -1  21 -21  -17.52   20.41   0
   0  -6  17   13.89   15.38   0
   0  -6  18   14.96   16.94   0
   0  -6  20  502.09   26.13   0
   0  -6  21   13.43   19.78   0
   0  10 -13  706.51   22.26   0
   0  11 -14  103.64   16.45   0
   0  17 -19   18.38   20.31   0
   0  20 -21   59.95   22.31   0
   0  22 -22  313.39   26.65   0
   1  -6  15   16.21   14.96   0
   1  15 -18  370.90   24.22   0
   1  19 -21   43.53   21.54   0
   1  21 -22   40.49   22.35   0
   2  -6  13  176.92   15.95   0
   2  -5   9  713.48   17.29   0
   2   6 -10  189.29   13.80   0
   2  12 -16   45.34   16.79   0
   2  17 -20  174.41   22.67   0
   2  20 -22   -3.02   22.20   0
   3  -7  18  263.59   21.61   0
   3  -7  19    6.54   19.21   0
   3  -7  20   10.58   20.74   0
   3  -6  12  151.03   15.00   0
   3  15 -19  603.93   26.36   0
   3  18 -21   12.90   20.40   0
   3  21 -23   97.66   25.39   0
   4  -7  17   16.07   16.87   0
   4  -7  19  -14.65   19.47   0
   4  -6  11   40.57   12.69   0
   4  -5   8  330.07   13.18   0
   4   7 -12 2680.88   31.20   0
   4  10 -15  109.90   15.93   0
   4  11 -16  320.44   19.41   0
   4  16 -20   20.21   19.39   0
   4  19 -22   60.95   22.56   0
   5  -7  19   90.12   23.75   0
   5  -6  11   30.06   12.39   0
   5   6 -11    1.98   10.10   0
   5   7 -12 2365.06   30.52   0
   5  10 -15  112.98   17.51   0
   5  11 -16   99.22   16.66   0
   5  12 -17   21.02   16.59   0
   5  16 -20   16.24   19.05   0
   5  19 -22   70.53   22.05   0
   6  -6  12  452.19   18.66   0
   6  -5   8  239.12   12.19   0
   6  -4   5    8.88    8.11   0
   6   7 -12  162.34   14.42   0
   6  11 -16  285.61   18.55   0
   6  12 -17   82.05   16.83   0
   6  16 -20   92.80   20.15   0
   6  19 -22   11.49   21.76   0
   7  -6  13   -7.34   15.59   0
   7  -6  14  186.47   17.66   0
   7   3  -7  650.77   12.26   0
   7   7 -12  249.96   13.47   0
   7   8 -13   10.42   11.34   0
   7   9 -14   13.80   12.30   0
   7  10 -15    0.84   12.96   0
   7  11 -16  626.38   22.21   0
   7  16 -20   -3.84   18.56   0
   7  19 -22    1.87   21.47   0
   8  -5  10  103.55   14.91   0
   8   4  -8   80.83    7.94   0
   8  14 -18  150.25   22.55   0
   8  15 -19  -15.57   18.34   0
   8  18 -21   65.33   22.72   0
   9  -5  13   -2.56   16.56   0
   9  -5  14    1.72   18.46   0
   9  -5  15  115.44   19.23   0
   9  -4   8  278.14   14.55   0
   9  -3   5  131.93   10.12   0
   9   7 -11  133.57   12.46   0
   9  11 -15   29.76   15.96   0
   9  12 -16   14.70   17.28   0
   9  16 -19    2.68   22.99   0
   9  17 -20   13.09   22.08   0
   9  19 -21   34.03   25.82   0
  10  -3   7   37.62   10.30   0
  10  14 -17   -4.05   19.03   0
  11   6  -8    1.42    6.70   0
 -10  16  -2   48.95   10.92   0
  -9   5  13  183.68   13.29   0
  -9   6  10   -8.35    7.76   0
  -9  21  -9   46.62   19.20   0
  -8  13  -4  589.87   16.41   0
  -8  16  -7   47.26   14.69   0
  -8  17  -8  137.76   17.58   0
  -8  18  -9   30.09   13.84   0
  -8  22 -12   44.07   19.34   0
  -8  27 -15   40.52   24.08   0
  -7   1  15   30.46   14.96   0
  -7  11  -4   82.27   10.84   0
  -7  17 -10  475.11   22.28   0
  -7  18 -11   17.66   15.66   0
  -7  21 -13   89.87   21.19   0
  -7  24 -15  -10.97   20.69   0
  -7  26 -16   40.89   23.47   0
  -6  -1  19  101.67   19.82   0
  -6  -1  20  225.64   20.83   0
  -6  -1  22  124.92   22.00   0
  -6  10  -5 1009.41   17.72   0
  -6  11  -6  164.46   13.64   0
  -6  15 -10  -14.53   15.43   0
  -6  16 -11  -13.97   14.39   0
  -6  25 -17   81.10   25.46   0
  -5  -2  18  124.37   17.38   0
  -5   7  -3  306.67   10.45   0
  -5  18 -14    4.00   19.59   0
  -5  19 -15    8.02   18.54   0
  -5  24 -18  217.56   25.64   0
  -4  -3  16  165.50   16.56   0
  -4  -3  17  979.67   26.34   0
  -4  -1   9   -0.10    8.15   0
  -4   8  -6  115.11   10.40   0
  -4  15 -13   46.24   16.72   0
  -4  16 -14  239.13   20.02   0
  -4  20 -17   94.96   21.56   0
  -4  22 -18   69.09   21.06   0
  -4  25 -20  -19.41   21.91   0
  -3  -4  16  120.97   15.41   0
  -3  -4  17  111.28   16.61   0
  -3  -2   9   28.37    9.00   0
  -3  16 -15    8.45   16.53   0
  -3  17 -16  266.89   21.80   0
  -3  20 -18   76.46   21.19   0
  -3  23 -20  209.45   24.42   0
  -3  25 -21   21.81   23.86   0
  -2  -5  18  360.93   21.11   0
  -2  -5  19  961.49   29.42   0
  -2  -5  20  109.02   19.93   0
  -2  -5  22   23.55   20.17   0
  -1  -5  14  767.88   22.18   0
  -1  -4  10 2213.92   26.12   0
  -1  17 -18   39.74   14.00   0
  -1  22 -21    7.56   23.19   0
  -1  24 -22    1.33   23.73   0
   0  -6  16  210.73   18.23   0
   0  -3   6  343.07    9.75   0
   0   4  -6  115.56    8.77   0
   0  16 -18   72.21   19.04   0
   0  19 -20  108.27   22.53   0
   1  -6  14  163.01   12.97   0
   1  -5  10   24.10   11.27   0
   1  -4   7 1678.78   19.84   0
   1   5  -8  420.26   14.06   0
   1  13 -16    5.50   16.19   0
   1  14 -17  750.82   26.70   0
   1  18 -20   -0.16   20.34   0
   1  23 -23  113.11   26.14   0
   2  -7  17   -1.19   16.24   0
   2  -7  18   93.59   18.55   0
   2  -7  19   14.81   19.12   0
   2  -7  20  135.67   22.20   0
   2  -6  12  406.86   17.87   0
   2  -4   6  994.00   15.16   0
   2   7 -11 1115.35   22.06   0
   2   8 -12  135.28   15.30   0
   2   9 -13   39.19   14.85   0
   2  10 -14    9.06   14.72   0
   2  16 -19  922.89   30.34   0
   2  19 -21  110.92   22.66   0
   2  22 -23   38.59   23.03   0
   3  -6  11  837.61   20.75   0
   3  -5   8 1801.73   22.85   0
   3  13 -17    6.38   17.30   0
   3  14 -18   45.58   17.53   0
   3  17 -20   33.60   20.06   0
   3  20 -22   -6.62   22.23   0
   3  22 -23   94.95   24.33   0
   4  -7  15    9.90   15.45   0
   4   3  -7  413.44   10.73   0
   4  15 -19   35.66   18.78   0
   4  18 -21  150.22   22.61   0
   4  21 -23  421.01   28.84   0
   5  -7  15  226.39   18.07   0
   5  -7  16 1145.43   29.90   0
   5  -7  18  -25.42   17.19   0
   5   8 -13  215.43   15.07   0
   5   9 -14 1163.20   24.85   0
   5  15 -19   15.99   18.45   0
   5  18 -21  249.47   23.40   0
   5  21 -23   73.00   24.28   0
   6  -7  18   36.55   19.35   0
   6  -6  11   13.33   12.07   0
   6   8 -13   73.66   12.62   0
   6   9 -14  399.73   17.81   0
   6  10 -15  135.06   15.72   0
   6  15 -19   52.20   18.74   0
   6  18 -21   30.87   20.77   0
   6  21 -23   35.06   23.40   0
   7  -5   8  493.33   16.45   0
   7  14 -18  109.63   20.92   0
   7  15 -19   10.79   18.15   0
   7  18 -21   27.44   20.89   0
   7  20 -22   28.79   24.60   0
   8  -6  15  641.04   25.12   0
   8  -6  16  147.70   19.94   0
   8  -4   6  390.98   12.59   0
   8  13 -17  163.62   18.36   0
   8  17 -20   72.15   21.81   0
   8  20 -22    6.30   24.28   0
   9  -5  12   55.28   16.22   0
   9   8 -12   36.46   12.43   0
   9   9 -13  867.54   22.99   0
   9  10 -14   53.20   13.26   0
   9  15 -18  194.25   24.55   0
   9  18 -20   30.98   26.55   0
  10  -4  10    2.41   13.34   0
  10  -4  11   36.78   13.26   0
  10   6  -9   15.96    8.18   0
  10  12 -15   69.04   17.22   0
  10  13 -16    7.72   14.92   0
  10  17 -19   23.27   21.38   0
  11   0   1   -5.65    4.47   0
  -9   4  17   25.92   16.68   0
  -9  12   0  250.23   10.66   0
  -9  23 -10   11.39   20.47   0
  -8   2  17   20.87   15.82   0
  -8   2  18  328.55   20.84   0
  -8   2  19   84.09   17.13   0
  -8   2  20   17.23   18.07   0
  -8   2  21   10.91   18.89   0
  -8   3  13  572.63   17.01   0
  -8   4  10   71.12    8.62   0
  -8  14  -5  106.84   12.62   0
  -8  15  -6   -0.36   10.60   0
  -8  21 -11   -6.97   16.44   0
  -8  24 -13    4.07   20.01   0
  -8  26 -14   25.40   22.06   0
  -7   0  21  -13.53   21.36   0
  -7   0  22   32.72   23.23   0
  -7   1  14 1382.70   25.01   0
  -7   2  11  181.19   10.78   0
  -7  14  -7  141.94   15.72   0
  -7  15  -8   77.56   15.33   0
  -7  16  -9  317.25   17.53   0
  -7  20 -12   41.08   20.20   0
  -7  23 -14   50.95   20.80   0
  -7  25 -15  141.55   27.68   0
  -7  27 -16   14.42   24.83   0
  -6  -1  17   34.64   14.56   0
  -6  -1  18   -0.08   15.37   0
  -6   0  13    0.18   10.30   0
  -6  12  -7  392.68   15.61   0
  -6  13  -8  504.12   17.96   0
  -6  14  -9   54.52   14.05   0
  -5  -2  16  152.85   15.86   0
  -5  -1  12  589.10   16.41   0
  -5   0   9   60.67    9.89   0
  -5  17 -13  143.06   18.68   0
  -5  23 -17   77.69   22.38   0
  -5  25 -18  -21.32   25.17   0
  -4   9  -7   16.53   10.83   0
  -4  10  -8  306.47   16.70   0
  -4  13 -11  251.21   17.42   0
  -4  14 -12  715.65   23.27   0
  -4  18 -15  103.80   21.93   0
  -4  19 -16  114.19   19.99   0
  -4  21 -17  326.40   27.45   0
  -4  24 -19    0.23   22.77   0
  -3  -4  15   69.90   14.64   0
  -3  15 -14  116.32   18.30   0
  -3  19 -17   95.33   20.54   0
  -3  22 -19    8.04   21.23   0
  -3  24 -20    1.40   23.42   0
  -2  -4  12  172.77   14.75   0
  -2  -3   9  800.29   15.98   0
  -2  16 -16  167.88   19.51   0
  -2  19 -18   26.13   20.33   0
  -2  22 -20   41.15   21.60   0
  -1  -6  18  585.83   23.99   0
  -1  -6  20   24.46   18.40   0
  -1  -6  21  168.95   17.91   0
  -1  -5  13 1034.28   23.42   0
  -1  -1   3   21.33    4.42   0
  -1  15 -16   85.17   19.07   0
  -1  19 -19   75.36   20.80   0
  -1  21 -20   78.80   22.80   0
   0  -5  11 3621.24   34.95   0
   0  -4   8   23.18    9.76   0
   0  18 -19  659.21   29.46   0
   0  21 -21  153.70   23.94   0
   0  23 -22   98.56   25.88   0
   1  -7  18   32.21   17.78   0
   1  -7  20  552.91   26.98   0
   1  -7  21   80.33   20.40   0
   1  -6  13 3228.19   36.94   0
   1   6  -9   27.17   11.48   0
   1  11 -14  157.27   16.55   0
   1  17 -19    0.60   20.04   0
   1  20 -21  165.81   23.26   0
   1  22 -22  272.43   28.40   0
   2   3  -6  115.68    9.37   0
   2  15 -18  153.07   20.60   0
   2  18 -20   -3.16   20.18   0
   2  21 -22  213.36   26.30   0
   2  23 -23   23.57   25.66   0
   3  -7  14 1260.86   26.80   0
   3  -7  15  196.24   17.80   0
   3  -3   3   -3.89    4.93   0
   3   5  -9    5.91    9.82   0
   3  11 -15   95.19   16.45   0
   3  12 -16   53.32   16.65   0
   3  16 -19   10.94   19.50   0
   3  19 -21  316.33   25.83   0
   4  -7  14   97.95   16.07   0
   4  -6  10 2391.46   29.46   0
   4  -5   7   95.03   10.08   0
   4  13 -17  353.46   21.59   0
   4  14 -18  -23.42   16.41   0
   4  17 -20   41.50   20.23   0
   4  20 -22   54.24   22.79   0
   4  22 -23    7.79   25.39   0
   5  -7  14  343.76   19.35   0
   5  -6  10  476.03   16.77   0
   5  -5   7  554.56   14.32   0
   5   3  -7  125.23    9.07   0
   5  14 -18  249.92   21.10   0
   5  17 -20  214.93   22.03   0
   5  20 -22   11.50   22.18   0
   6  -7  15  112.91   16.81   0
   6  -7  16   -7.10   16.43   0
   6  -6  10  230.16   16.14   0
   6  -5   7  -13.96   10.03   0
   6   3  -7  195.34    9.12   0
   6  14 -18   13.80   16.85   0
   6  17 -20   44.40   19.00   0
   6  20 -22   25.16   22.72   0
   7  -7  17  -10.56   19.54   0
   7  -6  11   88.31   15.25   0
   7  -4   5   14.23    7.52   0
   7  13 -17   12.18   16.05   0
   7  17 -20   18.25   20.36   0
   8  -6  13  129.38   18.14   0
   8  -6  14   -8.33   14.82   0
   8   5  -9   61.29    8.99   0
   8  11 -15   91.66   17.97   0
   8  12 -16  238.05   18.67   0
   8  16 -19   40.82   20.65   0
   8  19 -21   24.09   22.73   0
   9  -5  11  195.96   15.19   0
   9  -4   7   53.06   10.48   0
   9  14 -17    0.39   20.06   0
   9  20 -21   14.55   25.35   0
  10  -3   6  146.97   11.28   0
  10   7 -10   36.05   10.15   0
  10   8 -11  596.45   18.03   0
  10  10 -13  113.99   14.92   0
  10  11 -14   70.65   13.46   0
  10  16 -18    0.02   19.85   0
  11   8 -10   -1.61    8.56   0
  -9   4  16   15.48   14.25   0
  -9   5  12   23.98    9.55   0
  -9  13  -1   19.08    9.28   0
  -9  19  -7  141.28   15.34   0
  -9  22  -9   48.42   19.93   0
  -8   2  16  228.29   17.64   0
  -8  20 -10   99.58   17.11   0
  -8  23 -12   92.58   20.34   0
  -8  25 -13  303.71   25.84   0
  -8  27 -14   29.72   22.93   0
  -7   0  18  -12.71   16.81   0
  -7   0  19  104.67   17.45   0
  -7   0  20  185.19   19.98   0
  -7  19 -11   96.21   16.83   0
  -7  22 -13   34.90   22.13   0
  -6   0  12   28.60   11.20   0
  -6  18 -12    5.12   16.14   0
  -6  21 -14   10.51   19.02   0
  -6  24 -16   57.96   22.21   0
  -6  26 -17   -2.14   22.87   0
  -5  -3  20   48.61   20.08   0
  -5  -3  21   87.99   19.71   0
  -5  -3  22   -9.16   19.64   0
  -5  -2  15  329.02   17.06   0
  -5   8  -4  213.55   11.25   0
  -5  16 -12  671.20   23.86   0
  -5  20 -15  563.34   26.80   0
  -5  22 -16   15.48   22.88   0
  -4  -3  14    5.89   14.46   0
  -4  11  -9  108.02   14.06   0
  -4  12 -10   -4.83   13.47   0
  -4  17 -14   17.04   17.50   0
  -4  23 -18  705.99   32.21   0
  -4  25 -19   -0.28   23.68   0
  -3  -5  20  199.67   21.25   0
  -3  -5  22   -0.14   20.49   0
  -3  -3  11 1014.97   19.55   0
  -3   7  -6  -11.89    9.15   0
  -3  13 -12  313.25   18.81   0
  -3  18 -16   58.89   19.25   0
  -3  21 -18  202.50   23.85   0
  -3  23 -19  154.64   24.93   0
  -3  25 -20   56.55   25.82   0
  -2  14 -14   16.37   16.23   0
  -2  21 -19  104.55   22.67   0
  -2  23 -20  152.10   25.82   0
  -2  25 -21  -11.09   23.06   0
  -1  -6  16   73.11   15.45   0
  -1  -6  17  998.56   27.19   0
  -1   5  -6  798.76   15.79   0
  -1  13 -14  444.72   20.55   0
  -1  23 -21   18.80   22.78   0
   0  -7  19   97.03   19.72   0
   0  -7  20  208.71   22.89   0
   0  12 -14   -1.91   15.65   0
   0  13 -15  435.20   21.50   0
   0  17 -18  551.08   26.68   0
   0  20 -20  324.10   26.33   0
   0  22 -21    2.12   22.56   0
   0  24 -22  184.87   28.25   0
   1  -7  16  286.11   19.31   0
   1  -7  17    8.02   15.38   0
   1  -5   9  411.70   15.01   0
   1   7 -10  592.82   18.11   0
   1   9 -12  165.36   16.50   0
   1  10 -13  150.00   16.71   0
   1  15 -17  701.05   26.36   0
   1  21 -21  228.03   26.28   0
   1  23 -22   77.54   23.90   0
   2  -6  11   49.13   12.76   0
   2  13 -16    7.18   16.10   0
   2  14 -17  183.29   20.28   0
   2  17 -19   19.75   20.42   0
   2  20 -21  427.03   27.83   0
   2  22 -22   10.71   24.07   0
   3  -8  20   15.23   20.82   0
   3   6 -10  302.76   13.82   0
   3   7 -11  705.87   18.78   0
   3   8 -12  461.71   18.09   0
   3   9 -13   18.05   14.13   0
   3  10 -14    9.48   14.51   0
   3  15 -18   75.28   19.33   0
   3  18 -20   40.30   20.44   0
   3  21 -22    7.20   21.95   0
   4  -7  13  104.15   15.02   0
   4   4  -8 1379.55   18.33   0
   4  11 -15  168.07   16.81   0
   4  12 -16   26.58   16.58   0
   4  16 -19   89.74   19.79   0
   4  19 -21  135.07   22.91   0
   4  21 -22    7.83   23.62   0
   5  12 -16  507.82   21.58   0
   5  13 -17  122.82   18.37   0
   5  16 -19   40.01   18.57   0
   5  19 -21   47.87   21.90   0
   5  21 -22   26.21   25.32   0
   6  -7  13   32.19   16.40   0
   6  -7  14   11.16   14.54   0
   6  12 -16   18.27   17.36   0
   6  13 -17  120.49   18.00   0
   6  16 -19  280.54   22.17   0
   6  19 -21  381.59   27.20   0
   6  21 -22   75.77   22.62   0
   7  -7  15  180.84   18.55   0
   7  -7  16  212.65   19.98   0
   7   4  -8  112.99    8.81   0
   7  11 -15    2.10   16.46   0
   7  12 -16   -0.17   14.93   0
   7  16 -19  -21.02   17.79   0
   7  19 -21    2.31   21.14   0
   7  21 -22  115.62   25.09   0
   8  -6  12  630.85   21.10   0
   8  -5   8  104.59   11.96   0
   8   6 -10    1.39    8.02   0
   8   8 -12  248.20   15.86   0
   8   9 -13   54.75   14.08   0
   8  10 -14   16.50   12.78   0
   8  15 -18  126.99   20.72   0
   8  18 -20   14.83   21.80   0
   8  20 -21   41.40   24.50   0
   9  -6  15  139.20   20.68   0
   9  -6  16    4.79   17.96   0
   9  -5  10  208.64   16.00   0
   9  -2   2   40.69    6.01   0
   9   4  -7   33.12    7.70   0
   9  13 -16  102.03   17.79   0
   9  17 -19   34.80   21.99   0
   9  19 -20   53.76   24.82   0
  10  -4   9   23.89   12.63   0
  10  14 -16  281.73   23.50   0
  10  15 -17   48.14   18.93   0
 -10  14   1   74.49   10.24   0
  -9   4  15   10.98   12.84   0
  -9  14  -2   15.54   10.99   0
  -9  15  -3   87.00   13.13   0
[truncated: 2,401,787 more chars]
