# Supplementary material for: Synthesis of Molecular Organo‐f‐Element‐Polyphosphides with Nonclassical Divalent Lanthanide Precursors
Source: Angew Chem Int Ed Engl. 2025 May 19;64(29):e202503403. doi: 10.1002/anie.202503403 (PMC12258692; doi:10.1002/anie.202503403)
Supplement: Supplementary file 2 — Supporting Information [file ANIE-64-e202503403-s001.zip › 3.cif]

data_df76c
_audit_creation_date               2025-02-07
_audit_creation_method
;
Olex2 1.5
(compiled 2024.02.16 svn.r378c4104 for OlexSys, GUI svn.r6928)
;
_shelx_SHELXL_version_number       '2019/3'
loop_
  _audit_author_name
  _audit_author_email
  _audit_author_address
 'Roesky, P.W.' roesky@kit.edu
;
Karlsruhe Institute of Technology (KIT)
Institute of Inorganic Chemistry
Engesserstrasse 15
Karlsruhe
76131
Germany
;
 'Frick, D.' david.frick@kit.edu
;
Karlsruhe Institute of Technology (KIT)
Institute of Inorganic Chemistry
Engesserstrasse 15
Karlsruhe
76131
Germany
;

_audit_contact_author_address
;
Karlsruhe Institute of Technology (KIT)
Institute of Inorganic Chemistry
Engesserstrasse 15
Karlsruhe
76131
Germany
;
_audit_contact_author_email        roesky@kit.edu
_audit_contact_author_name         'Roesky, P.W.'
_audit_contact_author_phone        +49-721-608-46117
_publ_contact_author_id_orcid      ''
_publ_requested_journal            Angew.Chem.
_publ_section_references
;
Dolomanov, O.V., Bourhis, L.J., Gildea, R.J, Howard, J.A.K. & Puschmann, H.
 (2009), J. Appl. Cryst. 42, 339-341.

Sheldrick, G.M. (2015). Acta Cryst. A71, 3-8.

Sheldrick, G.M. (2015). Acta Cryst. C71, 3-8.
;
_chemical_name_common              ?
_chemical_name_systematic          ?
_chemical_formula_moiety          
 'C44 H84 La2 P3 Si8, C24 H32 F4 K O6, 2(C6 H4 F2)'
_chemical_formula_sum              'C80 H124 F8 K La2 O6 P3 Si8'
_chemical_formula_weight           1968.33
_chemical_melting_point            ?
loop_
  _atom_type_symbol
  _atom_type_description
  _atom_type_scat_dispersion_real
  _atom_type_scat_dispersion_imag
  _atom_type_scat_source
 'C' 'C' 0.0033 0.0016 'International Tables Vol C Tables 4.2.6.8 and 6.1.1.4'
 'H' 'H' 0.0000 0.0000 'International Tables Vol C Tables 4.2.6.8 and 6.1.1.4'
 'F' 'F' 0.0171 0.0103 'International Tables Vol C Tables 4.2.6.8 and 6.1.1.4'
 'K' 'K' 0.2009 0.2494 'International Tables Vol C Tables 4.2.6.8 and 6.1.1.4'
 'La' 'La' -0.2871 2.4523
 'International Tables Vol C Tables 4.2.6.8 and 6.1.1.4'
 'O' 'O' 0.0106 0.0060 'International Tables Vol C Tables 4.2.6.8 and 6.1.1.4'
 'P' 'P' 0.1023 0.0942 'International Tables Vol C Tables 4.2.6.8 and 6.1.1.4'
 'Si' 'Si' 0.0817 0.0704 'International Tables Vol C Tables 4.2.6.8 and 6.1.1.4'

_shelx_space_group_comment
;
The symmetry employed for this shelxl refinement is uniquely defined
by the following loop, which should always be used as a source of
symmetry information in preference to the above space-group names.
They are only intended as comments.
;
_space_group_crystal_system        'monoclinic'
_space_group_IT_number             14
_space_group_name_H-M_alt          'P 1 21/c 1'
_space_group_name_Hall             '-P 2ybc'
loop_
  _space_group_symop_operation_xyz
 'x, y, z'
 '-x, y+1/2, -z+1/2'
 '-x, -y, -z'
 'x, -y-1/2, z-1/2'

_cell_length_a                     13.1999(3)
_cell_length_b                     21.6993(7)
_cell_length_c                     34.7695(6)
_cell_angle_alpha                  90
_cell_angle_beta                   91.2220(10)
_cell_angle_gamma                  90
_cell_volume                       9956.7(4)
_cell_formula_units_Z              4
_cell_measurement_reflns_used      57104
_cell_measurement_temperature      100
_cell_measurement_theta_max        28.22
_cell_measurement_theta_min        1.54
_shelx_estimated_absorpt_T_max     ?
_shelx_estimated_absorpt_T_min     ?
_exptl_absorpt_coefficient_mu      1.091
_exptl_absorpt_correction_T_max    0.9275
_exptl_absorpt_correction_T_min    0.7354
_exptl_absorpt_correction_type     multi-scan
_exptl_absorpt_process_details
;
STOE LANA, absorption correction by scaling of reflection intensities.
J. Koziskova, F. Hahn, J. Richter, J. Kozisek, "Comparison of different
absorption corrections on the model structure of tetrakis(\m~2~-acetato)-
diaqua-di-copper(II)", Acta Chimica Slovaca, vol. 9, no. 2, 2016, pp. 136 - 140.
;
_exptl_absorpt_special_details     ?
_exptl_crystal_colour              orange
_exptl_crystal_colour_primary      orange
_exptl_crystal_density_diffrn      1.313
_exptl_crystal_density_meas        ?
_exptl_crystal_density_method      'not measured'
_exptl_crystal_description         stick
_exptl_crystal_F_000               4056
_exptl_crystal_preparation         'Crystals were seperated in mineral oil'
_exptl_crystal_size_max            0.282
_exptl_crystal_size_mid            0.147
_exptl_crystal_size_min            0.069
_exptl_transmission_factor_max     ?
_exptl_transmission_factor_min     ?
_diffrn_reflns_av_R_equivalents    0.0192
_diffrn_reflns_av_unetI/netI       0.0342
_diffrn_reflns_Laue_measured_fraction_full  0.989
_diffrn_reflns_Laue_measured_fraction_max  0.904
_diffrn_reflns_limit_h_max         17
_diffrn_reflns_limit_h_min         -10
_diffrn_reflns_limit_k_max         25
_diffrn_reflns_limit_k_min         -28
_diffrn_reflns_limit_l_max         43
_diffrn_reflns_limit_l_min         -46
_diffrn_reflns_number              59194
_diffrn_reflns_point_group_measured_fraction_full  0.989
_diffrn_reflns_point_group_measured_fraction_max  0.904
_diffrn_reflns_theta_full          25.242
_diffrn_reflns_theta_max           28.195
_diffrn_reflns_theta_min           1.806
_diffrn_ambient_temperature        100
_diffrn_detector                   'EIGER2 1M CDTE'
_diffrn_detector_area_resol_mean   13.33
_diffrn_measured_fraction_theta_full  0.989
_diffrn_measured_fraction_theta_max  0.904
_diffrn_measurement_details
;
 501 frames, detector distance = 80 mm
;
_diffrn_measurement_device         'Eulerian 4-circle diffractometer'
_diffrn_measurement_device_type    'STOE STADIVARI'
_diffrn_measurement_method         'rotation method, \w scans'
_diffrn_radiation_collimation      '1.2 0.6 mm diameter'
_diffrn_radiation_monochromator    'Graded multilayer mirror'
_diffrn_radiation_polarisn_norm    270
_diffrn_radiation_probe            x-ray
_diffrn_radiation_type             'Mo K\a'
_diffrn_radiation_wavelength       0.71073
_diffrn_source                     Axo_Mo
_diffrn_source_current             0.830
_diffrn_source_power               0.050
_diffrn_source_voltage             60
_reflns_Friedel_coverage           0.000
_reflns_Friedel_fraction_full      .
_reflns_Friedel_fraction_max       .
_reflns_number_gt                  16970
_reflns_number_total               22167
_reflns_special_details
;
 Reflections were merged by SHELXL according to the crystal
 class for the calculation of statistics and refinement.
 
 _reflns_Friedel_fraction is defined as the number of unique
 Friedel pairs measured divided by the number that would be
 possible theoretically, ignoring centric projections and
 systematic absences.
;
_reflns_threshold_expression       'I > 2\s(I)'
_computing_cell_refinement
;
X-Area Recipe 2.0.1 (STOE, 2023)
;
_computing_data_collection
;
X-Area Pilatus3_SV 1.31.192.0 (STOE, 2023)
;
_computing_data_reduction
;
X-Area Integrate 2.5.15.0 (STOE, 2023)
X-Area LANA 2.7.12 (STOE, 2023)
;
_computing_molecular_graphics      'Olex2 1.5 (Dolomanov et al., 2009)'
_computing_publication_material
;
STOE & Cie GmbH, X-Area, software package for collecting single-crystal or
multi-domain crystal data on STOE area-detector diffractometers, for image 
processing, for the correction and scaling of reflection intensities and 
for outlier rejection, version 2.3, Darmstadt 2023
;
_computing_structure_refinement    'SHELXL 2019/3 (Sheldrick, 2015)'
_computing_structure_solution      'SHELXT  (Sheldrick, 2015)'
_refine_diff_density_max           0.699
_refine_diff_density_min           -0.662
_refine_diff_density_rms           0.065
_refine_ls_extinction_coef         .
_refine_ls_extinction_method       none
_refine_ls_goodness_of_fit_ref     1.040
_refine_ls_hydrogen_treatment      constr
_refine_ls_matrix_type             full
_refine_ls_number_parameters       1003
_refine_ls_number_reflns           22167
_refine_ls_number_restraints       15
_refine_ls_R_factor_all            0.0425
_refine_ls_R_factor_gt             0.0259
_refine_ls_restrained_S_all        1.040
_refine_ls_shift/su_max            0.002
_refine_ls_shift/su_mean           0.000
_refine_ls_structure_factor_coef   Fsqd
_refine_ls_weighting_details      
 'w=1/[\s^2^(Fo^2^)+(0.0296P)^2^] where P=(Fo^2^+2Fc^2^)/3'
_refine_ls_weighting_scheme        calc
_refine_ls_wR_factor_gt            0.0562
_refine_ls_wR_factor_ref           0.0592
_refine_special_details            ?
_olex2_refinement_description
;
1. Fixed Uiso
 At 1.2 times of:
  All C(H) groups, All C(H,H) groups
 At 1.5 times of:
  All C(H,H,H) groups
2. Restrained distances
 C62-C57 = C62-C61 = C61-C60 = C60-C59 = C59-C58 = C58-C57
 1.39 with sigma of 0.02
 C62-C57 = C58-C57 = C59-C58 = C60-C59 = C61-C60 = C62-C61
 1.39 with sigma of 0.02
 C57-C58 = C59-C60 = C61-C62
 1.39 with sigma of 0.02
3. Others
 Fixed Sof: F1(0.67) F2B(0.67) H58(0.67) H62(0.33) F2A(0.33) F2(0.33)
4.a Secondary CH2 refined with riding coordinates:
 C51(H51A,H51B), C50(H50A,H50B), C47(H47A,H47B), C45(H45A,H45B), C55(H55A,
 H55B), C49(H49A,H49B), C52(H52A,H52B), C53(H53A,H53B), C54(H54A,H54B),
 C46(H46A,H46B), C56(H56A,H56B), C48(H48A,H48B)
4.b Aromatic/amide H refined with riding coordinates:
 C37(H37), C3(H3), C4(H4), C26(H26), C15(H15), C1(H1), C23(H23), C14(H14),
 C12(H12), C36(H36), C25(H25), C34(H34), C65(H65), C64(H64), C67(H67), C66(H66),
  C73(H73), C79(H79), C58(H58), C59(H59), C60(H60), C61(H61), C62(H62),
 C72(H72), C78(H78), C77(H77), C76(H76), C71(H71), C70(H70)
4.c Fitted hexagon refined as free rotating group:
 C57(C58,C59,C60,C61,C62)
4.d Idealised Me refined as rotating group:
 C10(H10A,H10B,H10C), C41(H41A,H41B,H41C), C18(H18A,H18B,H18C), C20(H20A,H20B,
 H20C), C32(H32A,H32B,H32C), C9(H9A,H9B,H9C), C42(H42A,H42B,H42C), C44(H44A,
 H44B,H44C), C43(H43A,H43B,H43C), C31(H31A,H31B,H31C), C8(H8A,H8B,H8C),
 C40(H40A,H40B,H40C), C28(H28A,H28B,H28C), C29(H29A,H29B,H29C), C22(H22A,H22B,
 H22C), C6(H6A,H6B,H6C), C21(H21A,H21B,H21C), C30(H30A,H30B,H30C), C39(H39A,
 H39B,H39C), C11(H11A,H11B,H11C), C7(H7A,H7B,H7C), C33(H33A,H33B,H33C),
 C19(H19A,H19B,H19C), C17(H17A,H17B,H17C)
;
_atom_sites_solution_hydrogens     geom
_atom_sites_solution_primary       dual
_atom_sites_solution_secondary     ?
loop_
  _atom_site_label
  _atom_site_type_symbol
  _atom_site_fract_x
  _atom_site_fract_y
  _atom_site_fract_z
  _atom_site_U_iso_or_equiv
  _atom_site_adp_type
  _atom_site_occupancy
  _atom_site_site_symmetry_order
  _atom_site_calc_flag
  _atom_site_refinement_flags_posn
  _atom_site_refinement_flags_adp
  _atom_site_refinement_flags_occupancy
  _atom_site_disorder_assembly
  _atom_site_disorder_group
 La2 La 0.89336(2) 0.76534(2) 0.51415(2) 0.01329(3) Uani 1 1 d . . . . .
 La1 La 0.49285(2) 0.75989(2) 0.52154(2) 0.01460(3) Uani 1 1 d . . . . .
 K K 0.19921(3) 0.77108(2) 0.26731(2) 0.02702(12) Uani 1 1 d . . . . .
 Si8 Si 0.87661(4) 0.86283(3) 0.41065(2) 0.01804(12) Uani 1 1 d . . . . .
 Si7 Si 0.97855(4) 0.60933(3) 0.44982(2) 0.01760(12) Uani 1 1 d . . . . .
 Si4 Si 0.37188(4) 0.90728(3) 0.46379(2) 0.01933(12) Uani 1 1 d . . . . .
 Si5 Si 0.89836(4) 0.63756(3) 0.60787(2) 0.01971(13) Uani 1 1 d . . . . .
 Si1 Si 0.50335(4) 0.84728(3) 0.62832(2) 0.02089(13) Uani 1 1 d . . . . .
 Si2 Si 0.41998(4) 0.59521(3) 0.57747(2) 0.01868(12) Uani 1 1 d . . . . .
 Si6 Si 0.99355(4) 0.89624(3) 0.58712(2) 0.01927(12) Uani 1 1 d . . . . .
 P1 P 0.69735(4) 0.70938(3) 0.52691(2) 0.02493(13) Uani 1 1 d . . . . .
 P3 P 0.69578(4) 0.80633(3) 0.54445(2) 0.02666(14) Uani 1 1 d . . . . .
 Si3 Si 0.48961(5) 0.65656(3) 0.42182(2) 0.02200(13) Uani 1 1 d . . . . .
 P2 P 0.68660(4) 0.78227(4) 0.48351(2) 0.03547(17) Uani 1 1 d . . . . .
 O6 O 0.08270(10) 0.75942(7) 0.33278(4) 0.0229(3) Uani 1 1 d . . . . .
 O3 O 0.31411(11) 0.77613(7) 0.20307(4) 0.0258(4) Uani 1 1 d . . . . .
 O4 O 0.10441(11) 0.76566(7) 0.19538(4) 0.0237(3) Uani 1 1 d . . . . .
 O1 O 0.29528(11) 0.76678(7) 0.33773(4) 0.0254(3) Uani 1 1 d . . . . .
 O2 O 0.41298(10) 0.79927(7) 0.27349(4) 0.0273(4) Uani 1 1 d . . . . .
 O5 O -0.00569(11) 0.73441(7) 0.26107(4) 0.0264(3) Uani 1 1 d . . . . .
 F8 F 0.96764(11) 0.57137(7) 0.23202(4) 0.0545(4) Uani 1 1 d . . . . .
 F7 F 0.96954(13) 0.54986(8) 0.30736(4) 0.0678(5) Uani 1 1 d . . . . .
 C37 C 1.05815(14) 0.73385(9) 0.46507(5) 0.0155(4) Uani 1 1 d . . . . .
 H37 H 1.118226 0.720541 0.478113 0.019 Uiso 1 1 calc R U . . .
 F4 F 0.39318(11) 0.96193(8) 0.24077(5) 0.0675(5) Uani 1 1 d . . . . .
 F3 F 0.36695(12) 0.96601(9) 0.31689(5) 0.0725(5) Uani 1 1 d . . . . .
 C3 C 0.33160(14) 0.71898(9) 0.56968(5) 0.0155(4) Uani 1 1 d . . . . .
 H3 H 0.271765 0.705644 0.556483 0.019 Uiso 1 1 calc R U . . .
 C38 C 0.97780(14) 0.69487(9) 0.45211(5) 0.0145(4) Uani 1 1 d . . . . .
 C13 C 0.37838(14) 0.82215(9) 0.46256(5) 0.0153(4) Uani 1 1 d . . . . .
 C27 C 0.95474(14) 0.70739(9) 0.58604(5) 0.0151(4) Uani 1 1 d . . . . .
 C4 C 0.35174(14) 0.77947(9) 0.58152(5) 0.0163(4) Uani 1 1 d . . . . .
 H4 H 0.308134 0.813765 0.577358 0.020 Uiso 1 1 calc R U . . .
 C5 C 0.44849(14) 0.78148(9) 0.60092(5) 0.0156(4) Uani 1 1 d . . . . .
 C26 C 1.04674(14) 0.71330(9) 0.56505(5) 0.0156(4) Uani 1 1 d . . . . .
 H26 H 1.084676 0.680062 0.554921 0.019 Uiso 1 1 calc R U . . .
 C15 C 0.33648(14) 0.71942(9) 0.46836(5) 0.0170(4) Uani 1 1 d . . . . .
 H15 H 0.301872 0.682854 0.475387 0.020 Uiso 1 1 calc R U . . .
 C1 C 0.48538(14) 0.72005(9) 0.59980(5) 0.0154(4) Uani 1 1 d . . . . .
 H1 H 0.548678 0.707070 0.610496 0.018 Uiso 1 1 calc R U . . .
 C2 C 0.41492(14) 0.68056(9) 0.58052(5) 0.0155(4) Uani 1 1 d . . . . .
 C35 C 0.93859(14) 0.79676(9) 0.43579(5) 0.0155(4) Uani 1 1 d . . . . .
 C23 C 0.92615(14) 0.76856(9) 0.59517(5) 0.0154(4) Uani 1 1 d . . . . .
 H23 H 0.867903 0.779218 0.609309 0.018 Uiso 1 1 calc R U . . .
 C14 C 0.30776(14) 0.77934(9) 0.47810(5) 0.0156(4) Uani 1 1 d . . . . .
 H14 H 0.250364 0.789959 0.492735 0.019 Uiso 1 1 calc R U . . .
 C12 C 0.44959(14) 0.78554(9) 0.44258(5) 0.0153(4) Uani 1 1 d . . . . .
 H12 H 0.505073 0.801545 0.428767 0.018 Uiso 1 1 calc R U . . .
 C36 C 1.03474(14) 0.79466(9) 0.45560(5) 0.0157(4) Uani 1 1 d . . . . .
 H36 H 1.076176 0.829378 0.461397 0.019 Uiso 1 1 calc R U . . .
 F5 F 0.30383(13) 0.35552(9) 0.26643(5) 0.0894(7) Uani 1 1 d . . . . .
 C25 C 1.07167(14) 0.77566(9) 0.56187(5) 0.0156(4) Uani 1 1 d . . . . .
 H25 H 1.129483 0.791533 0.549416 0.019 Uiso 1 1 calc R U . . .
 C34 C 0.90592(14) 0.73454(9) 0.43387(5) 0.0154(4) Uani 1 1 d . . . . .
 H34 H 0.844266 0.721195 0.421995 0.019 Uiso 1 1 calc R U . . .
 C24 C 0.99610(14) 0.81181(9) 0.58038(5) 0.0158(4) Uani 1 1 d . . . . .
 C16 C 0.42664(14) 0.72199(9) 0.44605(5) 0.0163(4) Uani 1 1 d . . . . .
 F6 F 0.12499(13) 0.41105(9) 0.25750(6) 0.0850(6) Uani 1 1 d . . . . .
 C51 C 0.26234(16) 0.78984(11) 0.16756(5) 0.0275(5) Uani 1 1 d . . . . .
 H51A H 0.307239 0.781493 0.145718 0.033 Uiso 1 1 calc R U . . .
 H51B H 0.243064 0.833926 0.166823 0.033 Uiso 1 1 calc R U . . .
 C10 C 0.55342(15) 0.56847(10) 0.57204(6) 0.0292(5) Uani 1 1 d . . . . .
 H10A H 0.577718 0.580801 0.546736 0.044 Uiso 1 1 calc R U . . .
 H10B H 0.556077 0.523486 0.574337 0.044 Uiso 1 1 calc R U . . .
 H10C H 0.596476 0.587101 0.592190 0.044 Uiso 1 1 calc R U . . .
 C41 C 1.06794(15) 0.57830(10) 0.48712(6) 0.0244(5) Uani 1 1 d . . . . .
 H41A H 1.135066 0.596606 0.483832 0.037 Uiso 1 1 calc R U . . .
 H41B H 1.072562 0.533433 0.484454 0.037 Uiso 1 1 calc R U . . .
 H41C H 1.043257 0.588514 0.512731 0.037 Uiso 1 1 calc R U . . .
 C18 C 0.54325(17) 0.59850(10) 0.45591(6) 0.0303(5) Uani 1 1 d . . . . .
 H18A H 0.590716 0.618728 0.473919 0.045 Uiso 1 1 calc R U . . .
 H18B H 0.579010 0.566661 0.441531 0.045 Uiso 1 1 calc R U . . .
 H18C H 0.488279 0.579518 0.470261 0.045 Uiso 1 1 calc R U . . .
 C20 C 0.50388(16) 0.93785(10) 0.46341(7) 0.0327(6) Uani 1 1 d . . . . .
 H20A H 0.541026 0.923607 0.486444 0.049 Uiso 1 1 calc R U . . .
 H20B H 0.502095 0.983002 0.463191 0.049 Uiso 1 1 calc R U . . .
 H20C H 0.537905 0.923018 0.440408 0.049 Uiso 1 1 calc R U . . .
 C32 C 1.11995(16) 0.92202(10) 0.60602(6) 0.0328(6) Uani 1 1 d . . . . .
 H32A H 1.136317 0.900103 0.629999 0.049 Uiso 1 1 calc R U . . .
 H32B H 1.118242 0.966466 0.610982 0.049 Uiso 1 1 calc R U . . .
 H32C H 1.171669 0.913047 0.587005 0.049 Uiso 1 1 calc R U . . .
 C9 C 0.33536(16) 0.56921(10) 0.53703(6) 0.0288(5) Uani 1 1 d . . . . .
 H9A H 0.265227 0.580619 0.542388 0.043 Uiso 1 1 calc R U . . .
 H9B H 0.340243 0.524364 0.534321 0.043 Uiso 1 1 calc R U . . .
 H9C H 0.356138 0.588995 0.513116 0.043 Uiso 1 1 calc R U . . .
 C50 C 0.41322(16) 0.80143(11) 0.20518(6) 0.0271(5) Uani 1 1 d . . . . .
 H50A H 0.409680 0.846948 0.206487 0.032 Uiso 1 1 calc R U . . .
 H50B H 0.451371 0.789824 0.182066 0.032 Uiso 1 1 calc R U . . .
 C65 C 0.11735(19) 0.91920(11) 0.28489(7) 0.0367(6) Uani 1 1 d . . . . .
 H65 H 0.053340 0.908965 0.295114 0.044 Uiso 1 1 calc R U . . .
 C47 C 0.39032(16) 0.79696(11) 0.34113(6) 0.0306(5) Uani 1 1 d . . . . .
 H47A H 0.423419 0.786723 0.366135 0.037 Uiso 1 1 calc R U . . .
 H47B H 0.380785 0.842176 0.339840 0.037 Uiso 1 1 calc R U . . .
 F1 F 0.2816(5) 0.6569(3) 0.26221(18) 0.0731(17) Uani 0.67 1 d . . P A 2
 C42 C 0.76969(16) 0.83420(10) 0.37944(6) 0.0289(5) Uani 1 1 d . . . . .
 H42A H 0.794755 0.802587 0.361904 0.043 Uiso 1 1 calc R U . . .
 H42B H 0.741066 0.868539 0.364480 0.043 Uiso 1 1 calc R U . . .
 H42C H 0.717160 0.816438 0.395574 0.043 Uiso 1 1 calc R U . . .
 C44 C 0.82536(16) 0.92274(10) 0.44362(6) 0.0269(5) Uani 1 1 d . . . . .
 H44A H 0.777691 0.903565 0.461226 0.040 Uiso 1 1 calc R U . . .
 H44B H 0.790250 0.954588 0.428437 0.040 Uiso 1 1 calc R U . . .
 H44C H 0.881269 0.941484 0.458468 0.040 Uiso 1 1 calc R U . . .
 C45 C 0.13940(16) 0.73903(11) 0.36613(5) 0.0260(5) Uani 1 1 d . . . . .
 H45A H 0.158331 0.695155 0.363235 0.031 Uiso 1 1 calc R U . . .
 H45B H 0.097809 0.743141 0.389355 0.031 Uiso 1 1 calc R U . . .
 C43 C 0.97515(16) 0.89931(10) 0.37992(6) 0.0273(5) Uani 1 1 d . . . . .
 H43A H 1.028834 0.916979 0.396411 0.041 Uiso 1 1 calc R U . . .
 H43B H 0.943896 0.931967 0.364232 0.041 Uiso 1 1 calc R U . . .
 H43C H 1.004210 0.868041 0.363070 0.041 Uiso 1 1 calc R U . . .
 C55 C -0.06521(17) 0.74964(11) 0.29343(6) 0.0297(6) Uani 1 1 d . . . . .
 H55A H -0.132761 0.730023 0.291028 0.036 Uiso 1 1 calc R U . . .
 H55B H -0.074632 0.794829 0.294969 0.036 Uiso 1 1 calc R U . . .
 C49 C 0.46512(16) 0.77648(11) 0.24060(6) 0.0285(5) Uani 1 1 d . . . . .
 H49A H 0.463556 0.730873 0.240288 0.034 Uiso 1 1 calc R U . . .
 H49B H 0.536773 0.789976 0.241643 0.034 Uiso 1 1 calc R U . . .
 C31 C 0.96326(18) 0.93573(11) 0.54070(6) 0.0377(6) Uani 1 1 d . . . . .
 H31A H 1.015146 0.925672 0.521956 0.056 Uiso 1 1 calc R U . . .
 H31B H 0.961797 0.980404 0.544798 0.056 Uiso 1 1 calc R U . . .
 H31C H 0.896892 0.921897 0.530917 0.056 Uiso 1 1 calc R U . . .
 C8 C 0.41325(18) 0.86759(11) 0.66735(6) 0.0354(6) Uani 1 1 d . . . . .
 H8A H 0.348741 0.881285 0.655787 0.053 Uiso 1 1 calc R U . . .
 H8B H 0.442263 0.900791 0.683195 0.053 Uiso 1 1 calc R U . . .
 H8C H 0.401683 0.831298 0.683446 0.053 Uiso 1 1 calc R U . . .
 C40 C 0.84716(15) 0.57862(10) 0.45519(7) 0.0313(5) Uani 1 1 d . . . . .
 H40A H 0.822817 0.588784 0.480856 0.047 Uiso 1 1 calc R U . . .
 H40B H 0.847668 0.533766 0.451893 0.047 Uiso 1 1 calc R U . . .
 H40C H 0.802167 0.597213 0.435640 0.047 Uiso 1 1 calc R U . . .
 C28 C 0.85770(16) 0.57737(10) 0.57271(6) 0.0261(5) Uani 1 1 d . . . . .
 H28A H 0.807257 0.594722 0.554680 0.039 Uiso 1 1 calc R U . . .
 H28B H 0.827906 0.542599 0.586452 0.039 Uiso 1 1 calc R U . . .
 H28C H 0.916535 0.563093 0.558477 0.039 Uiso 1 1 calc R U . . .
 C52 C 0.17003(17) 0.75060(10) 0.16441(6) 0.0286(5) Uani 1 1 d . . . . .
 H52A H 0.134712 0.758001 0.139433 0.034 Uiso 1 1 calc R U . . .
 H52B H 0.189186 0.706534 0.165803 0.034 Uiso 1 1 calc R U . . .
 C64 C 0.19544(19) 0.93535(11) 0.30925(7) 0.0375(6) Uani 1 1 d . . . . .
 H64 H 0.186295 0.936562 0.336262 0.045 Uiso 1 1 calc R U . . .
 C29 C 0.78614(16) 0.66302(11) 0.63593(6) 0.0317(6) Uani 1 1 d . . . . .
 H29A H 0.808034 0.692740 0.655638 0.048 Uiso 1 1 calc R U . . .
 H29B H 0.755455 0.627210 0.648306 0.048 Uiso 1 1 calc R U . . .
 H29C H 0.736245 0.682428 0.618524 0.048 Uiso 1 1 calc R U . . .
 C22 C 0.30350(17) 0.93165(11) 0.50774(6) 0.0342(6) Uani 1 1 d . . . . .
 H22A H 0.235993 0.912844 0.507601 0.051 Uiso 1 1 calc R U . . .
 H22B H 0.296851 0.976634 0.507958 0.051 Uiso 1 1 calc R U . . .
 H22C H 0.341764 0.918275 0.530712 0.051 Uiso 1 1 calc R U . . .
 C53 C 0.01293(17) 0.73024(11) 0.19354(6) 0.0318(6) Uani 1 1 d . . . . .
 H53A H 0.028614 0.685851 0.196436 0.038 Uiso 1 1 calc R U . . .
 H53B H -0.022091 0.736502 0.168383 0.038 Uiso 1 1 calc R U . . .
 C54 C -0.05365(17) 0.75120(11) 0.22555(6) 0.0326(6) Uani 1 1 d . . . . .
 H54A H -0.063107 0.796427 0.224354 0.039 Uiso 1 1 calc R U . . .
 H54B H -0.120998 0.731324 0.223151 0.039 Uiso 1 1 calc R U . . .
 C46 C 0.23271(16) 0.77789(11) 0.37017(5) 0.0276(5) Uani 1 1 d . . . . .
 H46A H 0.213890 0.822013 0.371237 0.033 Uiso 1 1 calc R U . . .
 H46B H 0.270058 0.767241 0.394254 0.033 Uiso 1 1 calc R U . . .
 C6 C 0.51802(18) 0.91825(10) 0.59887(6) 0.0332(6) Uani 1 1 d . . . . .
 H6A H 0.563975 0.909912 0.577724 0.050 Uiso 1 1 calc R U . . .
 H6B H 0.546084 0.951351 0.615043 0.050 Uiso 1 1 calc R U . . .
 H6C H 0.451735 0.930837 0.588352 0.050 Uiso 1 1 calc R U . . .
 C21 C 0.29900(17) 0.93750(11) 0.42122(6) 0.0347(6) Uani 1 1 d . . . . .
 H21A H 0.334535 0.926958 0.397646 0.052 Uiso 1 1 calc R U . . .
 H21B H 0.292972 0.982391 0.423248 0.052 Uiso 1 1 calc R U . . .
 H21C H 0.231252 0.919018 0.420414 0.052 Uiso 1 1 calc R U . . .
 C30 C 0.99726(17) 0.60293(11) 0.64083(6) 0.0340(6) Uani 1 1 d . . . . .
 H30A H 1.054141 0.588205 0.625674 0.051 Uiso 1 1 calc R U . . .
 H30B H 0.967886 0.568309 0.654850 0.051 Uiso 1 1 calc R U . . .
 H30C H 1.021430 0.634185 0.659186 0.051 Uiso 1 1 calc R U . . .
 C56 C -0.01059(16) 0.72673(11) 0.32870(6) 0.0271(5) Uani 1 1 d . . . . .
 H56A H -0.052496 0.733544 0.351592 0.033 Uiso 1 1 calc R U . . .
 H56B H 0.002673 0.681999 0.326366 0.033 Uiso 1 1 calc R U . . .
 C39 C 1.02502(18) 0.58440(10) 0.40175(6) 0.0334(6) Uani 1 1 d . . . . .
 H39A H 0.985226 0.604928 0.381371 0.050 Uiso 1 1 calc R U . . .
 H39B H 1.017552 0.539646 0.399184 0.050 Uiso 1 1 calc R U . . .
 H39C H 1.096587 0.595579 0.399532 0.050 Uiso 1 1 calc R U . . .
 C48 C 0.45544(17) 0.77576(11) 0.30860(6) 0.0315(6) Uani 1 1 d . . . . .
 H48A H 0.525536 0.791170 0.312409 0.038 Uiso 1 1 calc R U . . .
 H48B H 0.457462 0.730177 0.307772 0.038 Uiso 1 1 calc R U . . .
 F2B F 0.46542(17) 0.61046(12) 0.26522(7) 0.0628(8) Uani 0.67 1 d . . P A 2
 C11 C 0.37065(18) 0.55995(11) 0.62277(6) 0.0382(6) Uani 1 1 d . . . . .
 H11A H 0.408761 0.576262 0.645022 0.057 Uiso 1 1 calc R U . . .
 H11B H 0.378738 0.515093 0.621729 0.057 Uiso 1 1 calc R U . . .
 H11C H 0.298722 0.570121 0.625172 0.057 Uiso 1 1 calc R U . . .
 C7 C 0.62791(16) 0.82419(11) 0.65041(6) 0.0355(6) Uani 1 1 d . . . . .
 H7A H 0.617810 0.789839 0.668220 0.053 Uiso 1 1 calc R U . . .
 H7B H 0.657384 0.859244 0.664458 0.053 Uiso 1 1 calc R U . . .
 H7C H 0.673876 0.811380 0.630139 0.053 Uiso 1 1 calc R U . . .
 C67 C 0.2238(2) 0.93212(11) 0.23049(7) 0.0393(6) Uani 1 1 d . . . . .
 H67 H 0.233351 0.931158 0.203494 0.047 Uiso 1 1 calc R U . . .
 C66 C 0.1302(2) 0.91758(11) 0.24570(7) 0.0392(6) Uani 1 1 d . . . . .
 H66 H 0.075117 0.906527 0.229063 0.047 Uiso 1 1 calc R U . . .
 C33 C 0.89411(17) 0.91644(11) 0.62231(6) 0.0364(6) Uani 1 1 d . . . . .
 H33A H 0.827665 0.903360 0.612190 0.055 Uiso 1 1 calc R U . . .
 H33B H 0.893857 0.961110 0.626448 0.055 Uiso 1 1 calc R U . . .
 H33C H 0.908570 0.895454 0.646773 0.055 Uiso 1 1 calc R U . . .
 C19 C 0.39413(19) 0.61831(12) 0.38977(7) 0.0493(7) Uani 1 1 d . . . . .
 H19A H 0.338768 0.602299 0.405226 0.074 Uiso 1 1 calc R U . . .
 H19B H 0.426185 0.584242 0.376090 0.074 Uiso 1 1 calc R U . . .
 H19C H 0.367125 0.648247 0.371099 0.074 Uiso 1 1 calc R U . . .
 C73 C 0.3759(2) 0.41539(12) 0.21782(7) 0.0439(7) Uani 1 1 d . . . . .
 H73 H 0.439529 0.395632 0.221706 0.053 Uiso 1 1 calc R U . . .
 C17 C 0.59806(18) 0.68535(12) 0.39282(7) 0.0416(7) Uani 1 1 d . . . . .
 H17A H 0.572400 0.713228 0.372690 0.062 Uiso 1 1 calc R U . . .
 H17B H 0.632367 0.650345 0.380938 0.062 Uiso 1 1 calc R U . . .
 H17C H 0.646089 0.707502 0.409666 0.062 Uiso 1 1 calc R U . . .
 C80 C 0.88242(19) 0.58331(12) 0.25216(7) 0.0372(6) Uani 1 1 d . . . . .
 C63 C 0.2875(2) 0.94980(12) 0.29388(7) 0.0420(6) Uani 1 1 d . . . . .
 C74 C 0.2941(2) 0.39911(13) 0.23930(8) 0.0480(7) Uani 1 1 d . . . . .
 C79 C 0.79835(19) 0.60463(13) 0.23370(7) 0.0451(7) Uani 1 1 d . . . . .
 H79 H 0.798079 0.611996 0.206761 0.054 Uiso 1 1 calc R U . . .
 C57 C 0.29927(17) 0.60483(8) 0.27962(5) 0.0493(7) Uani 1 1 d DG . . . .
 C58 C 0.21763(12) 0.57953(12) 0.29867(6) 0.0702(10) Uani 1 1 d DG . . A .
 H58 H 0.153466 0.599348 0.297477 0.084 Uiso 0.67 1 calc R U P B 2
 C59 C 0.22986(17) 0.52523(12) 0.31946(6) 0.0924(14) Uani 1 1 d DG . . A .
 H59 H 0.174063 0.507940 0.332484 0.111 Uiso 1 1 calc R U . . .
 C60 C 0.3237(2) 0.49623(8) 0.32121(5) 0.0824(12) Uani 1 1 d DG . . A .
 H60 H 0.332105 0.459121 0.335418 0.099 Uiso 1 1 calc R U . . .
 C61 C 0.40539(16) 0.52153(10) 0.30215(6) 0.0636(9) Uani 1 1 d DG . . A .
 H61 H 0.469552 0.501708 0.303344 0.076 Uiso 1 1 calc R U . . .
 C62 C 0.39316(13) 0.57583(10) 0.28136(5) 0.0551(8) Uani 1 1 d DG . . A .
 H62 H 0.448957 0.593116 0.268337 0.066 Uiso 0.33 1 calc R U P C 1
 C72 C 0.3640(2) 0.46086(13) 0.19059(8) 0.0515(7) Uani 1 1 d . . . . .
 H72 H 0.419135 0.472427 0.175037 0.062 Uiso 1 1 calc R U . . .
 C68 C 0.30083(19) 0.94759(12) 0.25467(7) 0.0393(6) Uani 1 1 d . . . . .
 C75 C 0.8840(2) 0.57250(12) 0.29079(8) 0.0438(7) Uani 1 1 d . . . . .
 C78 C 0.7122(2) 0.61553(14) 0.25506(8) 0.0538(8) Uani 1 1 d . . . . .
 H78 H 0.652005 0.630128 0.242667 0.065 Uiso 1 1 calc R U . . .
 C69 C 0.2025(2) 0.42783(14) 0.23490(9) 0.0533(8) Uani 1 1 d . . . . .
 C77 C 0.7141(2) 0.60513(15) 0.29431(8) 0.0585(9) Uani 1 1 d . . . . .
 H77 H 0.655224 0.613088 0.308748 0.070 Uiso 1 1 calc R U . . .
 C76 C 0.7998(2) 0.58352(14) 0.31263(7) 0.0541(8) Uani 1 1 d . . . . .
 H76 H 0.801283 0.576323 0.339585 0.065 Uiso 1 1 calc R U . . .
 C71 C 0.2709(2) 0.48971(13) 0.18597(10) 0.0687(10) Uani 1 1 d . . . . .
 H71 H 0.262641 0.521049 0.167086 0.082 Uiso 1 1 calc R U . . .
 C70 C 0.1894(2) 0.47360(14) 0.20848(10) 0.0665(10) Uani 1 1 d . . . . .
 H70 H 0.126029 0.494017 0.205514 0.080 Uiso 1 1 calc R U . . .
 F2A F 0.1566(4) 0.6342(3) 0.29298(16) 0.0761(17) Uani 0.33 1 d . . P A 1
 F2 F 0.3143(13) 0.6517(8) 0.2552(4) 0.132(7) Uani 0.33 1 d . . P A 1

loop_
  _atom_site_aniso_label
  _atom_site_aniso_U_11
  _atom_site_aniso_U_22
  _atom_site_aniso_U_33
  _atom_site_aniso_U_23
  _atom_site_aniso_U_13
  _atom_site_aniso_U_12
 La2 0.00920(6) 0.01966(7) 0.01098(5) 0.00127(4) -0.00032(4) -0.00004(5)
 La1 0.00930(6) 0.02297(7) 0.01150(5) 0.00267(5) -0.00031(4) -0.00036(5)
 K 0.0218(3) 0.0463(3) 0.0130(2) 0.0004(2) 0.00013(18) 0.0007(2)
 Si8 0.0194(3) 0.0183(3) 0.0165(3) 0.0032(2) 0.0013(2) 0.0019(2)
 Si7 0.0195(3) 0.0160(3) 0.0173(3) -0.0001(2) -0.0018(2) -0.0006(2)
 Si4 0.0212(3) 0.0160(3) 0.0206(3) 0.0002(2) -0.0038(2) 0.0008(2)
 Si5 0.0231(3) 0.0179(3) 0.0180(3) 0.0032(2) -0.0015(2) -0.0023(3)
 Si1 0.0238(3) 0.0198(3) 0.0190(3) -0.0025(2) -0.0011(2) -0.0021(3)
 Si2 0.0185(3) 0.0169(3) 0.0207(3) 0.0028(2) -0.0003(2) -0.0012(2)
 Si6 0.0214(3) 0.0174(3) 0.0190(3) 0.0001(2) -0.0009(2) -0.0013(3)
 P1 0.0128(3) 0.0178(3) 0.0442(3) 0.0010(3) 0.0017(2) -0.0009(2)
 P3 0.0127(3) 0.0276(3) 0.0398(3) -0.0145(3) 0.0029(2) -0.0022(2)
 Si3 0.0264(3) 0.0209(3) 0.0186(3) -0.0059(2) -0.0024(2) 0.0046(3)
 P2 0.0116(3) 0.0761(5) 0.0187(3) 0.0187(3) 0.0003(2) 0.0004(3)
 O6 0.0246(8) 0.0290(9) 0.0151(7) 0.0030(6) 0.0001(6) -0.0006(7)
 O3 0.0255(9) 0.0376(10) 0.0142(7) 0.0017(6) 0.0001(6) -0.0013(7)
 O4 0.0264(8) 0.0304(9) 0.0143(6) -0.0015(6) -0.0009(6) -0.0024(7)
 O1 0.0228(8) 0.0394(10) 0.0138(7) -0.0022(6) -0.0005(6) -0.0040(7)
 O2 0.0256(9) 0.0408(10) 0.0154(7) 0.0012(7) -0.0005(6) 0.0000(7)
 O5 0.0239(8) 0.0389(10) 0.0165(7) 0.0024(7) -0.0004(6) 0.0001(7)
 F8 0.0464(10) 0.0583(11) 0.0591(10) 0.0016(8) 0.0087(8) -0.0015(8)
 F7 0.0717(12) 0.0751(13) 0.0556(10) 0.0095(9) -0.0235(9) -0.0062(10)
 C37 0.0105(10) 0.0221(11) 0.0140(9) 0.0003(8) 0.0019(7) 0.0006(9)
 F4 0.0452(10) 0.0751(13) 0.0834(12) 0.0130(10) 0.0272(9) 0.0020(9)
 F3 0.0557(11) 0.0905(15) 0.0701(12) 0.0021(11) -0.0235(9) -0.0081(10)
 C3 0.0103(10) 0.0214(11) 0.0149(9) 0.0022(8) 0.0024(7) -0.0016(8)
 C38 0.0127(10) 0.0174(11) 0.0134(9) 0.0002(7) 0.0032(7) 0.0005(8)
 C13 0.0131(10) 0.0180(11) 0.0144(9) 0.0002(8) -0.0038(7) 0.0007(8)
 C27 0.0126(10) 0.0202(11) 0.0122(9) 0.0011(8) -0.0044(7) -0.0006(9)
 C4 0.0136(10) 0.0188(11) 0.0167(9) 0.0015(8) 0.0034(8) 0.0016(8)
 C5 0.0153(10) 0.0191(11) 0.0124(9) 0.0026(8) 0.0024(7) 0.0015(9)
 C26 0.0129(10) 0.0192(11) 0.0145(9) 0.0000(8) -0.0031(7) 0.0034(9)
 C15 0.0151(10) 0.0179(11) 0.0177(9) -0.0013(8) -0.0042(8) -0.0027(9)
 C1 0.0139(10) 0.0207(11) 0.0117(8) 0.0027(7) 0.0008(7) -0.0005(8)
 C2 0.0142(10) 0.0182(11) 0.0142(9) 0.0029(8) 0.0020(7) -0.0012(8)
 C35 0.0149(10) 0.0190(11) 0.0127(9) 0.0006(8) 0.0039(7) -0.0012(9)
 C23 0.0130(10) 0.0216(12) 0.0116(8) 0.0008(8) -0.0004(7) 0.0008(9)
 C14 0.0093(10) 0.0189(11) 0.0185(9) 0.0009(8) -0.0035(7) 0.0021(8)
 C12 0.0134(10) 0.0208(11) 0.0117(8) 0.0017(8) -0.0033(7) -0.0030(9)
 C36 0.0127(10) 0.0191(11) 0.0154(9) -0.0002(8) 0.0040(7) -0.0033(9)
 F5 0.0749(13) 0.1055(17) 0.0891(14) 0.0546(12) 0.0325(11) 0.0406(12)
 C25 0.0088(10) 0.0230(12) 0.0150(9) 0.0005(8) -0.0023(7) -0.0024(8)
 C34 0.0131(10) 0.0220(11) 0.0112(8) -0.0005(8) 0.0009(7) -0.0026(9)
 C24 0.0150(10) 0.0195(11) 0.0129(9) -0.0017(8) -0.0020(7) -0.0029(9)
 C16 0.0141(10) 0.0193(11) 0.0152(9) -0.0022(8) -0.0036(7) 0.0013(9)
 F6 0.0480(11) 0.0794(15) 0.1285(17) 0.0016(13) 0.0220(12) 0.0115(10)
 C51 0.0344(13) 0.0376(14) 0.0107(9) 0.0018(9) 0.0021(9) 0.0040(11)
 C10 0.0262(13) 0.0191(12) 0.0420(13) 0.0013(10) -0.0049(10) 0.0004(10)
 C41 0.0286(13) 0.0193(12) 0.0252(11) 0.0005(9) -0.0050(9) 0.0014(10)
 C18 0.0352(14) 0.0221(13) 0.0336(12) -0.0022(10) -0.0001(10) 0.0063(11)
 C20 0.0327(14) 0.0216(13) 0.0435(14) 0.0006(10) -0.0046(11) -0.0067(11)
 C32 0.0358(14) 0.0171(12) 0.0450(14) -0.0016(10) -0.0108(11) -0.0070(11)
 C9 0.0293(13) 0.0199(12) 0.0368(12) -0.0013(10) -0.0085(10) 0.0008(10)
 C50 0.0279(13) 0.0327(14) 0.0209(10) -0.0036(9) 0.0089(9) -0.0033(11)
 C65 0.0381(15) 0.0369(15) 0.0354(13) 0.0061(11) 0.0068(11) 0.0014(12)
 C47 0.0297(13) 0.0427(15) 0.0190(10) 0.0010(10) -0.0064(9) -0.0076(12)
 F1 0.090(3) 0.041(2) 0.088(4) 0.011(3) -0.024(3) 0.021(2)
 C42 0.0316(13) 0.0284(13) 0.0262(11) 0.0056(10) -0.0079(9) 0.0031(11)
 C44 0.0295(13) 0.0241(13) 0.0271(11) 0.0022(9) 0.0034(9) 0.0053(10)
 C45 0.0309(13) 0.0337(13) 0.0135(9) 0.0037(9) 0.0021(9) 0.0018(11)
 C43 0.0311(13) 0.0251(13) 0.0260(11) 0.0091(9) 0.0069(10) 0.0041(10)
 C55 0.0228(12) 0.0421(16) 0.0244(11) 0.0011(10) 0.0031(9) -0.0003(11)
 C49 0.0209(12) 0.0374(15) 0.0275(11) -0.0023(10) 0.0035(9) -0.0016(10)
 C31 0.0420(15) 0.0363(15) 0.0344(13) 0.0100(11) -0.0061(11) 0.0005(12)
 C8 0.0473(16) 0.0310(14) 0.0281(12) -0.0085(10) 0.0076(11) -0.0009(12)
 C40 0.0261(13) 0.0247(13) 0.0429(13) 0.0043(11) -0.0082(10) -0.0070(10)
 C28 0.0288(13) 0.0208(12) 0.0285(11) 0.0012(9) -0.0023(9) -0.0031(10)
 C52 0.0364(14) 0.0365(15) 0.0127(9) -0.0046(9) -0.0013(9) 0.0057(11)
 C64 0.0467(16) 0.0406(16) 0.0256(12) 0.0050(11) 0.0070(11) 0.0066(13)
 C29 0.0367(14) 0.0295(14) 0.0295(12) -0.0001(10) 0.0105(10) -0.0095(11)
 C22 0.0421(15) 0.0259(14) 0.0348(13) -0.0078(10) 0.0060(11) 0.0039(11)
 C53 0.0383(14) 0.0385(15) 0.0183(10) -0.0014(10) -0.0090(9) -0.0095(12)
 C54 0.0243(13) 0.0484(17) 0.0249(11) 0.0054(10) -0.0074(9) -0.0063(11)
 C46 0.0326(13) 0.0380(15) 0.0122(9) -0.0024(9) -0.0021(9) 0.0037(11)
 C6 0.0428(15) 0.0231(13) 0.0337(12) -0.0009(10) 0.0023(11) -0.0051(11)
 C21 0.0406(15) 0.0254(14) 0.0377(13) 0.0058(11) -0.0132(11) 0.0011(11)
 C30 0.0427(15) 0.0267(14) 0.0320(12) 0.0100(10) -0.0137(11) -0.0025(11)
 C56 0.0252(13) 0.0368(15) 0.0196(10) 0.0022(9) 0.0055(9) -0.0039(11)
 C39 0.0544(16) 0.0211(13) 0.0247(11) -0.0028(9) 0.0011(11) 0.0047(12)
 C48 0.0242(13) 0.0448(16) 0.0252(11) 0.0064(10) -0.0058(9) -0.0045(11)
 F2B 0.0436(14) 0.080(2) 0.0658(16) 0.0362(14) 0.0279(12) 0.0090(13)
 C11 0.0555(17) 0.0242(14) 0.0353(13) 0.0071(11) 0.0128(12) -0.0014(12)
 C7 0.0336(14) 0.0392(16) 0.0329(12) -0.0063(11) -0.0151(10) -0.0048(12)
 C67 0.0534(17) 0.0382(16) 0.0268(12) -0.0011(11) 0.0109(12) 0.0113(13)
 C66 0.0495(17) 0.0338(15) 0.0340(13) -0.0020(11) -0.0050(12) 0.0013(13)
 C33 0.0434(15) 0.0241(14) 0.0420(14) -0.0056(11) 0.0125(12) 0.0034(12)
 C19 0.0536(18) 0.0441(17) 0.0493(16) -0.0260(13) -0.0225(13) 0.0115(14)
 C73 0.0447(17) 0.0409(17) 0.0457(15) -0.0039(13) -0.0044(13) 0.0074(14)
 C17 0.0494(17) 0.0408(16) 0.0354(13) 0.0031(12) 0.0191(12) 0.0189(13)
 C80 0.0371(15) 0.0352(15) 0.0396(14) -0.0014(11) 0.0051(12) -0.0068(12)
 C63 0.0408(16) 0.0414(17) 0.0433(15) -0.0021(12) -0.0115(12) 0.0042(13)
 C74 0.0474(18) 0.0464(18) 0.0503(16) 0.0076(14) 0.0022(14) 0.0125(15)
 C79 0.0453(17) 0.0530(19) 0.0368(14) 0.0046(13) 0.0000(12) -0.0035(14)
 C57 0.068(2) 0.0375(18) 0.0419(15) -0.0061(13) -0.0058(15) -0.0097(16)
 C58 0.054(2) 0.094(3) 0.064(2) -0.023(2) 0.0091(17) 0.012(2)
 C59 0.088(3) 0.131(4) 0.059(2) 0.011(2) 0.002(2) -0.072(3)
 C60 0.155(4) 0.0353(19) 0.055(2) 0.0069(16) -0.030(2) -0.037(2)
 C61 0.088(3) 0.062(2) 0.0404(16) -0.0135(15) -0.0080(16) 0.033(2)
 C62 0.0534(19) 0.081(2) 0.0312(14) 0.0065(15) 0.0076(13) -0.0037(18)
 C72 0.0534(19) 0.0399(18) 0.0605(18) 0.0027(14) -0.0166(15) -0.0137(15)
 C68 0.0327(15) 0.0389(16) 0.0469(15) 0.0052(12) 0.0148(12) 0.0063(12)
 C75 0.0437(17) 0.0379(17) 0.0492(16) -0.0003(13) -0.0130(13) -0.0111(13)
 C78 0.0454(18) 0.069(2) 0.0474(16) -0.0016(15) 0.0003(14) -0.0019(16)
 C69 0.0442(18) 0.0398(18) 0.076(2) -0.0105(16) -0.0062(16) 0.0042(15)
 C77 0.0467(19) 0.082(2) 0.0471(16) -0.0179(16) 0.0131(14) -0.0124(17)
 C76 0.067(2) 0.065(2) 0.0300(14) -0.0051(14) 0.0017(14) -0.0214(17)
 C71 0.068(2) 0.0366(18) 0.100(3) 0.0215(18) -0.0442(19) -0.0167(17)
 C70 0.0453(19) 0.0318(17) 0.121(3) -0.0041(19) -0.0374(19) -0.0039(15)
 F2A 0.080(4) 0.063(4) 0.085(4) -0.006(3) 0.003(3) 0.024(3)
 F2 0.265(18) 0.085(10) 0.048(4) 0.029(5) 0.031(8) -0.069(10)

_geom_special_details
;
 All esds (except the esd in the dihedral angle between two l.s. planes)
 are estimated using the full covariance matrix.  The cell esds are taken
 into account individually in the estimation of esds in distances, angles
 and torsion angles; correlations between esds in cell parameters are only
 used when they are defined by crystal symmetry.  An approximate (isotropic)
 treatment of cell esds is used for estimating esds involving l.s. planes.
;
loop_
  _geom_bond_atom_site_label_1
  _geom_bond_atom_site_label_2
  _geom_bond_distance
  _geom_bond_site_symmetry_2
  _geom_bond_publ_flag
 La2 P1 2.9007(6) . ?
 La2 P2 2.9317(6) . ?
 La2 C37 2.8757(17) . ?
 La2 C38 2.8875(17) . ?
 La2 C27 2.8982(18) . ?
 La2 C26 2.8902(18) . ?
 La2 C35 2.8835(17) . ?
 La2 C23 2.8417(17) . ?
 La2 C36 2.8626(17) . ?
 La2 C25 2.8593(18) . ?
 La2 C34 2.8784(17) . ?
 La2 C24 2.8329(18) . ?
 La1 P1 2.9157(6) . ?
 La1 P2 2.9443(6) . ?
 La1 C3 2.8761(17) . ?
 La1 C13 2.8602(18) . ?
 La1 C4 2.8576(17) . ?
 La1 C5 2.8721(17) . ?
 La1 C15 2.8788(18) . ?
 La1 C1 2.8587(17) . ?
 La1 C2 2.8838(18) . ?
 La1 C14 2.8759(18) . ?
 La1 C12 2.8471(17) . ?
 La1 C16 2.8691(18) . ?
 K O6 2.7858(13) . ?
 K O3 2.7287(14) . ?
 K O4 2.7749(14) . ?
 K O1 2.7351(14) . ?
 K O2 2.8908(15) . ?
 K O5 2.8232(15) . ?
 K C65 3.450(2) . ?
 K F1 2.712(6) . ?
 K C66 3.387(2) . ?
 K F2A 3.155(6) . ?
 K F2 3.038(15) . ?
 Si8 C35 1.860(2) . ?
 Si8 C42 1.868(2) . ?
 Si8 C44 1.869(2) . ?
 Si8 C43 1.876(2) . ?
 Si7 C38 1.858(2) . ?
 Si7 C41 1.861(2) . ?
 Si7 C40 1.871(2) . ?
 Si7 C39 1.872(2) . ?
 Si4 C13 1.850(2) . ?
 Si4 C20 1.865(2) . ?
 Si4 C22 1.868(2) . ?
 Si4 C21 1.867(2) . ?
 Si5 C27 1.858(2) . ?
 Si5 C28 1.860(2) . ?
 Si5 C29 1.874(2) . ?
 Si5 C30 1.876(2) . ?
 Si1 C5 1.855(2) . ?
 Si1 C8 1.876(2) . ?
 Si1 C6 1.862(2) . ?
 Si1 C7 1.868(2) . ?
 Si2 C2 1.856(2) . ?
 Si2 C10 1.868(2) . ?
 Si2 C9 1.864(2) . ?
 Si2 C11 1.880(2) . ?
 Si6 C24 1.847(2) . ?
 Si6 C32 1.866(2) . ?
 Si6 C31 1.863(2) . ?
 Si6 C33 1.866(2) . ?
 P1 P3 2.1907(8) . ?
 P1 P2 2.1887(9) . ?
 P3 P2 2.1833(8) . ?
 Si3 C16 1.856(2) . ?
 Si3 C18 1.860(2) . ?
 Si3 C19 1.860(2) . ?
 Si3 C17 1.876(2) . ?
 O6 C45 1.437(2) . ?
 O6 C56 1.426(2) . ?
 O3 C51 1.430(2) . ?
 O3 C50 1.419(2) . ?
 O4 C52 1.434(2) . ?
 O4 C53 1.432(2) . ?
 O1 C47 1.418(2) . ?
 O1 C46 1.432(2) . ?
 O2 C49 1.435(2) . ?
 O2 C48 1.427(2) . ?
 O5 C55 1.425(2) . ?
 O5 C54 1.423(2) . ?
 F8 C80 1.362(3) . ?
 F7 C75 1.350(3) . ?
 C37 H37 0.9500 . ?
 C37 C38 1.423(3) . ?
 C37 C36 1.393(3) . ?
 F4 C68 1.357(3) . ?
 F3 C63 1.352(3) . ?
 C3 H3 0.9500 . ?
 C3 C4 1.399(3) . ?
 C3 C2 1.425(3) . ?
 C38 C34 1.420(3) . ?
 C13 C14 1.430(3) . ?
 C13 C12 1.423(2) . ?
 C27 C26 1.436(2) . ?
 C27 C23 1.418(3) . ?
 C4 H4 0.9500 . ?
 C4 C5 1.432(3) . ?
 C5 C1 1.420(3) . ?
 C26 H26 0.9500 . ?
 C26 C25 1.398(3) . ?
 C15 H15 0.9500 . ?
 C15 C14 1.398(3) . ?
 C15 C16 1.436(3) . ?
 C1 H1 0.9500 . ?
 C1 C2 1.422(3) . ?
 C35 C36 1.432(3) . ?
 C35 C34 1.418(3) . ?
 C23 H23 0.9500 . ?
 C23 C24 1.421(3) . ?
 C14 H14 0.9500 . ?
 C12 H12 0.9500 . ?
 C12 C16 1.418(3) . ?
 C36 H36 0.9500 . ?
 F5 C74 1.340(3) . ?
 C25 H25 0.9500 . ?
 C25 C24 1.433(3) . ?
 C34 H34 0.9500 . ?
 F6 C69 1.353(3) . ?
 C51 H51A 0.9900 . ?
 C51 H51B 0.9900 . ?
 C51 C52 1.489(3) . ?
 C10 H10A 0.9800 . ?
 C10 H10B 0.9800 . ?
 C10 H10C 0.9800 . ?
 C41 H41A 0.9800 . ?
 C41 H41B 0.9800 . ?
 C41 H41C 0.9800 . ?
 C18 H18A 0.9800 . ?
 C18 H18B 0.9800 . ?
 C18 H18C 0.9800 . ?
 C20 H20A 0.9800 . ?
 C20 H20B 0.9800 . ?
 C20 H20C 0.9800 . ?
 C32 H32A 0.9800 . ?
 C32 H32B 0.9800 . ?
 C32 H32C 0.9800 . ?
 C9 H9A 0.9800 . ?
 C9 H9B 0.9800 . ?
 C9 H9C 0.9800 . ?
 C50 H50A 0.9900 . ?
 C50 H50B 0.9900 . ?
 C50 C49 1.498(3) . ?
 C65 H65 0.9500 . ?
 C65 C64 1.366(3) . ?
 C65 C66 1.377(3) . ?
 C47 H47A 0.9900 . ?
 C47 H47B 0.9900 . ?
 C47 C48 1.507(3) . ?
 F1 C57 1.301(6) . ?
 C42 H42A 0.9800 . ?
 C42 H42B 0.9800 . ?
 C42 H42C 0.9800 . ?
 C44 H44A 0.9800 . ?
 C44 H44B 0.9800 . ?
 C44 H44C 0.9800 . ?
 C45 H45A 0.9900 . ?
 C45 H45B 0.9900 . ?
 C45 C46 1.497(3) . ?
 C43 H43A 0.9800 . ?
 C43 H43B 0.9800 . ?
 C43 H43C 0.9800 . ?
 C55 H55A 0.9900 . ?
 C55 H55B 0.9900 . ?
 C55 C56 1.494(3) . ?
 C49 H49A 0.9900 . ?
 C49 H49B 0.9900 . ?
 C31 H31A 0.9800 . ?
 C31 H31B 0.9800 . ?
 C31 H31C 0.9800 . ?
 C8 H8A 0.9800 . ?
 C8 H8B 0.9800 . ?
 C8 H8C 0.9800 . ?
 C40 H40A 0.9800 . ?
 C40 H40B 0.9800 . ?
 C40 H40C 0.9800 . ?
 C28 H28A 0.9800 . ?
 C28 H28B 0.9800 . ?
 C28 H28C 0.9800 . ?
 C52 H52A 0.9900 . ?
 C52 H52B 0.9900 . ?
 C64 H64 0.9500 . ?
 C64 C63 1.374(3) . ?
 C29 H29A 0.9800 . ?
 C29 H29B 0.9800 . ?
 C29 H29C 0.9800 . ?
 C22 H22A 0.9800 . ?
 C22 H22B 0.9800 . ?
 C22 H22C 0.9800 . ?
 C53 H53A 0.9900 . ?
 C53 H53B 0.9900 . ?
 C53 C54 1.503(3) . ?
 C54 H54A 0.9900 . ?
 C54 H54B 0.9900 . ?
 C46 H46A 0.9900 . ?
 C46 H46B 0.9900 . ?
 C6 H6A 0.9800 . ?
 C6 H6B 0.9800 . ?
 C6 H6C 0.9800 . ?
 C21 H21A 0.9800 . ?
 C21 H21B 0.9800 . ?
 C21 H21C 0.9800 . ?
 C30 H30A 0.9800 . ?
 C30 H30B 0.9800 . ?
 C30 H30C 0.9800 . ?
 C56 H56A 0.9900 . ?
 C56 H56B 0.9900 . ?
 C39 H39A 0.9800 . ?
 C39 H39B 0.9800 . ?
 C39 H39C 0.9800 . ?
 C48 H48A 0.9900 . ?
 C48 H48B 0.9900 . ?
 F2B C62 1.346(2) . ?
 C11 H11A 0.9800 . ?
 C11 H11B 0.9800 . ?
 C11 H11C 0.9800 . ?
 C7 H7A 0.9800 . ?
 C7 H7B 0.9800 . ?
 C7 H7C 0.9800 . ?
 C67 H67 0.9500 . ?
 C67 C66 1.391(3) . ?
 C67 C68 1.348(3) . ?
 C66 H66 0.9500 . ?
 C33 H33A 0.9800 . ?
 C33 H33B 0.9800 . ?
 C33 H33C 0.9800 . ?
 C19 H19A 0.9800 . ?
 C19 H19B 0.9800 . ?
 C19 H19C 0.9800 . ?
 C73 H73 0.9500 . ?
 C73 C74 1.372(3) . ?
 C73 C72 1.374(3) . ?
 C17 H17A 0.9800 . ?
 C17 H17B 0.9800 . ?
 C17 H17C 0.9800 . ?
 C80 C79 1.352(3) . ?
 C80 C75 1.363(3) . ?
 C63 C68 1.379(3) . ?
 C74 C69 1.367(4) . ?
 C79 H79 0.9500 . ?
 C79 C78 1.392(3) . ?
 C57 C58 1.3900 . ?
 C57 C62 1.3900 . ?
 C57 F2 1.342(14) . ?
 C58 H58 0.9500 . ?
 C58 C59 1.3900 . ?
 C58 F2A 1.445(5) . ?
 C59 H59 0.9500 . ?
 C59 C60 1.3900 . ?
 C60 H60 0.9500 . ?
 C60 C61 1.3900 . ?
 C61 H61 0.9500 . ?
 C61 C62 1.3900 . ?
 C62 H62 0.9500 . ?
 C72 H72 0.9500 . ?
 C72 C71 1.385(4) . ?
 C75 C76 1.380(3) . ?
 C78 H78 0.9500 . ?
 C78 C77 1.383(4) . ?
 C69 C70 1.361(4) . ?
 C77 H77 0.9500 . ?
 C77 C76 1.369(4) . ?
 C76 H76 0.9500 . ?
 C71 H71 0.9500 . ?
 C71 C70 1.388(4) . ?
 C70 H70 0.9500 . ?

loop_
  _geom_angle_atom_site_label_1
  _geom_angle_atom_site_label_2
  _geom_angle_atom_site_label_3
  _geom_angle
  _geom_angle_site_symmetry_1
  _geom_angle_site_symmetry_3
  _geom_angle_publ_flag
 P1 La2 P2 44.078(17) . . ?
 C37 La2 P1 132.82(4) . . ?
 C37 La2 P2 121.61(4) . . ?
 C37 La2 C38 28.58(5) . . ?
 C37 La2 C27 101.98(5) . . ?
 C37 La2 C26 75.03(5) . . ?
 C37 La2 C35 47.23(5) . . ?
 C37 La2 C34 46.32(5) . . ?
 C38 La2 P1 104.61(4) . . ?
 C38 La2 P2 99.55(4) . . ?
 C38 La2 C27 108.02(5) . . ?
 C38 La2 C26 88.51(5) . . ?
 C27 La2 P1 85.43(4) . . ?
 C27 La2 P2 127.50(4) . . ?
 C26 La2 P1 110.99(4) . . ?
 C26 La2 P2 154.96(4) . . ?
 C26 La2 C27 28.72(5) . . ?
 C35 La2 P1 116.54(4) . . ?
 C35 La2 P2 80.61(4) . . ?
 C35 La2 C38 47.79(5) . . ?
 C35 La2 C27 149.07(5) . . ?
 C35 La2 C26 120.96(5) . . ?
 C23 La2 P1 88.64(4) . . ?
 C23 La2 P2 118.57(4) . . ?
 C23 La2 C37 119.53(5) . . ?
 C23 La2 C38 134.47(5) . . ?
 C23 La2 C27 28.58(5) . . ?
 C23 La2 C26 46.59(5) . . ?
 C23 La2 C35 154.24(6) . . ?
 C23 La2 C36 127.71(5) . . ?
 C23 La2 C25 46.91(5) . . ?
 C23 La2 C34 162.99(6) . . ?
 C36 La2 P1 143.03(4) . . ?
 C36 La2 P2 109.25(4) . . ?
 C36 La2 C37 28.10(5) . . ?
 C36 La2 C38 47.04(5) . . ?
 C36 La2 C27 122.36(5) . . ?
 C36 La2 C26 93.64(5) . . ?
 C36 La2 C35 28.86(5) . . ?
 C36 La2 C34 46.37(5) . . ?
 C25 La2 P1 132.06(4) . . ?
 C25 La2 P2 161.71(4) . . ?
 C25 La2 C37 74.88(5) . . ?
 C25 La2 C38 98.56(5) . . ?
 C25 La2 C27 47.31(5) . . ?
 C25 La2 C26 28.13(5) . . ?
 C25 La2 C35 110.20(5) . . ?
 C25 La2 C36 81.61(5) . . ?
 C25 La2 C34 121.14(5) . . ?
 C34 La2 P1 96.96(4) . . ?
 C34 La2 P2 75.47(4) . . ?
 C34 La2 C38 28.52(5) . . ?
 C34 La2 C27 135.62(5) . . ?
 C34 La2 C26 116.67(5) . . ?
 C34 La2 C35 28.50(5) . . ?
 C24 La2 P1 115.96(4) . . ?
 C24 La2 P2 132.58(4) . . ?
 C24 La2 C37 102.23(5) . . ?
 C24 La2 C38 127.60(5) . . ?
 C24 La2 C27 48.18(6) . . ?
 C24 La2 C26 47.50(6) . . ?
 C24 La2 C35 125.36(5) . . ?
 C24 La2 C23 28.99(5) . . ?
 C24 La2 C36 101.00(5) . . ?
 C24 La2 C25 29.15(5) . . ?
 C24 La2 C34 146.55(5) . . ?
 P1 La1 P2 43.860(17) . . ?
 C3 La1 P1 122.84(4) . . ?
 C3 La1 P2 166.65(4) . . ?
 C3 La1 C15 75.53(5) . . ?
 C3 La1 C2 28.64(5) . . ?
 C13 La1 P1 134.24(4) . . ?
 C13 La1 P2 92.91(4) . . ?
 C13 La1 C3 100.18(5) . . ?
 C13 La1 C5 119.77(5) . . ?
 C13 La1 C15 47.40(6) . . ?
 C13 La1 C2 126.92(5) . . ?
 C13 La1 C14 28.87(5) . . ?
 C13 La1 C16 48.21(5) . . ?
 C4 La1 P1 128.77(4) . . ?
 C4 La1 P2 152.78(4) . . ?
 C4 La1 C3 28.25(5) . . ?
 C4 La1 C13 96.34(5) . . ?
 C4 La1 C5 28.95(5) . . ?
 C4 La1 C15 92.55(5) . . ?
 C4 La1 C1 46.69(5) . . ?
 C4 La1 C2 47.30(5) . . ?
 C4 La1 C14 78.57(5) . . ?
 C4 La1 C16 121.31(5) . . ?
 C5 La1 P1 101.96(4) . . ?
 C5 La1 P2 126.98(4) . . ?
 C5 La1 C3 47.35(5) . . ?
 C5 La1 C15 120.59(5) . . ?
 C5 La1 C2 48.00(5) . . ?
 C5 La1 C14 107.00(5) . . ?
 C15 La1 P1 125.21(4) . . ?
 C15 La1 P2 112.31(4) . . ?
 C15 La1 C2 90.73(5) . . ?
 C1 La1 P1 82.88(4) . . ?
 C1 La1 P2 121.69(4) . . ?
 C1 La1 C3 46.51(5) . . ?
 C1 La1 C13 142.83(5) . . ?
 C1 La1 C5 28.69(5) . . ?
 C1 La1 C15 118.70(5) . . ?
 C1 La1 C2 28.67(5) . . ?
 C1 La1 C14 119.87(5) . . ?
 C1 La1 C16 140.18(6) . . ?
 C2 La1 P1 94.23(4) . . ?
 C2 La1 P2 138.09(4) . . ?
 C14 La1 P1 149.74(4) . . ?
 C14 La1 P2 118.44(4) . . ?
 C14 La1 C3 73.74(5) . . ?
 C14 La1 C15 28.12(5) . . ?
 C14 La1 C2 98.58(5) . . ?
 C12 La1 P1 107.56(4) . . ?
 C12 La1 P2 72.12(4) . . ?
 C12 La1 C3 119.06(5) . . ?
 C12 La1 C13 28.88(5) . . ?
 C12 La1 C4 123.66(5) . . ?
 C12 La1 C5 148.64(5) . . ?
 C12 La1 C15 46.69(5) . . ?
 C12 La1 C1 165.16(5) . . ?
 C12 La1 C2 137.32(5) . . ?
 C12 La1 C14 46.70(5) . . ?
 C12 La1 C16 28.71(5) . . ?
 C16 La1 P1 102.38(4) . . ?
 C16 La1 P2 83.51(4) . . ?
 C16 La1 C3 103.25(5) . . ?
 C16 La1 C5 149.49(5) . . ?
 C16 La1 C15 28.93(5) . . ?
 C16 La1 C2 111.91(5) . . ?
 C16 La1 C14 47.38(5) . . ?
 O6 K O2 120.90(4) . . ?
 O6 K O5 59.50(4) . . ?
 O6 K C65 76.08(5) . . ?
 O6 K C66 96.65(5) . . ?
 O6 K F2A 65.07(10) . . ?
 O6 K F2 108.8(2) . . ?
 O3 K O6 177.09(5) . . ?
 O3 K O4 60.78(4) . . ?
 O3 K O1 118.63(4) . . ?
 O3 K O2 59.58(4) . . ?
 O3 K O5 119.78(4) . . ?
 O3 K C65 106.82(5) . . ?
 O3 K C66 86.12(5) . . ?
 O3 K F2A 112.02(10) . . ?
 O3 K F2 68.4(2) . . ?
 O4 K O6 119.10(4) . . ?
 O4 K O2 119.78(4) . . ?
 O4 K O5 60.39(4) . . ?
 O4 K C65 93.57(5) . . ?
 O4 K C66 74.09(5) . . ?
 O4 K F2A 97.79(11) . . ?
 O4 K F2 93.2(3) . . ?
 O1 K O6 61.24(4) . . ?
 O1 K O4 175.55(5) . . ?
 O1 K O2 60.49(4) . . ?
 O1 K O5 118.97(4) . . ?
 O1 K C65 90.81(5) . . ?
 O1 K C66 110.36(5) . . ?
 O1 K F2A 78.26(11) . . ?
 O1 K F2 82.6(3) . . ?
 O2 K C65 95.66(5) . . ?
 O2 K C66 94.33(6) . . ?
 O2 K F2A 110.96(10) . . ?
 O2 K F2 72.6(4) . . ?
 O5 K O2 175.84(5) . . ?
 O5 K C65 88.45(5) . . ?
 O5 K C66 89.70(6) . . ?
 O5 K F2A 65.19(10) . . ?
 O5 K F2 103.3(4) . . ?
 F1 K O6 101.51(14) . . ?
 F1 K O3 75.67(14) . . ?
 F1 K O4 94.37(15) . . ?
 F1 K O1 81.28(15) . . ?
 F1 K O2 78.81(16) . . ?
 F1 K O5 97.04(16) . . ?
 F1 K C65 171.86(16) . . ?
 F1 K C66 161.61(14) . . ?
 C66 K C65 23.22(5) . . ?
 F2A K C65 140.22(10) . . ?
 F2A K C66 153.84(11) . . ?
 F2 K C65 168.2(4) . . ?
 F2 K C66 154.5(3) . . ?
 F2 K F2A 47.9(3) . . ?
 C35 Si8 C42 109.62(10) . . ?
 C35 Si8 C44 114.16(9) . . ?
 C35 Si8 C43 106.83(9) . . ?
 C42 Si8 C44 107.98(10) . . ?
 C42 Si8 C43 109.51(10) . . ?
 C44 Si8 C43 108.67(10) . . ?
 C38 Si7 C41 109.61(9) . . ?
 C38 Si7 C40 110.23(9) . . ?
 C38 Si7 C39 109.21(9) . . ?
 C41 Si7 C40 112.13(10) . . ?
 C41 Si7 C39 107.62(10) . . ?
 C40 Si7 C39 107.95(11) . . ?
 C13 Si4 C20 108.14(10) . . ?
 C13 Si4 C22 108.97(9) . . ?
 C13 Si4 C21 110.85(10) . . ?
 C20 Si4 C22 111.90(10) . . ?
 C20 Si4 C21 109.59(11) . . ?
 C21 Si4 C22 107.42(10) . . ?
 C27 Si5 C28 114.62(9) . . ?
 C27 Si5 C29 107.47(9) . . ?
 C27 Si5 C30 107.26(9) . . ?
 C28 Si5 C29 109.21(10) . . ?
 C28 Si5 C30 107.91(10) . . ?
 C29 Si5 C30 110.34(10) . . ?
 C5 Si1 C8 107.81(10) . . ?
 C5 Si1 C6 113.47(9) . . ?
 C5 Si1 C7 109.59(10) . . ?
 C6 Si1 C8 106.17(11) . . ?
 C6 Si1 C7 110.30(11) . . ?
 C7 Si1 C8 109.36(10) . . ?
 C2 Si2 C10 110.54(9) . . ?
 C2 Si2 C9 108.86(9) . . ?
 C2 Si2 C11 110.16(9) . . ?
 C10 Si2 C11 107.61(10) . . ?
 C9 Si2 C10 112.39(10) . . ?
 C9 Si2 C11 107.22(11) . . ?
 C24 Si6 C32 108.87(9) . . ?
 C24 Si6 C31 110.51(10) . . ?
 C24 Si6 C33 109.34(9) . . ?
 C31 Si6 C32 109.93(11) . . ?
 C31 Si6 C33 108.60(11) . . ?
 C33 Si6 C32 109.57(11) . . ?
 La2 P1 La1 131.33(2) . . ?
 P3 P1 La2 69.78(2) . . ?
 P3 P1 La1 69.06(2) . . ?
 P2 P1 La2 68.71(2) . . ?
 P2 P1 La1 68.77(2) . . ?
 P2 P1 P3 59.81(3) . . ?
 La1 P3 La2 126.87(2) . . ?
 P1 P3 La2 66.42(2) . . ?
 P1 P3 La1 67.13(2) . . ?
 P2 P3 La2 67.36(2) . . ?
 P2 P3 La1 68.01(2) . . ?
 P2 P3 P1 60.05(3) . . ?
 C16 Si3 C18 113.39(9) . . ?
 C16 Si3 C19 107.99(10) . . ?
 C16 Si3 C17 110.10(10) . . ?
 C18 Si3 C19 108.88(12) . . ?
 C18 Si3 C17 106.49(11) . . ?
 C19 Si3 C17 109.98(12) . . ?
 La2 P2 La1 128.819(19) . . ?
 P1 P2 La2 67.21(2) . . ?
 P1 P2 La1 67.38(2) . . ?
 P3 P2 La2 69.22(2) . . ?
 P3 P2 La1 68.55(2) . . ?
 P3 P2 P1 60.14(3) . . ?
 C45 O6 K 113.61(11) . . ?
 C56 O6 K 117.05(10) . . ?
 C56 O6 C45 111.17(15) . . ?
 C51 O3 K 116.84(11) . . ?
 C50 O3 K 120.06(11) . . ?
 C50 O3 C51 112.79(15) . . ?
 C52 O4 K 114.73(11) . . ?
 C53 O4 K 115.26(11) . . ?
 C53 O4 C52 111.50(15) . . ?
 C47 O1 K 116.82(11) . . ?
 C47 O1 C46 112.38(15) . . ?
 C46 O1 K 115.79(11) . . ?
 C49 O2 K 110.60(12) . . ?
 C48 O2 K 110.67(12) . . ?
 C48 O2 C49 111.85(16) . . ?
 C55 O5 K 114.67(12) . . ?
 C54 O5 K 113.72(12) . . ?
 C54 O5 C55 112.54(16) . . ?
 La2 C37 H37 115.0 . . ?
 C38 C37 La2 76.17(10) . . ?
 C38 C37 H37 125.4 . . ?
 C36 C37 La2 75.43(10) . . ?
 C36 C37 H37 125.4 . . ?
 C36 C37 C38 109.16(17) . . ?
 La1 C3 H3 115.5 . . ?
 C4 C3 La1 75.14(10) . . ?
 C4 C3 H3 125.4 . . ?
 C4 C3 C2 109.29(17) . . ?
 C2 C3 La1 75.98(10) . . ?
 C2 C3 H3 125.4 . . ?
 Si7 C38 La2 124.31(8) . . ?
 C37 C38 La2 75.25(10) . . ?
 C37 C38 Si7 127.09(15) . . ?
 C34 C38 La2 75.38(10) . . ?
 C34 C38 Si7 126.20(15) . . ?
 C34 C38 C37 105.51(17) . . ?
 Si4 C13 La1 118.64(8) . . ?
 C14 C13 La1 76.17(10) . . ?
 C14 C13 Si4 127.52(14) . . ?
 C12 C13 La1 75.05(10) . . ?
 C12 C13 Si4 126.88(14) . . ?
 C12 C13 C14 105.34(17) . . ?
 Si5 C27 La2 126.82(8) . . ?
 C26 C27 La2 75.33(10) . . ?
 C26 C27 Si5 129.14(15) . . ?
 C23 C27 La2 73.50(10) . . ?
 C23 C27 Si5 124.15(13) . . ?
 C23 C27 C26 105.20(17) . . ?
 La1 C4 H4 114.0 . . ?
 C3 C4 La1 76.61(10) . . ?
 C3 C4 H4 125.4 . . ?
 C3 C4 C5 109.21(17) . . ?
 C5 C4 La1 76.09(10) . . ?
 C5 C4 H4 125.4 . . ?
 Si1 C5 La1 122.26(8) . . ?
 C4 C5 La1 74.96(10) . . ?
 C4 C5 Si1 126.85(15) . . ?
 C1 C5 La1 75.13(10) . . ?
 C1 C5 Si1 127.32(15) . . ?
 C1 C5 C4 105.15(17) . . ?
 La2 C26 H26 115.9 . . ?
 C27 C26 La2 75.95(10) . . ?
 C27 C26 H26 125.4 . . ?
 C25 C26 La2 74.71(11) . . ?
 C25 C26 C27 109.26(17) . . ?
 C25 C26 H26 125.4 . . ?
 La1 C15 H15 115.6 . . ?
 C14 C15 La1 75.82(11) . . ?
 C14 C15 H15 125.5 . . ?
 C14 C15 C16 109.07(18) . . ?
 C16 C15 La1 75.16(10) . . ?
 C16 C15 H15 125.5 . . ?
 La1 C1 H1 114.5 . . ?
 C5 C1 La1 76.18(10) . . ?
 C5 C1 H1 124.5 . . ?
 C5 C1 C2 110.94(17) . . ?
 C2 C1 La1 76.64(10) . . ?
 C2 C1 H1 124.5 . . ?
 Si2 C2 La1 122.76(8) . . ?
 C3 C2 La1 75.38(10) . . ?
 C3 C2 Si2 126.68(15) . . ?
 C1 C2 La1 74.68(10) . . ?
 C1 C2 Si2 127.17(15) . . ?
 C1 C2 C3 105.40(17) . . ?
 Si8 C35 La2 121.90(8) . . ?
 C36 C35 La2 74.76(10) . . ?
 C36 C35 Si8 128.84(15) . . ?
 C34 C35 La2 75.55(10) . . ?
 C34 C35 Si8 125.56(14) . . ?
 C34 C35 C36 104.94(17) . . ?
 La2 C23 H23 114.3 . . ?
 C27 C23 La2 77.92(10) . . ?
 C27 C23 H23 124.5 . . ?
 C27 C23 C24 111.06(16) . . ?
 C24 C23 La2 75.16(10) . . ?
 C24 C23 H23 124.5 . . ?
 La1 C14 H14 115.6 . . ?
 C13 C14 La1 74.95(10) . . ?
 C13 C14 H14 125.4 . . ?
 C15 C14 La1 76.05(11) . . ?
 C15 C14 C13 109.29(17) . . ?
 C15 C14 H14 125.4 . . ?
 La1 C12 H12 114.7 . . ?
 C13 C12 La1 76.07(10) . . ?
 C13 C12 H12 124.5 . . ?
 C16 C12 La1 76.50(10) . . ?
 C16 C12 C13 110.91(16) . . ?
 C16 C12 H12 124.5 . . ?
 La2 C36 H36 114.0 . . ?
 C37 C36 La2 76.47(10) . . ?
 C37 C36 C35 109.49(17) . . ?
 C37 C36 H36 125.3 . . ?
 C35 C36 La2 76.38(10) . . ?
 C35 C36 H36 125.3 . . ?
 La2 C25 H25 115.0 . . ?
 C26 C25 La2 77.16(10) . . ?
 C26 C25 H25 125.4 . . ?
 C26 C25 C24 109.10(16) . . ?
 C24 C25 La2 74.40(10) . . ?
 C24 C25 H25 125.4 . . ?
 La2 C34 H34 115.2 . . ?
 C38 C34 La2 76.10(10) . . ?
 C38 C34 H34 124.6 . . ?
 C35 C34 La2 75.95(10) . . ?
 C35 C34 C38 110.88(17) . . ?
 C35 C34 H34 124.6 . . ?
 Si6 C24 La2 116.51(8) . . ?
 C23 C24 La2 75.85(10) . . ?
 C23 C24 Si6 126.55(14) . . ?
 C23 C24 C25 105.37(17) . . ?
 C25 C24 La2 76.45(10) . . ?
 C25 C24 Si6 127.94(14) . . ?
 Si3 C16 La1 120.25(9) . . ?
 C15 C16 La1 75.91(10) . . ?
 C15 C16 Si3 126.86(15) . . ?
 C12 C16 La1 74.78(10) . . ?
 C12 C16 Si3 127.36(14) . . ?
 C12 C16 C15 105.37(17) . . ?
 O3 C51 H51A 110.0 . . ?
 O3 C51 H51B 110.0 . . ?
 O3 C51 C52 108.66(17) . . ?
 H51A C51 H51B 108.3 . . ?
 C52 C51 H51A 110.0 . . ?
 C52 C51 H51B 110.0 . . ?
 Si2 C10 H10A 109.5 . . ?
 Si2 C10 H10B 109.5 . . ?
 Si2 C10 H10C 109.5 . . ?
 H10A C10 H10B 109.5 . . ?
 H10A C10 H10C 109.5 . . ?
 H10B C10 H10C 109.5 . . ?
 Si7 C41 H41A 109.5 . . ?
 Si7 C41 H41B 109.5 . . ?
 Si7 C41 H41C 109.5 . . ?
 H41A C41 H41B 109.5 . . ?
 H41A C41 H41C 109.5 . . ?
 H41B C41 H41C 109.5 . . ?
 Si3 C18 H18A 109.5 . . ?
 Si3 C18 H18B 109.5 . . ?
 Si3 C18 H18C 109.5 . . ?
 H18A C18 H18B 109.5 . . ?
 H18A C18 H18C 109.5 . . ?
 H18B C18 H18C 109.5 . . ?
 Si4 C20 H20A 109.5 . . ?
 Si4 C20 H20B 109.5 . . ?
 Si4 C20 H20C 109.5 . . ?
 H20A C20 H20B 109.5 . . ?
 H20A C20 H20C 109.5 . . ?
 H20B C20 H20C 109.5 . . ?
 Si6 C32 H32A 109.5 . . ?
 Si6 C32 H32B 109.5 . . ?
 Si6 C32 H32C 109.5 . . ?
 H32A C32 H32B 109.5 . . ?
 H32A C32 H32C 109.5 . . ?
 H32B C32 H32C 109.5 . . ?
 Si2 C9 H9A 109.5 . . ?
 Si2 C9 H9B 109.5 . . ?
 Si2 C9 H9C 109.5 . . ?
 H9A C9 H9B 109.5 . . ?
 H9A C9 H9C 109.5 . . ?
 H9B C9 H9C 109.5 . . ?
 O3 C50 H50A 110.1 . . ?
 O3 C50 H50B 110.1 . . ?
 O3 C50 C49 107.93(17) . . ?
 H50A C50 H50B 108.4 . . ?
 C49 C50 H50A 110.1 . . ?
 C49 C50 H50B 110.1 . . ?
 K C65 H65 97.6 . . ?
 C64 C65 K 96.53(16) . . ?
 C64 C65 H65 119.6 . . ?
 C64 C65 C66 120.9(2) . . ?
 C66 C65 K 75.83(15) . . ?
 C66 C65 H65 119.6 . . ?
 O1 C47 H47A 110.0 . . ?
 O1 C47 H47B 110.0 . . ?
 O1 C47 C48 108.33(17) . . ?
 H47A C47 H47B 108.4 . . ?
 C48 C47 H47A 110.0 . . ?
 C48 C47 H47B 110.0 . . ?
 C57 F1 K 146.2(4) . . ?
 Si8 C42 H42A 109.5 . . ?
 Si8 C42 H42B 109.5 . . ?
 Si8 C42 H42C 109.5 . . ?
 H42A C42 H42B 109.5 . . ?
 H42A C42 H42C 109.5 . . ?
 H42B C42 H42C 109.5 . . ?
 Si8 C44 H44A 109.5 . . ?
 Si8 C44 H44B 109.5 . . ?
 Si8 C44 H44C 109.5 . . ?
 H44A C44 H44B 109.5 . . ?
 H44A C44 H44C 109.5 . . ?
 H44B C44 H44C 109.5 . . ?
 O6 C45 H45A 110.0 . . ?
 O6 C45 H45B 110.0 . . ?
 O6 C45 C46 108.40(17) . . ?
 H45A C45 H45B 108.4 . . ?
 C46 C45 H45A 110.0 . . ?
 C46 C45 H45B 110.0 . . ?
 Si8 C43 H43A 109.5 . . ?
 Si8 C43 H43B 109.5 . . ?
 Si8 C43 H43C 109.5 . . ?
 H43A C43 H43B 109.5 . . ?
 H43A C43 H43C 109.5 . . ?
 H43B C43 H43C 109.5 . . ?
 O5 C55 H55A 110.1 . . ?
 O5 C55 H55B 110.1 . . ?
 O5 C55 C56 107.85(17) . . ?
 H55A C55 H55B 108.5 . . ?
 C56 C55 H55A 110.1 . . ?
 C56 C55 H55B 110.1 . . ?
 O2 C49 C50 108.18(17) . . ?
 O2 C49 H49A 110.1 . . ?
 O2 C49 H49B 110.1 . . ?
 C50 C49 H49A 110.1 . . ?
 C50 C49 H49B 110.1 . . ?
 H49A C49 H49B 108.4 . . ?
 Si6 C31 H31A 109.5 . . ?
 Si6 C31 H31B 109.5 . . ?
 Si6 C31 H31C 109.5 . . ?
 H31A C31 H31B 109.5 . . ?
 H31A C31 H31C 109.5 . . ?
 H31B C31 H31C 109.5 . . ?
 Si1 C8 H8A 109.5 . . ?
 Si1 C8 H8B 109.5 . . ?
 Si1 C8 H8C 109.5 . . ?
 H8A C8 H8B 109.5 . . ?
 H8A C8 H8C 109.5 . . ?
 H8B C8 H8C 109.5 . . ?
 Si7 C40 H40A 109.5 . . ?
 Si7 C40 H40B 109.5 . . ?
 Si7 C40 H40C 109.5 . . ?
 H40A C40 H40B 109.5 . . ?
 H40A C40 H40C 109.5 . . ?
 H40B C40 H40C 109.5 . . ?
 Si5 C28 H28A 109.5 . . ?
 Si5 C28 H28B 109.5 . . ?
 Si5 C28 H28C 109.5 . . ?
 H28A C28 H28B 109.5 . . ?
 H28A C28 H28C 109.5 . . ?
 H28B C28 H28C 109.5 . . ?
 O4 C52 C51 108.72(16) . . ?
 O4 C52 H52A 109.9 . . ?
 O4 C52 H52B 109.9 . . ?
 C51 C52 H52A 109.9 . . ?
 C51 C52 H52B 109.9 . . ?
 H52A C52 H52B 108.3 . . ?
 C65 C64 H64 120.7 . . ?
 C65 C64 C63 118.7(2) . . ?
 C63 C64 H64 120.7 . . ?
 Si5 C29 H29A 109.5 . . ?
 Si5 C29 H29B 109.5 . . ?
 Si5 C29 H29C 109.5 . . ?
 H29A C29 H29B 109.5 . . ?
 H29A C29 H29C 109.5 . . ?
 H29B C29 H29C 109.5 . . ?
 Si4 C22 H22A 109.5 . . ?
 Si4 C22 H22B 109.5 . . ?
 Si4 C22 H22C 109.5 . . ?
 H22A C22 H22B 109.5 . . ?
 H22A C22 H22C 109.5 . . ?
 H22B C22 H22C 109.5 . . ?
 O4 C53 H53A 110.1 . . ?
 O4 C53 H53B 110.1 . . ?
 O4 C53 C54 108.08(17) . . ?
 H53A C53 H53B 108.4 . . ?
 C54 C53 H53A 110.1 . . ?
 C54 C53 H53B 110.1 . . ?
 O5 C54 C53 107.98(18) . . ?
 O5 C54 H54A 110.1 . . ?
 O5 C54 H54B 110.1 . . ?
 C53 C54 H54A 110.1 . . ?
 C53 C54 H54B 110.1 . . ?
 H54A C54 H54B 108.4 . . ?
 O1 C46 C45 108.57(16) . . ?
 O1 C46 H46A 110.0 . . ?
 O1 C46 H46B 110.0 . . ?
 C45 C46 H46A 110.0 . . ?
 C45 C46 H46B 110.0 . . ?
 H46A C46 H46B 108.4 . . ?
 Si1 C6 H6A 109.5 . . ?
 Si1 C6 H6B 109.5 . . ?
 Si1 C6 H6C 109.5 . . ?
 H6A C6 H6B 109.5 . . ?
 H6A C6 H6C 109.5 . . ?
 H6B C6 H6C 109.5 . . ?
 Si4 C21 H21A 109.5 . . ?
 Si4 C21 H21B 109.5 . . ?
 Si4 C21 H21C 109.5 . . ?
 H21A C21 H21B 109.5 . . ?
 H21A C21 H21C 109.5 . . ?
 H21B C21 H21C 109.5 . . ?
 Si5 C30 H30A 109.5 . . ?
 Si5 C30 H30B 109.5 . . ?
 Si5 C30 H30C 109.5 . . ?
 H30A C30 H30B 109.5 . . ?
 H30A C30 H30C 109.5 . . ?
 H30B C30 H30C 109.5 . . ?
 O6 C56 C55 108.47(17) . . ?
 O6 C56 H56A 110.0 . . ?
 O6 C56 H56B 110.0 . . ?
 C55 C56 H56A 110.0 . . ?
 C55 C56 H56B 110.0 . . ?
 H56A C56 H56B 108.4 . . ?
 Si7 C39 H39A 109.5 . . ?
 Si7 C39 H39B 109.5 . . ?
 Si7 C39 H39C 109.5 . . ?
 H39A C39 H39B 109.5 . . ?
 H39A C39 H39C 109.5 . . ?
 H39B C39 H39C 109.5 . . ?
 O2 C48 C47 108.24(18) . . ?
 O2 C48 H48A 110.0 . . ?
 O2 C48 H48B 110.0 . . ?
 C47 C48 H48A 110.0 . . ?
 C47 C48 H48B 110.0 . . ?
 H48A C48 H48B 108.4 . . ?
 Si2 C11 H11A 109.5 . . ?
 Si2 C11 H11B 109.5 . . ?
 Si2 C11 H11C 109.5 . . ?
 H11A C11 H11B 109.5 . . ?
 H11A C11 H11C 109.5 . . ?
 H11B C11 H11C 109.5 . . ?
 Si1 C7 H7A 109.5 . . ?
 Si1 C7 H7B 109.5 . . ?
 Si1 C7 H7C 109.5 . . ?
 H7A C7 H7B 109.5 . . ?
 H7A C7 H7C 109.5 . . ?
 H7B C7 H7C 109.5 . . ?
 C66 C67 H67 120.5 . . ?
 C68 C67 H67 120.5 . . ?
 C68 C67 C66 118.9(2) . . ?
 K C66 H66 95.6 . . ?
 C65 C66 K 80.96(15) . . ?
 C65 C66 C67 120.0(2) . . ?
 C65 C66 H66 120.0 . . ?
 C67 C66 K 93.45(15) . . ?
 C67 C66 H66 120.0 . . ?
 Si6 C33 H33A 109.5 . . ?
 Si6 C33 H33B 109.5 . . ?
 Si6 C33 H33C 109.5 . . ?
 H33A C33 H33B 109.5 . . ?
 H33A C33 H33C 109.5 . . ?
 H33B C33 H33C 109.5 . . ?
 Si3 C19 H19A 109.5 . . ?
 Si3 C19 H19B 109.5 . . ?
 Si3 C19 H19C 109.5 . . ?
 H19A C19 H19B 109.5 . . ?
 H19A C19 H19C 109.5 . . ?
 H19B C19 H19C 109.5 . . ?
 C74 C73 H73 120.7 . . ?
 C74 C73 C72 118.7(3) . . ?
 C72 C73 H73 120.7 . . ?
 Si3 C17 H17A 109.5 . . ?
 Si3 C17 H17B 109.5 . . ?
 Si3 C17 H17C 109.5 . . ?
 H17A C17 H17B 109.5 . . ?
 H17A C17 H17C 109.5 . . ?
 H17B C17 H17C 109.5 . . ?
 F8 C80 C75 118.6(2) . . ?
 C79 C80 F8 120.0(2) . . ?
 C79 C80 C75 121.4(2) . . ?
 F3 C63 C64 120.7(2) . . ?
 F3 C63 C68 118.7(2) . . ?
 C64 C63 C68 120.6(2) . . ?
 F5 C74 C73 120.0(2) . . ?
 F5 C74 C69 118.1(3) . . ?
 C69 C74 C73 121.8(3) . . ?
 C80 C79 H79 120.8 . . ?
 C80 C79 C78 118.5(2) . . ?
 C78 C79 H79 120.8 . . ?
 F1 C57 C58 115.6(3) . . ?
 F1 C57 C62 124.4(3) . . ?
 C58 C57 C62 120.0 . . ?
 F2 C57 C58 136.7(7) . . ?
 F2 C57 C62 103.1(7) . . ?
 C57 C58 H58 120.0 . . ?
 C57 C58 F2A 92.6(3) . . ?
 C59 C58 C57 120.0 . . ?
 C59 C58 H58 120.0 . . ?
 C59 C58 F2A 145.6(3) . . ?
 C58 C59 H59 120.0 . . ?
 C60 C59 C58 120.0 . . ?
 C60 C59 H59 120.0 . . ?
 C59 C60 H60 120.0 . . ?
 C59 C60 C61 120.0 . . ?
 C61 C60 H60 120.0 . . ?
 C60 C61 H61 120.0 . . ?
 C60 C61 C62 120.0 . . ?
 C62 C61 H61 120.0 . . ?
 F2B C62 C57 111.6(2) . . ?
 F2B C62 C61 127.9(2) . . ?
 C57 C62 H62 120.0 . . ?
 C61 C62 C57 120.0 . . ?
 C61 C62 H62 120.0 . . ?
 C73 C72 H72 120.2 . . ?
 C73 C72 C71 119.5(3) . . ?
 C71 C72 H72 120.2 . . ?
 F4 C68 C63 118.6(2) . . ?
 C67 C68 F4 120.4(2) . . ?
 C67 C68 C63 121.0(2) . . ?
 F7 C75 C80 118.5(2) . . ?
 F7 C75 C76 120.3(2) . . ?
 C80 C75 C76 121.1(3) . . ?
 C79 C78 H78 120.0 . . ?
 C77 C78 C79 120.1(3) . . ?
 C77 C78 H78 120.0 . . ?
 F6 C69 C74 119.4(3) . . ?
 F6 C69 C70 120.1(3) . . ?
 C70 C69 C74 120.5(3) . . ?
 C78 C77 H77 119.6 . . ?
 C76 C77 C78 120.8(3) . . ?
 C76 C77 H77 119.6 . . ?
 C75 C76 H76 121.0 . . ?
 C77 C76 C75 118.0(3) . . ?
 C77 C76 H76 121.0 . . ?
 C72 C71 H71 119.4 . . ?
 C72 C71 C70 121.1(3) . . ?
 C70 C71 H71 119.4 . . ?
 C69 C70 C71 118.4(3) . . ?
 C69 C70 H70 120.8 . . ?
 C71 C70 H70 120.8 . . ?
 C58 F2A K 135.2(3) . . ?
 C57 F2 K 118.5(8) . . ?

loop_
  _geom_torsion_atom_site_label_1
  _geom_torsion_atom_site_label_2
  _geom_torsion_atom_site_label_3
  _geom_torsion_atom_site_label_4
  _geom_torsion
  _geom_torsion_site_symmetry_1
  _geom_torsion_site_symmetry_2
  _geom_torsion_site_symmetry_3
  _geom_torsion_site_symmetry_4
  _geom_torsion_publ_flag
 La2 C37 C38 Si7 -122.11(14) . . . . ?
 La2 C37 C38 C34 69.89(12) . . . . ?
 La2 C37 C36 C35 -70.00(12) . . . . ?
 La2 C38 C34 C35 68.77(13) . . . . ?
 La2 C27 C26 C25 67.95(13) . . . . ?
 La2 C27 C23 C24 -68.71(13) . . . . ?
 La2 C26 C25 C24 68.24(13) . . . . ?
 La2 C35 C36 C37 70.06(12) . . . . ?
 La2 C35 C34 C38 -68.86(12) . . . . ?
 La2 C23 C24 Si6 112.71(15) . . . . ?
 La2 C23 C24 C25 -71.34(12) . . . . ?
 La2 C25 C24 Si6 -113.22(15) . . . . ?
 La2 C25 C24 C23 70.91(12) . . . . ?
 La1 C3 C4 C5 -69.84(12) . . . . ?
 La1 C3 C2 Si2 -120.20(14) . . . . ?
 La1 C3 C2 C1 69.21(12) . . . . ?
 La1 C13 C14 C15 -68.99(13) . . . . ?
 La1 C13 C12 C16 69.38(13) . . . . ?
 La1 C4 C5 Si1 119.30(14) . . . . ?
 La1 C4 C5 C1 -69.63(11) . . . . ?
 La1 C5 C1 C2 -69.58(12) . . . . ?
 La1 C15 C14 C13 68.27(13) . . . . ?
 La1 C15 C16 Si3 117.45(15) . . . . ?
 La1 C15 C16 C12 -69.54(12) . . . . ?
 La1 C1 C2 Si2 119.77(14) . . . . ?
 La1 C1 C2 C3 -69.71(12) . . . . ?
 La1 C12 C16 Si3 -116.69(15) . . . . ?
 La1 C12 C16 C15 70.34(12) . . . . ?
 K O6 C45 C46 49.17(19) . . . . ?
 K O6 C56 C55 -46.7(2) . . . . ?
 K O3 C51 C52 -47.1(2) . . . . ?
 K O3 C50 C49 44.3(2) . . . . ?
 K O4 C52 C51 -47.83(19) . . . . ?
 K O4 C53 C54 50.0(2) . . . . ?
 K O1 C47 C48 -50.2(2) . . . . ?
 K O1 C46 C45 48.3(2) . . . . ?
 K O2 C49 C50 53.97(19) . . . . ?
 K O2 C48 C47 -50.8(2) . . . . ?
 K O5 C55 C56 -51.2(2) . . . . ?
 K O5 C54 C53 50.3(2) . . . . ?
 K C65 C64 C63 77.2(2) . . . . ?
 K C65 C66 C67 -88.8(2) . . . . ?
 K F1 C57 C58 46.4(9) . . . . ?
 K F1 C57 C62 -130.8(6) . . . . ?
 Si8 C35 C36 La2 118.94(14) . . . . ?
 Si8 C35 C36 C37 -171.00(13) . . . . ?
 Si8 C35 C34 La2 -119.12(13) . . . . ?
 Si8 C35 C34 C38 172.02(12) . . . . ?
 Si7 C38 C34 La2 122.07(13) . . . . ?
 Si7 C38 C34 C35 -169.17(13) . . . . ?
 Si4 C13 C14 La1 -115.68(15) . . . . ?
 Si4 C13 C14 C15 175.33(13) . . . . ?
 Si4 C13 C12 La1 114.82(14) . . . . ?
 Si4 C13 C12 C16 -175.79(13) . . . . ?
 Si5 C27 C26 La2 125.85(15) . . . . ?
 Si5 C27 C26 C25 -166.21(14) . . . . ?
 Si5 C27 C23 La2 -123.66(13) . . . . ?
 Si5 C27 C23 C24 167.63(13) . . . . ?
 Si1 C5 C1 La1 -119.47(14) . . . . ?
 Si1 C5 C1 C2 170.94(13) . . . . ?
 O6 C45 C46 O1 -64.6(2) . . . . ?
 O3 C51 C52 O4 62.2(2) . . . . ?
 O3 C50 C49 O2 -65.2(2) . . . . ?
 O4 C53 C54 O5 -66.8(2) . . . . ?
 O1 C47 C48 O2 68.2(2) . . . . ?
 O5 C55 C56 O6 64.2(2) . . . . ?
 F8 C80 C79 C78 179.1(2) . . . . ?
 F8 C80 C75 F7 -0.6(4) . . . . ?
 F8 C80 C75 C76 -179.8(2) . . . . ?
 F7 C75 C76 C77 -178.5(3) . . . . ?
 C37 C38 C34 La2 -69.79(12) . . . . ?
 C37 C38 C34 C35 -1.02(19) . . . . ?
 F3 C63 C68 F4 -0.1(4) . . . . ?
 F3 C63 C68 C67 -179.5(2) . . . . ?
 C3 C4 C5 La1 70.19(12) . . . . ?
 C3 C4 C5 Si1 -170.52(13) . . . . ?
 C3 C4 C5 C1 0.55(19) . . . . ?
 C38 C37 C36 La2 69.41(12) . . . . ?
 C38 C37 C36 C35 -0.6(2) . . . . ?
 C13 C12 C16 La1 -69.10(13) . . . . ?
 C13 C12 C16 Si3 174.21(14) . . . . ?
 C13 C12 C16 C15 1.2(2) . . . . ?
 C27 C26 C25 La2 -68.76(13) . . . . ?
 C27 C26 C25 C24 -0.5(2) . . . . ?
 C27 C23 C24 La2 70.49(13) . . . . ?
 C27 C23 C24 Si6 -176.80(13) . . . . ?
 C27 C23 C24 C25 -0.9(2) . . . . ?
 C4 C3 C2 La1 -68.44(12) . . . . ?
 C4 C3 C2 Si2 171.36(13) . . . . ?
 C4 C3 C2 C1 0.8(2) . . . . ?
 C4 C5 C1 La1 69.51(12) . . . . ?
 C4 C5 C1 C2 -0.07(19) . . . . ?
 C5 C1 C2 La1 69.28(12) . . . . ?
 C5 C1 C2 Si2 -170.95(13) . . . . ?
 C5 C1 C2 C3 -0.4(2) . . . . ?
 C26 C27 C23 La2 69.25(12) . . . . ?
 C26 C27 C23 C24 0.5(2) . . . . ?
 C26 C25 C24 La2 -70.08(13) . . . . ?
 C26 C25 C24 Si6 176.70(13) . . . . ?
 C26 C25 C24 C23 0.8(2) . . . . ?
 C2 C3 C4 La1 69.00(12) . . . . ?
 C2 C3 C4 C5 -0.8(2) . . . . ?
 C23 C27 C26 La2 -67.95(12) . . . . ?
 C23 C27 C26 C25 0.0(2) . . . . ?
 C14 C13 C12 La1 -70.75(12) . . . . ?
 C14 C13 C12 C16 -1.4(2) . . . . ?
 C14 C15 C16 La1 68.92(13) . . . . ?
 C14 C15 C16 Si3 -173.63(14) . . . . ?
 C14 C15 C16 C12 -0.6(2) . . . . ?
 C12 C13 C14 La1 69.94(12) . . . . ?
 C12 C13 C14 C15 1.0(2) . . . . ?
 C36 C37 C38 La2 -68.91(12) . . . . ?
 C36 C37 C38 Si7 168.98(13) . . . . ?
 C36 C37 C38 C34 0.98(19) . . . . ?
 C36 C35 C34 La2 69.53(11) . . . . ?
 C36 C35 C34 C38 0.67(19) . . . . ?
 F5 C74 C69 F6 -0.8(4) . . . . ?
 F5 C74 C69 C70 178.2(3) . . . . ?
 C34 C35 C36 La2 -70.10(11) . . . . ?
 C34 C35 C36 C37 -0.04(19) . . . . ?
 C16 C15 C14 La1 -68.48(13) . . . . ?
 C16 C15 C14 C13 -0.2(2) . . . . ?
 F6 C69 C70 C71 179.7(3) . . . . ?
 C51 O3 C50 C49 -171.71(17) . . . . ?
 C10 Si2 C2 La1 57.10(12) . . . . ?
 C10 Si2 C2 C3 153.13(16) . . . . ?
 C10 Si2 C2 C1 -38.28(18) . . . . ?
 C41 Si7 C38 La2 -69.76(12) . . . . ?
 C41 Si7 C38 C37 27.67(18) . . . . ?
 C41 Si7 C38 C34 -166.70(15) . . . . ?
 C18 Si3 C16 La1 29.02(13) . . . . ?
 C18 Si3 C16 C15 -65.86(19) . . . . ?
 C18 Si3 C16 C12 122.62(17) . . . . ?
 C20 Si4 C13 La1 56.89(11) . . . . ?
 C20 Si4 C13 C14 151.25(17) . . . . ?
 C20 Si4 C13 C12 -35.53(19) . . . . ?
 C32 Si6 C24 La2 -140.95(9) . . . . ?
 C32 Si6 C24 C23 127.35(17) . . . . ?
 C32 Si6 C24 C25 -47.69(19) . . . . ?
 C9 Si2 C2 La1 -66.80(12) . . . . ?
 C9 Si2 C2 C3 29.23(18) . . . . ?
 C9 Si2 C2 C1 -162.17(16) . . . . ?
 C50 O3 C51 C52 167.66(17) . . . . ?
 C65 C64 C63 F3 -180.0(2) . . . . ?
 C65 C64 C63 C68 -0.5(4) . . . . ?
 C47 O1 C46 C45 -173.92(18) . . . . ?
 F1 C57 C58 C59 -177.4(4) . . . . ?
 F1 C57 C62 F2B 4.5(5) . . . . ?
 F1 C57 C62 C61 177.1(4) . . . . ?
 C42 Si8 C35 La2 -98.90(11) . . . . ?
 C42 Si8 C35 C36 165.15(16) . . . . ?
 C42 Si8 C35 C34 -4.09(18) . . . . ?
 C44 Si8 C35 La2 22.38(13) . . . . ?
 C44 Si8 C35 C36 -73.57(18) . . . . ?
 C44 Si8 C35 C34 117.18(16) . . . . ?
 C45 O6 C56 C55 -179.51(17) . . . . ?
 C43 Si8 C35 La2 142.53(10) . . . . ?
 C43 Si8 C35 C36 46.58(18) . . . . ?
 C43 Si8 C35 C34 -122.66(16) . . . . ?
 C55 O5 C54 C53 -177.18(18) . . . . ?
 C49 O2 C48 C47 -174.61(18) . . . . ?
 C31 Si6 C24 La2 -20.11(12) . . . . ?
 C31 Si6 C24 C23 -111.81(18) . . . . ?
 C31 Si6 C24 C25 73.14(19) . . . . ?
 C8 Si1 C5 La1 152.73(10) . . . . ?
 C8 Si1 C5 C4 57.59(18) . . . . ?
 C8 Si1 C5 C1 -111.55(17) . . . . ?
 C40 Si7 C38 La2 54.12(13) . . . . ?
 C40 Si7 C38 C37 151.56(16) . . . . ?
 C40 Si7 C38 C34 -42.81(18) . . . . ?
 C28 Si5 C27 La2 36.72(14) . . . . ?
 C28 Si5 C27 C26 -64.89(19) . . . . ?
 C28 Si5 C27 C23 131.25(16) . . . . ?
 C52 O4 C53 C54 -176.95(17) . . . . ?
 C64 C65 C66 K 89.2(2) . . . . ?
 C64 C65 C66 C67 0.4(4) . . . . ?
 C64 C63 C68 F4 -179.7(2) . . . . ?
 C64 C63 C68 C67 0.9(4) . . . . ?
 C29 Si5 C27 La2 -84.86(12) . . . . ?
 C29 Si5 C27 C26 173.53(17) . . . . ?
 C29 Si5 C27 C23 9.68(19) . . . . ?
 C22 Si4 C13 La1 -64.95(12) . . . . ?
 C22 Si4 C13 C14 29.41(19) . . . . ?
 C22 Si4 C13 C12 -157.37(17) . . . . ?
 C53 O4 C52 C51 178.82(17) . . . . ?
 C54 O5 C55 C56 176.73(18) . . . . ?
 C46 O1 C47 C48 172.47(17) . . . . ?
 C6 Si1 C5 La1 35.45(14) . . . . ?
 C6 Si1 C5 C4 -59.69(19) . . . . ?
 C6 Si1 C5 C1 131.17(16) . . . . ?
 C21 Si4 C13 La1 177.04(9) . . . . ?
 C21 Si4 C13 C14 -88.60(18) . . . . ?
 C21 Si4 C13 C12 84.62(18) . . . . ?
 C30 Si5 C27 La2 156.50(11) . . . . ?
 C30 Si5 C27 C26 54.89(19) . . . . ?
 C30 Si5 C27 C23 -108.97(17) . . . . ?
 C56 O6 C45 C46 -176.29(17) . . . . ?
 C39 Si7 C38 La2 172.56(10) . . . . ?
 C39 Si7 C38 C37 -90.00(17) . . . . ?
 C39 Si7 C38 C34 75.63(18) . . . . ?
 C48 O2 C49 C50 177.82(18) . . . . ?
 C11 Si2 C2 La1 175.90(10) . . . . ?
 C11 Si2 C2 C3 -88.07(18) . . . . ?
 C11 Si2 C2 C1 80.52(18) . . . . ?
 C7 Si1 C5 La1 -88.32(12) . . . . ?
 C7 Si1 C5 C4 176.53(16) . . . . ?
 C7 Si1 C5 C1 7.39(19) . . . . ?
 C66 C65 C64 C63 -0.2(4) . . . . ?
 C66 C67 C68 F4 179.9(2) . . . . ?
 C66 C67 C68 C63 -0.7(4) . . . . ?
 C33 Si6 C24 La2 99.38(11) . . . . ?
 C33 Si6 C24 C23 7.7(2) . . . . ?
 C33 Si6 C24 C25 -167.37(17) . . . . ?
 C19 Si3 C16 La1 149.75(11) . . . . ?
 C19 Si3 C16 C15 54.9(2) . . . . ?
 C19 Si3 C16 C12 -116.64(18) . . . . ?
 C73 C74 C69 F6 -178.3(3) . . . . ?
 C73 C74 C69 C70 0.7(5) . . . . ?
 C73 C72 C71 C70 0.2(5) . . . . ?
 C17 Si3 C16 La1 -90.16(12) . . . . ?
 C17 Si3 C16 C15 174.96(17) . . . . ?
 C17 Si3 C16 C12 3.4(2) . . . . ?
 C80 C79 C78 C77 0.6(4) . . . . ?
 C80 C75 C76 C77 0.6(4) . . . . ?
 C74 C73 C72 C71 1.1(4) . . . . ?
 C74 C69 C70 C71 0.7(5) . . . . ?
 C79 C80 C75 F7 178.5(2) . . . . ?
 C79 C80 C75 C76 -0.6(4) . . . . ?
 C79 C78 C77 C76 -0.7(5) . . . . ?
 C57 C58 C59 C60 0.0 . . . . ?
 C57 C58 F2A K -13.8(4) . . . . ?
 C58 C57 C62 F2B -172.6(2) . . . . ?
 C58 C57 C62 C61 0.0 . . . . ?
 C58 C57 F2 K 38.6(17) . . . . ?
 C58 C59 C60 C61 0.0 . . . . ?
 C59 C58 F2A K 148.7(2) . . . . ?
 C59 C60 C61 C62 0.0 . . . . ?
 C60 C61 C62 F2B 171.3(2) . . . . ?
 C60 C61 C62 C57 0.0 . . . . ?
 C62 C57 C58 C59 0.0 . . . . ?
 C62 C57 C58 F2A 168.7(3) . . . . ?
 C62 C57 F2 K -147.3(7) . . . . ?
 C72 C73 C74 F5 -179.1(3) . . . . ?
 C72 C73 C74 C69 -1.6(4) . . . . ?
 C72 C71 C70 C69 -1.1(5) . . . . ?
 C68 C67 C66 K -81.5(2) . . . . ?
 C68 C67 C66 C65 0.1(4) . . . . ?
 C75 C80 C79 C78 0.0(4) . . . . ?
 C78 C77 C76 C75 0.0(5) . . . . ?
 F2A C58 C59 C60 -159.7(5) . . . . ?
 F2 C57 C58 C59 173.4(12) . . . . ?
 F2 C57 C58 F2A -17.9(12) . . . . ?
 F2 C57 C62 C61 -175.4(9) . . . . ?

_shelx_res_file
;
TITL df76c_a.res in P2(1)/c
    df76c.res
    created by SHELXL-2019/3 at 10:50:30 on 07-Feb-2025
REM Old TITL DF76C
REM SHELXT solution in P2(1)/c: R1 0.102, Rweak 0.003, Alpha 0.020
REM <I/s> 0.286 for 566 systematic absences, Orientation as input
REM Formula found by SHELXT: C85 O9 K La2 P2 Si9
CELL 0.71073 13.1999 21.6993 34.7695 90 91.222 90
ZERR 4 0.0003 0.0007 0.0006 0 0.001 0
LATT 1
SYMM -X,0.5+Y,0.5-Z
SFAC C H F K La O P Si
UNIT 320 496 32 4 8 24 12 32
DFIX 1.39 C62 C57 C62 C61 C61 C60 C60 C59 C59 C58 C58 C57
DFIX 1.39 C62 C57 C58 C57 C59 C58 C60 C59 C61 C60 C62 C61
DFIX 1.39 C57 C58 C59 C60 C61 C62

L.S. 10
PLAN  99
TEMP -173.15
CONF
FREE F2B F2
FREE F2 C62
BOND
list 4
MORE -1
BOND $H
fmap 2
acta
OMIT 1 0 0
REM <olex2.extras>
REM <HklSrc "%.\\DF76C.hkl">
REM </olex2.extras>

WGHT    0.029600
FVAR       0.08974
LA2   5    0.893357    0.765341    0.514153    11.00000    0.00920    0.01966 =
         0.01098    0.00127   -0.00032   -0.00004
LA1   5    0.492853    0.759889    0.521539    11.00000    0.00930    0.02297 =
         0.01150    0.00267   -0.00031   -0.00036
K     4    0.199213    0.771078    0.267306    11.00000    0.02184    0.04626 =
         0.01296    0.00038    0.00013    0.00071
SI8   8    0.876611    0.862832    0.410652    11.00000    0.01936    0.01829 =
         0.01652    0.00322    0.00129    0.00194
SI7   8    0.978553    0.609332    0.449817    11.00000    0.01948    0.01597 =
         0.01725   -0.00008   -0.00177   -0.00064
SI4   8    0.371881    0.907281    0.463787    11.00000    0.02116    0.01604 =
         0.02062    0.00016   -0.00376    0.00084
SI5   8    0.898355    0.637556    0.607873    11.00000    0.02309    0.01791 =
         0.01804    0.00323   -0.00148   -0.00226
SI1   8    0.503348    0.847278    0.628320    11.00000    0.02376    0.01982 =
         0.01901   -0.00249   -0.00106   -0.00208
SI2   8    0.419980    0.595210    0.577469    11.00000    0.01846    0.01686 =
         0.02068    0.00275   -0.00033   -0.00119
SI6   8    0.993552    0.896239    0.587120    11.00000    0.02140    0.01735 =
         0.01900    0.00011   -0.00086   -0.00135
P1    7    0.697352    0.709378    0.526913    11.00000    0.01284    0.01783 =
         0.04417    0.00101    0.00174   -0.00087
P3    7    0.695778    0.806334    0.544452    11.00000    0.01275    0.02757 =
         0.03975   -0.01447    0.00285   -0.00217
SI3   8    0.489614    0.656564    0.421820    11.00000    0.02636    0.02091 =
         0.01862   -0.00588   -0.00235    0.00458
P2    7    0.686597    0.782269    0.483506    11.00000    0.01164    0.07612 =
         0.01867    0.01869    0.00029    0.00040
O6    6    0.082697    0.759417    0.332777    11.00000    0.02459    0.02901 =
         0.01511    0.00303    0.00014   -0.00064
O3    6    0.314109    0.776130    0.203065    11.00000    0.02546    0.03762 =
         0.01424    0.00169    0.00015   -0.00130
O4    6    0.104410    0.765658    0.195383    11.00000    0.02636    0.03043 =
         0.01428   -0.00151   -0.00088   -0.00240
O1    6    0.295277    0.766784    0.337734    11.00000    0.02281    0.03939 =
         0.01383   -0.00218   -0.00048   -0.00398
O2    6    0.412982    0.799272    0.273490    11.00000    0.02556    0.04081 =
         0.01545    0.00119   -0.00054    0.00004
O5    6   -0.005691    0.734411    0.261066    11.00000    0.02385    0.03895 =
         0.01651    0.00243   -0.00044    0.00006
F8    3    0.967639    0.571373    0.232020    11.00000    0.04640    0.05835 =
         0.05912    0.00155    0.00867   -0.00146
F7    3    0.969543    0.549864    0.307355    11.00000    0.07168    0.07510 =
         0.05557    0.00953   -0.02348   -0.00618
C37   1    1.058154    0.733855    0.465071    11.00000    0.01052    0.02211 =
         0.01401    0.00032    0.00194    0.00060
AFIX  43
H37   2    1.118226    0.720541    0.478113    11.00000   -1.20000
AFIX   0

F4    3    0.393182    0.961928    0.240769    11.00000    0.04523    0.07513 =
         0.08335    0.01302    0.02717    0.00200
F3    3    0.366946    0.966006    0.316892    11.00000    0.05574    0.09047 =
         0.07012    0.00213   -0.02353   -0.00809
C3    1    0.331596    0.718983    0.569677    11.00000    0.01029    0.02139 =
         0.01493    0.00217    0.00240   -0.00165
AFIX  43
H3    2    0.271765    0.705644    0.556483    11.00000   -1.20000
AFIX   0
C38   1    0.977798    0.694866    0.452105    11.00000    0.01271    0.01744 =
         0.01338    0.00019    0.00315    0.00048
C13   1    0.378385    0.822151    0.462563    11.00000    0.01314    0.01800 =
         0.01443    0.00024   -0.00384    0.00069
C27   1    0.954743    0.707388    0.586043    11.00000    0.01262    0.02016 =
         0.01225    0.00109   -0.00444   -0.00062
C4    1    0.351737    0.779469    0.581523    11.00000    0.01364    0.01877 =
         0.01673    0.00148    0.00342    0.00164
AFIX  43
H4    2    0.308134    0.813765    0.577358    11.00000   -1.20000
AFIX   0
C5    1    0.448488    0.781481    0.600918    11.00000    0.01533    0.01910 =
         0.01242    0.00256    0.00237    0.00147
C26   1    1.046739    0.713299    0.565050    11.00000    0.01293    0.01917 =
         0.01448    0.00003   -0.00307    0.00337
AFIX  43
H26   2    1.084676    0.680062    0.554921    11.00000   -1.20000
AFIX   0
C15   1    0.336477    0.719416    0.468363    11.00000    0.01514    0.01793 =
         0.01765   -0.00133   -0.00423   -0.00272
AFIX  43
H15   2    0.301872    0.682854    0.475387    11.00000   -1.20000
AFIX   0
C1    1    0.485384    0.720050    0.599797    11.00000    0.01391    0.02068 =
         0.01167    0.00268    0.00081   -0.00050
AFIX  43
H1    2    0.548678    0.707070    0.610496    11.00000   -1.20000
AFIX   0
C2    1    0.414921    0.680558    0.580516    11.00000    0.01417    0.01818 =
         0.01416    0.00286    0.00195   -0.00116
C35   1    0.938586    0.796756    0.435789    11.00000    0.01488    0.01899 =
         0.01268    0.00057    0.00386   -0.00120
C23   1    0.926153    0.768560    0.595169    11.00000    0.01295    0.02165 =
         0.01160    0.00080   -0.00042    0.00078
AFIX  43
H23   2    0.867903    0.779218    0.609309    11.00000   -1.20000
AFIX   0
C14   1    0.307763    0.779344    0.478100    11.00000    0.00930    0.01890 =
         0.01848    0.00095   -0.00347    0.00210
AFIX  43
H14   2    0.250364    0.789959    0.492735    11.00000   -1.20000
AFIX   0
C12   1    0.449595    0.785542    0.442579    11.00000    0.01337    0.02076 =
         0.01170    0.00175   -0.00328   -0.00297
AFIX  43
H12   2    0.505073    0.801545    0.428767    11.00000   -1.20000
AFIX   0
C36   1    1.034744    0.794661    0.455603    11.00000    0.01274    0.01909 =
         0.01538   -0.00024    0.00403   -0.00333
AFIX  43
H36   2    1.076176    0.829378    0.461397    11.00000   -1.20000
AFIX   0

F5    3    0.303831    0.355518    0.266432    11.00000    0.07486    0.10548 =
         0.08912    0.05461    0.03251    0.04061
C25   1    1.071671    0.775658    0.561866    11.00000    0.00877    0.02302 =
         0.01500    0.00046   -0.00230   -0.00245
AFIX  43
H25   2    1.129483    0.791533    0.549416    11.00000   -1.20000
AFIX   0
C34   1    0.905924    0.734538    0.433874    11.00000    0.01307    0.02200 =
         0.01122   -0.00053    0.00094   -0.00257
AFIX  43
H34   2    0.844266    0.721195    0.421995    11.00000   -1.20000
AFIX   0
C24   1    0.996100    0.811811    0.580381    11.00000    0.01504    0.01947 =
         0.01286   -0.00174   -0.00201   -0.00290
C16   1    0.426641    0.721993    0.446048    11.00000    0.01412    0.01925 =
         0.01523   -0.00221   -0.00364    0.00134

F6    3    0.124995    0.411053    0.257501    11.00000    0.04801    0.07942 =
         0.12849    0.00158    0.02200    0.01152
C51   1    0.262336    0.789844    0.167560    11.00000    0.03444    0.03756 =
         0.01067    0.00181    0.00208    0.00402
AFIX  23
H51A  2    0.307239    0.781493    0.145718    11.00000   -1.20000
H51B  2    0.243064    0.833926    0.166823    11.00000   -1.20000
AFIX   0

C10   1    0.553420    0.568472    0.572037    11.00000    0.02620    0.01907 =
         0.04203    0.00134   -0.00487    0.00043
AFIX 137
H10A  2    0.577718    0.580801    0.546736    11.00000   -1.50000
H10B  2    0.556077    0.523486    0.574337    11.00000   -1.50000
H10C  2    0.596476    0.587101    0.592190    11.00000   -1.50000
AFIX   0
C41   1    1.067937    0.578299    0.487123    11.00000    0.02861    0.01925 =
         0.02518    0.00048   -0.00496    0.00136
AFIX 137
H41A  2    1.135066    0.596606    0.483832    11.00000   -1.50000
H41B  2    1.072562    0.533433    0.484454    11.00000   -1.50000
H41C  2    1.043257    0.588514    0.512731    11.00000   -1.50000
AFIX   0
C18   1    0.543247    0.598502    0.455915    11.00000    0.03522    0.02215 =
         0.03356   -0.00218   -0.00010    0.00628
AFIX 137
H18A  2    0.590716    0.618728    0.473919    11.00000   -1.50000
H18B  2    0.579010    0.566661    0.441531    11.00000   -1.50000
H18C  2    0.488279    0.579518    0.470261    11.00000   -1.50000
AFIX   0
C20   1    0.503884    0.937853    0.463413    11.00000    0.03267    0.02159 =
         0.04353    0.00055   -0.00459   -0.00673
AFIX 137
H20A  2    0.541026    0.923607    0.486444    11.00000   -1.50000
H20B  2    0.502095    0.983002    0.463191    11.00000   -1.50000
H20C  2    0.537905    0.923018    0.440408    11.00000   -1.50000
AFIX   0
C32   1    1.119948    0.922024    0.606020    11.00000    0.03578    0.01714 =
         0.04496   -0.00160   -0.01078   -0.00699
AFIX 137
H32A  2    1.136317    0.900103    0.629999    11.00000   -1.50000
H32B  2    1.118242    0.966466    0.610982    11.00000   -1.50000
H32C  2    1.171669    0.913047    0.587005    11.00000   -1.50000
AFIX   0
C9    1    0.335362    0.569214    0.537027    11.00000    0.02927    0.01986 =
         0.03679   -0.00126   -0.00852    0.00078
AFIX 137
H9A   2    0.265227    0.580619    0.542388    11.00000   -1.50000
H9B   2    0.340243    0.524364    0.534321    11.00000   -1.50000
H9C   2    0.356138    0.588995    0.513116    11.00000   -1.50000
AFIX   0

C50   1    0.413217    0.801425    0.205179    11.00000    0.02790    0.03269 =
         0.02095   -0.00364    0.00893   -0.00333
AFIX  23
H50A  2    0.409680    0.846948    0.206487    11.00000   -1.20000
H50B  2    0.451371    0.789824    0.182066    11.00000   -1.20000
AFIX   0
C65   1    0.117350    0.919204    0.284888    11.00000    0.03815    0.03688 =
         0.03543    0.00612    0.00685    0.00142
AFIX  43
H65   2    0.053340    0.908965    0.295114    11.00000   -1.20000
AFIX   0
C47   1    0.390319    0.796964    0.341127    11.00000    0.02973    0.04272 =
         0.01902    0.00105   -0.00638   -0.00759
AFIX  23
H47A  2    0.423419    0.786723    0.366135    11.00000   -1.20000
H47B  2    0.380785    0.842176    0.339840    11.00000   -1.20000
AFIX   0
PART 2
F1    3    0.281617    0.656947    0.262209    10.67000    0.08950    0.04092 =
         0.08777    0.01135   -0.02418    0.02071

PART 0
C42   1    0.769690    0.834195    0.379443    11.00000    0.03164    0.02838 =
         0.02619    0.00564   -0.00794    0.00312
AFIX 137
H42A  2    0.794755    0.802587    0.361904    11.00000   -1.50000
H42B  2    0.741066    0.868539    0.364480    11.00000   -1.50000
H42C  2    0.717160    0.816438    0.395574    11.00000   -1.50000
AFIX   0
C44   1    0.825359    0.922743    0.443617    11.00000    0.02954    0.02412 =
         0.02711    0.00223    0.00337    0.00531
AFIX 137
H44A  2    0.777691    0.903565    0.461226    11.00000   -1.50000
H44B  2    0.790250    0.954588    0.428437    11.00000   -1.50000
H44C  2    0.881269    0.941484    0.458468    11.00000   -1.50000
AFIX   0

C45   1    0.139396    0.739029    0.366133    11.00000    0.03089    0.03370 =
         0.01346    0.00366    0.00214    0.00181
AFIX  23
H45A  2    0.158331    0.695155    0.363235    11.00000   -1.20000
H45B  2    0.097809    0.743141    0.389355    11.00000   -1.20000
AFIX   0

C43   1    0.975154    0.899311    0.379922    11.00000    0.03109    0.02510 =
         0.02597    0.00911    0.00694    0.00413
AFIX 137
H43A  2    1.028834    0.916979    0.396411    11.00000   -1.50000
H43B  2    0.943896    0.931967    0.364232    11.00000   -1.50000
H43C  2    1.004210    0.868041    0.363070    11.00000   -1.50000
AFIX   0

C55   1   -0.065210    0.749641    0.293435    11.00000    0.02277    0.04214 =
         0.02440    0.00112    0.00307   -0.00027
AFIX  23
H55A  2   -0.132761    0.730023    0.291028    11.00000   -1.20000
H55B  2   -0.074632    0.794829    0.294969    11.00000   -1.20000
AFIX   0
C49   1    0.465121    0.776484    0.240603    11.00000    0.02094    0.03736 =
         0.02747   -0.00231    0.00346   -0.00156
AFIX  23
H49A  2    0.463556    0.730873    0.240288    11.00000   -1.20000
H49B  2    0.536773    0.789976    0.241643    11.00000   -1.20000
AFIX   0

C31   1    0.963256    0.935734    0.540696    11.00000    0.04202    0.03626 =
         0.03443    0.01000   -0.00608    0.00053
AFIX 137
H31A  2    1.015146    0.925672    0.521956    11.00000   -1.50000
H31B  2    0.961797    0.980404    0.544798    11.00000   -1.50000
H31C  2    0.896892    0.921897    0.530917    11.00000   -1.50000
AFIX   0
C8    1    0.413252    0.867588    0.667346    11.00000    0.04726    0.03098 =
         0.02811   -0.00848    0.00760   -0.00089
AFIX 137
H8A   2    0.348741    0.881285    0.655787    11.00000   -1.50000
H8B   2    0.442263    0.900791    0.683195    11.00000   -1.50000
H8C   2    0.401683    0.831298    0.683446    11.00000   -1.50000
AFIX   0
C40   1    0.847157    0.578617    0.455191    11.00000    0.02610    0.02469 =
         0.04287    0.00434   -0.00819   -0.00703
AFIX 137
H40A  2    0.822817    0.588784    0.480856    11.00000   -1.50000
H40B  2    0.847668    0.533766    0.451893    11.00000   -1.50000
H40C  2    0.802167    0.597213    0.435640    11.00000   -1.50000
AFIX   0
C28   1    0.857705    0.577374    0.572711    11.00000    0.02877    0.02080 =
         0.02849    0.00125   -0.00225   -0.00308
AFIX 137
H28A  2    0.807257    0.594722    0.554680    11.00000   -1.50000
H28B  2    0.827906    0.542599    0.586452    11.00000   -1.50000
H28C  2    0.916535    0.563093    0.558477    11.00000   -1.50000
AFIX   0

C52   1    0.170030    0.750600    0.164411    11.00000    0.03638    0.03653 =
         0.01273   -0.00458   -0.00126    0.00572
AFIX  23
H52A  2    0.134712    0.758001    0.139433    11.00000   -1.20000
H52B  2    0.189186    0.706534    0.165803    11.00000   -1.20000
AFIX   0
C64   1    0.195442    0.935347    0.309245    11.00000    0.04666    0.04065 =
         0.02557    0.00499    0.00697    0.00661
AFIX  43
H64   2    0.186295    0.936562    0.336262    11.00000   -1.20000
AFIX   0

C29   1    0.786136    0.663021    0.635932    11.00000    0.03674    0.02947 =
         0.02946   -0.00013    0.01047   -0.00952
AFIX 137
H29A  2    0.808034    0.692740    0.655638    11.00000   -1.50000
H29B  2    0.755455    0.627210    0.648306    11.00000   -1.50000
H29C  2    0.736245    0.682428    0.618524    11.00000   -1.50000
AFIX   0
C22   1    0.303496    0.931655    0.507737    11.00000    0.04214    0.02589 =
         0.03479   -0.00778    0.00604    0.00389
AFIX 137
H22A  2    0.235993    0.912844    0.507601    11.00000   -1.50000
H22B  2    0.296851    0.976634    0.507958    11.00000   -1.50000
H22C  2    0.341764    0.918275    0.530712    11.00000   -1.50000
AFIX   0

C53   1    0.012929    0.730245    0.193542    11.00000    0.03832    0.03851 =
         0.01825   -0.00141   -0.00899   -0.00947
AFIX  23
H53A  2    0.028614    0.685851    0.196436    11.00000   -1.20000
H53B  2   -0.022091    0.736502    0.168383    11.00000   -1.20000
AFIX   0
C54   1   -0.053654    0.751203    0.225555    11.00000    0.02430    0.04841 =
         0.02488    0.00539   -0.00744   -0.00628
AFIX  23
H54A  2   -0.063107    0.796427    0.224354    11.00000   -1.20000
H54B  2   -0.120998    0.731324    0.223151    11.00000   -1.20000
AFIX   0
C46   1    0.232713    0.777892    0.370169    11.00000    0.03260    0.03799 =
         0.01217   -0.00238   -0.00206    0.00367
AFIX  23
H46A  2    0.213890    0.822013    0.371237    11.00000   -1.20000
H46B  2    0.270058    0.767241    0.394254    11.00000   -1.20000
AFIX   0

C6    1    0.518023    0.918247    0.598873    11.00000    0.04279    0.02314 =
         0.03372   -0.00087    0.00231   -0.00511
AFIX 137
H6A   2    0.563975    0.909912    0.577724    11.00000   -1.50000
H6B   2    0.546084    0.951351    0.615043    11.00000   -1.50000
H6C   2    0.451735    0.930837    0.588352    11.00000   -1.50000
AFIX   0
C21   1    0.299005    0.937501    0.421218    11.00000    0.04058    0.02538 =
         0.03768    0.00578   -0.01318    0.00115
AFIX 137
H21A  2    0.334535    0.926958    0.397646    11.00000   -1.50000
H21B  2    0.292972    0.982391    0.423248    11.00000   -1.50000
H21C  2    0.231252    0.919018    0.420414    11.00000   -1.50000
AFIX   0
C30   1    0.997261    0.602930    0.640830    11.00000    0.04275    0.02666 =
         0.03203    0.01004   -0.01365   -0.00248
AFIX 137
H30A  2    1.054141    0.588205    0.625674    11.00000   -1.50000
H30B  2    0.967886    0.568309    0.654850    11.00000   -1.50000
H30C  2    1.021430    0.634185    0.659186    11.00000   -1.50000
AFIX   0

C56   1   -0.010593    0.726732    0.328700    11.00000    0.02524    0.03677 =
         0.01960    0.00217    0.00553   -0.00389
AFIX  23
H56A  2   -0.052496    0.733544    0.351592    11.00000   -1.20000
H56B  2    0.002673    0.681999    0.326366    11.00000   -1.20000
AFIX   0

C39   1    1.025015    0.584401    0.401749    11.00000    0.05440    0.02109 =
         0.02468   -0.00281    0.00108    0.00466
AFIX 137
H39A  2    0.985226    0.604928    0.381371    11.00000   -1.50000
H39B  2    1.017552    0.539646    0.399184    11.00000   -1.50000
H39C  2    1.096587    0.595579    0.399532    11.00000   -1.50000
AFIX   0

C48   1    0.455444    0.775765    0.308596    11.00000    0.02424    0.04482 =
         0.02516    0.00641   -0.00582   -0.00447
AFIX  23
H48A  2    0.525536    0.791170    0.312409    11.00000   -1.20000
H48B  2    0.457462    0.730177    0.307772    11.00000   -1.20000
AFIX   0
PART 2
F2B   3    0.465420    0.610455    0.265217    10.67000    0.04355    0.08019 =
         0.06579    0.03621    0.02793    0.00898

PART 0
C11   1    0.370647    0.559952    0.622769    11.00000    0.05549    0.02422 =
         0.03530    0.00711    0.01284   -0.00135
AFIX 137
H11A  2    0.408761    0.576262    0.645022    11.00000   -1.50000
H11B  2    0.378738    0.515093    0.621729    11.00000   -1.50000
H11C  2    0.298722    0.570121    0.625172    11.00000   -1.50000
AFIX   0
C7    1    0.627910    0.824191    0.650410    11.00000    0.03363    0.03919 =
         0.03290   -0.00626   -0.01507   -0.00478
AFIX 137
H7A   2    0.617810    0.789839    0.668220    11.00000   -1.50000
H7B   2    0.657384    0.859244    0.664458    11.00000   -1.50000
H7C   2    0.673876    0.811380    0.630139    11.00000   -1.50000
AFIX   0

C67   1    0.223831    0.932119    0.230493    11.00000    0.05335    0.03821 =
         0.02685   -0.00110    0.01092    0.01135
AFIX  43
H67   2    0.233351    0.931158    0.203494    11.00000   -1.20000
AFIX   0
C66   1    0.130182    0.917575    0.245701    11.00000    0.04949    0.03381 =
         0.03402   -0.00201   -0.00500    0.00131
AFIX  43
H66   2    0.075117    0.906527    0.229063    11.00000   -1.20000
AFIX   0

C33   1    0.894109    0.916438    0.622309    11.00000    0.04340    0.02415 =
         0.04202   -0.00557    0.01248    0.00339
AFIX 137
H33A  2    0.827665    0.903360    0.612190    11.00000   -1.50000
H33B  2    0.893857    0.961110    0.626448    11.00000   -1.50000
H33C  2    0.908570    0.895454    0.646773    11.00000   -1.50000
AFIX   0
C19   1    0.394129    0.618314    0.389768    11.00000    0.05356    0.04410 =
         0.04925   -0.02599   -0.02246    0.01148
AFIX 137
H19A  2    0.338768    0.602299    0.405226    11.00000   -1.50000
H19B  2    0.426185    0.584242    0.376090    11.00000   -1.50000
H19C  2    0.367125    0.648247    0.371099    11.00000   -1.50000
AFIX   0

C73   1    0.375906    0.415391    0.217825    11.00000    0.04473    0.04092 =
         0.04569   -0.00390   -0.00444    0.00743
AFIX  43
H73   2    0.439529    0.395632    0.221706    11.00000   -1.20000
AFIX   0

C17   1    0.598064    0.685345    0.392816    11.00000    0.04936    0.04084 =
         0.03535    0.00305    0.01910    0.01889
AFIX 137
H17A  2    0.572400    0.713228    0.372690    11.00000   -1.50000
H17B  2    0.632367    0.650345    0.380938    11.00000   -1.50000
H17C  2    0.646089    0.707502    0.409666    11.00000   -1.50000
AFIX   0

C80   1    0.882415    0.583310    0.252156    11.00000    0.03707    0.03516 =
         0.03956   -0.00144    0.00514   -0.00685
C63   1    0.287526    0.949799    0.293883    11.00000    0.04084    0.04136 =
         0.04331   -0.00206   -0.01154    0.00424
C74   1    0.294123    0.399106    0.239295    11.00000    0.04743    0.04643 =
         0.05032    0.00761    0.00216    0.01254
C79   1    0.798350    0.604626    0.233696    11.00000    0.04533    0.05305 =
         0.03682    0.00458   -0.00005   -0.00354
AFIX  43
H79   2    0.798079    0.611996    0.206761    11.00000   -1.20000
AFIX  66

C57   1    0.299274    0.604827    0.279615    11.00000    0.06809    0.03746 =
         0.04192   -0.00612   -0.00578   -0.00973
C58   1    0.217629    0.579528    0.298668    11.00000    0.05385    0.09361 =
         0.06351   -0.02330    0.00912    0.01168
PART 2
AFIX  43
H58   2    0.153466    0.599348    0.297477    10.67000   -1.20000
AFIX  65
PART 0
C59   1    0.229864    0.525231    0.319463    11.00000    0.08765    0.13097 =
         0.05853    0.01124    0.00213   -0.07207
AFIX  43
H59   2    0.174063    0.507940    0.332484    11.00000   -1.20000
AFIX  65
C60   1    0.323743    0.496231    0.321205    11.00000    0.15505    0.03535 =
         0.05549    0.00687   -0.03028   -0.03674
AFIX  43
H60   2    0.332105    0.459121    0.335418    11.00000   -1.20000
AFIX  65
C61   1    0.405389    0.521529    0.302153    11.00000    0.08755    0.06240 =
         0.04038   -0.01346   -0.00804    0.03277
AFIX  43
H61   2    0.469552    0.501708    0.303344    11.00000   -1.20000
AFIX  65
C62   1    0.393156    0.575826    0.281358    11.00000    0.05342    0.08098 =
         0.03122    0.00648    0.00761   -0.00365
PART 1
AFIX  43
H62   2    0.448957    0.593116    0.268337    10.33000   -1.20000
AFIX   0

PART 0
C72   1    0.363959    0.460863    0.190586    11.00000    0.05344    0.03993 =
         0.06048    0.00267   -0.01656   -0.01373
AFIX  43
H72   2    0.419135    0.472427    0.175037    11.00000   -1.20000
AFIX   0

C68   1    0.300827    0.947591    0.254670    11.00000    0.03270    0.03889 =
         0.04694    0.00519    0.01475    0.00630
C75   1    0.883951    0.572500    0.290785    11.00000    0.04373    0.03792 =
         0.04915   -0.00025   -0.01300   -0.01114
C78   1    0.712189    0.615530    0.255060    11.00000    0.04543    0.06869 =
         0.04739   -0.00161    0.00030   -0.00188
AFIX  43
H78   2    0.652005    0.630128    0.242667    11.00000   -1.20000
AFIX   0

C69   1    0.202465    0.427835    0.234902    11.00000    0.04420    0.03980 =
         0.07566   -0.01050   -0.00621    0.00417
C77   1    0.714110    0.605133    0.294313    11.00000    0.04670    0.08210 =
         0.04707   -0.01788    0.01314   -0.01236
AFIX  43
H77   2    0.655224    0.613088    0.308748    11.00000   -1.20000
AFIX   0
C76   1    0.799801    0.583521    0.312628    11.00000    0.06744    0.06492 =
         0.03004   -0.00513    0.00166   -0.02143
AFIX  43
H76   2    0.801283    0.576323    0.339585    11.00000   -1.20000
AFIX   0

C71   1    0.270862    0.489709    0.185973    11.00000    0.06766    0.03657 =
         0.09987    0.02147   -0.04422   -0.01675
AFIX  43
H71   2    0.262641    0.521049    0.167086    11.00000   -1.20000
AFIX   0
C70   1    0.189380    0.473600    0.208480    11.00000    0.04527    0.03175 =
         0.12081   -0.00410   -0.03736   -0.00393
AFIX  43
H70   2    0.126029    0.494017    0.205514    11.00000   -1.20000
AFIX   0

PART 1
F2A   3    0.156630    0.634205    0.292983    10.33000    0.07985    0.06344 =
         0.08517   -0.00645    0.00318    0.02408
F2    3    0.314317    0.651672    0.255188    10.33000    0.26543    0.08454 =
         0.04764    0.02883    0.03076   -0.06867
HKLF 4


REM  df76c_a.res in P2(1)/c
REM wR2 = 0.0592, GooF = S = 1.040, Restrained GooF = 1.040 for all data
REM R1 = 0.0259 for 16970 Fo > 4sig(Fo) and 0.0425 for all 22167 data
REM 1003 parameters refined using 15 restraints

END

WGHT      0.0296      0.0000

REM Highest difference peak  0.699,  deepest hole -0.662,  1-sigma level  0.065
Q1    1   0.6850  0.7411  0.4844  11.00000  0.05    0.70
Q2    1   0.2305  0.5526  0.3182  11.00000  0.05    0.61
Q3    1   0.2524  0.5936  0.2948  11.00000  0.05    0.60
Q4    1   0.3592  0.5822  0.2815  11.00000  0.05    0.56
Q5    1   0.8954  0.7268  0.5132  11.00000  0.05    0.49
Q6    1   0.4825  0.7236  0.5222  11.00000  0.05    0.45
Q7    1   0.3565  0.5080  0.3161  11.00000  0.05    0.42
Q8    1   0.2429  0.5601  0.2933  11.00000  0.05    0.42
Q9    1   0.3933  0.5409  0.2881  11.00000  0.05    0.41
Q10   1   0.6953  0.7738  0.5537  11.00000  0.05    0.41
Q11   1   0.6931  0.8071  0.5257  11.00000  0.05    0.39
Q12   1   0.2896  0.3279  0.2440  11.00000  0.05    0.38
Q13   1   0.3024  0.3702  0.2691  11.00000  0.05    0.37
Q14   1   0.2778  0.5110  0.3086  11.00000  0.05    0.37
Q15   1   0.3155  0.7472  0.4750  11.00000  0.05    0.37
Q16   1   0.9951  0.7124  0.5764  11.00000  0.05    0.36
Q17   1   0.9452  0.7100  0.4462  11.00000  0.05    0.36
Q18   1   0.4315  0.7520  0.4355  11.00000  0.05    0.35
Q19   1   0.9894  0.8020  0.4456  11.00000  0.05    0.35
Q20   1   0.4244  0.6412  0.5744  11.00000  0.05    0.35
Q21   1   1.0189  0.5974  0.4729  11.00000  0.05    0.35
Q22   1   0.4749  0.8095  0.6135  11.00000  0.05    0.34
Q23   1   0.6804  0.7945  0.4905  11.00000  0.05    0.34
Q24   1   0.8249  0.6102  0.2063  11.00000  0.05    0.34
Q25   1   1.0049  0.8529  0.5873  11.00000  0.05    0.33
Q26   1   1.0682  0.9029  0.5952  11.00000  0.05    0.33
Q27   1   0.9627  0.9082  0.5606  11.00000  0.05    0.33
Q28   1   0.8929  0.5902  0.5928  11.00000  0.05    0.33
Q29   1   0.3792  0.7230  0.4527  11.00000  0.05    0.33
Q30   1   0.9384  0.7326  0.5904  11.00000  0.05    0.32
Q31   1   0.9164  0.8777  0.3879  11.00000  0.05    0.32
Q32   1   0.9331  0.9039  0.6021  11.00000  0.05    0.31
Q33   1   0.9781  0.6535  0.4516  11.00000  0.05    0.31
Q34   1   0.1967  0.7340  0.2661  11.00000  0.05    0.31
Q35   1   0.9464  0.6196  0.6292  11.00000  0.05    0.31
Q36   1   0.3382  0.7465  0.5795  11.00000  0.05    0.31
Q37   1   1.0121  0.7114  0.4615  11.00000  0.05    0.31
Q38   1   0.4541  0.6968  0.4385  11.00000  0.05    0.31
Q39   1   0.6892  0.7614  0.5279  11.00000  0.05    0.31
Q40   1   0.5749  0.8266  0.6382  11.00000  0.05    0.31
Q41   1   0.9076  0.5615  0.2936  11.00000  0.05    0.31
Q42   1   0.4004  0.9879  0.2960  11.00000  0.05    0.31
Q43   1   0.5071  0.8921  0.6161  11.00000  0.05    0.31
Q44   1   0.4029  0.7926  0.5949  11.00000  0.05    0.30
Q45   1   0.3029  0.9301  0.4471  11.00000  0.05    0.30
Q46   1   0.7209  0.5984  0.2755  11.00000  0.05    0.30
Q47   1   1.0021  0.5910  0.4256  11.00000  0.05    0.30
Q48   1   0.8579  0.8912  0.4326  11.00000  0.05    0.30
Q49   1   0.4576  0.8090  0.5009  11.00000  0.05    0.29
Q50   1   0.4813  0.7593  0.5971  11.00000  0.05    0.29
Q51   1   0.8228  0.6482  0.6213  11.00000  0.05    0.29
Q52   1   1.0406  0.7619  0.4577  11.00000  0.05    0.29
Q53   1   0.1428  0.4110  0.2686  11.00000  0.05    0.29
Q54   1   0.5062  0.8098  0.5426  11.00000  0.05    0.29
Q55   1   0.5162  0.7367  0.4977  11.00000  0.05    0.29
Q56   1   0.3944  0.9980  0.2606  11.00000  0.05    0.29
Q57   1   0.9198  0.7704  0.4317  11.00000  0.05    0.29
Q58   1   0.2835  0.5026  0.1565  11.00000  0.05    0.29
Q59   1   0.9098  0.6774  0.5908  11.00000  0.05    0.28
Q60   1   0.4858  0.7291  0.5480  11.00000  0.05    0.28
Q61   1   0.1783  0.7692  0.3652  11.00000  0.05    0.28
Q62   1   0.8496  0.7353  0.4932  11.00000  0.05    0.28
Q63   1   0.9565  0.7913  0.5847  11.00000  0.05    0.28
Q64   1   0.5747  0.7913  0.5361  11.00000  0.05    0.28
Q65   1   0.9258  0.8192  0.4190  11.00000  0.05    0.28
Q66   1  -0.0428  0.7248  0.2730  11.00000  0.05    0.28
Q67   1   0.8721  0.7279  0.4323  11.00000  0.05    0.28
Q68   1   1.0550  0.7428  0.5533  11.00000  0.05    0.28
Q69   1   0.9486  0.6787  0.5987  11.00000  0.05    0.28
Q70   1   0.4907  0.5784  0.5740  11.00000  0.05    0.27
Q71   1   0.9124  0.8150  0.5326  11.00000  0.05    0.27
Q72   1   0.8893  0.7384  0.5393  11.00000  0.05    0.27
Q73   1   0.8168  0.8430  0.3944  11.00000  0.05    0.27
Q74   1   0.4187  0.7908  0.3267  11.00000  0.05    0.27
Q75   1   0.4978  0.6106  0.4400  11.00000  0.05    0.27
Q76   1   0.4520  0.8533  0.6467  11.00000  0.05    0.27
Q77   1   0.0458  0.7430  0.3308  11.00000  0.05    0.27
Q78   1   0.9151  0.7354  0.4816  11.00000  0.05    0.27
Q79   1   0.2629  0.7707  0.3503  11.00000  0.05    0.26
Q80   1   0.3864  0.5886  0.6085  11.00000  0.05    0.26
Q81   1   0.1271  0.7492  0.1793  11.00000  0.05    0.26
Q82   1   0.5547  0.7822  0.5771  11.00000  0.05    0.26
Q83   1   0.9396  0.6845  0.4983  11.00000  0.05    0.26
Q84   1   0.4395  0.7860  0.2580  11.00000  0.05    0.26
Q85   1   0.4160  0.6424  0.4153  11.00000  0.05    0.26
Q86   1   0.5442  0.7608  0.5229  11.00000  0.05    0.26
Q87   1   0.4337  0.7012  0.5890  11.00000  0.05    0.26
Q88   1   1.0297  0.7961  0.5705  11.00000  0.05    0.26
Q89   1   0.9223  0.7973  0.4461  11.00000  0.05    0.26
Q90   1   0.1838  0.9427  0.2260  11.00000  0.05    0.25
Q91   1   1.0608  0.7005  0.5618  11.00000  0.05    0.25
Q92   1   0.2469  0.9559  0.2444  11.00000  0.05    0.25
Q93   1   0.3297  0.7530  0.2044  11.00000  0.05    0.25
Q94   1   0.3657  0.8570  0.4531  11.00000  0.05    0.25
Q95   1   0.4757  0.6220  0.2885  11.00000  0.05    0.25
Q96   1   0.8589  0.7877  0.5416  11.00000  0.05    0.25
Q97   1   0.4244  0.6141  0.2655  11.00000  0.05    0.25
Q98   1   0.1437  0.4396  0.2396  11.00000  0.05    0.25
Q99   1   0.6244  0.7619  0.5365  11.00000  0.05    0.24
;
_shelx_res_checksum                88787
_shelx_hkl_file
;
  -5 -11  16  206.05    2.84   0
  -5  -7  14  269.65    2.46   0
  -4 -24  16    5.30    2.49   0
  -4 -21  17   41.31    2.81   0
  -4 -20  17   28.97    2.39   0
  -4 -18  17   70.19    2.70   0
  -4 -17  17  205.80    3.78   0
  -4 -10  15   10.28    1.13   0
  -4  -7  13   37.11    1.06   0
  -3 -24  15   73.34    3.56   0
  -3 -21  16    5.69    1.99   0
  -3 -19  16    2.97    1.78   0
  -3 -18  16   24.61    2.06   0
  -3 -17  16   43.74    2.25   0
  -3 -16  16   63.40    2.33   0
  -3 -10  14    2.18    0.89   0
  -2 -26  13   36.22    3.18   0
  -2 -25  14   27.10    2.91   0
  -2 -24  14   41.30    3.08   0
  -2 -21  15   19.17    2.25   0
  -2 -20  15   75.36    3.02   0
  -2 -19  15   40.80    2.45   0
  -2 -18  15  124.78    3.34   0
  -2 -17  15   82.23    2.74   0
  -2  -7  11  134.75    1.91   0
  -1 -26  12    3.22    2.75   0
  -1 -24  13   16.57    2.53   0
  -1 -23  13    2.58    2.33   0
  -1 -22  13    1.39    2.03   0
  -1 -11  12   29.19    1.43   0
  -1  -9  11   94.60    1.88   0
   0 -25  11   -3.03    2.50   0
   0 -24  11  124.41    4.09   0
   0 -22  12   20.80    2.59   0
   0 -21  12    0.64    2.07   0
   0 -20  12    6.72    2.09   0
   0 -19  12    0.41    1.84   0
   0 -18  12    5.09    1.86   0
   0 -17  12   11.51    1.85   0
   0 -16  12    3.82    1.57   0
   0 -15  12   32.61    1.86   0
   0 -12  11  217.64    3.21   0
   0 -10  10  191.69    2.75   0
   0  -7   8   44.67    1.24   0
   0  -6   7    7.50    0.70   0
   1 -26   9    7.99    2.57   0
   1 -25   9   -1.92    2.50   0
   1 -23  10    7.06    2.49   0
   1 -22  10  163.49    4.31   0
   1 -21  10   30.03    2.14   0
   1 -15  10    1.19    1.37   0
   1 -14  10    8.33    1.42   0
   1 -12   9    8.64    1.24   0
   1 -10   8   61.56    1.73   0
   1  -7   6   24.53    1.03   0
   1  -3   2 1010.87    3.37   0
   2 -26   7   -2.39    2.55   0
   2 -25   7   50.94    3.40   0
   2 -24   8    6.70    2.41   0
   2 -23   8   21.81    2.65   0
   2 -22   8    0.27    2.16   0
   2 -15   8    0.85    1.35   0
   2 -14   8    2.37    1.26   0
   2 -12   7   -0.53    1.10   0
   2 -10   6  739.76    5.18   0
   2  -7   4   20.33    0.99   0
   2  -6   3  324.94    2.72   0
   2  -5   2    7.07    0.67   0
   3 -26   4   -3.75    2.53   0
   3 -25   5   21.25    2.88   0
   3 -24   5   22.44    2.62   0
   3 -23   6   31.89    2.71   0
   3 -22   6   16.31    2.37   0
   3 -21   6    1.71    2.05   0
   3 -20   6   97.82    3.06   0
   3 -17   6   81.64    2.52   0
   3 -16   6   96.75    2.78   0
   3 -15   6  205.00    3.61   0
   3 -12   5  390.57    4.22   0
   3  -9   3   26.85    1.26   0
   3  -4  -2  304.06    2.11   0
   4 -26   2   10.11    2.92   0
   4 -25   2    0.22    2.53   0
   4 -24   3   20.61    2.87   0
   4 -23   3   23.61    2.73   0
   4 -22   3    1.91    1.62   0
   4 -21   4    3.82    1.92   0
   4 -20   4   12.89    2.17   0
   4 -19   4   15.28    2.09   0
   4 -18   4   51.51    2.52   0
   4 -14   3   19.76    1.60   0
   4 -12   2   36.41    1.62   0
   4 -10   1    8.41    1.05   0
   5 -26  -1    3.26    2.63   0
   5 -25  -1   63.10    3.64   0
   5 -24   0    4.68    2.51   0
   5 -23   0    3.78    2.46   0
   5 -22   0    0.39    2.07   0
   5 -21   1  177.09    4.27   0
   5 -20   1    1.12    2.02   0
   5 -19   1  277.46    4.83   0
   5 -18   1   47.19    2.51   0
   5 -14   0   83.70    2.43   0
   5 -12  -1   30.14    1.56   0
   5 -10  -2  772.76    5.31   0
   5  -9  -3  676.05    4.67   0
   5  -8  -4   61.54    1.50   0
   6 -26  -5    1.68    2.81   0
   6 -25  -5   29.61    2.96   0
   6 -25  -4    4.31    2.49   0
   6 -24  -4    2.73    2.50   0
   6 -23  -3    3.81    2.18   0
   6 -22  -3    2.20    2.23   0
   6 -21  -3   11.80    2.31   0
   6 -20  -3   19.96    2.30   0
   6 -17  -3   44.07    2.22   0
   6 -16  -3   22.77    1.87   0
   6 -15  -3   42.35    2.05   0
   6 -11  -5   25.90    1.51   0
   6 -10  -6    0.50    0.87   0
   6  -9  -7   -0.13    0.91   0
   6  -8  -8  139.55    2.08   0
   6  -6 -11   63.75    1.22   0
   7 -25  -9    5.99    2.79   0
   7 -24  -8    0.25    2.35   0
   7 -23  -8   13.88    2.62   0
   7 -22  -7   31.37    2.59   0
   7 -21  -7    0.74    2.05   0
   7 -18  -7  200.75    4.04   0
   7 -17  -7    6.12    1.73   0
   7 -16  -7  188.26    3.63   0
   7 -12  -9  178.28    2.99   0
   7 -11 -10  183.72    2.84   0
  -4 -26  16    3.57    2.79   0
  -4 -24  17    0.56    2.26   0
  -4 -23  17   81.19    3.46   0
  -4 -22  17    3.50    2.17   0
  -4 -16  17   40.95    2.10   0
  -4 -15  17  152.46    3.10   0
  -4 -12  16   19.75    1.37   0
  -4  -8  14  171.69    2.19   0
  -3 -26  15   18.36    3.09   0
  -3 -24  16   27.37    2.91   0
  -3 -23  16    2.08    2.26   0
  -3 -22  16    1.69    2.03   0
  -3 -12  15  371.18    4.01   0
  -2 -26  14   33.29    3.38   0
  -2 -24  15   90.12    3.74   0
  -2 -23  15   67.83    3.38   0
  -2 -22  15   43.50    2.88   0
  -2 -16  15   72.56    2.46   0
  -2 -15  15   32.66    1.94   0
  -2 -12  14   40.96    1.68   0
  -2 -10  13  223.94    2.90   0
  -2  -8  12   66.84    1.55   0
  -1 -26  13    6.29    2.90   0
  -1 -25  13    8.94    2.70   0
  -1 -23  14   -0.07    2.12   0
  -1 -22  14   -0.01    2.19   0
  -1 -21  14   28.20    2.57   0
  -1 -20  14    1.20    2.01   0
  -1 -19  14   11.91    1.88   0
  -1 -17  14   62.84    2.56   0
  -1 -16  14   29.88    1.98   0
  -1  -6   9    7.25    0.71   0
  -1  -5   8    4.58    0.58   0
  -1  -4   7    5.13    0.51   0
  -1  -3   6   93.66    1.07   0
   0 -26  11   73.88    3.79   0
   0 -25  12   32.74    2.99   0
   0 -24  12    2.80    2.63   0
   0 -23  12    3.85    2.23   0
   0 -20  13  151.92    3.87   0
   0 -19  13   18.65    2.18   0
   0 -18  13  299.33    4.76   0
   0 -14  12    1.97    1.34   0
   0 -11  11  226.57    3.14   0
   0  -8   9   18.92    1.06   0
   1 -25  10    1.30    2.58   0
   1 -24  10   20.91    2.70   0
   1 -23  11  119.88    3.96   0
   1 -22  11   47.20    3.01   0
   1 -21  11  159.87    4.17   0
   1 -20  11   73.44    3.03   0
   1 -19  11   22.26    2.25   0
   1 -18  11    5.55    1.80   0
   1 -17  11   91.22    2.87   0
   1 -16  11   73.93    2.55   0
   1 -11   9   11.29    1.18   0
   1  -9   8  114.34    2.11   0
   2 -26   8   38.25    3.21   0
   2 -25   8   15.91    2.76   0
   2 -23   9   79.12    3.44   0
   2 -22   9    2.28    2.17   0
   2 -21   9   80.26    3.24   0
   2 -20   9    6.26    1.92   0
   2 -19   9   42.28    2.39   0
   2 -18   9   -1.13    1.53   0
   2 -17   9   27.83    2.06   0
   2 -16   9    3.87    1.58   0
   2 -11   7  557.73    4.78   0
   2  -4   1   54.37    1.02   0
   3 -26   5   68.63    3.67   0
   3 -25   6    6.16    2.71   0
   3 -24   6   -1.37    2.46   0
   3 -22   7   27.68    2.66   0
   3 -21   7   16.91    2.31   0
   3 -20   7  129.44    3.68   0
   3 -19   7    1.03    1.82   0
   3 -18   7  211.35    4.14   0
   3 -17   7    3.09    1.66   0
   3 -14   6  278.87    3.96   0
   3 -10   4   55.26    1.66   0
   4 -26   3   17.48    3.07   0
   4 -25   3   19.59    2.98   0
   4 -24   4    3.84    2.43   0
   4 -23   4    8.77    2.48   0
   4 -22   4    0.43    2.06   0
   4 -16   4  148.49    3.26   0
   4 -15   4    9.10    1.54   0
   4 -11   2    7.79    1.12   0
   4  -4  -5   32.31    0.82   0
   5 -26   0   36.65    3.48   0
   5 -25   0    1.61    2.64   0
   5 -24   1    2.88    2.54   0
   5 -23   1  178.69    4.67   0
   5 -22   1    1.88    2.11   0
   5 -21   2    2.09    2.08   0
   5 -20   2    6.61    2.03   0
   5 -19   2    2.23    2.02   0
   5 -18   2    3.47    1.70   0
   5 -15   1  261.51    4.03   0
   5 -14   1   47.98    2.01   0
   5 -11  -1  359.09    3.88   0
   5  -6  -6  714.93    3.86   0
   5  -3 -11    0.16    0.36   0
   6 -26  -4    1.86    2.77   0
   6 -25  -3   17.43    2.93   0
   6 -24  -3   -2.57    2.34   0
   6 -23  -2   15.46    2.44   0
   6 -22  -2   97.23    3.67   0
   6 -21  -2   61.37    3.07   0
   6 -20  -2   53.87    2.86   0
   6 -19  -2    1.07    1.87   0
   6 -18  -2    9.83    1.91   0
   6 -17  -2   -0.16    1.63   0
   6 -14  -3    1.28    1.32   0
   6 -12  -4   19.82    1.41   0
   6  -7  -9  202.58    2.27   0
   7 -25  -8   46.80    3.47   0
   7 -24  -7   76.00    3.71   0
   7 -23  -7   20.35    2.68   0
   7 -22  -6    0.40    2.19   0
   7 -21  -6    2.01    2.11   0
   7 -20  -6   28.60    2.50   0
   7 -18  -6   44.37    2.47   0
   7 -17  -6    4.86    1.73   0
   7 -15  -7   27.38    1.85   0
   7 -14  -7  253.95    3.81   0
  -5  -8  15  218.26    2.40   0
  -4 -21  18   37.35    2.67   0
  -4 -20  18   10.54    2.11   0
  -4 -19  18    4.05    1.89   0
  -4 -18  18   11.48    1.88   0
  -4 -17  18   32.84    2.23   0
  -4 -11  16    8.86    1.12   0
  -4  -9  15    0.80    0.94   0
  -4  -5  12    3.82    0.55   0
  -4  -4  11    4.39    0.46   0
  -3 -26  16   78.08    4.01   0
  -3 -25  16   -0.98    2.65   0
  -3 -23  17    1.06    2.51   0
  -3 -22  17  104.03    3.66   0
  -3 -21  17   18.48    2.35   0
  -3 -20  17   16.59    2.22   0
  -3 -19  17    1.56    1.79   0
  -3 -18  17   12.45    1.88   0
  -3 -17  17   20.95    1.94   0
  -3 -11  15    6.64    1.09   0
  -3  -9  14   23.15    1.15   0
  -3  -5  11   81.54    1.29   0
  -3  -4  10    0.55    0.45   0
  -2 -26  15   32.71    3.17   0
  -2 -25  15   35.79    3.21   0
  -2 -22  16    6.57    2.30   0
  -2 -21  16   32.75    2.64   0
  -2 -20  16    3.17    1.95   0
  -2 -19  16   16.27    2.12   0
  -2 -18  16   -0.04    1.72   0
  -2 -17  16    4.55    1.71   0
  -2 -11  14    1.81    1.01   0
  -2  -9  13  310.19    3.25   0
  -1 -25  14   61.45    3.58   0
  -1 -24  14    7.35    2.55   0
  -1 -21  15    0.62    1.95   0
  -1 -20  15   32.56    2.55   0
  -1 -19  15   13.60    2.07   0
  -1 -15  14    1.80    1.08   0
  -1 -14  14   15.74    1.60   0
  -1 -12  13   16.26    1.32   0
  -1 -10  12    2.53    0.91   0
  -1  -7  10   62.07    1.41   0
   0 -26  12   -0.15    2.80   0
   0 -24  13  108.45    4.09   0
   0 -23  13    2.55    2.39   0
   0 -22  13   77.83    3.41   0
   0 -21  13   -0.47    1.45   0
   0 -17  13   65.07    2.54   0
   0 -16  13  313.03    4.53   0
   0 -15  13    9.31    1.60   0
   0  -9  10 1070.69    5.92   0
   0  -2   3   11.16    0.34   0
   1 -26  10   -0.00    1.88   0
   1 -25  11    4.84    2.67   0
   1 -24  11   -1.40    2.42   0
   1 -21  12    4.77    2.05   0
   1 -20  12   -0.54    2.04   0
   1 -19  12    6.46    2.03   0
   1 -18  12    5.47    1.73   0
   1 -15  11  202.57    3.60   0
   1 -14  11   88.47    2.46   0
   1 -12  10    3.46    1.16   0
   1 -10   9    6.34    1.05   0
   2 -25   9   18.49    2.83   0
   2 -24   9   -2.32    2.34   0
   2 -22  10   27.49    2.57   0
   2 -21  10    6.06    2.14   0
   2 -20  10   16.04    2.19   0
   2 -19  10    2.38    1.82   0
   2 -18  10   12.76    1.93   0
   2 -17  10   12.54    1.75   0
   2 -15   9   83.58    2.36   0
   2 -14   9   29.35    1.73   0
   2 -12   8  142.17    2.74   0
   2 -10   7  121.91    2.32   0
   3 -26   6    3.21    2.61   0
   3 -25   7   43.69    3.31   0
   3 -24   7   49.56    3.27   0
   3 -23   7   51.10    3.08   0
   3 -15   7   28.44    1.87   0
   3 -14   7  483.62    5.19   0
   3 -12   6    4.58    1.20   0
   3  -9   4  124.34    2.21   0
   3  -8   3  214.36    2.62   0
   3  -7   2  225.12    2.49   0
   3  -6   1   18.85    0.88   0
   3  -3  -3    1.62    0.42   0
   4 -26   4   32.61    3.37   0
   4 -25   4   30.59    3.16   0
   4 -24   5    0.57    2.35   0
   4 -23   5   21.14    2.72   0
   4 -22   5   -0.18    2.22   0
   4 -21   5    4.05    2.01   0
   4 -20   5    5.60    1.50   0
   4 -19   5   18.23    1.70   0
   4 -17   5   23.15    2.02   0
   4 -14   4   13.55    1.25   0
   4 -10   2    2.72    0.97   0
   4  -9   1   70.67    1.73   0
   4  -7  -1    2.95    0.75   0
   4  -6  -2   12.25    0.80   0
   5 -26   1    7.28    3.03   0
   5 -25   1   94.54    4.12   0
   5 -24   2    9.81    2.67   0
   5 -23   2    1.88    2.47   0
   5 -22   2    3.18    2.32   0
   5 -17   2    4.31    1.69   0
   5 -15   2   20.95    1.82   0
   5 -12   0  124.08    2.54   0
   5 -10  -1   41.53    1.58   0
   5  -9  -2  104.31    2.04   0
   5  -8  -3   30.59    1.31   0
   5  -5  -7  123.66    1.54   0
   6 -26  -3   -2.16    2.84   0
   6 -25  -2    1.33    2.67   0
   6 -24  -2    5.39    2.52   0
   6 -23  -1    9.94    2.35   0
   6 -22  -1    2.51    2.33   0
   6 -21  -1   25.59    2.59   0
   6 -20  -1   36.23    2.63   0
   6 -19  -1   25.18    2.34   0
   6 -18  -1   25.19    2.18   0
   6 -17  -1   -0.12    1.67   0
   6 -16  -1   31.53    1.99   0
   6 -15  -2   22.54    1.75   0
   6 -14  -2    5.39    1.42   0
   6 -11  -4    0.27    0.99   0
   6 -10  -5  107.06    2.13   0
   6  -5 -12   11.78    0.65   0
   7 -25  -7    1.14    2.44   0
   7 -25  -6   32.34    3.07   0
   7 -24  -6    0.00    2.63   0
   7 -23  -6   -0.53    2.16   0
   7 -23  -5   11.35    2.37   0
   7 -22  -5   58.04    3.15   0
   7 -21  -5    1.70    2.19   0
   7 -20  -5  129.00    3.73   0
   7 -19  -5   12.43    2.06   0
   7 -17  -5    1.52    1.67   0
   7 -16  -5  150.26    3.43   0
   7 -15  -6  194.73    3.55   0
   7 -14  -6   16.37    1.78   0
   7 -11  -9   46.17    1.65   0
   7 -10 -10   18.08    1.20   0
  -5  -4  12   24.34    0.64   0
  -4 -16  18   42.44    2.15   0
  -4 -15  18   40.97    2.14   0
  -4  -6  13    1.31    0.65   0
  -3 -25  17    3.45    2.73   0
  -3 -24  17   37.63    3.14   0
  -3 -15  17  114.19    2.81   0
  -3 -12  16   10.57    1.25   0
  -3 -10  15  293.89    3.33   0
  -3  -6  12  179.19    1.97   0
  -2 -25  16   11.75    2.84   0
  -2 -24  16    3.54    2.50   0
  -2 -23  16    0.64    2.17   0
  -2 -16  16   11.82    1.71   0
  -2 -15  16  118.51    2.91   0
  -2 -12  15  219.85    3.32   0
  -2  -5  10  252.55    2.19   0
  -1 -26  14   17.85    2.89   0
  -1 -24  15   21.30    2.88   0
  -1 -23  15    0.43    2.34   0
  -1 -22  15   -0.38    2.05   0
  -1 -17  15   31.66    2.19   0
  -1 -16  15    0.34    1.51   0
  -1 -11  13    9.91    1.18   0
  -1  -9  12   25.37    1.21   0
  -1  -8  11   44.58    1.35   0
   0 -26  13   67.66    3.99   0
   0 -25  13    0.47    2.67   0
   0 -23  14    1.30    2.20   0
   0 -22  14   13.41    2.51   0
   0 -21  14    3.84    2.20   0
   0 -20  14   -0.12    2.02   0
   0 -19  14    1.71    1.92   0
   0 -18  14   14.02    2.09   0
   0 -17  14    3.51    1.64   0
   0 -14  13  359.59    4.49   0
   0 -12  12    7.67    1.28   0
   0 -10  11   60.38    1.75   0
   1 -26  11    6.01    2.85   0
   1 -24  12   15.82    2.81   0
   1 -23  12   11.57    2.59   0
   1 -22  12   23.88    2.55   0
   1 -17  12   19.67    2.00   0
   1 -16  12    0.86    1.55   0
   1 -11  10   87.69    2.13   0
   1  -7   7   44.09    1.28   0
   1  -6   6   27.28    1.01   0
   1  -2   1    1.71    0.27   0
   2 -26   9   18.21    2.95   0
   2 -25  10   -0.43    2.54   0
   2 -24  10   15.85    2.78   0
   2 -23  10   43.12    2.95   0
   2 -16  10   15.00    1.76   0
   2 -15  10    7.16    1.54   0
   2 -11   8   79.73    2.07   0
   2  -7   5  132.70    1.99   0
   2  -3   0  106.62    1.19   0
   3 -26   7   38.43    3.50   0
   3 -10   5  246.53    3.16   0
   3  -5   0  250.54    2.23   0
   4 -26   5   -1.03    2.77   0
   4 -25   5   23.37    3.08   0
   4 -23   6    2.36    2.40   0
   4 -22   6   -1.56    2.20   0
   4 -21   6   18.79    2.46   0
   4 -20   6   12.52    2.17   0
   4 -19   6   34.85    2.47   0
   4 -17   6   37.61    2.28   0
   4 -15   5  110.00    2.82   0
   4 -14   5   20.88    1.67   0
   4 -11   3    4.83    1.09   0
   4  -5  -3   71.31    1.25   0
   5 -26   2   23.61    3.33   0
   5 -25   2    3.88    2.82   0
   5 -24   3    1.41    2.44   0
   5 -23   3  140.73    4.38   0
   5 -22   3    9.86    2.46   0
   5 -21   3  134.10    3.91   0
   5 -20   3   68.60    3.00   0
   5 -19   3  239.63    4.57   0
   5 -18   3   -0.82    1.80   0
   5 -17   3  421.26    5.49   0
   5 -16   3   26.49    2.01   0
   5 -14   2   11.75    1.61   0
   5 -12   1   69.16    2.11   0
   5 -11   0    1.88    1.08   0
   5  -7  -4  274.50    2.69   0
   6 -26  -2    1.97    2.96   0
   6 -25  -1    5.42    2.73   0
   6 -24  -1    0.05    2.53   0
   6 -23   0   26.90    2.84   0
   6 -22   0   63.97    3.32   0
   6 -21   0   43.95    2.90   0
   6 -20   0   35.46    2.64   0
   6 -19   0    5.80    2.03   0
   6 -18   0    3.95    1.87   0
   6 -17   0   16.17    1.96   0
   6 -15  -1    5.73    1.53   0
   6 -12  -3   19.45    1.42   0
   6  -8  -7   -0.05    0.70   0
   6  -6 -10   57.80    1.20   0
   7 -25  -5    3.68    2.84   0
   7 -24  -5   45.01    3.31   0
   7 -23  -4    5.06    2.49   0
   7 -22  -4    0.48    2.29   0
   7 -21  -4   19.37    2.48   0
   7 -20  -4    4.31    2.06   0
   7 -19  -4   45.59    2.63   0
   7 -18  -4   59.13    2.70   0
   7 -17  -4    1.34    1.66   0
   7 -15  -5    0.86    1.50   0
   7 -10  -9  278.47    3.28   0
  -5  -6  14    5.86    0.66   0
  -5  -5  13    0.58    0.46   0
  -5  -3  11    0.18    0.29   0
  -4 -12  17    5.94    1.20   0
  -4 -10  16    5.12    0.95   0
  -4  -7  14  110.12    1.73   0
  -3 -26  17    4.20    2.84   0
  -3 -24  18    5.12    2.44   0
  -3 -23  18    0.45    2.34   0
  -3 -22  18    8.40    2.38   0
  -3 -20  18   19.87    2.34   0
  -3 -19  18    0.01    1.88   0
  -3 -18  18    7.22    1.80   0
  -3 -17  18   28.27    2.08   0
  -3 -14  17   41.46    1.96   0
  -3  -7  13   69.22    1.44   0
  -2 -26  16   28.83    3.46   0
  -2 -24  17   69.06    3.49   0
  -2 -23  17   83.33    3.63   0
  -2 -22  17   25.90    2.68   0
  -2 -21  17  141.74    4.01   0
  -2 -19  17  183.03    4.10   0
  -2 -18  17   12.46    1.96   0
  -2 -17  17  213.99    4.04   0
  -2 -14  16   82.45    2.44   0
  -2 -10  14   56.46    1.68   0
  -2  -7  12  380.20    3.15   0
  -2  -6  11  544.44    3.44   0
  -2  -4   9  526.52    2.75   0
  -1 -26  15   -0.31    2.90   0
  -1 -25  15    2.55    2.49   0
  -1 -23  16    3.23    2.37   0
  -1 -22  16   12.11    2.47   0
  -1 -21  16    1.91    2.15   0
  -1 -20  16    1.71    1.98   0
  -1 -18  16    5.08    1.84   0
  -1 -15  15   25.20    1.80   0
  -1 -14  15   45.93    2.05   0
  -1 -12  14   26.48    1.53   0
  -1 -10  13   15.19    1.19   0
   0 -26  14    5.60    2.76   0
   0 -25  14    3.43    2.86   0
   0 -24  14    2.04    2.58   0
   0 -16  14    6.37    1.70   0
   0 -15  14  135.82    3.13   0
   0 -11  12  141.33    2.60   0
   0  -8  10  202.68    2.58   0
   0  -7   9  299.84    2.87   0
   0  -6   8  250.99    2.40   0
   0  -5   7   31.86    0.95   0
   0  -4   6 3189.87    7.03   0
   1 -26  12    1.25    2.95   0
   1 -25  12   24.39    2.46   0
   1 -24  13    1.23    2.41   0
   1 -23  13   76.70    3.59   0
   1 -22  13    2.47    2.24   0
   1 -21  13  177.13    4.42   0
   1 -20  13   24.16    2.48   0
   1 -19  13   88.10    3.19   0
   1 -18  13    2.87    1.80   0
   1 -17  13  112.47    3.14   0
   1 -15  12    2.39    1.45   0
   1 -12  11    1.67    1.11   0
   1  -9   9  149.59    2.41   0
   1  -8   8    0.85    0.60   0
   1  -4   4   34.64    0.90   0
   2 -26  10   47.73    3.71   0
   2 -24  11    5.76    2.59   0
   2 -23  11   33.28    2.96   0
   2 -22  11    0.68    2.27   0
   2 -21  11   58.20    2.97   0
   2 -20  11    5.50    1.99   0
   2 -19  11   60.07    2.69   0
   2 -18  11    7.41    1.86   0
   2 -17  11  188.65    3.88   0
   2 -14  10   -0.19    1.30   0
   2  -9   7   12.78    1.12   0
   2  -8   6  468.01    3.83   0
   2  -6   4  257.37    2.46   0
   2  -5   3  837.72    4.07   0
   3 -24   9   52.53    3.44   0
   3 -23   9   11.45    2.52   0
   3 -22   9  177.17    4.58   0
   3 -20   9  202.76    4.45   0
   3 -19   9   39.09    2.54   0
   3 -18   9  114.09    3.33   0
   3 -17   9    7.91    1.86   0
   3 -11   6    0.82    0.75   0
   4 -26   6   19.51    3.01   0
   4 -25   6   35.41    3.24   0
   4 -24   6   35.45    3.04   0
   4 -23   7   24.89    2.69   0
   4 -22   7    0.58    2.23   0
   4 -21   7   28.10    2.65   0
   4 -20   7    1.63    2.01   0
   4 -19   7    7.16    2.02   0
   4 -16   6   46.91    2.24   0
   4 -10   3  100.13    2.16   0
   4  -9   2    1.29    0.89   0
   4  -8   1  174.70    2.42   0
   4  -7   0  109.74    1.84   0
   5 -26   3   45.90    3.75   0
   5 -25   3   54.19    3.57   0
   5 -24   4   10.05    2.55   0
   5 -23   4    4.44    2.54   0
   5 -22   4    2.41    2.34   0
   5 -21   4    2.67    2.28   0
   5 -20   4   11.07    2.31   0
   5 -19   4    5.71    2.12   0
   5 -17   4   38.74    2.38   0
   5 -15   3  199.93    3.68   0
   5 -10   0  866.84    5.77   0
   5  -9  -1  324.42    3.41   0
   5  -6  -5  174.71    2.03   0
   6 -26  -1   -1.44    2.59   0
   6 -26   0    0.40    2.74   0
   6 -25   0   -0.83    2.64   0
   6 -24   0   -1.73    2.26   0
   6 -23   1   16.63    2.70   0
   6 -22   1   93.24    3.73   0
   6 -20   1   67.45    3.08   0
   6 -19   1    7.75    2.11   0
   6 -18   1    0.97    1.81   0
   6 -16   0   -0.05    1.55   0
   6 -15   0   50.45    2.24   0
   6 -14  -1   22.35    1.72   0
   6 -12  -2    1.72    1.15   0
   6 -11  -3   -0.24    1.00   0
   6 -10  -4    2.36    0.95   0
   7 -25  -4   37.03    3.34   0
   7 -24  -4    0.43    2.41   0
   7 -24  -3   68.57    3.79   0
   7 -23  -3    4.85    2.52   0
   7 -22  -3   58.28    3.27   0
   7 -21  -3   11.90    2.37   0
   7 -20  -3  101.17    3.45   0
   7 -19  -3    8.44    2.09   0
   7 -18  -3  109.33    3.29   0
   7 -17  -3    0.41    1.53   0
   7 -16  -4   36.02    2.16   0
   7 -15  -4   33.81    1.99   0
   7 -12  -6    2.57    1.43   0
   7  -9 -10  190.56    2.53   0
   8 -21  -7   33.62    2.85   0
   8 -20  -7   -0.14    2.16   0
   8 -18  -8   -0.17    1.77   0
   8 -17  -8    5.68    1.75   0
  -5  -7  15   14.38    0.88   0
  -4 -17  19  120.27    3.20   0
  -4 -16  19   85.68    2.71   0
  -4 -11  17  118.16    2.34   0
  -4  -8  15   -0.07    0.70   0
  -3 -25  18    6.12    2.81   0
  -3 -16  18    0.14    1.56   0
  -3 -15  18   16.63    1.70   0
  -3 -11  16  197.08    2.92   0
  -3  -9  15   75.92    1.81   0
  -2 -26  17   31.04    3.50   0
  -2 -25  17   28.48    3.22   0
  -2 -21  18   12.63    2.24   0
  -2 -16  17    7.28    1.70   0
  -2 -15  17  196.23    3.61   0
  -2 -11  15  154.91    2.67   0
  -2  -8  13  267.05    2.86   0
  -2  -3   8  509.06    2.36   0
  -1 -26  16    4.51    3.03   0
  -1 -25  16   55.89    3.62   0
  -1 -24  16    3.95    2.43   0
  -1 -16  16    0.78    1.54   0
  -1 -11  14    1.01    1.04   0
  -1  -7  11   48.51    1.33   0
  -1  -6  10   45.14    1.19   0
  -1  -5   9    0.35    0.54   0
   0 -25  15    0.27    2.54   0
   0 -24  15   70.98    3.66   0
   0 -23  15    5.96    2.52   0
   0 -22  15  115.16    3.94   0
   0 -21  15   32.69    2.61   0
   0 -20  15  136.32    3.81   0
   0 -18  15  236.73    4.46   0
   0 -17  15   20.23    2.08   0
   0 -14  14    0.95    1.41   0
   0  -9  11  174.18    2.57   0
   1 -26  13   13.86    3.22   0
   1 -25  13   13.84    2.94   0
   1 -22  14    2.79    2.21   0
   1 -21  14   72.43    3.25   0
   1 -20  14   10.63    2.09   0
   1 -16  13    1.16    1.55   0
   1 -15  13  467.10    5.39   0
   1 -10  10   21.69    1.32   0
   2 -26  11   39.73    3.63   0
   2 -25  11   13.10    2.76   0
   2 -24  12   19.59    2.76   0
   2 -23  12   16.73    2.77   0
   2 -22  12   16.56    2.63   0
   2 -21  12   19.36    2.46   0
   2 -19  12    0.10    1.83   0
   2 -18  12    1.98    1.72   0
   2 -16  11    0.18    1.11   0
   2 -15  11  316.12    4.50   0
   2 -11   9  103.43    2.34   0
   2 -10   8  605.12    4.83   0
   3 -26   9   36.85    3.53   0
   3 -25   9   12.39    2.69   0
   3 -24  10    1.74    2.44   0
   3 -23  10   54.08    3.34   0
   3 -22  10   42.38    3.03   0
   3 -20  10   11.25    2.23   0
   3 -19  10   46.72    2.67   0
   3 -18  10    1.43    1.78   0
   3 -16   9  299.07    4.55   0
   3 -10   6   63.13    1.83   0
   3  -9   5   63.68    1.74   0
   4 -26   7   -1.07    2.69   0
   4 -25   7    5.94    2.80   0
   4 -24   7    4.57    2.66   0
   4 -22   8    3.41    2.13   0
   4 -21   8   52.67    2.94   0
   4 -20   8   -0.11    1.81   0
   4 -17   7    1.59    1.72   0
   4 -16   7   16.08    1.82   0
   4 -14   6    3.36    1.40   0
   4 -11   4    1.52    0.99   0
   4  -6  -1   70.18    1.41   0
   4  -4  -4    4.40    0.57   0
   4  -3  -6    1.41    0.38   0
   5 -26   4    4.35    3.12   0
   5 -25   4    0.26    2.81   0
   5 -24   5    9.06    2.62   0
   5 -23   5  134.38    4.35   0
   5 -22   5   13.71    2.58   0
   5 -21   5  187.82    4.58   0
   5 -20   5  123.64    3.76   0
   5 -19   5  198.26    4.35   0
   5 -18   5  146.49    3.72   0
   5 -16   4    5.84    1.68   0
   5 -14   3  196.95    3.51   0
   5 -11   1  194.12    3.01   0
   5  -8  -2  122.64    2.06   0
   6 -26   1    9.28    3.07   0
   6 -25   1    6.34    2.79   0
   6 -24   1   14.25    2.61   0
   6 -23   2    3.84    2.50   0
   6 -22   2   49.41    3.19   0
   6 -21   2    0.56    2.23   0
   6 -20   2   31.44    2.66   0
   6 -19   2    2.44    2.05   0
   6 -18   2   24.03    2.13   0
   6 -17   1   -0.08    1.57   0
   6 -16   1   55.09    2.47   0
   6 -14   0    9.42    1.56   0
   6 -11  -2    3.63    1.25   0
   6  -8  -6    5.33    0.82   0
   7 -25  -3    1.42    2.83   0
   7 -24  -2    0.11    2.57   0
   7 -23  -2    7.85    2.62   0
   7 -22  -2    2.70    2.35   0
   7 -21  -2   18.85    2.54   0
   7 -20  -2   12.83    2.32   0
   7 -19  -2   19.58    2.25   0
   7 -18  -2    5.55    1.92   0
   7 -17  -2   30.54    2.33   0
   7 -16  -3  132.33    3.26   0
   7 -15  -3   14.39    1.88   0
   7 -14  -4   48.57    2.15   0
   7 -11  -7   60.80    1.87   0
   7 -10  -8   22.90    1.27   0
   8 -22  -7    0.92    2.29   0
   8 -22  -6    9.08    2.61   0
   8 -21  -6    3.13    2.05   0
   8 -20  -6    0.78    2.20   0
   8 -19  -7   72.12    3.00   0
   8 -19  -6    2.05    2.17   0
   8 -18  -7   17.06    2.10   0
   8 -16  -8    0.68    1.56   0
   8 -15  -8    2.16    1.71   0
  -4 -12  18  207.36    3.24   0
  -4  -9  16   62.80    1.58   0
  -3 -25  19   -1.37    2.71   0
  -3 -24  19    4.02    2.63   0
  -3 -23  19    1.66    2.43   0
  -3 -22  19   71.30    3.27   0
  -3 -19  19    0.38    1.87   0
  -3 -18  19   14.25    1.98   0
  -3 -17  19   -0.47    1.62   0
  -3 -14  18   15.03    1.59   0
  -3 -12  17   95.53    2.31   0
  -2 -25  18    6.65    2.89   0
  -2 -24  18   39.53    3.23   0
  -2 -23  18    2.95    2.52   0
  -2 -18  18   15.49    2.03   0
  -2 -14  17   32.00    1.88   0
  -2 -12  16  249.44    3.51   0
  -2  -9  14   17.40    1.13   0
  -1 -25  17   32.24    3.13   0
  -1 -24  17   19.94    2.86   0
  -1 -23  17    0.44    2.45   0
  -1 -22  17    9.02    2.41   0
  -1 -21  17    2.80    2.20   0
  -1 -20  17    0.41    2.07   0
  -1 -19  17    5.62    1.99   0
  -1 -18  17    0.13    1.87   0
  -1 -15  16    6.36    1.57   0
  -1  -9  13   -0.21    0.82   0
  -1  -8  12   -0.17    0.79   0
  -1  -4   8  294.22    2.17   0
   0 -26  15   50.07    3.75   0
   0 -24  16    3.03    2.43   0
   0 -23  16   30.94    2.98   0
   0 -22  16    3.40    2.42   0
   0 -21  16   -0.03    2.24   0
   0 -20  16    5.76    2.24   0
   0 -16  15  356.77    4.95   0
   0 -11  13  160.51    2.80   0
   0 -10  12   60.37    1.77   0
   0  -3   5   33.17    0.76   0
   1 -26  14   17.66    3.11   0
   1 -25  14   40.43    3.47   0
   1 -24  14    7.32    2.66   0
   1 -23  14    4.39    2.33   0
   1 -19  14    1.10    1.90   0
   1 -18  14   28.89    2.33   0
   1 -17  14   31.40    2.27   0
   1 -14  13   11.16    1.58   0
   1 -11  11   19.00    1.14   0
   1  -8   9   80.26    1.79   0
   1  -7   8  145.00    2.13   0
   2 -26  12   21.18    3.44   0
   2 -25  12    0.95    2.72   0
   2 -22  13   20.34    2.55   0
   2 -21  13   33.34    2.67   0
   2 -17  12   14.47    1.97   0
   2 -16  12    2.20    1.59   0
   2 -14  11   14.50    1.60   0
   2  -8   7   83.84    1.84   0
   2  -7   6   45.27    1.34   0
   2  -4   2   12.36    0.57   0
   3 -26  10   -0.29    2.99   0
   3 -25  10    7.09    2.82   0
   3 -22  11  139.17    4.17   0
   3 -21  11   13.31    2.29   0
   3 -20  11  247.53    4.87   0
   3 -17  10    5.21    1.79   0
   3 -16  10   13.83    1.83   0
   3 -14   9  326.81    4.44   0
   3  -5   1   15.08    0.79   0
   4 -26   8    1.08    2.73   0
   4 -25   8   36.68    3.33   0
   4 -24   8    8.20    2.62   0
   4 -23   8   20.85    2.62   0
   4 -19   8   92.70    3.22   0
   4 -18   8    7.34    1.92   0
   4 -15   7    5.54    1.55   0
   4  -9   3   18.40    1.21   0
   4  -8   2    6.62    0.93   0
   4  -5  -2   22.76    0.93   0
   4  -2  -8  226.36    1.20   0
   5 -26   5   25.72    3.53   0
   5 -25   5   83.24    4.08   0
   5 -23   6    6.92    2.61   0
   5 -22   6   12.20    2.59   0
   5 -20   6    9.74    2.32   0
   5 -19   6   12.35    2.11   0
   5 -17   5  282.98    4.70   0
   5 -16   5    9.03    1.75   0
   5 -14   4  383.08    4.80   0
   5 -11   2   46.53    1.78   0
   5 -10   1  283.91    3.46   0
   5  -9   0   13.63    1.12   0
   5  -6  -4  315.01    2.75   0
   5  -5  -6  974.08    4.20   0
   5  -4  -8    7.74    0.54   0
   6 -25   2   -2.27    2.72   0
   6 -24   2   22.82    2.84   0
   6 -23   3    2.00    2.39   0
   6 -22   3   74.79    3.55   0
   6 -21   3    1.15    2.27   0
   6 -20   3   71.49    3.24   0
   6 -19   3   14.39    2.08   0
   6 -17   2    1.94    1.76   0
   6 -16   2   14.44    1.88   0
   6 -15   1    0.10    1.51   0
   6 -10  -3   17.44    1.24   0
   6  -9  -4   26.39    1.25   0
   6  -7  -7   87.35    1.60   0
   7 -25  -2   22.46    2.99   0
   7 -25  -1    6.09    3.12   0
   7 -24  -1   30.52    3.18   0
   7 -23  -1    6.87    2.63   0
   7 -22  -1   63.45    3.35   0
   7 -21  -1   32.12    2.81   0
   7 -20  -1   29.51    2.55   0
   7 -19  -1   31.48    2.47   0
   7 -18  -1   36.88    2.44   0
   7 -14  -3  346.19    4.53   0
   7 -12  -5  447.75    4.62   0
   7 -11  -6   82.10    2.11   0
   7 -10  -7  212.93    2.99   0
   8 -25  -6   11.08    3.11   0
   8 -24  -6   12.24    2.88   0
   8 -23  -6    0.98    2.40   0
   8 -23  -5   11.57    2.52   0
   8 -22  -5   -0.27    2.29   0
   8 -21  -5   30.97    2.73   0
   8 -20  -5   20.67    2.42   0
   8 -18  -6   24.59    2.26   0
   8 -17  -6   18.53    2.04   0
   8 -16  -7    6.38    1.68   0
   8 -15  -7   69.12    2.55   0
   8 -14  -8    1.38    1.36   0
  -4 -14  19  102.52    2.65   0
  -4 -10  17   39.97    1.49   0
  -3 -23  20    3.84    2.34   0
  -3 -16  19   45.71    2.28   0
  -3 -10  16   29.72    1.37   0
  -2 -24  19    7.41    2.57   0
  -2 -23  19  118.48    4.13   0
  -2 -22  19    4.34    2.33   0
  -2 -21  19  204.91    4.70   0
  -2 -16  18    0.92    1.59   0
  -2 -10  15  198.96    2.86   0
  -1 -23  18    5.30    2.32   0
  -1 -22  18   12.79    2.54   0
  -1 -21  18   25.21    2.63   0
  -1 -20  18   34.90    2.55   0
  -1 -16  17    1.04    1.61   0
  -1 -10  14   19.70    1.29   0
   0 -25  16   29.23    3.33   0
   0 -18  16   40.18    2.44   0
   0 -17  16   41.39    2.43   0
   0 -14  15  406.92    4.92   0
   0  -8  11  396.95    3.61   0
   0  -7  10   14.89    0.97   0
   0  -6   9   41.33    1.18   0
   1 -25  15   16.89    2.92   0
   1 -24  15    0.90    2.69   0
   1 -23  15   19.32    2.88   0
   1 -22  15   -1.41    2.32   0
   1 -21  15  109.02    3.80   0
   1 -20  15    7.54    2.28   0
   1 -19  15  134.93    3.81   0
   1 -18  15    2.07    1.75   0
   1 -16  14    0.57    1.52   0
   1 -15  14    5.80    1.63   0
   1 -10  11  283.69    3.48   0
   1  -9  10  767.62    5.26   0
   1  -6   7   81.10    1.46   0
   1  -5   6  109.53    1.61   0
   2 -25  13   16.96    3.01   0
   2 -24  13   -0.90    2.62   0
   2 -23  13   38.60    3.06   0
   2 -20  13   66.91    2.73   0
   2 -19  13   20.08    2.21   0
   2 -18  13    0.94    1.78   0
   2 -17  13  104.47    3.18   0
   2 -15  12   28.23    1.97   0
   2 -11  10  273.76    3.61   0
   2  -9   8   96.05    1.95   0
   2  -6   5    3.01    0.73   0
   2  -2  -1  357.41    1.76   0
   3 -25  11    0.33    2.80   0
   3 -24  11   69.67    3.68   0
   3 -23  11   59.59    2.98   0
   3 -19  11   31.17    2.35   0
   3 -18  11  118.77    3.49   0
   3 -17  11   39.87    2.43   0
   3 -15  10   -0.89    1.46   0
   3 -10   7  367.53    3.95   0
   3  -9   6  143.56    2.44   0
   3  -8   5   40.52    1.42   0
   3  -7   4  682.40    4.44   0
   3  -3  -2   10.28    0.55   0
   4 -25   9    0.33    2.62   0
   4 -24   9    3.12    2.61   0
   4 -23   9    8.35    2.58   0
   4 -22   9    1.70    2.33   0
   4 -21   9   35.51    2.69   0
   4 -20   9    8.80    2.24   0
   4 -19   9   -0.30    1.91   0
   4 -18   9    1.02    1.83   0
   4 -16   8    1.95    1.55   0
   4 -15   8   10.90    1.67   0
   4 -14   7    0.23    1.01   0
   4 -11   5    1.18    0.77   0
   4  -7   1   15.96    0.99   0
   5 -25   6    1.08    2.81   0
   5 -24   6   36.43    2.68   0
   5 -23   7  133.98    4.33   0
   5 -22   7   66.85    3.36   0
   5 -21   7  134.49    4.06   0
   5 -20   7  183.47    4.41   0
   5 -18   6    5.43    1.83   0
   5 -17   6    3.33    1.84   0
   5 -15   5  331.60    4.69   0
   5  -8  -1    0.76    0.86   0
   5  -3 -10  540.43    2.20   0
   6 -25   3   -0.15    2.87   0
   6 -24   3    9.01    2.65   0
   6 -23   4    0.53    2.33   0
   6 -22   4   17.66    2.71   0
   6 -21   4    6.30    2.37   0
   6 -20   4    0.68    2.02   0
   6 -18   3   -0.01    1.86   0
   6 -17   3    0.35    1.78   0
   6 -10  -2    1.59    1.01   0
   6  -8  -5   50.89    1.43   0
   7 -25   0   12.53    2.88   0
   7 -24   0    1.38    2.73   0
   7 -23   0   42.73    3.27   0
   7 -22   0    3.38    2.42   0
   7 -21   0   77.07    3.44   0
   7 -20   0    1.98    2.16   0
   7 -19   0   27.82    2.45   0
   7 -18   0    4.46    1.94   0
   7 -17  -1   39.45    2.38   0
   7 -16  -1   89.14    2.90   0
   7 -15  -2    3.21    1.55   0
   7 -11  -5    4.99    1.30   0
   7  -9  -8  137.84    2.32   0
   7  -8 -10   90.29    1.73   0
   8 -25  -5   54.88    3.76   0
   8 -24  -5   20.59    2.85   0
   8 -24  -4    5.37    2.55   0
   8 -23  -4   12.41    2.73   0
   8 -22  -4   12.24    2.56   0
   8 -21  -4   -0.46    2.22   0
   8 -20  -4   -0.75    2.11   0
   8 -19  -4    1.41    1.93   0
   8 -18  -5   -0.73    1.83   0
   8 -17  -5   91.87    3.02   0
   8 -16  -6   -0.34    1.59   0
   8 -14  -7    0.79    1.60   0
  -4 -11  18    0.47    1.04   0
  -4  -7  15   10.23    0.89   0
  -4  -6  14  688.34    3.77   0
  -4  -5  13  177.32    1.78   0
  -3 -24  20    0.46    2.41   0
  -3 -18  20    3.89    1.84   0
  -3 -15  19   16.86    1.72   0
  -3 -11  17   36.39    1.57   0
  -3  -8  15  121.29    2.07   0
  -3  -7  14  150.51    2.04   0
  -3  -6  13  281.56    2.51   0
  -3  -5  12  414.55    2.74   0
  -2 -25  19   51.51    3.67   0
  -2 -18  19   17.93    2.13   0
  -2 -17  19  157.48    3.66   0
  -2 -15  18   18.57    1.73   0
  -2 -14  18  156.96    3.17   0
  -2 -11  16    4.18    1.11   0
  -2  -8  14  260.59    2.90   0
  -2  -7  13  469.50    3.56   0
  -2  -6  12   41.17    1.15   0
  -2  -5  11  122.32    1.64   0
  -2  -2   7   64.56    0.75   0
  -1 -25  18   16.54    3.16   0
  -1 -24  18    9.32    2.52   0
  -1 -18  18   12.37    2.10   0
  -1 -17  18    0.39    1.60   0
  -1 -15  17   -0.24    1.47   0
  -1 -11  15   25.17    1.47   0
  -1  -3   7 1058.13    3.59   0
   0 -25  17    2.85    2.91   0
   0 -24  17   92.84    4.10   0
   0 -23  17    5.62    2.63   0
   0 -22  17  131.50    4.23   0
   0 -21  17   60.81    3.23   0
   0 -20  17  210.61    4.69   0
   0 -18  17  162.32    3.93   0
   0 -15  16   79.42    2.67   0
   0  -9  12  339.25    3.55   0
   0  -5   8   81.56    1.40   0
   1 -23  16    8.62    2.56   0
   1 -22  16    3.44    2.39   0
   1 -21  16    0.58    2.13   0
   1 -20  16   14.75    2.32   0
   1 -17  15  106.22    3.24   0
   1 -16  15    4.45    1.64   0
   1 -14  14   47.15    2.17   0
   1 -11  12   81.69    2.15   0
   2 -25  14    5.69    2.83   0
   2 -24  14   11.53    2.87   0
   2 -23  14   20.86    2.87   0
   2 -22  14    7.94    2.50   0
   2 -21  14    5.16    2.38   0
   2 -20  14    0.59    2.17   0
   2 -19  14    2.64    2.06   0
   2 -16  13  129.40    3.29   0
   2 -14  12   -0.32    1.39   0
   2  -5   4  164.81    1.94   0
   2  -3   1   52.10    0.94   0
   3 -25  12    8.16    2.94   0
   3 -24  12   23.65    3.00   0
   3 -23  12   13.50    2.77   0
   3 -22  12   27.31    2.85   0
   3 -20  12   14.93    2.35   0
   3 -19  12    1.36    1.94   0
   3 -18  12   13.87    2.17   0
   3 -16  11  153.40    3.53   0
   3 -14  10    1.15    1.44   0
   3 -11   8  108.01    2.42   0
   3  -6   3  527.89    3.67   0
   3  -4   0  120.07    1.48   0
   4 -25  10    2.64    2.64   0
   4 -24  10   24.33    3.01   0
   4 -23  10   36.38    3.15   0
   4 -22  10    4.35    2.40   0
   4 -21  10   33.95    2.80   0
   4 -20  10    0.21    2.11   0
   4 -19  10   23.43    2.43   0
   4 -17   9    2.03    1.64   0
   4 -16   9  121.98    3.25   0
   4 -14   8    2.97    1.45   0
   4 -13   7    5.27    1.08   0
   4 -11   6   10.39    1.25   0
   4 -10   5  106.42    2.28   0
   4  -9   4    1.30    0.95   0
   4  -6   0    8.36    0.80   0
   5 -25   7   55.92    3.68   0
   5 -24   7    6.58    2.53   0
   5 -19   7  256.43    4.90   0
   5 -18   7   71.56    2.99   0
   5 -17   7  214.38    4.21   0
   5 -15   6   15.29    1.83   0
   5 -14   5   51.27    2.18   0
   5 -11   3  424.56    4.46   0
   5 -10   2  265.16    3.41   0
   5  -9   1  143.50    2.45   0
   6 -25   4    7.67    3.00   0
   6 -24   4   23.16    2.95   0
   6 -23   5    3.18    2.40   0
   6 -22   5   83.34    3.59   0
   6 -21   5   26.76    2.60   0
   6 -19   4    2.16    1.92   0
   6 -18   4   45.38    2.63   0
   6 -17   4    6.94    1.90   0
   6 -16   3   46.97    2.34   0
   6 -14   2    8.85    1.60   0
   6  -9  -3   34.66    1.39   0
   6  -8  -4    4.00    0.97   0
   6  -7  -6   13.24    0.88   0
   6  -6  -8   86.62    1.45   0
   6  -5 -10    0.44    0.52   0
   7 -25   1   53.13    3.80   0
   7 -23   1   26.56    2.99   0
   7 -22   1   29.51    2.90   0
   7 -21   1   40.83    2.96   0
   7 -20   1   20.80    2.52   0
   7 -19   1   34.05    2.62   0
   7 -18   1  134.55    3.60   0
   7 -17   0    0.16    1.82   0
   7 -16   0    1.28    1.71   0
   7 -15  -1   75.68    2.60   0
   7 -14  -2    6.41    1.48   0
   7 -10  -6    1.18    0.97   0
   7  -8  -9   56.68    1.52   0
   8 -25  -4    3.63    2.70   0
   8 -25  -3   52.22    3.56   0
   8 -24  -3   18.60    3.09   0
   8 -23  -3   31.02    3.13   0
   8 -22  -3    1.66    2.50   0
   8 -21  -3   62.68    3.28   0
   8 -20  -3    7.97    2.30   0
   8 -19  -3  142.25    3.91   0
   8 -18  -4   11.25    2.08   0
   8 -16  -5    0.56    1.62   0
   8 -15  -5  132.91    3.31   0
  -4 -12  19   72.64    2.23   0
  -4  -9  17   63.60    1.70   0
  -4  -8  16  115.41    1.91   0
  -4  -4  12  231.43    1.78   0
  -3 -21  21    1.61    2.23   0
  -3 -20  21   11.26    2.32   0
  -3 -16  20   18.45    1.90   0
  -3 -14  19   33.31    1.89   0
  -3 -12  18   36.04    1.69   0
  -3  -9  16  296.25    3.23   0
  -3  -4  11   18.88    0.70   0
  -2 -25  20    1.11    2.87   0
  -2 -24  20   16.69    2.93   0
  -2 -23  20    8.42    2.70   0
  -2 -22  20   23.33    2.77   0
  -2 -21  20   -0.18    2.27   0
  -2 -20  20   14.89    2.30   0
  -2 -19  20   -0.72    2.02   0
  -2 -16  19   36.30    2.19   0
  -2 -10  16    0.47    1.07   0
  -1 -25  19   21.05    3.28   0
  -1 -24  19    1.58    2.68   0
  -1 -23  19    2.65    2.59   0
  -1 -22  19   12.50    2.55   0
  -1 -20  19   -2.00    2.04   0
  -1 -16  18    0.41    1.63   0
  -1 -14  17    6.59    1.51   0
  -1  -8  13   23.37    1.18   0
  -1  -7  12   28.95    1.16   0
  -1  -6  11   16.18    0.90   0
   0 -25  18    1.17    3.10   0
   0 -24  18    3.99    2.69   0
   0 -23  18   11.01    2.76   0
   0 -22  18    1.85    2.46   0
   0 -21  18    3.15    2.33   0
   0 -20  18   15.44    2.33   0
   0 -14  16   11.09    1.70   0
   0 -11  14   23.57    1.48   0
   0  -4   7   10.73    0.65   0
   1 -25  16   52.45    3.79   0
   1 -24  16    2.39    1.96   0
   1 -19  16   53.46    2.94   0
   1 -18  16    1.14    1.92   0
   1 -15  15  168.72    3.56   0
   1 -13  14   37.03    1.93   0
   1  -9  11   26.20    1.36   0
   1  -8  10  180.86    2.57   0
   1  -7   9   24.21    1.14   0
   1  -4   5  109.72    1.46   0
   2 -24  15    7.21    2.79   0
   2 -23  15   10.35    2.71   0
   2 -22  15   20.89    2.76   0
   2 -21  15   41.71    3.03   0
   2 -20  15   38.13    2.65   0
   2 -18  14    7.09    1.49   0
   2 -17  14    0.91    1.78   0
   2 -15  13   42.02    2.17   0
   2 -13  12   88.01    2.51   0
   2 -10  10  467.48    4.47   0
   2  -9   9  189.81    2.80   0
   2  -8   8  446.42    3.92   0
   2  -7   7    2.65    0.83   0
   3 -25  13   19.26    3.19   0
   3 -24  13   33.20    3.31   0
   3 -23  13   62.15    3.57   0
   3 -22  13   73.39    3.48   0
   3 -21  13    1.17    2.27   0
   3 -20  13  188.22    4.52   0
   3 -19  13    1.97    1.92   0
   3 -17  12   16.75    2.06   0
   3 -16  12   40.73    2.27   0
   3 -14  11  351.58    4.71   0
   3 -13  10   57.06    2.17   0
   3 -10   8    6.86    1.17   0
   3  -9   7  251.43    3.20   0
   4 -18  10    3.37    1.78   0
   4 -17  10   14.89    2.03   0
   4 -15   9    1.36    1.52   0
   4 -13   8   90.47    2.56   0
   4  -8   3   82.39    1.83   0
   4  -7   2    0.46    0.77   0
   4  -4  -3    2.91    0.50   0
   5 -25   8    0.40    2.89   0
   5 -24   8   12.29    2.78   0
   5 -23   8    1.44    2.47   0
   5 -22   8   18.36    2.20   0
   5 -21   8   31.28    2.77   0
   5 -20   8    5.78    2.34   0
   5 -19   8   44.72    2.82   0
   5 -18   8   28.91    2.47   0
   5 -16   7   20.27    2.04   0
   5 -14   6  238.04    3.98   0
   5 -13   5  323.16    4.34   0
   5  -8   0  727.78    4.89   0
   5  -6  -3   33.77    1.11   0
   5  -5  -5   66.11    1.24   0
   5  -4  -7   23.27    0.75   0
   6 -25   5   10.45    3.13   0
   6 -24   5   17.86    2.87   0
   6 -23   6    3.70    2.48   0
   6 -22   6    5.92    2.39   0
   6 -20   5   39.97    2.74   0
   6 -19   5   11.10    2.28   0
   6 -18   5   32.00    2.44   0
   6 -16   4   22.98    2.10   0
   6 -14   3   76.18    2.54   0
   6 -13   2    4.99    1.46   0
   6 -11   0    7.62    1.23   0
   6 -10  -1   59.79    1.83   0
   6  -9  -2    8.62    1.16   0
   7 -25   2   12.78    3.17   0
   7 -24   2   -1.18    2.69   0
   7 -23   2    3.79    2.57   0
   7 -22   2    0.99    2.42   0
   7 -21   2    5.39    2.40   0
   7 -20   2   -0.42    2.17   0
   7 -19   2    4.02    2.16   0
   7 -15   0    2.35    1.61   0
   7 -14  -1   95.76    2.72   0
   7 -11  -4  148.35    2.73   0
   7 -10  -5  267.10    3.40   0
   7  -9  -7  108.89    2.08   0
   8 -25  -2    1.37    2.93   0
   8 -24  -2   31.12    3.27   0
   8 -23  -2   29.41    3.08   0
   8 -22  -2   15.66    2.67   0
   8 -21  -2   42.26    3.01   0
   8 -20  -2   13.85    2.40   0
   8 -19  -2    7.82    2.22   0
   8 -18  -3   40.40    2.55   0
   8 -17  -3  146.60    3.66   0
   8 -16  -4   25.31    2.08   0
   8 -14  -5    2.22    1.68   0
   8 -12  -8   55.55    1.98   0
  -4 -10  18  298.20    3.45   0
  -3 -18  21   14.62    2.06   0
  -3 -15  20    3.44    1.54   0
  -3 -11  18   69.85    2.09   0
  -3 -10  17  201.87    2.89   0
  -2 -24  21    4.36    2.99   0
  -2 -23  21  136.76    4.39   0
  -2 -18  20  125.57    3.55   0
  -2 -17  20   14.19    2.00   0
  -2 -15  19  121.51    3.05   0
  -2 -11  17  240.32    3.37   0
  -2  -4  10  300.91    2.19   0
  -1 -24  20    2.73    2.98   0
  -1 -23  20   34.33    3.01   0
  -1 -22  20   41.10    2.93   0
  -1 -18  19    3.08    1.96   0
  -1 -17  19   -0.13    1.75   0
  -1 -15  18    5.53    1.60   0
  -1 -11  16   20.83    1.39   0
  -1 -10  15   71.62    1.94   0
  -1  -5  10   -0.42    0.56   0
   0 -19  18   24.86    2.52   0
   0 -15  17   18.28    1.90   0
   0 -13  16  438.92    5.02   0
   0  -8  12  165.33    2.47   0
   0  -7  11    0.73    0.78   0
   0  -2   4  629.82    2.41   0
   1 -25  17   16.58    3.21   0
   1 -24  17   43.70    3.48   0
   1 -23  17    3.18    2.61   0
   1 -22  17    1.85    2.46   0
   1 -21  17   51.69    3.16   0
   1 -20  17  107.68    3.76   0
   1 -19  17  144.46    4.03   0
   1 -16  16   19.72    2.05   0
   1 -14  15   24.14    1.86   0
   1 -11  13   68.04    2.05   0
   1  -6   8   16.94    0.94   0
   2 -25  15    0.28    2.05   0
   2 -19  15   57.89    2.94   0
   2 -18  15    2.12    1.99   0
   2 -16  14   32.76    2.13   0
   2 -15  14   52.64    2.38   0
   2 -11  11   32.30    1.46   0
   2  -6   6  345.32    3.04   0
   2  -4   3  122.25    1.55   0
   3 -24  14   10.33    2.78   0
   3 -23  14    2.61    2.57   0
   3 -22  14    1.12    2.44   0
   3 -21  14   21.70    2.58   0
   3 -18  13  124.85    3.60   0
   3 -17  13   78.53    2.98   0
   3 -15  12    2.27    1.57   0
   3 -11   9    1.34    1.15   0
   3  -8   6  141.07    2.25   0
   3  -7   5    4.57    0.88   0
   3  -5   2   98.04    1.56   0
   4 -24  12   -0.22    2.53   0
   4 -23  12   36.13    3.03   0
   4 -22  12    3.92    2.28   0
   4 -16  10    4.57    1.78   0
   4 -15  10    3.10    1.52   0
   4 -14   9  151.62    3.30   0
   4 -11   7   76.73    2.20   0
   4 -10   6    2.93    1.07   0
   4  -9   5   95.83    2.12   0
   4  -3  -5    4.72    0.45   0
   5 -25   9   47.05    3.76   0
   5 -24   9   70.19    3.89   0
   5 -23   9    9.46    2.63   0
   5 -22   9  126.94    4.18   0
   5 -21   9  106.65    3.89   0
   5 -20   9  166.80    4.41   0
   5 -19   9  148.25    4.04   0
   5 -17   8    0.24    1.90   0
   5 -16   8   10.53    1.78   0
   5 -15   7  470.69    5.64   0
   5 -13   6   54.66    2.22   0
   5 -11   4    0.77    1.20   0
   5 -10   3   89.48    2.16   0
   5  -9   2   56.70    1.73   0
   5  -7  -1  531.65    3.95   0
   6 -25   6    2.27    3.05   0
   6 -24   6    8.10    2.75   0
   6 -21   6    6.85    1.89   0
   6 -20   6    9.27    2.41   0
   6 -19   6    4.18    2.18   0
   6 -18   6   40.32    2.65   0
   6 -17   5    1.54    1.71   0
   6 -16   5  149.58    3.61   0
   6 -15   4    4.98    1.64   0
   6 -13   3    2.97    1.40   0
   6 -11   1    2.70    1.15   0
   6  -8  -3   64.95    1.74   0
   6  -6  -7   11.40    0.84   0
   7 -25   3   25.02    3.36   0
   7 -24   3   11.51    2.94   0
   7 -23   3   13.00    2.84   0
   7 -22   3   30.28    2.97   0
   7 -21   3   49.53    3.15   0
   7 -20   3    9.30    2.42   0
   7 -19   3   40.24    2.79   0
   7 -18   2    2.93    1.82   0
   7 -17   2    4.09    1.97   0
   7 -16   1  247.89    4.33   0
   7 -15   1  161.08    3.54   0
   7 -14   0   10.13    1.65   0
   7 -13  -1   71.42    2.36   0
   7 -11  -3    2.44    1.18   0
   7  -9  -6  124.18    2.32   0
   7  -7 -10  225.05    2.44   0
   8 -25  -1   20.68    3.28   0
   8 -24  -1    2.55    2.82   0
   8 -23  -1   18.54    2.91   0
   8 -22  -1    6.75    2.52   0
   8 -21  -1  112.88    3.94   0
   8 -20  -1   -0.70    2.22   0
   8 -19  -1  145.48    4.02   0
   8 -18  -2    7.89    2.09   0
   8 -17  -2    3.46    1.91   0
   8 -16  -3    2.87    1.72   0
   8 -15  -4    4.11    1.66   0
   8 -12  -7   63.27    2.12   0
  -4 -11  19   18.47    1.36   0
  -3 -16  21   50.19    2.41   0
  -3 -14  20  157.47    3.24   0
  -3  -3  10  109.53    1.15   0
  -2 -25  21   53.28    3.58   0
  -2 -21  21  212.55    4.82   0
  -2 -19  21  158.13    4.07   0
  -2 -16  20   39.56    2.28   0
  -2 -14  19   52.17    2.20   0
  -1 -25  20   11.47    2.87   0
  -1 -21  20   56.18    3.04   0
  -1 -20  20   61.55    3.12   0
  -1 -19  20   -0.21    2.06   0
  -1 -16  19    1.72    1.69   0
  -1 -14  18   25.30    1.86   0
  -1  -4   9   65.36    1.13   0
  -1  -1   4   51.13    0.51   0
   0 -25  19    1.35    3.00   0
   0 -24  19   28.51    3.24   0
   0 -23  19   36.72    3.19   0
   0 -22  19   53.71    3.33   0
   0 -21  19   66.52    3.37   0
   0 -20  19  148.86    4.20   0
   0 -19  19   50.84    2.90   0
   0 -14  17  345.46    4.71   0
   0 -11  15    9.82    1.30   0
   0 -10  14    3.49    1.09   0
   1 -25  18    6.80    2.86   0
   1 -24  18    3.32    2.87   0
   1 -23  18    8.17    2.80   0
   1 -22  18    0.26    2.46   0
   1 -21  18    8.69    2.55   0
   1 -18  17   70.55    3.07   0
   1 -15  16    5.96    1.74   0
   1 -13  15  151.37    3.16   0
   1  -5   7   20.61    0.91   0
   1  -2   2   27.52    0.58   0
   2 -25  16   -0.07    3.02   0
   2 -24  16    8.13    2.74   0
   2 -23  16   24.17    2.93   0
   2 -22  16    6.60    2.42   0
   2 -21  16   20.54    2.72   0
   2 -20  16    5.11    2.30   0
   2 -19  16   43.42    2.77   0
   2 -17  15   51.77    2.54   0
   2 -16  15    7.50    1.86   0
   2 -14  14   20.22    1.82   0
   2 -13  13    1.62    1.29   0
   2 -10  11    1.16    1.07   0
   2  -9  10   36.96    1.54   0
   2  -8   9   91.26    1.98   0
   2  -5   5  191.05    2.15   0
   3 -25  14    0.64    2.16   0
   3 -20  14    4.74    2.14   0
   3 -19  14   13.67    2.28   0
   3 -18  14    0.39    1.99   0
   3 -16  13  181.56    3.92   0
   3 -14  12    0.98    1.47   0
   3 -13  11   45.13    1.85   0
   3  -6   4  361.63    3.14   0
   4 -25  12    7.17    2.73   0
   4 -21  12   44.70    2.61   0
   4 -18  12    8.48    1.95   0
   4 -17  11   11.50    1.56   0
   4 -16  11   10.94    1.93   0
   4 -14  10    2.19    1.45   0
   4 -13   9   46.71    2.09   0
   4  -8   4   22.97    1.24   0
   5 -25  10    4.67    3.04   0
   5 -24  10   10.10    3.00   0
   5 -23  10   11.62    2.80   0
   5 -22  10   30.42    3.03   0
   5 -21  10   -0.95    2.33   0
   5 -20  10   18.46    2.58   0
   5 -18   9  210.57    4.43   0
   5 -17   9   61.26    2.80   0
   5 -15   8   34.46    2.19   0
   5 -14   7    3.20    1.55   0
   5  -8   1   34.62    1.38   0
   5  -6  -2  669.54    4.15   0
   5  -5  -4  213.73    2.17   0
   6 -25   7   18.79    3.41   0
   6 -24   7   45.56    3.43   0
   6 -23   7    3.81    1.96   0
   6 -22   7   16.63    2.62   0
   6 -21   7   65.80    3.32   0
   6 -20   7   32.81    2.79   0
   6 -19   7  119.42    3.81   0
   6 -17   6   20.79    2.20   0
   6 -15   5   14.93    1.86   0
   6 -14   4   10.40    1.66   0
   6  -9  -1    0.49    0.94   0
   6  -5  -9   54.78    1.11   0
   6  -4 -12   44.75    0.81   0
   7 -25   4   22.11    3.44   0
   7 -24   4   14.46    3.01   0
   7 -23   4   24.10    3.01   0
   7 -22   4   21.93    2.88   0
   7 -21   4    1.18    2.39   0
   7 -20   4    1.85    2.28   0
   7 -19   4    5.60    2.10   0
   7 -18   3    9.90    2.20   0
   7 -17   3  111.73    3.41   0
   7 -16   2    3.28    1.81   0
   7 -14   1   71.12    2.53   0
   7 -13   0    1.90    1.41   0
   7 -10  -4    8.61    1.15   0
   8 -25   0    0.03    3.03   0
   8 -24   0    7.57    2.77   0
   8 -24   1   60.03    3.98   0
   8 -23   0   11.38    2.69   0
   8 -23   1   23.78    2.87   0
   8 -22   0    7.82    2.41   0
   8 -22   1    8.72    2.89   0
   8 -21   0   21.81    2.78   0
   8 -20   0   11.08    2.40   0
   8 -18  -1    2.32    2.01   0
   8 -17  -1   80.62    3.05   0
   8 -16  -2   20.43    2.03   0
   8 -15  -3  132.84    3.27   0
   8 -14  -4  158.36    3.30   0
   9 -21  -4    7.37    2.29   0
  -5  -4  13    3.50    0.44   0
  -3 -18  22   31.68    2.41   0
  -3 -15  21    1.12    1.55   0
  -3 -10  18   30.14    1.57   0
  -3  -9  17   52.42    1.61   0
  -3  -8  16    4.01    0.84   0
  -3  -7  15   23.54    1.04   0
  -3  -6  14   36.98    1.16   0
  -2 -25  22    5.21    3.14   0
  -2 -24  22    5.65    2.85   0
  -2 -23  22    9.25    2.80   0
  -2 -22  22   28.69    2.88   0
  -2 -21  22    3.20    2.39   0
  -2 -17  21  208.11    4.23   0
  -2 -15  20    1.92    1.60   0
  -2 -10  17   12.08    1.20   0
  -2  -9  16    1.89    0.94   0
  -2  -8  15   44.85    1.43   0
  -2  -7  14  482.85    3.71   0
  -2  -6  13  246.89    2.50   0
  -1 -25  21    2.04    3.05   0
  -1 -24  21   33.08    3.29   0
  -1 -23  21    3.00    2.60   0
  -1 -22  21    1.70    2.47   0
  -1 -21  21    2.11    2.35   0
  -1 -17  20    2.00    1.83   0
  -1 -15  19   -0.27    1.53   0
  -1 -13  18    8.23    1.46   0
  -1 -10  16   67.74    1.92   0
  -1  -9  15    4.17    1.00   0
  -1  -8  14    3.78    0.93   0
  -1  -7  13   29.61    1.21   0
   0 -25  20    1.68    3.08   0
   0 -24  20   -0.46    2.76   0
   0 -23  20   32.73    3.18   0
   0 -22  20    3.19    2.55   0
   0 -21  20   34.79    2.81   0
   0 -18  19  143.48    3.88   0
   0 -15  18    8.27    1.75   0
   0 -13  17    1.67    1.39   0
   0  -3   6 2724.22    6.09   0
   1 -20  18    0.52    2.14   0
   1 -19  18   29.40    2.68   0
   1 -18  18    0.65    1.91   0
   1 -16  17   11.25    1.96   0
   1 -14  16   30.35    2.05   0
   1 -11  14  117.35    2.62   0
   1 -10  13    6.73    1.15   0
   1  -9  12    0.98    0.98   0
   1  -8  11   11.64    1.10   0
   1  -7  10   14.78    1.05   0
   1  -3   4  285.80    2.04   0
   1  -1   0    9.49    0.27   0
   2 -25  17    1.66    3.15   0
   2 -24  17   11.95    3.12   0
   2 -23  17    3.37    2.65   0
   2 -22  17   71.71    3.69   0
   2 -21  17   21.89    2.81   0
   2 -20  17   55.67    3.07   0
   2 -18  16   15.45    2.17   0
   2 -15  15  158.34    3.55   0
   2  -7   8   12.06    1.02   0
   3 -25  15   28.16    3.59   0
   3 -24  15   80.19    3.90   0
   3 -23  15   37.10    3.15   0
   3 -22  15  115.27    4.07   0
   3 -20  15   80.73    3.44   0
   3 -19  15  108.83    3.62   0
   3 -17  14   54.78    2.71   0
   3 -13  12   26.39    1.83   0
   3  -9   8  765.83    5.47   0
   3  -8   7  709.39    5.04   0
   3  -4   1   39.52    1.00   0
   3  -1  -6    1.09    0.19   0
   4 -25  13    1.52    3.02   0
   4 -24  13    3.56    2.62   0
   4 -23  13    3.50    2.42   0
   4 -22  13   12.99    2.58   0
   4 -21  13   19.86    2.67   0
   4 -19  13    2.05    2.00   0
   4 -17  12   22.30    2.23   0
   4 -15  11  113.96    3.18   0
   4 -10   7    9.92    1.23   0
   4  -9   6   34.28    1.49   0
   4  -7   3   33.91    1.29   0
   5 -25  11    1.12    3.19   0
   5 -24  11  125.99    4.73   0
   5 -23  11   -0.52    2.64   0
   5 -22  11  152.75    4.67   0
   5 -21  11   35.98    3.01   0
   5 -20  11  101.43    3.69   0
   5 -19  10   22.66    2.02   0
   5 -18  10    2.85    2.05   0
   5 -16   9  193.20    4.06   0
   5 -14   8   25.38    1.95   0
   5 -13   7  790.43    6.78   0
   5 -10   4    2.97    1.12   0
   5  -7   0   10.16    0.97   0
   5  -4  -6 1399.14    4.66   0
   5  -3  -9   42.66    0.73   0
   6 -25   8    1.18    3.03   0
   6 -24   8   17.37    2.89   0
   6 -23   8    0.82    2.49   0
   6 -22   8    6.38    2.43   0
   6 -21   8    0.68    2.42   0
   6 -20   8   38.51    2.89   0
   6 -19   8   25.46    2.50   0
   6 -18   7   80.57    3.12   0
   6 -16   6   16.26    1.93   0
   6 -15   6   11.52    1.76   0
   6 -13   4   11.50    1.59   0
   6 -11   2    7.24    1.30   0
   6 -10   1   42.23    1.69   0
   6  -8  -2   12.32    1.05   0
   6  -7  -4   22.51    1.08   0
   6  -6  -6    9.33    0.84   0
   7 -25   5   26.76    3.54   0
   7 -24   5   15.51    3.10   0
   7 -23   5   29.92    3.15   0
   7 -22   5   48.78    3.37   0
   7 -21   5   68.62    3.48   0
   7 -20   5   17.87    2.61   0
   7 -18   4    4.35    2.06   0
   7 -17   4   42.51    2.47   0
   7 -16   3   31.60    2.30   0
   7 -15   2    6.04    1.73   0
   7 -11  -2  307.93    3.89   0
   7 -10  -3  333.32    3.87   0
   7  -9  -5   28.77    1.35   0
   7  -8  -7  292.15    3.07   0
   7  -7  -9  116.13    1.88   0
   8 -24   2   11.39    2.91   0
   8 -23   2   31.85    3.10   0
   8 -22   2    0.31    2.38   0
   8 -21   1  133.47    4.23   0
   8 -20   1    3.52    2.30   0
   8 -19   1   53.11    2.94   0
   8 -18   0   28.82    2.48   0
   8 -17   0    5.70    1.95   0
   8 -16  -1    0.72    1.71   0
   8 -14  -3    0.26    1.51   0
   8 -11  -7  141.31    2.68   0
   9 -24  -3   10.64    3.06   0
   9 -23  -3    2.98    2.72   0
   9 -22  -3   39.73    3.19   0
   9 -21  -3   15.55    2.60   0
   9 -20  -4   22.88    2.67   0
   9 -20  -3   76.10    3.54   0
   9 -19  -4   17.57    2.41   0
   9 -18  -4   13.35    2.34   0
  -4 -10  19   85.35    2.12   0
  -4  -8  17   36.29    1.26   0
  -4  -7  16   85.75    1.59   0
  -2 -19  22    6.16    2.21   0
  -2 -16  21    2.18    1.74   0
  -2 -14  20   23.97    1.84   0
  -2 -11  18   19.51    1.47   0
  -2  -5  12  119.88    1.65   0
  -1 -24  22   10.38    2.78   0
  -1 -23  22   32.11    3.39   0
  -1 -19  21   16.61    2.37   0
  -1 -16  20    2.29    1.74   0
  -1 -14  19    4.90    1.54   0
  -1 -11  17   28.04    1.58   0
  -1  -6  12    0.62    0.72   0
  -1  -2   6   65.02    0.82   0
   0 -20  20   10.28    2.30   0
   0 -19  20    0.39    2.10   0
   0 -16  19  120.56    3.37   0
   0 -11  16   26.52    1.60   0
   0 -10  15  113.35    2.42   0
   0  -9  14   81.51    2.00   0
   0  -8  13  325.29    3.43   0
   0  -7  12 1060.31    5.72   0
   1 -24  19    0.97    2.60   0
   1 -23  19   43.94    3.20   0
   1 -22  19    0.55    2.33   0
   1 -21  19   54.75    3.31   0
   1 -20  19   17.96    2.63   0
   1 -17  18   -0.31    1.92   0
   1 -15  17  136.41    3.37   0
   1 -13  16   90.60    2.66   0
   1  -6   9   30.89    1.15   0
   1  -4   6   36.67    1.01   0
   2 -24  18    2.91    2.88   0
   2 -23  18   12.74    2.96   0
   2 -22  18   37.36    3.12   0
   2 -19  17   23.05    2.59   0
   2 -18  17   13.45    2.23   0
   2 -16  16   67.58    2.79   0
   2 -14  15   68.43    2.53   0
   2  -6   7   25.56    1.11   0
   2  -3   2  272.35    2.02   0
   3 -25  16    2.89    2.94   0
   3 -24  16   17.65    3.19   0
   3 -23  16    0.62    2.71   0
   3 -22  16    2.28    2.66   0
   3 -21  16    0.52    2.42   0
   3 -20  16   18.21    2.52   0
   3 -18  15   67.44    3.02   0
   3 -17  15  106.25    3.32   0
   3 -16  14   38.92    2.32   0
   3 -14  13  227.31    4.01   0
   3  -7   6  389.97    3.52   0
   3  -5   3  120.04    1.76   0
   4 -24  14    1.90    2.70   0
   4 -23  14    8.38    2.69   0
   4 -22  14    2.68    2.50   0
   4 -21  14   42.34    3.08   0
   4 -20  14    0.91    2.10   0
   4 -18  13    7.34    2.16   0
   4 -17  13    4.49    1.82   0
   4 -16  12   23.90    2.19   0
   4 -14  11    5.86    1.67   0
   4 -13  10   62.64    2.30   0
   4  -8   5    6.80    1.04   0
   4  -6   2    1.05    0.74   0
   4  -4  -2    5.88    0.57   0
   4  -2  -7   60.25    0.70   0
   5 -24  12    0.94    2.75   0
   5 -23  12    0.55    2.58   0
   5 -22  12    4.37    2.58   0
   5 -21  12    2.46    2.26   0
   5 -19  11  183.41    4.52   0
   5 -18  11  205.02    4.57   0
   5 -17  10   13.59    1.65   0
   5 -16  10   -2.20    1.78   0
   5 -15   9  129.49    3.33   0
   5 -13   8  118.48    2.97   0
   5  -8   2  152.08    2.46   0
   6 -24   9   31.62    3.23   0
   6 -23   9   -1.20    2.51   0
   6 -22   9    7.48    2.67   0
   6 -21   9   19.56    2.76   0
   6 -20   9   36.54    2.96   0
   6 -18   8   18.66    2.36   0
   6 -17   8    3.03    1.81   0
   6 -14   6    8.64    1.62   0
   6 -13   5   12.50    1.65   0
   6  -9   0    0.68    0.98   0
   6  -5  -8    3.40    0.62   0
   7 -24   6   10.22    3.12   0
   7 -23   6    4.84    2.76   0
   7 -22   6    1.66    2.55   0
   7 -21   6    3.44    2.50   0
   7 -20   6    6.59    2.43   0
   7 -19   5   74.22    3.15   0
   7 -18   5   21.36    2.39   0
   7 -16   4   53.16    2.65   0
   7 -15   3  184.73    3.85   0
   7 -14   2   49.03    2.29   0
   7 -11  -1   45.47    1.88   0
   7  -9  -4  456.67    4.24   0
   7  -8  -6    0.84    0.98   0
   8 -24   3   62.42    3.97   0
   8 -23   3   47.48    3.54   0
   8 -22   3   15.57    2.78   0
   8 -21   2   17.94    2.61   0
   8 -20   2   -0.27    2.26   0
   8 -19   2   19.45    2.46   0
   8 -18   1   26.64    2.43   0
   8 -17   1   29.63    2.39   0
   8 -15  -1  282.00    4.54   0
   8 -13  -3  152.05    3.19   0
   8 -11  -6   35.34    1.67   0
   9 -24  -2   31.47    3.40   0
   9 -24  -1   10.01    3.25   0
   9 -23  -2    2.64    2.77   0
   9 -23  -1   -2.59    2.81   0
   9 -22  -2    8.15    2.69   0
   9 -21  -2    0.09    2.35   0
   9 -20  -2    5.44    2.38   0
   9 -18  -3   26.34    2.33   0
   9 -17  -4    4.39    1.90   0
   9 -16  -5    4.64    1.80   0
  -4  -5  14   12.11    0.73   0
  -3 -15  22   11.72    2.00   0
  -2 -23  23   77.18    3.73   0
  -2 -22  23   -0.04    2.47   0
  -2 -17  22    3.06    1.92   0
  -2 -15  21  309.91    4.66   0
  -2 -13  20   28.05    1.83   0
  -1 -22  22   32.39    2.94   0
  -1 -21  22   10.17    2.53   0
  -1 -20  22   27.82    2.70   0
  -1 -17  21    0.56    1.82   0
  -1 -15  20    4.76    1.71   0
  -1 -13  19    0.98    1.41   0
  -1  -5  11   37.41    1.08   0
   0 -24  21    4.18    2.73   0
   0 -23  21   50.06    3.32   0
   0 -22  21   22.06    2.88   0
   0 -21  21   52.64    3.24   0
   0 -20  21   95.48    3.70   0
   0 -17  20   11.30    2.16   0
   0 -15  19   61.53    2.59   0
   0  -6  11  258.53    2.71   0
   0  -4   8   12.80    0.73   0
   1 -24  20    0.90    2.90   0
   1 -23  20    4.64    2.82   0
   1 -22  20   -1.96    2.47   0
   1 -21  20   40.46    3.14   0
   1 -19  19  109.66    3.43   0
   1 -18  19   25.02    2.49   0
   1 -16  18   -1.76    1.77   0
   1 -14  17    1.27    1.55   0
   1 -10  14   17.41    1.37   0
   1  -9  13    5.44    1.08   0
   1  -8  12   51.83    1.62   0
   1  -5   8    9.45    0.78   0
   2 -21  18   -1.34    2.25   0
   2 -20  18   42.49    3.03   0
   2 -19  18   11.01    2.44   0
   2 -17  17    7.83    2.06   0
   2 -15  16   99.13    3.03   0
   2 -13  15  105.62    2.81   0
   2 -10  12   14.63    1.10   0
   2  -9  11  884.93    5.97   0
   2  -8  10  272.56    3.26   0
   2  -4   4 2164.72    6.38   0
   2  -2   0 1187.40    3.42   0
   3 -24  17   67.94    3.94   0
   3 -23  17    8.59    2.92   0
   3 -22  17   78.84    3.87   0
   3 -19  16    5.49    2.26   0
   3 -18  16    9.89    2.18   0
   3 -16  15   95.09    3.16   0
   3 -15  14   34.06    1.90   0
   3 -13  13   82.89    2.59   0
   3  -9   9    5.12    1.14   0
   3  -8   8   68.79    1.85   0
   3  -6   5  192.85    2.41   0
   3  -2  -3    0.06    0.32   0
   4 -24  15    1.59    2.83   0
   4 -23  15    2.45    2.70   0
   4 -22  15    3.68    2.66   0
   4 -21  15    4.78    2.33   0
   4 -19  14    1.14    2.15   0
   4 -18  14    0.35    2.06   0
   4 -16  13    1.04    1.78   0
   4 -15  12   83.20    2.83   0
   4 -13  11   72.74    2.49   0
   4 -12  10   16.49    1.59   0
   4 -10   8   40.25    1.71   0
   4  -9   7   10.21    1.15   0
   4  -7   4    4.31    0.90   0
   4  -3  -4  865.31    3.34   0
   5 -24  13  113.28    4.56   0
   5 -23  13    0.49    2.74   0
   5 -22  13   68.31    3.53   0
   5 -20  12    8.68    2.31   0
   5 -19  12    5.91    2.30   0
   5 -17  11   62.11    2.90   0
   5 -15  10    2.42    1.69   0
   5 -14   9  182.39    3.69   0
   5 -10   5   22.88    1.25   0
   5  -9   4   -0.04    0.98   0
   5  -7   1  181.60    2.50   0
   5  -6  -1   66.35    1.50   0
   5  -5  -3  125.33    1.74   0
   6 -24  10   19.95    3.14   0
   6 -23  10    7.09    2.88   0
   6 -22  10    9.60    2.78   0
   6 -21  10   13.01    2.67   0
   6 -20  10   -0.49    2.19   0
   6 -19   9   49.69    2.92   0
   6 -18   9  108.53    3.68   0
   6 -16   8    3.00    1.84   0
   6 -15   7   41.94    2.37   0
   6 -10   2    8.90    1.25   0
   6  -8  -1   13.55    1.11   0
   6  -4 -11   34.83    0.77   0
   7 -24   7    3.30    2.79   0
   7 -23   7   41.06    3.44   0
   7 -22   7    7.29    2.72   0
   7 -21   7   91.43    3.80   0
   7 -20   7   15.21    2.62   0
   7 -18   6   30.32    2.63   0
   7 -17   5   39.03    2.45   0
   7 -16   5   48.00    2.50   0
   7 -15   4    1.21    1.78   0
   7 -14   3    4.12    1.65   0
   7 -13   2   47.96    2.20   0
   7 -10  -2  127.28    2.54   0
   7  -7  -8  400.82    3.35   0
   8 -24   4    3.01    3.05   0
   8 -23   4    7.13    2.91   0
   8 -22   4    2.40    2.59   0
   8 -21   3   91.42    3.70   0
   8 -21   4    4.76    2.75   0
   8 -20   3    4.42    2.35   0
   8 -19   3   93.71    3.55   0
   8 -18   2    0.14    2.06   0
   8 -17   2    4.06    1.84   0
   8 -16   1   54.48    2.66   0
   8 -15   0    0.35    1.71   0
   8 -14  -1   10.31    1.74   0
   8 -13  -2    1.22    1.45   0
   8 -11  -5  180.77    3.08   0
   8 -10  -7  110.66    2.32   0
   9 -24   0   48.06    3.76   0
   9 -23   0    5.34    2.82   0
   9 -22  -1   19.28    2.92   0
   9 -22   0   77.74    3.99   0
   9 -21  -1    4.35    2.46   0
   9 -20  -1   45.25    3.03   0
   9 -19  -2    8.46    2.31   0
   9 -18  -2   29.09    2.53   0
   9 -17  -3    1.91    1.87   0
   9 -16  -4    1.55    1.73   0
   9 -15  -5    6.86    1.76   0
  -3 -10  19  266.83    3.47   0
  -3  -9  18   86.99    1.97   0
  -3  -8  17    3.07    0.86   0
  -3  -7  16   48.24    1.41   0
  -3  -4  12   33.43    0.88   0
  -2 -16  22   52.70    2.53   0
  -2 -14  21    2.12    1.48   0
  -2 -11  19  123.29    2.62   0
  -2 -10  18  204.06    3.06   0
  -2  -9  17  484.81    4.32   0
  -2  -7  15  211.42    2.58   0
  -2  -4  11  198.85    1.87   0
  -1 -24  23   20.48    3.21   0
  -1 -23  23    1.46    2.78   0
  -1 -22  23   15.25    2.83   0
  -1 -21  23   23.27    2.64   0
  -1 -19  22   -0.89    1.95   0
  -1 -18  22    2.56    2.04   0
  -1 -14  20    6.65    1.64   0
  -1 -11  18    2.70    1.22   0
  -1 -10  17    0.20    1.06   0
  -1  -9  16   15.76    1.23   0
  -1  -8  15  263.75    3.12   0
   0 -24  22    3.57    2.95   0
   0 -23  22   14.11    2.98   0
   0 -22  22   -0.27    2.59   0
   0 -21  22   34.77    3.20   0
   0 -16  20    2.92    1.86   0
   0 -14  19  162.88    3.52   0
   0 -13  18  133.56    3.06   0
   0  -9  15   31.53    1.46   0
   1 -24  21   15.47    2.98   0
   1 -23  21   29.17    3.10   0
   1 -20  20   16.03    2.48   0
   1 -19  20   19.42    2.59   0
   1 -13  17  190.31    3.62   0
   2 -24  19   20.37    3.11   0
   2 -23  19   12.70    2.76   0
   2 -22  19    9.76    2.85   0
   2 -21  19   10.20    2.68   0
   2 -20  19   45.08    3.12   0
   2 -18  18    2.18    2.08   0
   2 -17  18    3.57    1.92   0
   2 -16  17   42.30    2.41   0
   2 -14  16    2.25    1.58   0
   2  -7   9   17.03    0.95   0
   2  -5   6  136.94    1.85   0
   3 -24  18   10.22    2.96   0
   3 -23  18    9.37    2.83   0
   3 -21  17   75.61    3.25   0
   3 -20  17   20.86    2.73   0
   3 -19  17  198.77    4.77   0
   3 -17  16   63.88    2.92   0
   3 -15  15   62.20    2.67   0
   3  -7   7   -0.11    0.89   0
   3  -4   2  248.95    2.26   0
   4 -24  16    4.59    2.92   0
   4 -23  16   19.35    3.10   0
   4 -22  16   11.83    2.61   0
   4 -19  15    9.51    2.36   0
   4 -17  14   33.83    2.49   0
   4 -15  13   76.29    2.85   0
   4 -14  12    8.03    1.64   0
   4  -5   1   28.38    1.03   0
   5 -24  14    2.66    2.86   0
   5 -23  14   -0.70    2.49   0
   5 -21  13   20.21    2.65   0
   5 -20  13   93.48    3.76   0
   5 -19  13   32.28    2.65   0
   5 -18  12   11.00    2.16   0
   5 -17  12   34.57    2.55   0
   5 -16  11  280.96    4.83   0
   5 -14  10    1.80    1.61   0
   5 -13   9  198.89    3.72   0
   5 -12   8   52.49    2.17   0
   5 -10   6    1.58    1.10   0
   5  -8   3    2.76    0.96   0
   5  -4  -5  189.96    1.85   0
   6 -24  11    6.69    3.12   0
   6 -23  11   25.85    3.15   0
   6 -22  11    7.34    2.78   0
   6 -21  11   14.33    2.74   0
   6 -19  10    5.88    2.38   0
   6 -18  10   17.04    2.39   0
   6 -15   8   11.88    1.92   0
   6 -14   7   24.11    1.99   0
   6 -13   6   19.74    1.81   0
   6  -9   1    0.67    1.01   0
   7 -24   8   32.45    3.35   0
   7 -23   8   24.19    3.18   0
   7 -22   8    6.00    2.73   0
   7 -21   8   26.76    2.98   0
   7 -20   8    1.73    2.23   0
   7 -19   7   69.29    3.32   0
   7 -18   7    0.77    2.13   0
   7 -17   6   -0.36    1.96   0
   7 -15   5  148.43    3.63   0
   7 -13   3  201.67    3.73   0
   7 -10  -1  105.55    2.41   0
   7  -9  -3   19.35    1.31   0
   7  -8  -5   69.38    1.71   0
   8 -24   5   11.86    3.16   0
   8 -23   5   51.53    3.72   0
   8 -22   5   28.48    3.09   0
   8 -21   5   43.05    3.09   0
   8 -20   4   -0.36    2.33   0
   8 -19   4   10.20    2.43   0
   8 -18   3    0.06    2.11   0
   8 -17   3  125.85    3.63   0
   8 -15   1  109.84    3.21   0
   8 -14   0  125.56    3.18   0
   8 -13  -1  339.45    4.59   0
   8 -11  -4   21.17    1.68   0
   8 -10  -6   18.66    1.49   0
   9 -24   1    7.77    3.14   0
   9 -23   1    9.77    3.00   0
   9 -22   1   13.52    2.90   0
   9 -21   0    0.28    2.42   0
   9 -20   0   69.74    3.44   0
   9 -19  -1    2.06    2.21   0
   9 -19   0    4.15    2.44   0
   9 -18  -1   17.29    2.38   0
   9 -17  -2   -0.47    1.86   0
   9 -16  -3    8.69    1.91   0
   9 -15  -4   15.57    1.89   0
   9 -14  -5   23.44    1.92   0
  -5  -3  12    5.99    0.38   0
  -4  -9  19   92.20    2.08   0
  -4  -8  18  132.52    2.20   0
  -4  -4  13    0.55    0.49   0
  -3 -14  22  131.10    3.11   0
  -3 -11  20    8.01    1.28   0
  -3  -6  15  152.37    2.05   0
  -2 -20  24   10.56    2.43   0
  -2 -17  23  210.40    4.34   0
  -2 -15  22    8.62    1.80   0
  -2 -13  21   59.77    2.44   0
  -2  -6  14 1093.77    5.28   0
  -1 -24  24   19.71    3.48   0
  -1 -19  23    2.26    2.20   0
  -1 -17  22    2.93    1.89   0
  -1 -15  21   10.85    1.83   0
  -1 -13  20   39.89    2.06   0
  -1  -6  13    0.66    0.75   0
   0 -24  23    4.20    3.25   0
   0 -15  20    1.74    1.75   0
   0 -10  16   10.41    1.03   0
   0  -8  14    5.97    1.01   0
   0  -5  10  383.87    3.04   0
   1 -22  21   -0.22    2.36   0
   1 -21  21   45.89    3.25   0
   1 -20  21    0.09    2.38   0
   1 -18  20   28.44    2.58   0
   1 -16  19    0.45    1.30   0
   1 -14  18    7.43    1.72   0
   1  -3   5   56.81    1.07   0
   2 -24  20    5.73    3.18   0
   2 -23  20    0.71    2.95   0
   2 -22  20   74.25    3.84   0
   2 -21  20    0.12    2.32   0
   2 -19  19   27.44    2.76   0
   2 -18  19   84.51    3.42   0
   2 -16  18    5.57    1.95   0
   2 -15  17    7.20    1.74   0
   2 -13  16   61.53    2.42   0
   2 -12  15   49.99    2.13   0
   2 -10  13   16.19    1.39   0
   2  -9  12   71.71    2.01   0
   2  -8  11   15.38    1.24   0
   2  -6   8  206.71    2.54   0
   3 -22  18   16.99    2.77   0
   3 -21  18    4.88    2.61   0
   3 -20  18    0.17    2.39   0
   3 -18  17   22.88    2.47   0
   3 -14  15  100.53    2.99   0
   3 -13  14   96.32    2.79   0
   3 -12  13   28.41    1.58   0
   3 -10  11   66.11    1.90   0
   3  -9  10  475.29    4.57   0
   3  -6   6   34.12    1.26   0
   3  -5   4  659.91    4.03   0
   3  -3   0   21.51    0.72   0
   4 -24  17   18.73    3.05   0
   4 -21  16   34.73    2.92   0
   4 -20  16   -1.49    2.22   0
   4 -19  16   25.66    2.56   0
   4 -18  15    0.01    1.95   0
   4 -17  15    1.99    1.96   0
   4 -16  14   18.90    2.16   0
   4 -14  13    4.66    1.66   0
   4 -12  11    0.38    1.36   0
   4 -10   9  117.45    2.59   0
   4  -9   8    3.97    1.10   0
   4  -7   5    1.82    0.90   0
   4  -6   3  511.37    3.82   0
   4  -4  -1    2.24    0.56   0
   5 -24  15   96.16    4.41   0
   5 -22  14    3.44    2.59   0
   5 -21  14   10.83    2.69   0
   5 -20  14   18.97    2.72   0
   5 -18  13  205.18    4.66   0
   5 -16  12    2.47    1.95   0
   5 -15  11  100.91    3.09   0
   5 -12   9  152.20    3.20   0
   5  -9   5  139.59    2.60   0
   5  -7   2   11.77    1.06   0
   5  -6   0  391.47    3.35   0
   5  -3  -8   95.49    1.08   0
   6 -24  12   19.52    3.39   0
   6 -23  12    9.43    2.91   0
   6 -22  12   32.06    3.28   0
   6 -21  12    2.21    2.56   0
   6 -20  11   48.05    2.73   0
   6 -19  11   46.24    3.02   0
   6 -17  10   16.80    2.27   0
   6 -16   9   93.82    2.91   0
   6 -15   9    1.59    1.64   0
   6 -13   7   12.23    1.72   0
   6 -12   6   68.97    2.37   0
   6  -9   2    1.09    1.05   0
   6  -8   0   13.66    1.15   0
   6  -7  -2   19.92    1.10   0
   6  -6  -4   21.55    1.09   0
   6  -5  -7   57.75    1.17   0
   7 -24   9    0.02    2.84   0
   7 -23   9   16.45    3.14   0
   7 -22   9    0.14    2.71   0
   7 -21   9   59.91    3.54   0
   7 -20   9   14.43    2.52   0
   7 -19   8    3.41    2.37   0
   7 -18   8    2.43    1.97   0
   7 -17   7   72.28    3.10   0
   7 -16   6    7.44    1.87   0
   7 -14   5   49.09    2.36   0
   7  -9  -2  844.60    5.87   0
   7  -8  -4   11.88    1.18   0
   7  -7  -7   61.61    1.47   0
   7  -6 -10   45.19    1.17   0
   8 -24   6   -0.60    3.09   0
   8 -23   6    1.56    2.85   0
   8 -22   6   -1.05    2.59   0
   8 -21   6   11.73    2.57   0
   8 -20   5   20.65    2.73   0
   8 -19   5   27.59    2.75   0
   8 -18   4    9.44    2.32   0
   8 -15   2    2.56    1.81   0
   8 -14   1   81.59    2.77   0
   8 -10  -5   13.41    1.43   0
   9 -24   2   11.62    3.21   0
   9 -23   2    3.31    2.86   0
   9 -22   2   14.15    2.87   0
   9 -21   1   19.09    2.62   0
   9 -21   2   -1.70    2.24   0
   9 -20   1   31.75    2.90   0
   9 -19   1    2.35    2.09   0
   9 -18   0   33.09    2.66   0
   9 -17  -1   11.66    2.13   0
   9 -15  -3   12.36    1.85   0
   9 -14  -4   24.19    1.92   0
  -5  -5  15   44.99    0.98   0
  -4  -7  17   23.79    1.02   0
  -3 -13  22    0.18    1.39   0
  -2 -16  23    0.19    1.77   0
  -2 -14  22   26.12    1.95   0
  -2  -5  13  349.65    2.84   0
  -1 -23  24    2.52    2.59   0
  -1 -22  24   25.09    3.06   0
  -1 -21  24    2.08    2.45   0
  -1 -18  23    5.50    2.14   0
  -1 -16  22   11.58    1.97   0
  -1 -14  21    4.15    1.61   0
  -1 -10  18   -0.12    1.22   0
  -1  -9  17    5.44    1.20   0
   0 -23  23   43.08    3.37   0
   0 -22  23   33.28    3.22   0
   0 -21  23   19.52    2.82   0
   0 -20  23   33.02    3.10   0
   0 -14  20    3.28    1.64   0
   0 -13  19   17.37    1.72   0
   0  -6  12   29.66    1.18   0
   0  -3   7  351.88    2.35   0
   0  -2   5    4.90    0.39   0
   1 -24  22   12.24    3.34   0
   1 -23  22   22.53    3.21   0
   1 -22  22    2.84    2.72   0
   1 -21  22   27.32    2.97   0
   1 -19  21   62.23    3.27   0
   1 -18  21    1.38    2.20   0
   1 -16  20   21.22    2.25   0
   1 -13  18   62.07    2.45   0
   1 -12  17   49.82    2.16   0
   1  -9  14  298.11    3.58   0
   1  -8  13    1.47    0.97   0
   1  -2   3    2.84    0.38   0
   2 -24  21   13.37    3.39   0
   2 -23  21   -1.92    2.83   0
   2 -20  20   48.42    3.21   0
   2 -19  20    9.83    2.48   0
   2 -17  19   21.88    2.39   0
   2 -15  18    3.69    1.81   0
   2  -7  10   43.12    1.50   0
   2  -4   5  267.30    2.40   0
   2  -3   3  302.31    2.24   0
   3 -24  19   34.76    3.51   0
   3 -23  19   69.59    4.01   0
   3 -22  19   63.22    3.81   0
   3 -21  19  151.40    4.69   0
   3 -19  18   21.65    2.71   0
   3 -18  18   26.53    2.67   0
   3 -17  17   37.71    2.26   0
   3 -16  17  135.66    3.71   0
   3 -15  16   43.91    2.47   0
   3 -12  14   18.00    1.70   0
   3 -10  12   65.99    2.08   0
   3  -7   8  984.23    5.85   0
   4 -23  17   31.65    2.74   0
   4 -22  17    0.27    2.54   0
   4 -21  17   -0.34    2.61   0
   4 -20  17    0.72    2.37   0
   4 -18  16   11.04    2.33   0
   4 -16  15    0.86    1.86   0
   4 -15  14   36.28    2.27   0
   4  -8   7   48.24    1.67   0
   5 -23  15   -0.57    2.66   0
   5 -22  15  142.98    4.81   0
   5 -21  15    4.06    2.66   0
   5 -20  15  121.13    4.09   0
   5 -19  14    6.52    2.25   0
   5 -18  14   39.67    2.85   0
   5 -17  13    7.05    1.99   0
   5 -16  13  344.04    5.43   0
   5 -15  12   54.35    2.64   0
   5 -14  11  228.49    4.19   0
   5 -13  10  107.30    2.78   0
   5 -10   7   35.84    1.74   0
   5  -8   4  248.38    3.20   0
   5  -5  -2  301.50    2.68   0
   6 -24  13    3.58    3.18   0
   6 -23  13   59.03    3.86   0
   6 -22  13    7.38    2.78   0
   6 -21  13   30.88    2.94   0
   6 -20  12    1.96    2.45   0
   6 -19  12    0.03    2.29   0
   6 -18  11   67.62    2.80   0
   6 -17  11   70.19    3.10   0
   6 -16  10   16.86    2.17   0
   6 -10   4   37.52    1.73   0
   6  -8   1   35.11    1.55   0
   6  -7  -1   47.66    1.56   0
   6  -4 -10    0.15    0.41   0
   7 -24  10    7.89    3.03   0
   7 -23  10   37.36    3.54   0
   7 -22  10    6.04    2.77   0
   7 -21  10   71.42    3.74   0
   7 -19   9   94.48    3.75   0
   7 -17   8   10.28    2.27   0
   7 -16   7   -1.79    1.87   0
   7 -15   6   -0.36    1.64   0
   7 -13   4  102.97    2.87   0
   7 -12   3   24.80    1.84   0
   7 -10   0  590.71    5.25   0
   7  -7  -6  440.68    3.66   0
   7  -6  -9  194.97    2.20   0
   8 -24   7    6.69    3.27   0
   8 -23   7   65.89    4.01   0
   8 -22   7   19.74    3.02   0
   8 -21   7    1.82    2.39   0
   8 -20   6    2.22    2.46   0
   8 -19   6   50.88    3.16   0
   8 -17   4    2.10    1.89   0
   8 -16   4   59.73    2.75   0
   8 -15   3  174.29    3.91   0
   8 -13   0    0.77    1.40   0
   8 -11  -3  157.68    2.98   0
   8  -9  -7    3.68    0.99   0
   9 -24   3   -0.62    2.92   0
   9 -23   3    0.36    2.88   0
   9 -22   3   18.96    3.02   0
   9 -21   3    3.12    2.60   0
   9 -20   2    1.84    2.39   0
   9 -19   2    5.45    2.34   0
   9 -18   1    4.80    2.13   0
   9 -17   0    4.48    2.01   0
   9 -16  -1   25.66    2.25   0
   9 -15  -2    0.83    1.70   0
   9 -14  -3   35.00    2.17   0
   9 -13  -5   31.85    1.96   0
  -4  -6  16  437.61    3.16   0
  -3 -11  21   48.47    2.01   0
  -3 -10  20    9.46    1.40   0
  -3  -9  19    3.26    1.15   0
  -3  -8  18   24.25    1.33   0
  -3  -5  14  404.72    2.89   0
  -3  -2   9    7.32    0.36   0
  -2 -17  24   16.72    2.20   0
  -2 -15  23  274.39    4.54   0
  -2 -11  20    7.92    1.39   0
  -2 -10  19   18.34    1.38   0
  -2  -9  18   70.68    1.90   0
  -2  -8  17   26.89    1.28   0
  -2  -7  16  219.13    2.75   0
  -2  -2   8   23.25    0.55   0
  -1 -24  25   10.98    3.29   0
  -1 -23  25   -0.52    2.83   0
  -1 -22  25   11.97    2.70   0
  -1 -19  24    5.53    2.28   0
  -1 -13  21    7.45    1.74   0
  -1  -7  15   74.68    1.80   0
   0 -24  24    2.51    3.11   0
   0 -23  24   16.00    3.16   0
   0 -22  24    4.31    2.75   0
   0 -19  23   47.31    3.05   0
   0 -15  21  198.76    4.09   0
   0 -12  19  244.83    3.92   0
   0 -10  17  178.14    3.06   0
   0  -9  16   49.41    1.76   0
   0  -8  15   18.12    1.24   0
   0  -4   9   90.93    1.46   0
   1 -23  23   30.42    3.49   0
   1 -22  23    8.86    3.06   0
   1 -20  22    5.71    2.50   0
   1 -19  22   20.18    2.66   0
   1 -17  21  132.69    3.82   0
   1 -15  20   33.19    2.35   0
   1  -7  12  163.82    2.50   0
   1  -5   9    2.24    0.72   0
   2 -22  21    6.27    2.65   0
   2 -21  21   -1.15    2.63   0
   2 -20  21   25.80    2.92   0
   2 -18  20    5.71    2.31   0
   2 -16  19    0.23    1.88   0
   2 -13  17   41.62    2.23   0
   2 -12  16    2.13    1.44   0
   2 -10  14    6.75    1.31   0
   2  -9  13  104.78    2.36   0
   2  -6   9    1.19    0.82   0
   2  -5   7  205.58    2.32   0
   3 -23  20    8.48    3.23   0
   3 -22  20    0.34    2.78   0
   3 -20  19    9.08    2.47   0
   3 -19  19  136.89    4.27   0
   3 -17  18    9.14    2.19   0
   3 -15  17   25.29    2.22   0
   3 -14  16   45.17    2.36   0
   3 -13  15  122.69    2.95   0
   3  -9  11   60.32    1.95   0
   3  -8  10    2.34    1.02   0
   3  -5   5  246.98    2.60   0
   4 -23  18   46.52    3.71   0
   4 -22  18   15.38    3.05   0
   4 -21  18   49.40    3.49   0
   4 -19  17    2.00    2.31   0
   4 -18  17    4.83    2.11   0
   4 -17  16   51.13    2.89   0
   4 -15  15   14.74    2.06   0
   4 -14  14   -0.14    1.57   0
   4 -13  13   68.93    2.33   0
   4  -9   9   15.85    1.35   0
   4  -7   6   32.02    1.39   0
   4  -6   4   80.98    1.73   0
   4  -5   2    1.04    0.68   0
   4  -3  -3  164.87    1.57   0
   5 -23  16    4.17    2.91   0
   5 -22  16    0.59    2.82   0
   5 -21  16    3.15    2.68   0
   5 -17  14   59.43    2.99   0
   5 -15  13   36.44    2.34   0
   5 -14  12    0.55    1.65   0
   5 -13  11  261.13    4.33   0
   5 -12  10   32.41    2.00   0
   5  -9   6   22.01    1.40   0
   5  -7   3  379.35    3.69   0
   5  -6   1    4.86    0.86   0
   5  -4  -4  417.31    2.79   0
   6 -23  14   23.14    3.29   0
   6 -22  14    5.61    2.85   0
   6 -20  13   24.37    2.86   0
   6 -19  13   59.46    3.18   0
   6 -18  12    1.93    2.23   0
   6 -16  11    0.86    1.88   0
   6 -15  10    3.51    1.84   0
   6 -14   9   72.41    2.67   0
   6 -13   8   22.42    1.88   0
   6  -9   3    1.58    1.08   0
   6  -6  -3   79.82    1.62   0
   6  -5  -6    0.52    0.54   0
   7 -23  11   19.90    3.28   0
   7 -22  11    2.18    2.81   0
   7 -21  11   27.17    3.09   0
   7 -20  10    1.67    2.32   0
   7 -19  10   33.89    2.96   0
   7 -18   9   29.22    2.59   0
   7 -17   9   71.29    3.15   0
   7 -16   8   16.79    2.20   0
   7 -15   7   78.38    2.97   0
   7 -12   4  165.95    3.38   0
   7 -10   1  305.79    3.93   0
   8 -23   8    4.09    3.10   0
   8 -22   8   -1.69    2.73   0
   8 -21   8   12.43    2.64   0
   8 -20   7   62.38    3.47   0
   8 -19   7    4.94    2.45   0
   8 -18   6    9.67    2.41   0
   8 -17   5   71.41    3.08   0
   8 -16   5  129.31    3.78   0
   8 -15   4   14.46    1.96   0
   8 -13   1   39.16    2.13   0
   8 -12   0  304.25    4.33   0
   8 -10  -4   75.28    2.09   0
   8  -9  -6  138.32    2.47   0
   9 -23   4    0.60    2.94   0
   9 -23   5   -1.18    3.12   0
   9 -22   4   14.73    2.99   0
   9 -21   4    0.15    2.59   0
   9 -20   3   14.12    2.66   0
   9 -19   3   11.12    2.46   0
   9 -18   2   16.27    2.35   0
   9 -17   1    1.88    2.03   0
   9 -16   0   21.26    2.22   0
   9 -15  -1   25.40    2.15   0
   9 -14  -2    7.94    1.77   0
   9 -13  -4   11.22    1.65   0
  -4  -5  15   15.29    0.77   0
  -3  -7  17    0.47    0.74   0
  -3  -3  11    0.34    0.39   0
  -2 -16  24   42.86    2.49   0
  -2 -13  22   10.63    1.62   0
  -2  -6  15  129.43    2.04   0
  -2  -3  10 2928.03    6.25   0
  -1 -21  25    0.37    2.47   0
  -1 -20  25    1.74    2.35   0
  -1 -14  22   29.18    2.08   0
   0 -21  24    1.69    2.37   0
   0 -20  24   42.26    3.11   0
   0 -13  20    1.91    1.47   0
   0  -7  14  544.97    4.34   0
   0  -5  11   32.78    1.12   0
   1 -21  23   49.66    3.38   0
   1 -20  23   -0.19    2.43   0
   1 -18  22   -0.48    2.19   0
   1 -16  21   59.26    2.85   0
   1 -13  19  244.01    4.16   0
   1 -12  18  154.81    3.28   0
   1 -10  16   12.40    1.38   0
   1  -9  15   94.20    2.26   0
   1  -8  14  172.22    2.76   0
   1  -6  11   48.12    1.43   0
   2 -23  22    0.73    2.98   0
   2 -22  22    6.26    2.81   0
   2 -21  22    9.51    2.75   0
   2 -19  21    6.47    2.48   0
   2 -18  21   33.02    2.70   0
   2 -17  20   11.21    2.18   0
   2 -15  19   47.88    2.59   0
   2  -8  12    5.71    0.85   0
   2  -7  11  559.32    4.52   0
   2  -1  -2 1134.40    2.50   0
   3 -23  21   97.55    4.37   0
   3 -21  20    8.05    2.62   0
   3 -20  20    7.21    2.57   0
   3 -18  19   42.35    2.97   0
   3 -16  18  105.07    3.43   0
   3 -13  16   16.35    1.83   0
   3 -12  15  128.93    3.07   0
   3  -6   7  440.34    3.74   0
   3  -4   3  105.92    1.54   0
   3  -2  -2   44.27    0.78   0
   4 -23  19   35.69    3.63   0
   4 -22  19    1.67    2.76   0
   4 -20  18   11.53    2.52   0
   4 -19  18   32.83    2.92   0
   4 -16  16   35.23    2.40   0
   4 -14  15    6.44    1.75   0
   4 -12  13    7.83    1.60   0
   4  -8   8  102.07    2.24   0
   4  -4   0    3.44    0.62   0
   4  -2  -6   13.20    0.45   0
   5 -23  17   14.69    3.27   0
   5 -22  17   99.64    4.35   0
   5 -20  16    3.93    2.54   0
   5 -19  16    2.24    2.38   0
   5 -16  14   13.02    2.23   0
   5  -9   7  252.06    3.51   0
   5  -5  -1   80.96    1.54   0
   5  -3  -7  202.07    1.60   0
   6 -23  15   22.83    3.25   0
   6 -22  15   12.83    2.83   0
   6 -21  14   12.19    2.71   0
   6 -20  14    8.38    2.59   0
   6 -18  13   17.46    2.46   0
   6 -17  12   15.15    1.81   0
   6 -16  12   -0.48    1.82   0
   6 -15  11  101.09    3.27   0
   6 -14  10    1.06    1.67   0
   6 -13   9   10.22    1.73   0
   6 -12   8   73.49    2.53   0
   6 -10   5   27.36    1.63   0
   6  -9   4    0.05    1.02   0
   6  -8   2   -0.01    0.97   0
   6  -7   0   15.53    1.11   0
   6  -4  -9   95.24    1.27   0
   7 -23  12    2.47    3.01   0
   7 -22  12    0.92    2.81   0
   7 -21  12    0.81    2.49   0
   7 -20  11    2.11    2.50   0
   7 -19  11   80.92    3.68   0
   7 -18  10   16.50    2.46   0
   7 -17  10    0.60    1.99   0
   7 -16   9    4.58    2.01   0
   7 -15   8    0.07    1.85   0
   7 -14   7   14.17    1.93   0
   7 -13   6   31.76    2.14   0
   7 -12   5   18.59    1.77   0
   7 -10   2  160.96    2.98   0
   7  -9   0  468.47    4.56   0
   7  -7  -5    2.26    0.80   0
   7  -6  -8  146.70    1.99   0
   8 -23   9   35.55    3.65   0
   8 -22   9   38.26    3.43   0
   8 -21   9    0.11    2.44   0
   8 -20   8   13.07    2.77   0
   8 -19   8    2.02    2.26   0
   8 -18   7  130.96    4.04   0
   8 -17   6    5.97    2.24   0
   8 -13   2   26.71    2.00   0
   8 -12   1  151.78    3.25   0
   8 -10  -3   66.45    2.04   0
   8  -9  -5   49.67    1.82   0
   9 -23   6   13.03    3.02   0
   9 -22   5   24.58    3.20   0
   9 -21   5    7.28    2.79   0
   9 -20   4    8.13    2.43   0
   9 -19   4    2.87    2.34   0
   9 -18   3   14.81    2.43   0
   9 -17   2   -0.69    1.96   0
   9 -16   1   50.13    2.70   0
   9 -15   0    4.56    1.86   0
   9 -14  -1   55.76    2.49   0
   9 -13  -3   76.63    2.55   0
  10 -23   1  156.68    5.17   0
  10 -22   1   10.67    3.02   0
  10 -21   0    3.59    2.73   0
  10 -21   1  111.37    4.44   0
  10 -20   0    8.17    2.59   0
  10 -19  -1  184.75    4.72   0
  -4  -8  19  111.71    2.04   0
  -3  -6  16   11.12    0.95   0
  -3  -4  13    7.86    0.64   0
  -2 -17  25  121.98    3.64   0
  -2 -15  24   38.05    2.36   0
  -2 -10  20  386.20    4.27   0
  -2  -9  19  171.11    2.79   0
  -2  -4  12  136.49    1.65   0
  -1 -23  26    1.00    2.96   0
  -1 -22  26   19.91    3.07   0
  -1 -21  26   -0.95    2.57   0
  -1 -19  25    1.74    2.27   0
  -1 -15  23   -0.69    1.72   0
  -1 -12  21  119.04    2.90   0
  -1 -10  19   34.87    1.68   0
  -1  -9  18   16.92    1.31   0
  -1  -6  14   10.53    0.94   0
  -1  -4  11  126.87    1.67   0
  -1  -3   9  117.38    1.39   0
   0 -23  25   45.31    3.50   0
   0 -22  25   31.06    3.21   0
   0 -19  24    2.15    2.32   0
   0 -12  20  141.71    3.18   0
   0 -10  18   57.18    2.02   0
   0  -9  17   10.45    1.27   0
   0  -6  13  137.92    2.18   0
   1 -23  24   31.21    3.59   0
   1 -22  24    5.28    2.87   0
   1 -21  24    7.49    2.77   0
   1 -19  23   69.01    3.44   0
   1 -15  21   57.38    2.73   0
   1  -7  13    0.43    0.90   0
   1  -4   8   81.48    1.46   0
   2 -23  23   -0.57    3.02   0
   2 -22  23   18.15    3.12   0
   2 -20  22    0.83    2.53   0
   2 -19  22    4.53    2.49   0
   2 -17  21   -0.91    2.05   0
   2 -16  20   17.77    1.81   0
   2 -14  19   19.72    2.07   0
   2 -13  18  107.41    3.04   0
   2 -12  17  275.97    4.23   0
   2  -9  14   53.40    1.88   0
   2  -5   8    0.44    0.72   0
   3 -22  21    2.60    2.63   0
   3 -21  21   76.43    3.96   0
   3 -20  21   35.71    3.04   0
   3 -19  20   16.47    2.60   0
   3 -18  20    1.09    2.33   0
   3 -17  19  139.31    3.71   0
   3 -16  19   87.42    3.21   0
   3 -15  18   15.29    2.11   0
   3 -14  17  107.21    2.95   0
   3  -9  12  331.18    4.01   0
   3  -3   1    1.90    0.52   0
   4 -23  20   44.64    3.75   0
   4 -22  20   28.52    3.19   0
   4 -21  19    7.50    2.66   0
   4 -20  19    6.48    2.55   0
   4 -18  18   -2.37    2.21   0
   4 -16  17    8.35    2.14   0
   4 -15  16   21.23    2.09   0
   4  -9  10   34.07    1.65   0
   4  -6   5  153.55    2.32   0
   4  -5   3   67.32    1.49   0
   5 -23  18   11.31    3.19   0
   5 -22  18   24.47    3.14   0
   5 -21  17   25.45    2.48   0
   5 -20  17  100.30    4.04   0
   5 -15  14   42.54    2.58   0
   5 -14  13  147.80    3.58   0
   5 -13  12   66.81    2.36   0
   5 -12  11   15.93    1.43   0
   5  -8   6  418.15    4.24   0
   5  -7   4   93.80    2.03   0
   5  -6   2  428.77    3.69   0
   6 -23  16    9.89    2.97   0
   6 -21  15   35.85    3.23   0
   6 -20  15    5.72    2.56   0
   6 -19  14   -1.50    2.16   0
   6 -18  14   -0.32    2.22   0
   6 -17  13   99.47    3.60   0
   6 -15  12   76.98    2.94   0
   6 -14  11    2.46    1.77   0
   6 -13  10   12.19    1.81   0
   6  -6  -2   22.61    1.08   0
   6  -5  -5  133.89    1.80   0
   7 -23  13   12.42    3.27   0
   7 -22  13    1.97    2.95   0
   7 -21  13   27.96    2.98   0
   7 -20  12    9.24    2.68   0
   7 -19  12    6.22    2.55   0
   7 -18  11   -0.95    2.28   0
   7 -16  10    6.19    1.99   0
   7 -15   9  114.40    3.47   0
   7 -14   8   70.85    2.84   0
   7 -13   7  255.28    4.35   0
   7  -7  -4  578.39    4.35   0
   7  -6  -7  232.15    2.51   0
   8 -23  10   18.49    3.47   0
   8 -22  10    9.60    3.15   0
   8 -21  10   12.96    2.72   0
   8 -20   9  113.24    4.24   0
   8 -19   9   24.85    2.72   0
   8 -18   8   36.85    2.95   0
   8 -17   7   30.24    2.62   0
   8 -16   6   23.53    2.26   0
   8 -14   4   95.44    3.05   0
   8 -10  -2  294.29    3.84   0
   8  -9  -4   29.54    1.61   0
   8  -8  -7   -0.46    1.00   0
   9 -23   7   19.90    3.43   0
   9 -22   6    7.33    2.75   0
   9 -21   6    2.35    2.72   0
   9 -20   5   13.71    2.54   0
   9 -20   6   19.72    2.69   0
   9 -19   5    1.94    2.39   0
   9 -18   4   49.90    2.98   0
   9 -17   3    0.23    2.11   0
   9 -16   2   35.42    2.57   0
   9 -15   1    1.34    1.81   0
   9 -14   0   26.34    2.09   0
   9 -13  -2    8.29    1.64   0
  10 -23   2   -0.05    3.10   0
  10 -23   3  122.34    5.00   0
  10 -22   2    4.13    2.86   0
  10 -21   2    0.34    2.66   0
  10 -20   1   81.03    3.80   0
  10 -19   0   -0.99    2.38   0
  10 -18   0    3.11    2.43   0
  -4  -7  18   39.30    1.24   0
  -4  -3  12   35.48    0.70   0
  -3 -11  22    2.93    1.32   0
  -3  -9  20   43.53    1.63   0
  -2 -16  25    6.33    1.97   0
  -2 -13  23  135.19    3.17   0
  -2  -8  18  222.33    2.95   0
  -2  -5  14  973.17    4.79   0
  -1 -20  26    4.86    2.49   0
  -1 -19  26    0.01    2.50   0
  -1 -14  23   -0.38    1.63   0
  -1 -13  22    5.11    1.56   0
  -1  -8  17   51.74    1.67   0
  -1  -7  16   28.89    1.30   0
  -1  -5  13    9.98    0.94   0
   0 -23  26   10.52    3.23   0
   0 -22  26    1.96    2.61   0
   0 -20  25   10.12    2.60   0
   0 -19  25   85.37    3.66   0
   0 -17  24   16.33    2.43   0
   0  -8  16   30.62    1.48   0
   0  -1   3   20.51    0.40   0
   1 -23  25   37.03    3.69   0
   1 -22  25   43.83    3.43   0
   1 -20  24    4.05    2.53   0
   1 -19  24    5.07    2.27   0
   1 -18  23   18.60    2.43   0
   1 -14  21  126.31    3.42   0
   1 -13  20  105.64    3.04   0
   1 -12  19   18.58    1.84   0
   1  -5  10   79.06    1.60   0
   1  -3   6  536.93    3.02   0
   2 -23  24    0.37    2.81   0
   2 -21  23    6.15    2.73   0
   2 -20  23    4.05    2.59   0
   2 -18  22   45.53    3.06   0
   2 -16  21   56.97    2.95   0
   2 -15  20   29.67    2.28   0
   2 -12  18   12.45    1.67   0
   2 -11  17   16.31    1.64   0
   2  -8  13  704.99    5.45   0
   2  -6  10  335.02    3.36   0
   2  -3   4    3.53    0.58   0
   3 -23  22    6.99    3.06   0
   3 -22  22    1.49    2.92   0
   3 -21  22    8.44    2.89   0
   3 -19  21  159.86    4.64   0
   3 -17  20   15.81    2.42   0
   3 -15  19   46.13    2.54   0
   3 -14  18   18.31    2.07   0
   3 -13  17  138.81    3.39   0
   3 -12  16    1.48    1.51   0
   3 -11  15  193.48    3.55   0
   3  -8  11  938.08    6.23   0
   3  -6   8    2.68    0.91   0
   3  -5   6  410.46    3.40   0
   3  -4   4  260.96    2.49   0
   4 -23  21    9.91    3.13   0
   4 -21  20   10.92    2.94   0
   4 -20  20   20.30    2.90   0
   4 -19  19    3.35    1.82   0
   4 -18  19   12.75    2.51   0
   4 -15  17    2.58    1.87   0
   4 -14  16    0.67    1.75   0
   4 -13  15  104.94    3.04   0
   4 -12  14    1.96    1.45   0
   4 -11  13  104.50    2.77   0
   4  -8   9  151.24    2.70   0
   4  -4   1  182.10    2.06   0
   4  -3  -2  576.37    3.00   0
   5 -23  19    3.84    3.26   0
   5 -21  18   -2.60    2.59   0
   5 -20  18    2.13    2.61   0
   5 -19  17   48.12    2.77   0
   5 -18  17  148.50    4.37   0
   5 -17  16   39.58    2.68   0
   5 -14  14    0.62    1.82   0
   5 -13  13   25.44    2.04   0
   5 -12  12   40.26    2.19   0
   5 -11  11   35.71    1.98   0
   5  -9   8    2.00    1.13   0
   5  -5   0    2.66    0.76   0
   5  -4  -3    6.23    0.65   0
   6 -23  17   32.95    3.51   0
   6 -22  16   12.00    2.88   0
   6 -21  16   11.20    2.92   0
   6 -20  16   23.90    2.81   0
   6 -19  15   35.63    3.02   0
   6 -18  15    0.65    2.13   0
   6 -17  14   51.82    2.98   0
   6 -16  13   39.82    2.60   0
   6 -12   9  198.88    3.62   0
   6 -11   8   95.93    2.69   0
   6  -9   5    1.56    1.13   0
   6  -8   3    1.38    1.00   0
   6  -4  -8  205.65    1.87   0
   7 -23  14    2.12    3.21   0
   7 -22  14    1.48    2.89   0
   7 -20  13    1.47    2.54   0
   7 -19  13   33.61    2.89   0
   7 -18  12    2.29    2.28   0
   7 -17  11  110.96    3.64   0
   7 -15  10   34.26    2.39   0
   7 -14   9   13.81    1.93   0
   7 -12   6  277.97    4.34   0
   7  -9   1   58.76    1.94   0
   7  -8  -1   56.89    1.75   0
   8 -23  11   -0.97    3.25   0
   8 -22  11   40.05    3.70   0
   8 -21  11   15.66    2.83   0
   8 -20  10   13.30    2.88   0
   8 -19  10   -1.22    2.25   0
   8 -18   9  170.26    4.60   0
   8 -17   8    3.21    2.25   0
   8 -16   7   90.27    3.34   0
   8 -15   6   12.59    2.11   0
   8 -14   5   64.85    2.75   0
   8 -13   4   16.47    1.90   0
   8 -12   2  113.29    2.91   0
   8 -10  -1    0.59    1.23   0
   8  -8  -6  158.66    2.55   0
   9 -23   8   20.91    3.58   0
   9 -22   7    1.96    2.68   0
   9 -22   8   47.92    3.54   0
   9 -21   7   12.29    2.94   0
   9 -20   7    8.04    2.51   0
   9 -19   6   -0.86    2.36   0
   9 -18   5    2.87    2.31   0
   9 -17   4    0.84    2.06   0
   9 -16   3   43.80    2.67   0
   9 -15   2   -0.29    1.78   0
   9 -14   1   16.54    1.98   0
   9 -13  -1   12.42    1.75   0
   9 -12  -2  128.29    3.14   0
  10 -23   4   -2.29    3.14   0
  10 -22   3   10.52    3.04   0
  10 -22   4    1.27    3.13   0
  10 -21   3  122.16    4.47   0
  10 -20   2    4.45    2.58   0
  10 -19   1  153.58    4.45   0
  10 -19   2   11.24    2.47   0
  10 -18   1   22.49    2.64   0
  10 -17  -1  186.59    4.41   0
  10 -17   0   -1.32    1.96   0
  -4  -6  17   30.76    1.12   0
  -3  -8  19  119.22    2.19   0
  -3  -7  18   13.28    1.09   0
  -3  -5  15    0.82    0.71   0
  -2 -15  25  263.24    4.62   0
  -2  -7  17  318.57    3.28   0
  -1 -20  27    1.86    2.71   0
  -1 -10  20    1.63    1.18   0
   0 -23  27   57.34    4.07   0
   0 -21  26    0.85    2.72   0
   0 -20  26    4.48    2.56   0
   0 -18  25    3.93    2.34   0
   0 -16  24   13.82    2.25   0
   0 -12  21   35.10    2.04   0
   0  -7  15  127.60    2.30   0
   0  -5  12  565.18    3.90   0
   0  -4  10  229.57    2.29   0
   1 -21  25   20.54    3.06   0
   1 -20  25   29.55    3.05   0
   1 -18  24    0.01    2.30   0
   1  -6  12  200.68    2.57   0
   1  -1   1    2.55    0.24   0
   2 -22  24   -0.49    2.84   0
   2 -21  24    3.44    2.70   0
   2 -19  23   10.97    2.64   0
   2 -18  23   38.01    2.87   0
   2 -17  22    1.78    2.26   0
   2 -15  21   26.53    2.38   0
   2 -14  20   66.69    2.80   0
   2 -13  19   70.14    2.64   0
   2  -9  15  212.69    3.32   0
   2  -7  12  119.85    2.31   0
   3 -22  23    1.26    2.99   0
   3 -20  22    3.13    2.65   0
   3 -19  22    0.74    2.34   0
   3 -18  21  118.67    3.98   0
   3 -17  21  198.48    4.66   0
   3 -16  20   22.47    2.44   0
   3  -7  10  582.35    4.74   0
   4 -22  21   25.39    3.36   0
   4 -21  21    1.23    2.80   0
   4 -19  20    4.08    2.52   0
   4 -17  19    9.28    2.30   0
   4 -16  18    0.94    1.40   0
   4 -14  17   -0.52    1.74   0
   4 -13  16    0.93    1.61   0
   4 -12  15   34.21    2.08   0
   4  -9  11   57.52    2.01   0
   4  -7   8  111.51    2.27   0
   4  -5   4   67.28    1.54   0
   5 -22  19   83.84    4.16   0
   5 -21  19   21.06    3.19   0
   5 -20  19  103.37    4.12   0
   5 -19  18    0.16    2.43   0
   5 -18  18   13.24    2.45   0
   5 -17  17    1.39    2.15   0
   5 -16  16    1.40    1.48   0
   5 -13  14    5.63    1.68   0
   5  -8   7    0.23    1.05   0
   5  -7   5   91.10    2.05   0
   5  -6   3    7.73    0.98   0
   5  -3  -6 1236.47    4.04   0
   6 -22  17   14.74    3.18   0
   6 -21  17   90.03    4.19   0
   6 -19  16    1.83    2.38   0
   6 -17  15  114.88    3.89   0
   6 -16  14   -0.57    2.04   0
   6 -15  13   60.65    2.89   0
   6 -14  12    5.19    1.74   0
   6 -13  11  223.89    4.19   0
   6 -12  10    5.29    1.63   0
   6 -11   9   10.71    1.60   0
   6  -8   4   56.18    1.82   0
   6  -6  -1    1.97    0.80   0
   6  -5  -4   23.06    0.95   0
   7 -22  15    4.50    2.95   0
   7 -21  14    1.64    1.96   0
   7 -20  14    6.11    2.75   0
   7 -18  13    0.42    2.37   0
   7 -17  12   29.57    2.70   0
   7 -16  11    9.41    2.14   0
   7 -13   8   12.91    1.85   0
   7 -12   7    2.45    1.69   0
   7  -9   2   94.63    2.34   0
   7  -8   0  121.16    2.39   0
   7  -7  -3   39.68    1.41   0
   7  -6  -6    4.73    0.87   0
   8 -22  12   22.53    3.40   0
   8 -21  12    2.81    2.60   0
   8 -20  11  108.80    4.28   0
   8 -19  11   27.49    2.84   0
   8 -18  10   21.72    2.79   0
   8 -17   9    4.53    2.32   0
   8 -16   8   10.36    2.27   0
   8 -15   7   51.21    2.74   0
   8 -14   6   17.07    2.11   0
   8 -13   5    9.39    1.81   0
   8 -12   3    5.34    1.61   0
   8 -10   0  280.70    3.94   0
   8  -9  -3  144.42    2.65   0
   9 -22   9    4.04    2.77   0
   9 -21   8   36.10    3.35   0
   9 -20   8   31.11    3.13   0
   9 -19   7    2.11    2.44   0
   9 -18   6   21.56    2.67   0
   9 -17   5    4.85    2.07   0
   9 -16   4   76.57    3.16   0
   9 -15   3    3.21    1.96   0
   9 -14   2    1.29    1.74   0
   9 -13   0   -0.60    1.54   0
   9 -12  -1    0.78    1.70   0
  10 -23   5  114.02    4.83   0
  10 -22   5   18.44    3.07   0
  10 -21   4    4.51    2.84   0
  10 -20   3    5.82    2.64   0
  10 -20   4   21.02    3.18   0
  10 -19   3  120.74    4.19   0
  10 -18   2    6.55    2.40   0
  10 -17   1  200.85    4.64   0
  10 -16  -1   42.87    2.67   0
  10 -16   0    5.70    2.25   0
  -4  -4  14  873.04    3.62   0
  -2 -13  24    3.36    1.59   0
  -2 -12  23    0.77    1.39   0
  -2 -10  21    0.55    1.17   0
  -2  -9  20  156.71    2.75   0
  -2  -6  16  478.20    3.73   0
  -1 -19  27   22.29    2.74   0
  -1 -17  26    1.17    2.09   0
  -1 -14  24    3.89    1.77   0
  -1 -13  23   -0.22    1.54   0
  -1  -9  19   18.79    1.39   0
  -1  -8  18    5.82    1.06   0
   0 -22  27    1.04    2.95   0
   0 -21  27   96.58    4.21   0
   0 -19  26   -0.13    2.37   0
   0 -17  25   68.23    3.20   0
   0  -9  18   95.17    2.34   0
   0  -8  17    1.14    1.03   0
   0  -2   6  755.55    3.04   0
   1 -22  26    5.32    3.07   0
   1 -21  26    6.17    2.87   0
   1 -19  25    3.73    2.45   0
   1 -17  24   17.87    2.45   0
   1 -14  22   71.23    2.88   0
   1 -13  21  129.48    3.32   0
   1 -12  20   82.74    2.67   0
   1 -11  19  388.00    4.83   0
   1  -9  17   49.81    1.89   0
   2 -22  25   26.83    3.46   0
   2 -20  24   -2.41    2.31   0
   2 -19  24    1.14    2.48   0
   2 -17  23    8.23    2.40   0
   2 -12  19  189.61    3.76   0
   2 -11  18   78.77    2.54   0
   2  -8  14   34.16    1.59   0
   2  -6  11   62.03    1.67   0
   2  -5   9   13.16    0.97   0
   2  -4   7   56.77    1.33   0
   3 -21  23   84.66    4.03   0
   3 -20  23   16.11    3.01   0
   3 -18  22   38.01    3.05   0
   3 -15  20   35.45    2.57   0
   3 -14  19   16.73    2.11   0
   3 -13  18  113.72    2.99   0
   3 -12  17  121.72    2.96   0
   3 -11  16  201.39    3.66   0
   3  -8  12  221.66    3.16   0
   3  -5   7    0.95    0.78   0
   3  -3   2   16.07    0.75   0
   3  -1  -5   16.96    0.35   0
   4 -22  22   -0.16    3.00   0
   4 -21  22   21.46    2.98   0
   4 -20  21   28.65    2.97   0
   4 -19  21    2.40    2.54   0
   4 -18  20   11.94    2.41   0
   4 -17  20    6.68    2.19   0
   4 -16  19    4.75    2.16   0
   4 -15  18   26.83    2.26   0
   4 -11  14   74.39    2.31   0
   4  -8  10  135.79    2.63   0
   5 -22  20   22.22    3.39   0
   5 -21  20    2.40    2.89   0
   5 -19  19   40.60    3.21   0
   5 -17  18    9.07    2.39   0
   5 -16  17  155.09    4.15   0
   5 -15  16  116.45    3.51   0
   5 -12  13  137.13    3.13   0
   5 -11  12  168.72    3.43   0
   5  -9   9    3.96    1.23   0
   5  -5   1  152.26    2.14   0
   6 -20  17   -0.75    2.40   0
   6 -19  17   56.97    3.46   0
   6 -18  16   19.93    2.67   0
   6 -16  15   17.96    2.41   0
   6 -15  14  103.85    3.46   0
   6 -14  13   65.32    2.84   0
   6 -13  12  121.47    3.35   0
   6 -12  11  237.44    4.18   0
   6  -9   6    1.49    0.85   0
   6  -7   2   62.57    1.72   0
   6  -6   0   80.61    1.77   0
   6  -4  -7  138.76    1.61   0
   7 -22  16    0.09    3.01   0
   7 -21  15   13.19    2.81   0
   7 -20  15    4.58    2.69   0
   7 -19  14    9.93    2.52   0
   7 -18  14    6.23    2.51   0
   7 -17  13   86.15    3.61   0
   7 -16  12    4.28    2.24   0
   7 -15  11   57.54    2.78   0
   7 -14  10   17.47    2.12   0
   7 -13   9  202.38    4.06   0
   7 -12   8  228.35    4.11   0
   7 -11   6   45.36    2.13   0
   7  -9   3  111.86    2.55   0
   7  -7  -2  101.05    2.04   0
   8 -22  13  104.72    4.69   0
   8 -21  13   -1.19    2.68   0
   8 -20  12    2.72    2.74   0
   8 -18  11  163.47    4.64   0
   8 -17  10    4.13    2.30   0
   8 -16   9  116.35    3.78   0
   8 -15   8    0.08    1.95   0
   8 -14   7  142.15    3.70   0
   8 -13   6   13.35    1.85   0
   8 -12   4  103.92    2.95   0
   8  -9  -2    8.84    1.24   0
   8  -8  -5    2.26    0.94   0
   9 -22  10    6.68    3.17   0
   9 -21   9    2.01    2.90   0
   9 -20   9    5.64    2.81   0
   9 -19   8   11.07    2.66   0
   9 -18   7    2.11    2.36   0
   9 -17   6   11.15    2.25   0
   9 -16   5   26.16    2.41   0
   9 -15   4    1.39    1.99   0
   9 -14   3   18.26    2.08   0
   9 -13   1    1.03    1.57   0
   9 -12   0   29.16    2.12   0
  10 -22   6    0.28    3.03   0
  10 -21   5  100.31    4.34   0
  10 -20   5   17.91    2.99   0
  10 -19   4   10.55    2.68   0
  10 -18   3    3.42    2.41   0
  10 -17   2    1.73    2.28   0
  10 -16   1   32.11    2.56   0
  10 -15  -1  137.91    3.65   0
  -4  -7  19   67.05    1.65   0
  -4  -5  16    1.12    0.64   0
  -3 -10  22    3.27    1.20   0
  -3  -9  21    0.48    1.04   0
  -2 -14  25    4.16    1.76   0
  -2  -8  19    8.25    1.07   0
  -2  -4  13   58.87    1.27   0
  -2  -3  11    5.25    0.58   0
  -1 -18  27   12.80    2.45   0
  -1 -16  26   26.15    2.42   0
  -1 -12  23   44.80    2.13   0
  -1  -7  17  113.82    2.18   0
  -1  -4  12    0.68    0.60   0
  -1  -3  10    1.25    0.56   0
   0 -22  28    0.50    2.71   0
   0 -20  27    6.77    2.73   0
   0 -16  25   17.40    2.28   0
   0 -12  22   47.65    2.26   0
   0 -11  21   57.33    2.29   0
   0  -7  16  964.31    6.01   0
   1 -22  27   54.72    3.93   0
   1 -20  26    0.45    2.59   0
   1 -19  26   24.89    2.74   0
   1 -16  24   42.92    2.78   0
   1 -12  21  190.54    3.74   0
   1  -8  16    5.53    1.14   0
   1  -6  13  279.06    3.15   0
   1  -5  11   10.96    0.77   0
   1  -4   9  101.01    1.59   0
   2 -22  26    0.52    3.29   0
   2 -21  25    5.92    2.68   0
   2 -20  25    2.19    2.63   0
   2 -18  24   43.09    3.12   0
   2 -15  22   -0.12    1.98   0
   2 -14  21    0.05    1.31   0
   2  -7  13   26.50    1.42   0
   2  -2   2  141.70    1.40   0
   3 -22  24   16.34    3.13   0
   3 -21  24   17.51    3.22   0
   3 -19  23  100.62    4.07   0
   3 -17  22    3.80    2.45   0
   3 -14  20   88.82    3.18   0
   3 -13  19  233.97    4.34   0
   3 -12  18  157.65    3.53   0
   3 -11  17  317.23    4.57   0
   3  -9  14   59.43    1.91   0
   3  -8  13  163.75    2.89   0
   3  -7  11   60.07    1.81   0
   3  -4   5  344.93    2.93   0
   4 -22  23   21.81    3.53   0
   4 -20  22   16.76    3.00   0
   4 -18  21    0.07    2.43   0
   4 -15  19    4.49    2.01   0
   4 -14  18    3.12    1.86   0
   4 -13  17   30.77    2.20   0
   4 -12  16    7.34    1.66   0
   4 -11  15   26.35    1.89   0
   4  -7   9   54.91    1.76   0
   4  -6   7  121.24    2.22   0
   4  -4   2    1.95    0.67   0
   4  -3  -1   12.76    0.63   0
   5 -22  21   31.05    3.66   0
   5 -21  21   26.31    3.10   0
   5 -20  20   12.32    2.73   0
   5 -19  20    4.28    2.62   0
   5 -16  18   -1.19    2.11   0
   5 -15  17   -0.50    2.00   0
   5 -14  16    4.88    1.97   0
   5 -12  14    6.53    1.74   0
   5 -11  13   33.14    2.02   0
   5  -8   8  172.06    2.94   0
   5  -7   6  105.62    2.22   0
   5  -6   4  883.56    5.48   0
   5  -2 -11    5.27    0.26   0
   6 -22  19    0.82    3.02   0
   6 -21  19  119.59    4.60   0
   6 -18  17   -2.98    2.33   0
   6 -17  16   18.69    2.03   0
   6 -15  15  100.36    3.48   0
   6 -14  14    7.29    1.98   0
   6 -13  13   67.98    2.72   0
   6 -11  10  182.54    3.57   0
   6  -9   7   64.98    2.12   0
   6  -8   5   87.20    2.20   0
   6  -7   3    7.15    1.05   0
   7 -22  17   28.76    3.44   0
   7 -21  16    2.38    2.84   0
   7 -20  16    7.61    2.81   0
   7 -19  15    3.08    2.60   0
   7 -18  15    4.73    2.34   0
   7 -17  14   93.46    3.74   0
   7 -16  13    8.54    2.25   0
   7 -15  12    3.62    2.09   0
   7 -14  11    0.52    1.85   0
   7 -13  10  134.72    3.51   0
   7 -11   7  309.98    4.49   0
   7  -7  -1   59.87    1.79   0
   7  -5  -9    1.86    0.63   0
   8 -22  14   44.15    3.99   0
   8 -21  14   -1.94    2.68   0
   8 -20  13   90.48    4.20   0
   8 -19  12   -0.17    2.35   0
   8 -18  12   -0.22    2.49   0
   8 -17  11    3.44    2.32   0
   8 -16  10   32.21    2.74   0
   8 -15   9    1.57    2.01   0
   8 -14   8    2.56    1.94   0
   8 -12   5  184.07    3.74   0
   8 -11   3  103.44    2.80   0
   8  -9  -1  211.48    3.26   0
   8  -8  -4  127.23    2.37   0
   9 -22  11   11.50    3.31   0
   9 -21  10   70.38    4.01   0
   9 -20  10    6.54    2.87   0
   9 -19   9    4.83    2.63   0
   9 -18   8    6.26    2.49   0
   9 -17   7    1.66    2.09   0
   9 -16   6   47.62    2.79   0
   9 -15   5    1.04    2.00   0
   9 -14   4   19.44    2.16   0
   9 -13   2   -1.10    1.62   0
   9 -10  -4   -0.33    1.37   0
  10 -22   7   11.08    3.20   0
  10 -21   6    2.58    2.70   0
  10 -21   7   86.80    4.12   0
  10 -20   6   10.02    2.86   0
  10 -19   5  164.26    4.78   0
  10 -18   4    6.99    2.47   0
  10 -17   3  269.90    5.35   0
  10 -16   2   57.03    3.00   0
  10 -15   0   18.86    2.22   0
  10 -15   1  134.14    3.82   0
  10 -14  -1  111.60    3.29   0
  -3  -8  20    5.17    1.00   0
  -3  -3  12  110.03    1.27   0
  -2 -13  25  226.01    4.06   0
  -2 -12  24  100.53    2.78   0
  -2 -10  22  334.42    4.14   0
  -2  -9  21  403.16    4.35   0
  -2  -7  18   52.54    1.57   0
  -2  -5  15   36.81    1.16   0
  -1 -17  27   16.83    2.42   0
  -1 -14  25    1.31    1.74   0
  -1 -13  24   11.76    1.84   0
  -1  -9  20   35.46    1.66   0
  -1  -5  14   19.12    1.00   0
   0 -21  28   14.25    3.07   0
   0 -20  28   -0.35    2.46   0
   0 -19  27   74.28    3.52   0
   0 -15  25  170.14    4.05   0
   0  -9  19  129.15    2.70   0
   0  -5  13   30.37    1.19   0
   0  -4  11   91.01    1.57   0
   1 -21  27   13.26    3.05   0
   1 -20  27   97.32    4.13   0
   1 -17  25    8.40    2.25   0
   1 -15  24    0.28    1.98   0
   1 -11  20    6.98    1.24   0
   1  -9  18    7.60    1.32   0
   1  -7  15    2.94    1.00   0
   2 -21  26    6.14    3.05   0
   2 -20  26    1.38    2.94   0
   2 -19  25    0.76    2.54   0
   2 -18  25    0.91    2.25   0
   2 -17  24    1.68    2.35   0
   2 -15  23   49.58    2.71   0
   2 -13  21   30.78    2.29   0
   2 -11  19   36.32    2.08   0
   2  -8  15   73.14    2.09   0
   2  -5  10  141.77    2.20   0
   3 -22  25    0.26    3.21   0
   3 -21  25  137.28    4.83   0
   3 -20  24    1.86    2.50   0
   3 -19  24   17.07    2.93   0
   3 -18  23   23.57    2.32   0
   3 -17  23  288.40    5.60   0
   3 -16  22   80.21    3.39   0
   3 -15  21  139.08    3.62   0
   3  -6  10  177.09    2.67   0
   4 -21  23    3.87    2.91   0
   4 -20  23   27.52    3.29   0
   4 -19  22    5.85    2.49   0
   4 -18  22    1.79    2.46   0
   4 -17  21    0.60    2.32   0
   4 -12  17   21.20    1.92   0
   4  -8  11   14.93    1.12   0
   5 -22  22    4.59    3.29   0
   5 -20  21   58.76    3.71   0
   5 -18  20    1.34    2.48   0
   5 -17  19   -0.37    2.15   0
   5 -15  18   59.62    2.99   0
   5 -14  17  244.48    4.73   0
   5 -13  16   53.54    2.64   0
   5  -8   9  140.25    2.75   0
   5  -7   7  121.96    2.42   0
   5  -4  -1  133.05    1.82   0
   5  -3  -5    8.41    0.59   0
   6 -22  20   21.04    3.56   0
   6 -20  19   20.90    3.14   0
   6 -17  17  142.91    4.33   0
   6 -16  16   11.66    1.88   0
   6 -12  12    1.14    1.53   0
   6 -11  11   99.77    2.87   0
   6  -8   6   12.24    1.29   0
   6  -6   1    2.41    0.88   0
   6  -5  -2   45.97    1.29   0
   6  -4  -6   57.56    1.18   0
   7 -22  18   28.25    3.40   0
   7 -21  17   27.77    3.45   0
   7 -20  17   28.41    3.20   0
   7 -19  16    3.39    2.62   0
   7 -17  15   13.53    2.60   0
   7 -16  14    1.80    2.19   0
   7 -15  13  111.55    3.63   0
   7 -14  12    8.62    2.02   0
   7 -13  11   16.44    2.08   0
   7 -11   8   26.51    1.99   0
   7  -9   4   16.76    1.50   0
   7  -8   2  301.59    3.72   0
   7  -6  -4   92.55    1.79   0
   7  -5  -8  287.61    2.52   0
   8 -21  15    4.88    2.86   0
   8 -20  14    6.06    2.98   0
   8 -19  13    0.68    2.43   0
   8 -18  13  156.49    4.69   0
   8 -17  12   26.95    2.84   0
   8 -16  11  119.30    3.88   0
   8 -15  10   -1.73    2.08   0
   8 -14   9  193.07    4.28   0
   8 -13   7   56.28    2.55   0
   8 -12   6   29.08    2.16   0
   8 -11   4   13.82    1.71   0
   8  -9   0   33.88    1.69   0
   8  -8  -3    2.36    1.03   0
   9 -22  12   12.82    3.47   0
   9 -21  11    1.92    2.72   0
   9 -20  11    5.61    2.91   0
   9 -19  10   45.04    3.36   0
   9 -18   9   11.94    2.49   0
   9 -17   8   -1.30    2.03   0
   9 -16   7   -0.97    1.98   0
   9 -15   6   10.24    2.16   0
   9 -14   5   17.04    2.14   0
   9 -13   3    1.60    1.72   0
   9 -12   2    2.45    1.75   0
   9 -10  -3   14.72    1.50   0
  10 -22   8    3.20    3.21   0
  10 -21   8    5.47    3.07   0
  10 -20   7   71.21    3.92   0
  10 -19   6   -0.21    2.61   0
  10 -18   5    2.39    2.38   0
  10 -17   4    7.38    2.47   0
  10 -16   3    0.79    2.07   0
  10 -15   2    5.96    2.11   0
  10 -14   0   46.30    2.55   0
  11 -22   4   16.57    3.36   0
  -4  -6  18   55.53    1.39   0
  -3  -7  19   -0.09    0.79   0
  -3  -5  16  298.51    2.70   0
  -2  -8  20  251.06    3.27   0
  -2  -6  17  158.82    2.30   0
  -2  -2   9   16.17    0.53   0
  -1 -11  23    4.25    1.63   0
  -1  -8  19   43.43    1.65   0
  -1  -6  16   74.12    1.72   0
  -1  -2   8  766.63    3.04   0
   0 -22  29    1.36    3.04   0
   0 -21  29   56.89    3.65   0
   0 -19  28   -2.03    2.48   0
   0 -13  24   46.48    2.46   0
   0 -12  23    2.51    1.60   0
   0  -8  18   21.99    1.38   0
   0  -6  15   62.96    1.67   0
   0  -3   9   -0.11    0.52   0
   1 -22  28    9.90    3.33   0
   1 -21  28    1.17    2.94   0
   1 -19  27    3.03    2.58   0
   1 -17  26   25.62    2.71   0
   1 -16  25  193.18    4.50   0
   1 -12  22   17.15    1.92   0
   1 -11  21  366.19    4.88   0
   1  -8  17   20.68    1.45   0
   1  -6  14  335.24    3.51   0
   1  -5  12   82.15    1.74   0
   1  -4  10    0.47    0.67   0
   2 -22  27   13.91    3.49   0
   2 -21  27   23.97    3.17   0
   2 -19  26   11.18    2.75   0
   2 -17  25   10.44    2.36   0
   2  -7  14  425.63    4.26   0
   2  -6  12   46.94    1.44   0
   2  -4   8  264.26    2.65   0
   3 -22  26    3.53    3.18   0
   3 -20  25   -1.06    2.72   0
   3 -18  24    0.57    2.51   0
   3 -15  22    5.54    2.20   0
   3 -14  21   12.59    2.18   0
   3 -13  20   12.73    2.04   0
   3 -12  19   31.17    2.17   0
   3 -11  18   57.09    2.43   0
   3 -10  17  140.78    3.12   0
   3  -7  12  237.70    3.18   0
   3  -5   8  304.00    3.08   0
   3  -4   6   13.11    0.91   0
   3  -3   3   -0.13    0.58   0
   4 -21  24   -0.30    2.95   0
   4 -19  23   45.70    3.43   0
   4 -17  22    0.83    2.40   0
   4 -16  21   24.07    2.65   0
   4 -15  20    0.09    1.49   0
   4 -11  16   -2.04    1.39   0
   4 -10  15   91.51    2.65   0
   4  -7  10    0.41    1.02   0
   4  -3   0  601.67    3.36   0
   5 -21  22    4.74    2.82   0
   5 -20  22    0.50    2.84   0
   5 -19  21   44.92    3.33   0
   5 -17  20   -0.68    2.34   0
   5 -16  19  170.93    4.19   0
   5 -11  14  208.19    3.89   0
   5 -10  13   83.75    2.57   0
   5  -6   5   45.43    1.55   0
   6 -21  20   12.54    3.01   0
   6 -20  20   -1.05    2.69   0
   6 -19  19   50.33    3.40   0
   6 -18  19    8.09    2.61   0
   6 -16  17   56.49    3.13   0
   6 -15  16   31.21    2.56   0
   6 -14  15   25.08    1.92   0
   6 -13  14   19.70    2.04   0
   6 -12  13   86.26    2.90   0
   6 -11  12   51.78    2.30   0
   6 -10  10    5.30    1.49   0
   6  -7   4   33.42    1.49   0
   7 -21  18   31.14    3.51   0
   7 -20  18    6.42    2.65   0
   7 -19  17   25.95    3.13   0
   7 -18  16    5.09    2.38   0
   7 -17  16   35.49    2.86   0
   7 -16  15   17.35    2.59   0
   7 -15  14   31.64    2.61   0
   7 -14  13    1.16    1.92   0
   7 -11   9  244.39    4.17   0
   7  -8   3   99.79    2.37   0
   7  -6  -3    9.62    0.93   0
   8 -21  16    3.88    2.86   0
   8 -20  15  115.69    4.59   0
   8 -19  14   11.43    2.68   0
   8 -18  14    5.02    2.45   0
   8 -17  13    4.27    2.48   0
   8 -16  12   -1.24    2.22   0
   8 -15  11   14.72    2.41   0
   8 -14  10    1.78    1.85   0
   8 -13   8   15.50    1.97   0
   8 -12   7  281.66    4.62   0
   8 -11   5   16.25    1.80   0
   8  -9   1   43.25    1.84   0
   8  -8  -2  626.28    5.12   0
   8  -7  -6   56.59    1.56   0
   9 -21  12   11.28    2.96   0
   9 -21  13    0.14    2.78   0
   9 -20  12    0.31    2.77   0
   9 -19  11   22.08    3.05   0
   9 -18  10    2.40    2.33   0
   9 -17   9    4.04    2.23   0
   9 -17  10    2.28    2.21   0
   9 -16   8   12.95    2.29   0
   9 -15   7    0.70    2.02   0
   9 -14   6   17.36    2.25   0
   9 -13   4   23.16    2.13   0
   9 -12   3   17.26    2.03   0
  10 -22   9   21.94    3.31   0
  10 -21   9   47.62    3.86   0
  10 -20   8    0.06    2.86   0
  10 -19   7  117.48    4.36   0
  10 -18   6    9.25    2.46   0
  10 -18   7   34.48    2.90   0
  10 -17   5  246.37    5.25   0
  10 -17   6    5.45    2.70   0
  10 -16   4   29.69    2.69   0
  10 -15   3  264.01    4.99   0
  10 -14   1   46.54    2.60   0
  10 -13  -1  178.53    3.80   0
  11 -22   5   10.26    3.28   0
  11 -21   4    2.63    2.95   0
  11 -21   5    4.49    3.17   0
  11 -20   4    3.04    2.62   0
  11 -19   3   19.31    2.87   0
  -3  -9  22    8.62    1.21   0
  -3  -8  21  290.41    3.46   0
  -3  -6  18   12.02    1.03   0
  -2 -12  25   45.97    2.21   0
  -2  -7  19   46.88    1.64   0
  -1 -14  26    6.96    1.89   0
  -1 -13  25    0.86    1.67   0
  -1  -9  21    1.74    1.20   0
  -1  -7  18   15.23    1.18   0
   0 -20  29    6.92    2.86   0
   0  -9  20  413.63    4.62   0
   0  -7  17   44.52    1.63   0
   1 -20  28    3.20    2.76   0
   1 -18  27   66.17    3.50   0
   1 -16  26   34.55    2.76   0
   1  -7  16   50.65    1.73   0
   1  -2   5  374.74    2.32   0
   2 -20  27   10.49    2.93   0
   2 -18  26   49.95    3.30   0
   2 -15  24    0.41    2.08   0
   2 -13  22    1.18    1.69   0
   2 -12  21    3.52    1.64   0
   2 -11  20   52.04    2.34   0
   2 -10  19   97.09    2.74   0
   2  -8  16    4.95    1.20   0
   3 -21  26   17.34    3.43   0
   3 -20  26    2.59    2.80   0
   3 -19  25  141.13    4.57   0
   3 -18  25    4.81    2.44   0
   3 -14  22  131.54    3.77   0
   3 -12  20   77.59    2.83   0
   3  -6  11   68.91    1.86   0
   3  -2   0  186.57    1.62   0
   4 -21  25    4.59    3.08   0
   4 -20  24    2.40    2.71   0
   4 -19  24    1.51    2.69   0
   4 -18  23    7.66    2.52   0
   4 -16  22    3.45    2.34   0
   4 -15  21   18.42    2.41   0
   4 -14  20   13.76    2.17   0
   4 -12  18    5.87    1.72   0
   4 -11  17   16.11    1.82   0
   4  -5   6   14.30    0.88   0
   4  -2  -4    0.98    0.39   0
   5 -21  23   28.63    3.51   0
   5 -20  23   41.66    3.38   0
   5 -19  22    7.96    2.83   0
   5 -17  21   80.18    3.71   0
   5 -16  20   -0.59    2.26   0
   5 -15  19    6.97    2.13   0
   5 -14  18    1.28    1.86   0
   5 -13  17   22.97    2.13   0
   5 -12  16   75.96    2.83   0
   5  -8  10  500.65    5.00   0
   5  -6   6 1021.82    6.17   0
   5  -5   3  375.82    3.44   0
   5  -4   0 1042.40    4.98   0
   5  -3  -4  513.04    2.89   0
   6 -21  21   93.99    4.50   0
   6 -20  21    2.80    2.79   0
   6 -19  20   46.01    3.52   0
   6 -17  19   83.43    3.72   0
   6 -15  17  194.43    4.58   0
   6 -14  16    9.09    2.12   0
   6 -13  15   54.02    2.71   0
   6 -12  14   80.92    2.89   0
   6 -10  11   15.69    1.69   0
   6  -8   7   97.51    2.38   0
   6  -7   5    7.01    1.13   0
   6  -6   2    8.86    0.98   0
   6  -5  -1    4.93    0.80   0
   6  -4  -5   82.90    1.42   0
   7 -21  19    4.81    3.17   0
   7 -19  18    2.62    2.72   0
   7 -18  17    2.63    2.54   0
   7 -16  16    6.57    2.16   0
   7 -15  15   11.07    2.13   0
   7 -13  12    4.40    1.39   0
   7 -12  11    5.29    1.74   0
   7 -10   8   81.02    2.59   0
   7  -7   1  120.48    2.36   0
   7  -6  -2   13.44    1.14   0
   7  -5  -7    0.73    0.67   0
   8 -20  16   -2.40    2.87   0
   8 -19  15   17.16    2.88   0
   8 -18  15   72.12    3.62   0
   8 -17  14    1.60    2.48   0
   8 -16  13  147.41    4.33   0
   8 -15  12   50.71    3.00   0
   8 -14  11  177.96    4.18   0
   8 -13   9    2.18    1.90   0
   8 -12   8   47.05    2.49   0
   8 -11   6   58.34    2.45   0
   8  -9   2  100.97    2.52   0
   8  -7  -5   47.83    1.51   0
   9 -21  14    3.66    2.87   0
   9 -20  13   19.04    3.25   0
   9 -19  12   58.14    3.72   0
   9 -18  11    2.29    2.37   0
   9 -17  11   21.23    2.64   0
   9 -16   9    3.36    2.14   0
   9 -15   8    1.26    2.14   0
   9 -14   7    4.97    2.04   0
   9 -13   5    8.39    1.94   0
   9 -12   4   13.34    1.76   0
   9 -11   1    4.65    1.50   0
   9 -11   2    1.07    1.68   0
   9  -9  -4   46.84    1.92   0
  10 -21  10    1.12    3.07   0
  10 -20   9  124.26    4.72   0
  10 -19   8    1.81    2.51   0
  10 -19   9  125.82    4.48   0
  10 -18   8    0.14    2.51   0
  10 -17   7  174.40    4.61   0
  10 -16   5    1.58    2.23   0
  10 -15   4    2.72    2.18   0
  10 -14   2   44.60    2.60   0
  10 -13   0    8.43    1.91   0
  11 -21   6    5.09    3.12   0
  11 -20   5   43.02    3.52   0
  11 -19   4   -1.92    2.53   0
  11 -18   3   44.24    3.17   0
  -4  -4  15   21.20    0.75   0
  -2  -9  22   -0.00    1.12   0
  -2  -5  16  310.33    2.96   0
  -2  -4  14  902.46    4.40   0
  -1 -16  28   -0.47    2.09   0
  -1  -8  20    2.23    1.06   0
  -1  -6  17   84.54    1.86   0
  -1  -5  15    0.02    0.75   0
  -1  -4  13   30.66    1.05   0
  -1  -3  11  373.07    2.65   0
   0 -19  29   91.18    3.95   0
   0 -17  28    5.42    2.39   0
   0 -13  25  241.29    4.43   0
   0 -12  24    4.50    1.67   0
   0 -11  23   52.46    2.29   0
   0  -8  19    4.44    1.16   0
   0  -6  16  114.81    2.19   0
   0  -5  14 1026.91    5.54   0
   0  -2   7   35.38    0.82   0
   1 -21  29    0.53    3.02   0
   1 -20  29  140.33    4.85   0
   1 -19  28    5.84    2.49   0
   1 -18  28   47.75    3.16   0
   1 -17  27   13.88    2.59   0
   1 -14  25   98.10    3.36   0
   1 -13  24   10.37    1.97   0
   1 -12  23   62.38    2.60   0
   1 -11  22    3.06    1.60   0
   1  -8  18  380.36    4.32   0
   1  -3   8  320.10    2.56   0
   2 -21  28    4.95    3.20   0
   2 -20  28   25.97    3.16   0
   2 -19  27   -1.19    2.37   0
   2 -18  27   25.89    2.82   0
   2 -14  24    4.93    1.90   0
   2 -13  23   11.30    2.05   0
   2 -12  22   74.91    2.82   0
   2  -7  15   88.22    2.19   0
   2  -5  11   71.94    1.72   0
   2  -4   9    3.73    0.79   0
   2  -2   3   13.80    0.66   0
   3 -21  27  148.87    5.22   0
   3 -19  26    6.49    2.92   0
   3 -17  25  155.66    4.59   0
   3 -16  24   29.94    2.83   0
   3 -15  23  216.14    4.72   0
   3 -11  19  516.90    5.90   0
   3 -10  18  261.22    4.15   0
   3  -8  15  277.47    3.82   0
   3  -7  13  146.22    2.60   0
   4 -20  25   49.41    3.77   0
   4 -18  24   33.89    3.19   0
   4 -17  23    1.94    1.82   0
   4 -15  22   -0.49    2.10   0
   4 -14  21  121.87    3.69   0
   4 -13  20    3.32    1.88   0
   4 -12  19   22.97    2.03   0
   4 -10  16   76.76    2.56   0
   4  -8  13    4.55    1.27   0
   4  -7  11    7.21    1.15   0
   4  -6   9   41.91    1.58   0
   4  -5   7    4.81    0.90   0
   4  -4   4   61.12    1.43   0
   5 -21  24   -0.15    3.19   0
   5 -19  23   19.63    3.17   0
   5 -18  22    1.39    2.47   0
   5 -17  22   -0.67    2.30   0
   5 -16  21   72.95    3.48   0
   5 -15  20   47.05    2.92   0
   5 -14  19  177.77    4.31   0
   5 -13  18   78.95    3.09   0
   5 -12  17  419.94    5.73   0
   5 -10  14   68.58    2.48   0
   5  -8  11  154.86    2.99   0
   5  -5   4    2.53    0.85   0
   6 -21  22    3.30    3.18   0
   6 -20  22    1.53    2.72   0
   6 -19  21   92.10    4.23   0
   6 -18  20    0.28    1.83   0
   6 -17  20   46.91    3.13   0
   6 -16  19   11.46    2.53   0
   6 -14  17   55.96    2.94   0
   6 -13  16   18.22    2.21   0
   6 -11  13  154.09    3.51   0
   6  -8   8    9.92    1.32   0
   6  -6   3  113.49    2.20   0
   6  -5   0    5.91    0.87   0
   7 -21  20   -0.91    3.17   0
   7 -20  19   61.30    3.34   0
   7 -19  19    2.22    2.78   0
   7 -18  18    2.02    2.57   0
   7 -17  17   43.07    3.02   0
   7 -14  14    2.13    1.43   0
   7 -13  13   79.38    3.07   0
   7 -12  12    0.38    1.69   0
   7 -11  10   59.92    2.47   0
   7  -8   4  460.84    4.70   0
   7  -5  -6  510.68    3.55   0
   8 -21  17   63.52    3.55   0
   8 -20  17   77.40    4.28   0
   8 -19  16    1.90    2.75   0
   8 -18  16   -0.05    2.39   0
   8 -17  15   14.77    2.74   0
   8 -16  14    0.99    2.39   0
   8 -15  13   54.20    3.13   0
   8 -13  10   23.34    2.31   0
   8 -12   9  477.87    5.99   0
   8 -11   7   22.82    2.01   0
   8 -10   5  402.52    5.00   0
   8  -8   0  295.55    3.73   0
   8  -7  -4   73.76    1.81   0
   9 -21  15    1.21    2.94   0
   9 -20  14    2.47    2.99   0
   9 -19  13    7.08    2.90   0
   9 -18  12    0.77    2.40   0
   9 -17  12   40.81    3.04   0
   9 -16  10    0.44    2.13   0
   9 -15   9    0.58    2.17   0
   9 -14   8   59.92    2.95   0
   9 -13   6    5.99    1.92   0
   9 -12   5    1.01    1.57   0
   9 -11   3   46.96    2.38   0
   9  -9  -3   11.80    1.32   0
  10 -21  11   24.07    3.59   0
  10 -20  10    4.35    2.72   0
  10 -20  11   95.82    4.30   0
  10 -19  10   12.84    3.05   0
  10 -18   9   90.40    4.00   0
  10 -17   8    6.32    2.55   0
  10 -16   6   16.86    2.42   0
  10 -16   7   12.35    2.27   0
  10 -15   5  195.94    4.51   0
  10 -14   4    8.58    2.29   0
  10 -13   1  178.13    3.91   0
  10 -13   2    2.47    1.99   0
  10 -12  -1    4.76    1.66   0
  11 -21   7   20.47    3.41   0
  11 -20   6    1.96    2.93   0
  11 -19   5    9.78    2.84   0
  11 -18   4    3.24    2.54   0
  11 -17   3    9.44    2.46   0
  -3  -7  20  147.80    2.36   0
  -2 -11  25   61.99    2.45   0
  -2  -8  21   28.49    1.49   0
  -2  -6  18  610.26    4.42   0
  -2  -3  12  944.28    3.92   0
  -1 -15  28    0.53    1.99   0
  -1 -14  27   -1.56    1.79   0
  -1 -11  24    0.19    1.41   0
  -1  -9  22   65.46    2.21   0
  -1  -7  19   39.09    1.54   0
   0 -19  30    4.62    2.75   0
   0 -16  28    0.69    2.20   0
   0  -7  18  385.87    4.05   0
   0  -3  10  385.58    2.81   0
   0  -1   4  499.80    1.98   0
   1 -21  30    1.91    3.11   0
   1 -19  29   -1.70    2.57   0
   1 -17  28   -1.57    2.32   0
   1 -16  27   48.70    2.98   0
   1 -10  21   75.46    2.48   0
   1  -7  17  105.39    2.34   0
   1  -6  15   53.38    1.68   0
   1  -5  13   47.94    1.47   0
   1  -4  11  202.99    2.41   0
   1  -1   2 1088.35    2.97   0
   2 -21  29   69.76    4.28   0
   2 -19  28    9.92    2.83   0
   2 -16  26   49.83    3.12   0
   2 -15  25    4.48    2.09   0
   2 -10  20   54.46    2.29   0
   2  -8  17    1.17    1.14   0
   3 -21  28    3.65    3.08   0
   3 -20  27   52.38    3.65   0
   3 -19  27  110.81    4.35   0
   3 -18  26    9.76    2.79   0
   3 -16  25   -0.60    2.37   0
   3 -14  23    0.65    2.07   0
   3 -13  22    1.71    1.93   0
   3 -12  21  144.64    3.63   0
   3 -11  20   25.60    2.09   0
   3  -7  14  495.16    4.80   0
   3  -6  12   10.96    1.19   0
   3  -4   7   72.09    1.58   0
   3  -3   4  397.73    2.90   0
   4 -21  26   -0.22    2.91   0
   4 -20  26   13.18    3.23   0
   4 -19  25    0.23    2.55   0
   4 -18  25   45.83    3.41   0
   4 -17  24    3.32    2.55   0
   4 -16  23    8.58    2.33   0
   4 -11  18    2.48    1.60   0
   4 -10  17   10.93    1.68   0
   5 -21  25   42.40    3.86   0
   5 -20  24    0.64    2.75   0
   5 -19  24    9.09    2.93   0
   5 -18  23  177.49    5.11   0
   5 -14  20   34.07    2.64   0
   5 -11  16  269.06    4.50   0
   5  -7   9   40.81    1.53   0
   5  -6   7   46.33    1.65   0
   5  -4   1   63.15    1.44   0
   5  -3  -3  189.83    1.90   0
   6 -19  22   22.98    3.25   0
   6 -18  21    0.02    2.57   0
   6 -15  19  252.81    5.27   0
   6 -12  15    6.29    1.75   0
   6 -11  14   22.12    2.01   0
   6 -10  12   15.84    1.43   0
   6  -7   6   23.39    1.39   0
   6  -6   4   92.75    2.05   0
   6  -3 -11    7.07    0.41   0
   7 -20  20   13.51    2.96   0
   7 -19  20    0.23    2.76   0
   7 -18  19   25.27    3.11   0
   7 -17  18    4.85    2.52   0
   7 -16  17    0.05    2.15   0
   7 -15  16   31.10    2.64   0
   7 -14  15   27.65    2.54   0
   7 -13  14    0.01    1.88   0
   7 -12  13    1.03    1.62   0
   7 -11  11   99.50    3.01   0
   7 -10   9   21.62    1.56   0
   7  -8   5   54.86    1.99   0
   7  -6  -1    9.53    1.00   0
   7  -5  -5    1.67    0.83   0
   8 -20  18    4.73    3.02   0
   8 -19  17   70.58    4.01   0
   8 -17  16   10.44    2.55   0
   8 -16  15  248.99    5.43   0
   8 -15  14  115.19    3.80   0
   8 -14  12   17.42    2.23   0
   8 -13  11   41.70    2.63   0
   8 -10   6   99.63    2.86   0
   8  -8   1   75.42    2.15   0
   8  -7  -3  276.18    3.28   0
   9 -20  15    1.58    3.10   0
   9 -19  14   46.21    3.62   0
   9 -18  13   15.42    2.31   0
   9 -18  14    1.46    2.52   0
   9 -17  13   20.86    2.72   0
   9 -16  11   19.88    2.16   0
   9 -16  12    3.42    2.25   0
   9 -15  10    2.22    2.23   0
   9 -14   9   16.40    2.32   0
   9 -13   7   -0.15    1.70   0
   9 -12   6    1.42    1.75   0
   9 -11   4    1.10    1.47   0
   9  -9  -2   32.84    1.71   0
  10 -21  12    2.24    3.27   0
  10 -20  12    4.22    3.05   0
  10 -19  11   68.16    3.88   0
  10 -18  10    3.86    2.71   0
  10 -17   9  148.85    4.55   0
  10 -16   8   -0.10    2.30   0
  10 -15   6   18.67    2.52   0
  10 -14   5    2.84    2.00   0
  10 -13   3   84.37    3.06   0
  10 -12   0   66.36    2.59   0
  10 -12   1   57.41    2.64   0
  11 -21   8    2.68    3.20   0
  11 -20   7   52.78    3.64   0
  11 -20   8   12.10    2.95   0
  11 -19   6   -2.78    2.50   0
  11 -19   7   28.91    3.24   0
  11 -18   5   66.57    3.61   0
  11 -18   6   -0.93    2.34   0
  11 -17   4    1.46    2.38   0
  -4  -6  19    0.73    0.66   0
  -3  -4  15  168.69    1.89   0
  -2  -7  20   -0.38    0.91   0
  -1  -8  21    4.39    1.15   0
   0 -18  30    2.28    2.51   0
   0 -17  29   62.98    3.24   0
   0 -14  27    1.96    1.97   0
   0 -13  26   20.98    2.19   0
   0 -12  25   13.40    1.92   0
   0 -11  24   68.27    2.54   0
   0  -8  20  113.08    2.54   0
   0  -5  15   20.33    1.24   0
   1 -20  30    1.00    3.02   0
   1 -18  29  113.48    4.23   0
   1 -15  27   23.24    2.55   0
   1 -14  26   12.77    2.20   0
   1 -13  25    8.01    2.00   0
   1 -12  24   23.39    2.14   0
   1 -11  23  139.00    3.37   0
   1 -10  22  120.19    2.99   0
   1  -8  19    2.27    1.23   0
   2 -20  29    1.67    3.07   0
   2 -16  27   18.31    2.51   0
   2 -15  26    0.64    2.21   0
   2 -14  25   24.41    2.42   0
   2 -13  24    3.78    1.94   0
   2 -12  23    0.44    1.78   0
   2  -7  16  359.61    4.11   0
   2  -6  14   88.70    2.09   0
   2  -5  12   90.73    1.94   0
   2  -3   7    9.97    0.80   0
   3 -20  28    7.20    3.13   0
   3 -18  27   54.83    3.56   0
   3 -17  26    0.09    2.51   0
   3 -14  24  101.50    3.52   0
   3 -13  23   83.90    3.12   0
   3 -10  19  109.72    2.99   0
   3  -5  10   41.36    1.47   0
   3  -1  -4    0.19    0.26   0
   4 -20  27   17.27    3.14   0
   4 -19  26   -1.52    2.84   0
   4 -17  25    5.70    2.64   0
   4 -15  23    9.77    2.35   0
   4 -14  22   22.79    2.35   0
   4 -13  21   14.80    2.19   0
   4 -12  20    5.35    1.87   0
   4 -11  19   26.56    2.08   0
   4  -6  10    2.69    0.76   0
   4  -5   8   61.54    1.70   0
   4  -4   5  146.24    2.13   0
   5 -20  25   19.22    3.36   0
   5 -18  24   16.35    3.01   0
   5 -17  23   95.53    4.03   0
   5 -16  22   15.92    2.14   0
   5 -12  18    1.63    1.78   0
   5 -11  17   20.26    2.03   0
   5  -7  10  357.36    4.16   0
   5  -5   5  220.85    2.83   0
   6 -20  23   11.88    3.06   0
   6 -19  23  118.54    4.58   0
   6 -18  22    6.33    2.82   0
   6 -17  21  112.05    4.10   0
   6 -13  17   38.94    2.54   0
   6 -12  16   43.79    2.53   0
   6 -11  15   63.60    2.60   0
   6 -10  13  181.40    3.66   0
   6  -8   9    1.31    0.93   0
   6  -4  -3    4.72    0.77   0
   6  -3 -10    3.04    0.42   0
   7 -18  20    1.10    2.64   0
   7 -17  19   31.54    3.07   0
   7 -16  18    2.44    2.38   0
   7 -15  17   46.78    2.98   0
   7 -14  16    5.92    2.24   0
   7 -13  15    5.82    2.01   0
   7 -10  10   61.64    2.44   0
   7  -8   6   59.23    2.08   0
   7  -7   3  247.05    3.38   0
   7  -6   0   38.17    1.44   0
   7  -5  -4  853.13    4.83   0
   8 -20  19  111.77    4.82   0
   8 -19  18    5.55    2.91   0
   8 -18  17   25.66    3.04   0
   8 -17  17   51.70    3.35   0
   8 -16  16    0.06    2.31   0
   8 -14  13  135.05    3.92   0
   8 -13  12   88.78    3.29   0
   8 -12  10    3.89    1.82   0
   8 -11   9    3.05    1.76   0
   8 -10   7  346.52    4.82   0
   8  -8   2  342.86    4.15   0
   8  -7  -2   15.65    1.22   0
   8  -6  -7    1.32    0.85   0
   9 -20  16    3.09    3.07   0
   9 -19  15    6.15    2.83   0
   9 -18  15   -0.54    2.58   0
   9 -17  14   79.47    3.71   0
   9 -16  13    2.77    2.29   0
   9 -15  11    1.13    2.28   0
   9 -14  10   25.94    2.52   0
   9 -13   8    3.49    1.85   0
   9 -12   7  106.58    3.27   0
   9 -11   5    1.35    1.50   0
  10 -20  13  124.67    4.96   0
  10 -19  12    0.55    2.85   0
  10 -18  11  146.32    4.80   0
  10 -17  10    2.92    2.60   0
  10 -16   9   36.65    2.98   0
  10 -15   7  142.94    4.14   0
  10 -14   6    2.03    2.11   0
  10 -13   4   -0.36    1.86   0
  10 -12   2   41.29    2.36   0
  10 -11  -1  168.96    3.48   0
  11 -20   9   31.37    3.61   0
  11 -19   8   21.39    3.19   0
  11 -18   7   37.68    3.25   0
  11 -17   5    2.33    2.45   0
  11 -17   6    0.20    2.26   0
  11 -16   4   77.31    3.44   0
  11 -15   2    0.31    2.11   0
  -3  -6  19   34.68    1.23   0
  -3  -3  13   14.51    0.65   0
  -2  -8  22  280.29    3.65   0
  -2  -5  17  184.81    2.40   0
  -1 -11  25    8.76    1.64   0
  -1  -6  18    2.88    0.92   0
  -1  -5  16    1.76    0.80   0
  -1  -2   9   16.04    0.59   0
   0 -17  30    1.38    2.40   0
   0 -16  29    0.61    2.25   0
   0  -7  19    2.43    1.07   0
   0  -6  17    2.05    0.96   0
   0  -4  13    4.95    0.79   0
   1 -21  31   -0.83    2.85   0
   1 -20  31  118.99    4.79   0
   1 -19  30    2.44    2.61   0
   1 -18  30   19.26    3.25   0
   1 -17  29    2.62    2.45   0
   1 -13  26   49.46    2.58   0
   1  -7  18    0.51    1.09   0
   1  -6  16  406.78    4.05   0
   1  -5  14  279.40    3.15   0
   1  -3   9    3.01    0.51   0
   1  -2   6   68.91    1.10   0
   2 -20  30    9.36    3.24   0
   2 -19  29   20.82    2.94   0
   2 -18  29    8.86    2.70   0
   2 -17  28    5.44    2.57   0
   2 -10  21   60.55    2.42   0
   2  -4  10  638.24    4.31   0
   2  -2   4  357.65    2.43   0
   3 -20  29  100.93    4.53   0
   3 -19  28   -2.06    2.80   0
   3 -16  26    9.58    2.60   0
   3 -15  25  216.64    4.68   0
   3 -12  22  139.94    3.42   0
   3 -11  21  211.57    4.11   0
   3 -10  20  488.70    5.73   0
   3  -7  15  123.39    2.62   0
   3  -6  13  203.66    3.05   0
   3  -4   8   53.64    1.46   0
   3  -3   5   -0.31    0.64   0
   4 -19  27    5.81    3.04   0
   4 -18  26   -0.37    2.62   0
   4 -16  25    2.63    2.48   0
   4 -15  24   37.73    2.88   0
   4 -14  23   38.12    2.75   0
   4 -13  22    0.53    1.95   0
   4 -12  21    3.29    1.87   0
   4 -10  18    9.02    1.65   0
   4  -7  13   17.28    1.42   0
   4  -6  11   11.63    1.22   0
   4  -3   2  235.10    2.31   0
   5 -20  26    0.06    3.20   0
   5 -19  25   34.52    3.37   0
   5 -18  25   19.26    2.93   0
   5 -17  24   15.31    2.91   0
   5 -16  23  150.74    4.57   0
   5 -15  22   24.85    2.65   0
   5 -14  21   56.49    2.98   0
   5 -13  20   76.35    3.22   0
   5 -12  19  443.46    6.05   0
   5 -10  16    1.58    1.60   0
   5  -6   8  317.07    3.61   0
   5  -4   2 1954.95    7.24   0
   5  -3  -2  387.46    2.77   0
   5  -2  -9   76.86    0.75   0
   6 -20  24    0.77    3.14   0
   6 -18  23   19.84    3.15   0
   6 -17  22    3.38    2.63   0
   6 -16  21   33.98    2.87   0
   6 -15  20   26.38    2.59   0
   6 -14  19   83.97    3.31   0
   6 -12  17    0.77    1.88   0
   6 -10  14    8.92    1.71   0
   6  -9  12  235.10    3.93   0
   6  -7   8  137.59    2.73   0
   6  -6   5    3.09    1.03   0
   6  -5   2  185.07    2.58   0
   6  -4  -2   30.45    1.14   0
   7 -20  22   18.52    3.50   0
   7 -17  20   13.84    2.74   0
   7 -16  19    2.36    2.43   0
   7 -15  18   32.56    2.78   0
   7 -14  17   38.65    2.78   0
   7 -13  16    0.60    1.95   0
   7 -12  14   11.42    1.93   0
   7 -11  13   68.36    2.71   0
   7 -10  11   90.98    2.85   0
   7  -7   4   74.26    2.09   0
   7  -6   1  119.84    2.28   0
   8 -20  20    4.43    3.31   0
   8 -19  19   47.87    3.79   0
   8 -18  18    0.02    2.53   0
   8 -15  15   -0.37    1.59   0
   8 -14  14   19.42    2.60   0
   8 -13  13   75.80    3.19   0
   8 -12  11  416.58    5.78   0
   8 -11  10  151.15    3.60   0
   8 -10   8   26.68    1.99   0
   8  -8   3   82.29    2.31   0
   8  -7  -1   65.33    1.87   0
   8  -6  -6  201.99    2.53   0
   9 -20  17    0.19    3.20   0
   9 -19  16   19.58    3.05   0
   9 -18  16    2.24    2.66   0
   9 -17  15   -0.60    2.42   0
   9 -16  14    3.38    2.34   0
   9 -15  12    7.12    2.43   0
   9 -14  11   35.00    2.73   0
   9 -13   9   15.09    2.07   0
   9 -12   8   13.29    2.07   0
   9 -11   6    0.49    1.63   0
   9 -10   3    3.46    1.48   0
   9  -9   0   14.47    1.55   0
   9  -8  -4    3.55    1.09   0
   9  -8  -3   14.21    1.47   0
  10 -20  14    2.17    3.24   0
  10 -19  13   24.28    3.34   0
  10 -18  12   15.53    3.06   0
  10 -17  11  128.33    4.45   0
  10 -16  10    0.45    2.46   0
  10 -15   8    9.97    2.22   0
  10 -15   9   94.30    3.60   0
  10 -14   7    9.46    2.23   0
  10 -13   5  242.12    4.66   0
  10 -12   3   13.79    1.96   0
  10 -11   0   21.07    1.88   0
  11 -20  10   11.42    3.32   0
  11 -19   9   29.72    3.39   0
  11 -18   8    1.51    2.68   0
  11 -17   7   12.99    2.71   0
  11 -16   5   43.09    3.05   0
  11 -16   6    8.97    2.73   0
  11 -15   3    0.66    1.99   0
  11 -15   4    2.27    2.19   0
  11 -14   2    4.05    2.04   0
  -3  -7  21   -0.72    0.86   0
  -2  -6  19   55.35    1.58   0
  -2  -4  15  115.60    1.72   0
  -1  -7  20   -0.24    0.96   0
  -1  -3  12    1.58    0.58   0
   0 -16  30   15.53    2.41   0
   0 -15  29  100.20    3.62   0
   0 -14  28   17.30    2.35   0
   0 -13  27  293.36    4.99   0
   0 -12  26   14.63    1.98   0
   0 -11  25  194.45    3.85   0
   0  -3  11   -0.29    0.61   0
   0  -2   8  456.36    2.68   0
   1 -19  31   -1.61    2.80   0
   1 -17  30    3.29    2.77   0
   1 -16  29  102.22    3.84   0
   1 -15  28    1.61    2.15   0
   1 -11  24   12.93    1.86   0
   1  -8  20  282.03    3.95   0
   1  -4  12  154.42    2.20   0
   2 -19  30    8.49    3.02   0
   2 -17  29    9.93    2.50   0
   2 -16  28   31.23    2.98   0
   2 -15  27   -0.64    2.27   0
   2 -14  26    4.91    2.01   0
   2 -13  25   -1.15    1.76   0
   2 -12  24    3.15    1.87   0
   2 -11  23    4.99    1.77   0
   2 -10  22   45.50    2.23   0
   2  -7  17   17.28    1.42   0
   2  -6  15   93.62    2.19   0
   2  -1   0 2248.32    4.36   0
   3 -19  29  113.08    4.65   0
   3 -18  28    7.52    2.66   0
   3 -16  27   26.71    2.95   0
   3 -15  26    0.28    2.32   0
   3 -14  25    1.58    2.24   0
   3 -13  24   37.16    2.65   0
   3 -11  22    5.46    1.74   0
   3  -9  19  131.44    3.10   0
   3  -5  11   89.32    2.03   0
   4 -20  28   10.16    3.39   0
   4 -19  28    5.21    2.87   0
   4 -18  27   57.38    3.77   0
   4 -17  26    5.09    2.48   0
   4 -11  20   15.22    1.95   0
   4 -10  19    2.51    1.57   0
   4  -9  17   69.89    2.42   0
   4  -5   9   63.73    1.77   0
   4  -4   6    9.67    0.93   0
   4  -2  -2   29.13    0.79   0
   5 -20  27   19.42    3.34   0
   5 -19  26   27.04    3.48   0
   5 -17  25   92.40    4.11   0
   5 -16  24   -0.63    2.52   0
   5 -15  23  130.89    4.25   0
   5 -14  22   18.77    2.49   0
   5 -11  18  322.45    4.90   0
   5 -10  17  216.59    4.08   0
   5  -7  11  351.74    4.13   0
   5  -6   9    6.67    1.15   0
   5  -5   6  259.20    3.13   0
   5  -4   3    0.84    0.79   0
   6 -19  24   46.22    3.14   0
   6 -18  24    0.49    2.69   0
   6 -17  23   51.53    3.51   0
   6 -15  21  179.32    4.74   0
   6 -14  20    0.69    2.16   0
   6 -13  19   54.90    2.91   0
   6 -11  16   19.76    2.04   0
   6  -9  13   21.53    1.82   0
   6  -6   6   55.74    1.81   0
   6  -3  -9    2.13    0.42   0
   7 -19  22    1.94    2.82   0
   7 -18  22   42.44    3.49   0
   7 -16  20   -0.67    2.44   0
   7 -15  19    1.43    2.34   0
   7 -14  18    3.32    2.19   0
   7 -12  15   90.35    3.22   0
   7 -11  14   40.31    2.33   0
   7 -10  12  118.20    3.18   0
   7  -9  10   42.19    2.14   0
   7  -7   5    2.29    1.17   0
   7  -6   2  234.61    3.13   0
   8 -19  20   19.00    3.30   0
   8 -18  19   66.82    3.82   0
   8 -17  18   17.54    2.33   0
   8 -16  17  110.84    3.78   0
   8 -15  16   77.28    3.47   0
   8 -14  15  216.38    4.87   0
   8 -13  14  160.49    4.18   0
   8 -12  12   26.05    2.39   0
   8 -10   9  359.15    5.03   0
   8  -8   4   95.77    2.61   0
   8  -7   0    1.56    1.04   0
   8  -6  -4  301.48    3.26   0
   9 -20  18    6.22    3.36   0
   9 -19  17    4.38    2.76   0
   9 -18  17    7.04    2.71   0
   9 -17  16   33.18    3.10   0
   9 -16  15   -1.65    2.29   0
   9 -15  13    6.50    2.30   0
   9 -14  12    6.62    2.27   0
   9 -13  10   10.95    2.04   0
   9 -12   9   49.00    2.73   0
   9 -11   7    0.28    1.65   0
   9 -10   4    1.67    1.48   0
   9  -8  -2   26.66    1.69   0
  10 -19  14   15.22    3.24   0
  10 -18  13  128.64    4.68   0
  10 -17  12   -2.30    2.61   0
  10 -16  11  152.46    4.60   0
  10 -15  10    4.35    2.42   0
  10 -14   8   11.01    2.29   0
  10 -13   6    1.45    2.07   0
  10 -12   4    5.27    1.89   0
  10 -11   2    4.75    1.92   0
  11 -20  11   63.54    4.21   0
  11 -19  10   35.79    3.53   0
  11 -19  11    1.03    3.22   0
  11 -18   9    2.04    2.71   0
  11 -17   8   19.58    2.91   0
  11 -16   7  101.34    3.91   0
  11 -15   5   -1.44    2.18   0
  11 -14   3    8.79    2.15   0
  12 -20   7    2.58    3.14   0
  -4  -5  18   79.35    1.49   0
  -4  -4  16  306.60    2.34   0
  -3  -5  18   77.68    1.61   0
  -2  -9  24   14.31    1.51   0
  -2  -3  13   89.68    1.39   0
  -2  -1   7    0.06    0.24   0
  -1 -11  26    5.51    1.62   0
  -1 -10  25   15.75    1.71   0
  -1  -8  22    0.12    1.10   0
  -1  -6  19  127.11    2.37   0
  -1  -5  17   91.70    1.86   0
  -1  -1   6    0.10    0.23   0
   0  -7  20  168.39    2.91   0
   0  -6  18   70.69    1.89   0
   0  -5  16  613.60    4.56   0
   1 -20  32    1.45    3.08   0
   1 -18  31   96.02    4.22   0
   1 -15  29    9.85    2.42   0
   1 -14  28   -0.71    2.09   0
   1  -7  19   58.25    1.96   0
   1  -6  17   35.32    1.55   0
   1  -3  10 1559.75    6.04   0
   2 -20  31    1.72    2.87   0
   2 -19  31   32.95    3.32   0
   2 -18  30   -0.05    2.70   0
   2 -16  29   -1.40    2.62   0
   2 -15  28    2.63    2.35   0
   2 -14  27   15.06    2.45   0
   2 -13  26   16.11    2.33   0
   2 -12  25    1.34    1.86   0
   2  -9  21   21.26    1.81   0
   2  -4  11    2.93    0.84   0
   2  -3   8  113.77    1.70   0
   3 -20  30    7.38    3.39   0
   3 -19  30    2.27    2.84   0
   3 -18  29   80.41    4.12   0
   3 -17  28    3.18    2.49   0
   3 -15  27  159.14    4.45   0
   3 -14  26   48.94    3.06   0
   3 -13  25  209.86    4.56   0
   3  -6  14  570.54    5.02   0
   3  -3   6  653.89    4.01   0
   4 -18  28    0.75    2.78   0
   4 -17  27    2.80    2.77   0
   4 -16  26    3.12    2.37   0
   4 -15  25    6.63    1.90   0
   4 -13  23   21.51    2.03   0
   4 -11  21    1.61    1.72   0
   4  -9  18    2.00    1.46   0
   4  -7  14    5.80    1.26   0
   5 -19  27   57.47    4.07   0
   5 -18  26    4.38    2.76   0
   5 -16  25    7.73    2.54   0
   5 -15  24    7.96    2.63   0
   5 -13  22   63.70    3.00   0
   5 -11  19    0.37    1.83   0
   5  -9  16  700.86    6.68   0
   5  -7  12  133.53    2.80   0
   6 -19  25   71.73    4.16   0
   6 -17  24    2.63    2.82   0
   6 -16  23  125.70    4.40   0
   6 -15  22    0.90    2.43   0
   6 -14  21  112.73    3.88   0
   6 -13  20   50.97    2.87   0
   6 -11  17   39.61    2.47   0
   6 -10  15    3.88    1.25   0
   6  -5   3    4.97    0.98   0
   6  -4  -1   19.61    0.98   0
   6  -3  -8    0.80    0.45   0
   7 -19  23    0.35    2.80   0
   7 -18  23   54.43    3.70   0
   7 -17  22   -0.42    2.76   0
   7 -15  20   36.08    3.03   0
   7 -14  19   30.57    2.68   0
   7 -13  17   97.05    3.18   0
   7 -12  16   17.29    2.23   0
   7 -10  13   32.32    2.17   0
   7  -9  11  119.17    3.06   0
   7  -7   6    2.61    1.19   0
   7  -6   3    0.46    1.15   0
   7  -5  -2  282.01    2.98   0
   7  -4  -9   93.21    1.35   0
   8 -19  21   83.76    4.48   0
   8 -18  20   17.11    3.17   0
   8 -17  19   49.34    3.42   0
   8 -16  18    0.92    2.41   0
   8 -15  17   23.22    2.70   0
   8 -14  16    0.48    2.26   0
   8 -12  13  150.90    3.93   0
   8  -9   7    1.10    1.55   0
   8  -7   1   46.41    1.76   0
   9 -19  18    3.73    2.89   0
   9 -18  18    4.98    2.73   0
   9 -17  17    4.83    2.67   0
   9 -16  16    1.77    2.39   0
   9 -15  14    3.85    2.29   0
   9 -14  13   21.40    2.60   0
   9 -13  11    3.09    1.94   0
   9 -12  10    9.22    2.09   0
   9 -11   8    1.76    1.73   0
   9 -10   5   22.08    1.91   0
  10 -19  15    3.23    3.21   0
  10 -18  14   25.71    3.14   0
  10 -17  13   68.88    3.83   0
  10 -16  12   -0.13    2.59   0
  10 -15  11   20.72    2.77   0
  10 -14   9   79.13    3.43   0
  10 -13   7  301.86    5.28   0
  10 -13   8    5.65    2.35   0
  10 -10   0  148.92    3.26   0
  11 -20  12    1.56    2.85   0
  11 -19  12   19.13    3.43   0
  11 -18  10    1.92    2.57   0
  11 -18  11   22.40    3.01   0
  11 -17   9   12.89    2.81   0
  11 -16   8   -1.54    2.42   0
  11 -15   6    0.70    2.26   0
  11 -14   4    6.85    2.17   0
  11 -14   5   26.29    2.74   0
  11 -13   2    0.23    1.86   0
  12 -20   8    2.55    3.12   0
  12 -19   7   29.96    3.51   0
  -3  -7  22    0.02    1.12   0
  -3  -6  20   -0.25    0.78   0
  -3  -4  16   10.94    0.72   0
  -2  -8  23    1.18    1.16   0
  -2  -5  18  104.25    1.96   0
  -1  -7  21   -0.38    1.00   0
   0 -16  31   37.14    3.00   0
   0 -14  29    5.28    2.05   0
   0 -11  26    1.57    1.67   0
   0 -10  25   42.07    2.21   0
   0  -8  22  153.58    3.01   0
   0  -1   5    0.26    0.35   0
   1 -18  32    8.96    3.17   0
   1 -17  31    4.76    2.73   0
   1 -16  30   35.88    3.05   0
   1 -11  25   12.35    1.83   0
   1 -10  24    6.28    1.72   0
   1  -4  13   17.75    1.06   0
   1  -2   7  478.50    2.91   0
   1  -1   3    1.23    0.31   0
   2 -18  31   22.10    3.20   0
   2 -17  30    3.05    2.62   0
   2 -11  24    9.27    1.81   0
   2 -10  23    1.11    1.60   0
   2  -7  18   52.92    1.97   0
   2  -6  16   46.32    1.72   0
   2  -5  14  247.27    3.15   0
   2  -2   5    4.95    0.63   0
   3 -18  30   19.07    3.08   0
   3 -16  28    9.26    2.48   0
   3 -12  24   80.20    3.05   0
   3 -11  23  233.17    4.46   0
   3  -9  20   36.71    2.10   0
   3  -5  12  886.12    5.76   0
   4 -19  29    1.42    3.09   0
   4 -17  28    1.35    2.68   0
   4 -16  27    4.57    2.63   0
   4 -15  26   21.62    2.83   0
   4 -12  23    5.45    2.04   0
   4 -10  20   12.35    1.83   0
   4  -5  10    1.13    0.99   0
   4  -4   7    7.11    0.74   0
   4  -2  -1  303.60    2.20   0
   5 -19  28    1.80    3.25   0
   5 -18  27    4.03    2.95   0
   5 -12  21  118.17    3.63   0
   5 -11  20   37.39    2.48   0
   5  -9  17   -1.78    1.46   0
   5  -7  13   39.07    1.86   0
   5  -4   4  384.91    3.47   0
   5  -3   0  172.72    2.08   0
   5  -2  -8    8.81    0.41   0
   6 -19  26    6.87    3.34   0
   6 -18  25   89.25    4.16   0
   6 -17  25   22.04    3.04   0
   6 -16  24   11.05    2.82   0
   6 -15  23   44.28    3.21   0
   6 -14  22   30.74    2.75   0
   6 -12  19   28.70    2.47   0
   6 -10  16   24.21    2.03   0
   6  -9  14    8.57    1.31   0
   6  -6   7   95.37    2.24   0
   6  -4   0    3.17    0.79   0
   6  -3  -7   97.85    1.28   0
   7 -19  24    1.18    3.18   0
   7 -17  23    5.80    2.64   0
   7 -16  22   38.63    3.26   0
   7 -13  18   22.90    2.46   0
   7 -12  17   39.89    2.65   0
   7 -11  15   72.39    2.84   0
   7  -9  12   53.73    2.34   0
   7  -7   7   -0.53    1.15   0
   7  -5  -1    3.73    0.86   0
   7  -4  -8    9.86    0.69   0
   8 -19  22    2.29    3.15   0
   8 -18  21   59.53    3.94   0
   8 -17  20   38.19    3.34   0
   8 -16  19  124.98    4.34   0
   8 -15  18    1.21    2.47   0
   8 -14  17  154.04    4.39   0
   8 -13  16  111.07    3.71   0
   8 -11  12  162.46    3.82   0
   8 -10  10   27.19    2.09   0
   8  -9   8  462.58    5.45   0
   8  -7   2  222.99    3.32   0
   8  -6  -2  159.04    2.59   0
   9 -19  19    1.94    2.90   0
   9 -18  19    6.71    2.90   0
   9 -17  18    2.90    2.66   0
   9 -16  17    3.46    2.50   0
   9 -15  15    6.74    2.40   0
   9 -14  14   64.35    3.32   0
   9 -13  12   10.90    2.20   0
   9 -12  11   60.10    2.93   0
   9 -11   9   10.64    2.00   0
   9 -10   6    1.35    1.50   0
   9  -8   0   16.69    1.46   0
  10 -19  16    0.22    2.94   0
  10 -19  17   -3.39    3.45   0
  10 -18  15  126.04    4.66   0
  10 -18  16   -0.90    2.78   0
  10 -17  14    5.39    2.66   0
  10 -17  15    0.24    2.56   0
  10 -16  13  162.31    4.85   0
  10 -15  12   39.48    3.15   0
  10 -14  10    0.82    2.35   0
  10 -13   9  184.28    4.39   0
  10 -12   6   34.26    2.35   0
  10 -12   7   23.03    2.20   0
  10 -11   4   17.39    2.02   0
  11 -19  13   13.47    3.40   0
  11 -18  12    9.23    2.97   0
  11 -17  10   12.41    2.70   0
  11 -17  11   14.21    2.72   0
  11 -16   9   67.50    3.59   0
  11 -15   7    4.83    2.21   0
  11 -15   8    2.50    2.21   0
  11 -14   6   22.64    2.59   0
  11 -13   3   14.71    2.18   0
  11 -13   4   10.07    2.29   0
  12 -19   8   -0.71    3.00   0
  12 -19   9   29.71    3.73   0
  12 -18   7   26.78    3.27   0
  12 -17   6    2.49    2.61   0
  -4  -3  14    1.78    0.45   0
  -3  -3  14  486.23    2.80   0
  -3  -2  11    9.35    0.43   0
  -2  -7  22    0.35    0.99   0
  -2  -4  16  138.64    1.93   0
  -1 -10  26   15.97    1.72   0
  -1  -8  23    2.70    1.22   0
  -1  -3  13  168.15    2.00   0
  -1  -2  10  935.41    3.77   0
   0 -15  31   30.73    2.66   0
   0 -14  30   72.43    3.25   0
   0 -13  29  224.75    4.61   0
   0  -7  21    6.94    1.22   0
   0  -6  19    3.43    1.05   0
   0  -5  17   43.36    1.51   0
   0  -3  12 2031.67    6.85   0
   0  -2   9    0.63    0.51   0
   1 -16  31   80.45    3.72   0
   1 -15  30    3.28    2.32   0
   1 -14  29  148.72    4.17   0
   1 -13  28   25.20    2.49   0
   1 -11  26   33.62    2.32   0
   1  -7  20    3.40    1.22   0
   1  -6  18  171.83    2.86   0
   1  -5  16    6.14    1.04   0
   2 -19  32   23.34    3.46   0
   2 -17  31    3.07    2.75   0
   2 -16  30   12.67    2.69   0
   2 -15  29   53.90    3.23   0
   2 -14  28   92.52    3.46   0
   2 -13  27    4.39    2.12   0
   2 -12  26   29.36    2.43   0
   2 -11  25   29.30    2.31   0
   2  -9  22   69.45    2.53   0
   2  -6  17   48.01    1.77   0
   2  -4  12  106.65    2.01   0
   2  -3   9  336.99    2.99   0
   3 -19  31   84.92    4.50   0
   3 -17  30   -0.47    2.50   0
   3 -16  29   19.21    2.91   0
   3 -15  28    1.19    2.46   0
   3 -13  26   30.66    2.75   0
   3 -12  25   51.15    2.85   0
   3 -11  24   10.07    1.93   0
   3 -10  22   26.63    1.79   0
   3  -9  21  146.23    3.37   0
   3  -7  17   66.56    2.03   0
   3  -6  15  166.57    2.90   0
   3  -3   7    3.40    0.80   0
   4 -19  30   17.77    3.51   0
   4 -18  29   28.33    3.24   0
   4 -16  28   -1.62    2.36   0
   4 -14  26   20.11    2.66   0
   4 -13  25   -0.80    2.20   0
   4 -11  22    1.31    1.69   0
   4 -10  21    0.15    1.62   0
   4  -9  19   37.37    2.08   0
   4  -6  13   16.83    1.16   0
   4  -5  11  101.10    2.22   0
   4  -4   8  225.24    2.84   0
   5 -18  28    9.68    3.19   0
   5 -17  27   44.10    3.59   0
   5 -16  26    0.28    2.43   0
   5 -15  25  228.49    5.30   0
   5 -14  24   21.79    2.55   0
   5 -12  22   61.49    3.01   0
   5 -10  19  178.59    3.88   0
   5  -6  11   73.83    2.12   0
   5  -5   8   23.11    1.34   0
   5  -4   5   41.77    1.43   0
   5  -2  -7   28.67    0.63   0
   6 -19  27    3.18    3.36   0
   6 -18  26    6.36    3.15   0
   6 -13  21  135.79    3.96   0
   6 -12  20   57.50    2.95   0
   6 -10  17   -0.21    1.73   0
   6  -9  15   43.44    2.24   0
   6  -6   8    6.27    1.17   0
   6  -5   5    0.37    0.94   0
   6  -4   1  431.53    3.64   0
   6  -3  -6    7.67    0.60   0
   7 -19  25   -1.10    3.19   0
   7 -18  24   57.83    3.74   0
   7 -16  23   51.70    3.46   0
   7 -14  20   21.07    2.10   0
   7 -13  19    4.16    2.22   0
   7 -12  18   14.70    2.27   0
   7 -11  16   89.75    3.20   0
   7 -10  14   68.25    2.46   0
   7  -6   4  798.23    5.84   0
   7  -4  -7  121.48    1.65   0
   8 -18  22    3.19    3.06   0
   8 -17  21  130.02    4.75   0
   8 -16  20   15.55    2.93   0
   8 -15  19   64.31    3.55   0
   8 -14  18   41.14    3.09   0
   8 -13  17   46.54    2.91   0
   8 -12  15  119.62    3.71   0
   8 -11  13   17.23    2.06   0
   8 -10  11  281.21    4.65   0
   8  -9   9    3.66    1.68   0
   8  -7   3   62.22    2.04   0
   8  -6  -1    0.82    0.92   0
   9 -19  20   -0.47    2.89   0
   9 -18  20    3.02    2.86   0
   9 -17  19   -0.55    2.66   0
   9 -16  18    2.70    2.50   0
   9 -15  16    0.55    2.33   0
   9 -14  15   -0.31    2.30   0
   9 -13  13   -1.06    1.48   0
   9 -13  14    1.98    2.11   0
   9 -12  12    2.31    2.04   0
   9 -11  10    2.36    1.88   0
   9 -10   7   23.66    1.95   0
   9 -10   8    4.99    1.64   0
   9  -9   5   18.12    1.78   0
   9  -8   1  254.09    3.74   0
   9  -7  -4   91.51    2.10   0
   9  -7  -3    5.38    1.27   0
  10 -19  18    6.64    2.97   0
  10 -18  17  100.83    4.50   0
  10 -17  16    1.39    2.60   0
  10 -16  14    5.19    2.78   0
  10 -15  13   60.82    3.54   0
  10 -14  11  155.98    4.35   0
  10 -14  12   87.80    3.62   0
  10 -13  10   57.22    3.07   0
  10 -12   8   20.77    2.40   0
  10 -11   5  245.08    4.47   0
  10 -10   2   90.04    2.79   0
  10 -10   3    9.34    1.96   0
  11 -19  14   -1.56    3.20   0
  11 -18  13   31.06    3.49   0
  11 -17  12   10.03    2.90   0
  11 -16  10   -0.26    2.56   0
  11 -16  11   56.17    3.71   0
  11 -15   9   20.13    2.71   0
  11 -14   7   54.91    3.12   0
  11 -13   5    1.12    2.00   0
  11 -12   2    0.38    1.80   0
  12 -19  10    1.59    3.16   0
  12 -18   8    4.69    2.91   0
  12 -18   9    9.58    2.85   0
  12 -17   7   23.88    3.12   0
  12 -16   6   11.03    2.89   0
  -3  -6  21  143.03    2.34   0
  -3  -5  19   20.77    1.09   0
  -2  -8  24  144.75    2.82   0
  -1  -7  22   19.34    1.40   0
  -1  -6  20    1.67    0.95   0
  -1  -5  18    0.19    0.81   0
  -1  -4  16   52.82    1.47   0
   0 -10  26  106.82    3.00   0
   0  -4  15    0.11    0.80   0
   1 -18  33   91.66    4.29   0
   1 -15  31    3.90    2.63   0
   1 -14  30    7.32    2.22   0
   1 -13  29   32.85    2.53   0
   1 -10  25  164.26    3.63   0
   1  -9  24   29.75    2.15   0
   1  -4  14  764.85    4.96   0
   1  -3  11  223.66    2.45   0
   2 -19  33   13.71    3.36   0
   2 -18  32    5.47    2.99   0
   2 -16  31   11.36    2.55   0
   2 -15  30    1.84    2.41   0
   2 -12  27   69.76    2.98   0
   2  -7  19   50.50    1.82   0
   2  -5  15   92.60    2.13   0
   3 -19  32   14.52    3.52   0
   3 -18  31  106.72    4.61   0
   3 -16  30    7.41    2.57   0
   3 -15  29  132.07    4.36   0
   3 -14  28   -2.08    2.31   0
   3 -13  27  175.83    4.48   0
   3 -10  23    1.63    1.79   0
   3  -8  20  335.20    4.62   0
   3  -6  16   20.51    1.47   0
   3  -4  11   45.50    1.50   0
   4 -18  30    0.17    3.08   0
   4 -17  29    1.28    2.64   0
   4 -12  24   14.32    2.15   0
   4 -11  23   38.79    2.52   0
   4  -9  20   10.73    1.73   0
   4  -8  18    2.26    1.44   0
   4  -6  14    5.61    1.22   0
   4  -3   5  253.46    2.67   0
   4  -2   0  153.66    1.69   0
   5 -18  29    6.70    2.98   0
   5 -17  28   15.66    3.12   0
   5 -16  27    1.19    2.68   0
   5 -15  26    4.95    2.68   0
   5 -14  25   64.72    3.47   0
   5 -13  24   29.75    2.83   0
   5 -12  23  225.43    4.73   0
   5 -11  21   55.23    2.74   0
   5 -10  20   33.59    2.30   0
   5  -9  18  529.41    6.06   0
   5  -8  16   10.04    1.57   0
   5  -6  12   35.45    1.70   0
   5  -5   9    3.66    1.06   0
   5  -3   1   23.33    0.98   0
   6 -18  27  114.19    4.75   0
   6 -17  26   -0.27    2.67   0
   6 -16  25   52.95    3.05   0
   6 -15  24    2.83    1.91   0
   6 -14  23  202.69    4.95   0
   6 -13  22    7.21    2.32   0
   6 -12  21    8.07    2.17   0
   6 -11  19   31.45    2.03   0
   6  -9  16   60.83    2.57   0
   6  -8  14    2.20    1.45   0
   6  -5   6  180.79    2.80   0
   6  -3  -5  180.84    1.86   0
   7 -18  25   23.58    3.48   0
   7 -17  24    4.58    2.76   0
   7 -15  22   18.83    2.27   0
   7 -12  19   28.62    2.44   0
   7 -10  15  132.76    3.46   0
   7  -8  11    6.80    1.58   0
   7  -7   8    2.33    0.98   0
   7  -6   5   22.73    1.49   0
   7  -5   1   16.80    1.15   0
   7  -4  -5   49.28    1.28   0
   8 -18  23   23.11    3.48   0
   8 -17  22    0.21    2.97   0
   8 -16  21   48.51    3.60   0
   8 -15  20    2.22    2.59   0
   8 -14  19  145.59    4.46   0
   8 -11  14   12.03    2.11   0
   8 -10  12   32.34    2.30   0
   8  -7   4   37.12    1.78   0
   8  -6   0   92.20    2.11   0
   8  -5  -7   80.95    1.62   0
   9 -18  21    0.72    2.85   0
   9 -17  20    6.87    2.95   0
   9 -16  19    0.20    2.47   0
   9 -15  17    0.09    2.35   0
   9 -14  16   24.36    2.84   0
   9 -13  15    5.25    2.21   0
   9 -12  13   -1.02    2.02   0
   9 -11  11   -0.95    1.88   0
   9 -10   9   20.30    2.06   0
   9  -7  -2    2.48    1.09   0
  10 -18  18    3.39    3.20   0
  10 -17  17    5.90    2.98   0
  10 -16  15  132.29    4.52   0
  10 -16  16    3.70    2.61   0
  10 -15  14   91.80    4.00   0
  10 -14  13  176.00    4.67   0
  10 -13  11   21.70    2.63   0
  10 -12   9   71.47    3.12   0
  10 -11   6   10.95    2.04   0
  10 -11   7  332.94    5.21   0
  10 -10   4  137.52    3.37   0
  11 -18  14   41.73    3.82   0
  11 -17  13   33.41    3.43   0
  11 -16  12    1.90    2.67   0
  11 -15  10    0.92    2.42   0
  11 -14   8   19.36    2.62   0
  11 -13   6   12.86    2.29   0
  11 -12   3   72.64    2.94   0
  11 -12   4    2.41    1.92   0
  12 -19  11   40.60    3.92   0
  12 -18  10    1.24    3.01   0
  12 -17   8    0.11    2.72   0
  12 -17   9   42.57    3.37   0
  12 -16   7   25.03    2.97   0
  -3  -4  17  235.00    2.37   0
  -2  -7  23  274.41    3.59   0
  -2  -6  21    2.01    0.93   0
  -2  -5  19   25.83    1.17   0
  -2  -3  14 1291.27    4.99   0
  -2  -2  11   51.03    0.89   0
  -1 -10  27    1.01    1.54   0
  -1  -8  24   11.22    1.46   0
   0 -14  31   31.93    2.72   0
   0 -13  30   50.81    2.82   0
   0 -12  29   11.80    2.12   0
   0  -9  25   97.05    2.75   0
   0  -7  22  138.75    2.78   0
   0  -6  20  100.52    2.28   0
   0  -5  18  257.02    3.19   0
   1 -16  32   -2.29    2.49   0
   1 -12  28    0.44    1.79   0
   1 -11  27    2.72    1.85   0
   1 -10  26  113.65    3.15   0
   1  -7  21    0.50    1.22   0
   1  -6  19   -0.18    1.10   0
   1  -5  17   14.75    1.21   0
   1  -1   4  186.49    1.49   0
   2 -18  33    3.72    3.08   0
   2 -17  32   18.38    3.10   0
   2 -11  26   15.39    2.14   0
   2 -10  25   32.69    2.25   0
   2  -6  18   90.47    2.31   0
   2  -4  13    9.25    1.04   0
   2  -3  10  106.29    1.84   0
   3 -18  32    4.26    3.23   0
   3 -17  31  107.09    4.49   0
   3 -12  26  115.08    3.59   0
   3 -11  25   31.36    2.46   0
   3  -9  22   20.10    1.96   0
   3  -5  14 1847.87    8.72   0
   3  -3   8 2918.22    8.96   0
   3  -2   4   73.90    1.34   0
   4 -18  31    6.38    3.24   0
   4 -17  30   15.82    3.11   0
   4 -16  29   21.41    3.07   0
   4 -15  28    0.43    2.36   0
   4 -14  27   14.47    2.51   0
   4 -13  26   63.35    3.25   0
   4 -12  25   62.05    3.06   0
   4 -11  24   37.81    2.48   0
   4 -10  22    4.64    1.71   0
   4  -8  19   55.53    2.31   0
   4  -4   9   82.77    1.91   0
   5 -17  29   63.09    3.86   0
   5 -16  28   -1.85    2.66   0
   5 -15  27  109.72    4.26   0
   5  -8  17    5.36    1.61   0
   5  -4   6 1071.34    6.02   0
   5  -3   2   40.38    1.23   0
   5  -2  -6  700.76    2.77   0
   6 -18  28    5.65    3.36   0
   6 -17  27    0.25    2.93   0
   6 -16  26   14.91    2.98   0
   6 -15  25   24.31    3.01   0
   6 -14  24  120.51    4.24   0
   6 -13  23   95.60    3.70   0
   6 -12  22   15.73    2.23   0
   6 -11  20   57.85    2.89   0
   6  -9  17  250.53    4.41   0
   6  -6  10    8.98    1.28   0
   6  -4   2    3.87    0.88   0
   7 -18  26   66.93    4.34   0
   7 -17  25    4.66    2.79   0
   7 -16  24   44.59    3.34   0
   7 -15  23    1.56    2.39   0
   7 -14  22   55.63    3.36   0
   7 -11  18   23.86    2.38   0
   7 -10  16   18.04    2.13   0
   7  -9  14  109.80    3.14   0
   7  -8  12  119.61    3.05   0
   7  -6   6  390.87    4.33   0
   7  -5   2  237.74    3.07   0
   8 -17  23  166.66    5.35   0
   8 -16  22   99.13    4.30   0
   8 -15  21  178.07    5.03   0
   8 -14  20    5.00    2.52   0
   8 -13  18    5.11    1.70   0
   8 -12  17   63.47    3.16   0
   8 -11  15    6.70    2.08   0
   8 -10  13  202.15    4.22   0
   8  -9  11    0.42    1.66   0
   8  -7   5   32.46    1.76   0
   8  -6   1  173.17    2.82   0
   8  -5  -6  153.38    2.17   0
   8  -5  -5  134.79    2.12   0
   9 -18  22    6.59    3.08   0
   9 -17  21    2.79    2.89   0
   9 -16  20    5.09    2.65   0
   9 -15  18   -1.11    2.36   0
   9 -14  17   41.94    3.17   0
   9 -13  16    0.17    2.16   0
   9 -12  14    2.90    2.20   0
   9 -11  12    2.46    1.98   0
   9 -10  10   10.28    1.92   0
   9  -7  -1   40.88    1.70   0
   9  -7   0    1.26    1.32   0
  10 -18  19  123.86    5.13   0
  10 -17  18   16.80    3.32   0
  10 -16  17   90.94    4.08   0
  10 -15  15   12.01    2.88   0
  10 -14  14   57.37    3.47   0
  10 -13  12   95.04    3.67   0
  10 -12  10   31.62    2.61   0
  10 -11   8   33.63    2.51   0
  10 -10   5    1.03    1.64   0
  10  -9   2    2.32    1.73   0
  11 -18  15   22.99    3.32   0
  11 -18  16    8.74    3.09   0
  11 -17  14    9.21    3.08   0
  11 -16  13   21.16    3.15   0
  11 -15  11   81.88    3.77   0
  11 -14   9   57.72    3.15   0
  11 -14  10   12.93    2.58   0
  11 -13   7    7.43    2.26   0
  11 -13   8   17.25    2.36   0
  11 -12   5    3.46    1.99   0
  11 -11   2    7.07    1.84   0
  12 -18  11    3.92    3.14   0
  12 -17  10    2.88    2.89   0
  12 -16   8    7.72    2.72   0
  12 -15   6    3.55    2.44   0
  12 -15   7   55.49    3.50   0
  -2  -8  25    7.16    1.35   0
  -2  -4  17  112.93    1.82   0
  -1  -7  23    0.70    1.17   0
  -1  -6  21   19.97    1.30   0
  -1  -5  19    6.41    0.96   0
  -1  -1   7  395.98    1.92   0
   0 -10  27    1.55    1.67   0
   0  -4  16    1.85    0.86   0
   0  -3  13    4.38    0.76   0
   0  -2  10    0.33    0.52   0
   1 -16  33  101.46    4.11   0
   1 -15  32   46.58    3.20   0
   1 -13  30   11.76    2.28   0
   1  -9  25   33.53    2.12   0
   1  -4  15   22.43    1.20   0
   1  -3  12    1.04    0.72   0
   2 -17  33   12.45    3.07   0
   2 -16  32    3.51    2.69   0
   2 -15  31    6.42    2.60   0
   2 -14  30  120.53    4.05   0
   2 -13  29    0.15    2.20   0
   2 -12  28    4.54    2.10   0
   2 -11  27   17.86    2.29   0
   2  -9  24  136.18    3.35   0
   2  -8  22    1.55    1.12   0
   2  -5  16   66.48    1.92   0
   2  -2   7  152.01    1.88   0
   3 -18  33  108.47    4.60   0
   3 -17  32    9.93    3.10   0
   3 -16  31   90.19    4.09   0
   3 -15  30   17.05    2.88   0
   3 -14  29   34.68    2.85   0
   3 -12  27   31.27    2.68   0
   3 -11  26   -2.04    1.76   0
   3 -10  24   42.72    2.16   0
   3  -9  23  189.82    3.90   0
   3  -8  21   55.27    2.34   0
   3  -4  12   68.24    1.82   0
   3  -1  -2    7.56    0.38   0
   4 -17  31   23.87    3.38   0
   4 -16  30   17.43    3.11   0
   4 -14  28    6.14    2.56   0
   4 -13  27    8.88    2.44   0
   4 -12  26    1.05    2.22   0
   4 -10  23    2.55    1.85   0
   4  -9  21   90.87    2.71   0
   4  -6  15   36.91    1.59   0
   4  -5  13  198.63    3.10   0
   4  -3   6   17.07    1.01   0
   4  -2   1  139.05    1.68   0
   5 -18  30    2.25    2.98   0
   5 -16  29    0.57    2.67   0
   5 -15  28    2.16    2.49   0
   5 -14  27   33.17    2.97   0
   5 -12  24   20.84    2.48   0
   5 -11  23    3.87    2.04   0
   5  -8  18    6.28    1.63   0
   5  -6  13  106.90    2.58   0
   5  -5  10  158.60    2.67   0
   5  -2  -5    1.99    0.44   0
   6 -18  29   71.36    4.50   0
   6 -17  28   -0.72    3.10   0
   6 -16  27   20.25    3.12   0
   6 -15  26    7.34    2.77   0
   6 -14  25   31.30    3.04   0
   6 -13  24    4.85    2.47   0
   6 -11  21   82.70    3.25   0
   6 -10  19   29.55    1.97   0
   6  -5   7    3.30    1.08   0
   6  -4   3    8.50    0.99   0
   6  -3  -3    6.35    0.77   0
   7 -18  27    0.65    3.22   0
   7 -17  26    1.22    2.95   0
   7 -16  25    6.84    2.87   0
   7 -15  24    9.42    2.84   0
   7 -14  23   19.95    2.81   0
   7 -12  20   37.02    2.69   0
   7 -11  19    6.05    2.10   0
   7 -10  17    4.56    1.93   0
   7  -9  15   84.37    2.92   0
   7  -8  13   68.87    2.56   0
   7  -6   7    6.79    1.29   0
   7  -5   3   24.77    1.37   0
   8 -18  25    1.18    2.94   0
   8 -16  23    2.44    2.91   0
   8 -15  22    6.04    2.69   0
   8 -14  21    8.64    2.64   0
   8 -13  19   19.57    2.53   0
   8 -11  16   56.01    2.90   0
   8 -10  14   19.59    2.22   0
   8  -6   2  241.99    3.36   0
   8  -5  -4   26.84    1.26   0
   9 -17  22    2.60    2.96   0
   9 -16  21    4.19    2.76   0
   9 -15  19   16.37    2.75   0
   9 -14  18    1.02    2.51   0
   9 -13  17   -0.86    2.14   0
   9 -12  15   34.68    2.74   0
   9 -11  13    0.87    1.99   0
   9 -10  11    4.31    1.91   0
   9  -9   8    1.05    1.60   0
   9  -7   1    1.81    1.23   0
  10 -18  20    3.86    3.46   0
  10 -17  19   26.47    3.57   0
  10 -16  18   13.63    3.08   0
  10 -15  16   46.42    3.46   0
  10 -14  15  144.42    4.59   0
  10 -13  13   43.38    3.09   0
  10 -12  11   70.13    3.26   0
  10 -11   9  231.32    4.66   0
  10 -10   6  142.99    3.56   0
  10  -9   3  208.33    3.84   0
  11 -18  17    0.42    3.34   0
  11 -17  15   49.01    3.62   0
  11 -17  16    3.26    2.84   0
  11 -16  14   -1.24    2.76   0
  11 -15  12   28.44    2.90   0
  11 -15  13   83.59    3.93   0
  11 -14  11   66.48    3.47   0
  11 -13   9    2.84    2.25   0
  11 -12   6    0.04    1.97   0
  11 -12   7    1.56    2.20   0
  11 -11   4    2.71    2.01   0
  12 -18  12    2.27    2.88   0
  12 -18  13    0.42    3.16   0
  12 -17  11   91.13    4.27   0
  12 -16   9   13.89    2.72   0
  12 -16  10   -1.19    2.71   0
  12 -15   8    2.76    2.54   0
  -3  -6  22   21.55    1.34   0
  -3  -5  20  256.59    2.83   0
  -3  -3  15   54.92    1.14   0
  -2  -6  22  180.11    2.82   0
  -1  -4  17   30.79    1.20   0
  -1  -2  11    3.36    0.51   0
   0 -13  31   34.11    2.66   0
   0 -12  30   21.81    2.30   0
   0 -11  29  271.18    4.76   0
   0  -9  26    7.15    1.66   0
   0  -7  23  158.79    3.04   0
   0  -6  21   39.66    1.68   0
   0  -5  19    4.28    1.16   0
   0  -1   6   14.49    0.52   0
   1 -14  32   11.33    2.77   0
   1 -11  28   95.32    3.14   0
   1 -10  27   56.57    2.63   0
   1  -8  24  134.82    3.14   0
   1  -6  20  164.65    2.96   0
   1  -5  18   -0.23    0.97   0
   1  -2   9  131.32    1.74   0
   2 -18  34    1.73    2.83   0
   2 -16  33    4.41    2.55   0
   2 -15  32   14.89    2.78   0
   2 -14  31   17.28    2.70   0
   2 -13  30   13.57    2.51   0
   2 -12  29   15.21    2.18   0
   2 -10  26   78.58    2.96   0
   2  -8  23  234.69    4.02   0
   2  -6  19   44.47    1.86   0
   2  -5  17  132.41    2.56   0
   2  -4  14  294.52    3.35   0
   2  -3  11   12.95    0.97   0
   3 -17  33   50.59    3.68   0
   3 -16  32    6.75    2.96   0
   3 -15  31  119.62    4.37   0
   3 -14  30    2.12    2.48   0
   3 -13  29   82.49    3.57   0
   3 -10  25    0.57    1.88   0
   3  -8  22  238.31    4.11   0
   3  -6  18  130.59    2.80   0
   3  -2   5  128.67    1.76   0
   4 -18  32   -0.30    2.98   0
   4 -16  31   23.51    3.19   0
   4 -15  30    0.51    2.63   0
   4 -14  29   13.94    2.76   0
   4 -13  28   35.27    2.84   0
   4 -10  24   -0.55    1.71   0
   4  -9  22    2.85    1.69   0
   4  -8  20    6.34    1.56   0
   4  -6  16   41.53    1.90   0
   4  -3   7  165.34    2.33   0
   5 -17  30   11.53    3.09   0
   5 -11  24   24.54    2.41   0
   5 -10  22    2.60    1.90   0
   5  -9  20  172.33    3.65   0
   5  -6  14   14.26    1.50   0
   5  -5  11    2.00    1.12   0
   5  -4   8    5.00    1.02   0
   5  -2  -4  511.54    2.71   0
   6 -17  29   11.78    3.24   0
   6 -16  28    5.66    2.94   0
   6 -15  27   20.60    3.05   0
   6 -14  26  178.73    5.01   0
   6 -13  25  188.37    4.85   0
   6 -12  23   95.89    3.53   0
   6 -11  22    0.66    2.12   0
   6 -10  20  212.23    4.44   0
   6  -8  16   55.46    2.17   0
   6  -6  11    2.35    0.93   0
   6  -5   8  150.73    2.72   0
   6  -3  -2    0.33    0.74   0
   7 -17  27    8.14    3.12   0
   7 -15  25    0.75    2.63   0
   7 -14  24   21.17    2.90   0
   7 -11  20    0.80    2.04   0
   7 -10  18    9.28    2.07   0
   7  -9  16  309.71    4.99   0
   7  -8  14   24.56    1.99   0
   7  -6   8  412.38    4.62   0
   7  -5   4   36.03    1.55   0
   7  -4  -2   32.61    1.18   0
   8 -17  25  106.25    4.84   0
   8 -15  23  143.79    4.85   0
   8 -14  22   27.72    3.02   0
   8 -12  19   40.25    2.94   0
   8 -11  17  117.10    3.72   0
   8 -10  15  123.63    3.60   0
   8  -9  13    8.89    1.84   0
   8  -8  10    0.66    1.15   0
   8  -6   3    4.90    1.19   0
   8  -6   4  297.12    3.84   0
   8  -5  -2    2.10    1.03   0
   9 -17  23    5.11    3.19   0
   9 -16  22   36.28    3.42   0
   9 -15  20   14.45    2.86   0
   9 -14  19    1.62    2.57   0
   9 -13  18   15.07    2.54   0
   9 -12  16   12.18    2.39   0
   9 -11  14    0.68    2.03   0
   9 -10  12   25.41    2.32   0
   9  -9   9   31.41    2.16   0
   9  -8   6    8.91    1.63   0
   9  -6  -4    0.93    1.04   0
  10 -17  20   22.82    3.67   0
  10 -16  19  135.59    4.92   0
  10 -15  17   22.81    2.97   0
  10 -15  18    8.42    2.69   0
  10 -14  16   32.39    3.19   0
  10 -13  14  194.55    4.90   0
  10 -12  12   66.02    3.26   0
  10 -11  10   92.33    3.37   0
  10 -10   7   30.88    2.34   0
  10 -10   8  259.89    4.65   0
  10  -9   4    2.87    1.58   0
  10  -8  -1   78.07    2.36   0
  11 -17  17   81.17    4.37   0
  11 -16  15   38.50    3.45   0
  11 -15  14   28.42    3.15   0
  11 -14  12    0.77    2.51   0
  11 -13  10   25.50    2.74   0
  11 -12   8   21.97    2.51   0
  11 -11   5   19.47    2.22   0
  12 -18  14    1.21    3.27   0
  12 -17  12    9.89    2.94   0
  12 -17  13   16.52    3.35   0
  12 -16  11    7.33    2.93   0
  12 -15   9   75.27    3.74   0
  12 -14   7    8.87    2.57   0
  -3  -4  18   15.01    0.92   0
  -2  -7  24   23.97    1.48   0
  -2  -5  20    4.58    0.88   0
  -2  -3  15   17.98    0.83   0
  -1  -7  24   13.82    1.39   0
  -1  -6  22   78.04    2.05   0
  -1  -5  20    0.76    1.05   0
   0 -10  28  129.84    3.38   0
   0  -9  27  133.50    3.35   0
   0  -4  17  163.46    2.47   0
   1 -15  33   38.55    3.01   0
   1 -13  31    4.27    2.15   0
   1 -11  29   11.44    2.11   0
   1  -9  26   15.67    1.87   0
   1  -4  16  137.46    2.35   0
   1  -1   5   23.89    0.68   0
   2 -18  35    5.98    3.25   0
   2 -17  34   65.14    3.82   0
   2 -11  28    2.04    1.98   0
   2 -10  27   33.00    2.29   0
   2  -9  25    0.93    1.68   0
   2  -4  15  117.10    2.27   0
   2  -2   8  124.70    1.79   0
   3 -18  34    1.54    3.13   0
   3 -14  31   74.77    3.58   0
   3 -11  27   80.84    3.27   0
   3 -10  26   79.06    3.00   0
   3  -9  24    4.50    1.80   0
   3  -5  16  541.33    5.01   0
   3  -4  13   37.09    1.54   0
   3  -3  10  892.00    5.30   0
   4 -17  32   27.59    3.35   0
   4 -12  27   21.26    2.65   0
   4 -11  26    6.90    2.20   0
   4  -9  23    5.46    1.78   0
   4  -8  21   15.93    1.84   0
   4  -7  19   75.46    2.51   0
   4  -5  14    4.93    1.19   0
   4  -4  11    8.14    1.11   0
   4  -2   2   17.34    0.82   0
   5 -17  31  110.71    4.87   0
   5 -16  30    9.07    3.02   0
   5 -15  29   54.98    3.51   0
   5 -14  28    1.97    2.62   0
   5 -13  27  138.55    4.43   0
   5 -12  26   39.29    2.93   0
   5 -10  23  110.08    3.48   0
   5  -9  21   36.45    2.36   0
   5  -8  19   81.92    2.74   0
   5  -7  17    2.04    1.41   0
   5  -5  12  554.52    5.13   0
   5  -3   4   65.59    1.56   0
   5  -2  -3    2.01    0.56   0
   6 -17  30    2.08    2.98   0
   6 -16  29   35.33    3.60   0
   6 -15  28   -0.05    2.78   0
   6 -14  27   36.73    3.16   0
   6 -12  24  103.86    3.78   0
   6 -11  23   48.00    2.83   0
   6 -10  21   -1.11    1.93   0
   6  -8  17    1.65    1.59   0
   6  -7  15   46.36    2.13   0
   6  -5   9    5.57    1.17   0
   6  -4   5    5.90    1.00   0
   6  -3  -1    6.97    0.76   0
   7 -17  28    3.44    3.17   0
   7 -16  27   -2.53    2.98   0
   7 -15  26    0.85    2.78   0
   7 -14  25   31.90    3.15   0
   7 -13  24   19.54    2.65   0
   7 -12  22   28.32    2.72   0
   7 -10  19   17.24    2.26   0
   7  -9  17   85.52    3.04   0
   7  -8  15   31.43    2.13   0
   7  -6   9   10.20    1.46   0
   7  -5   5   10.57    1.23   0
   7  -4  -1   22.35    1.11   0
   7  -4   0  378.11    3.55   0
   8 -17  26   11.23    3.46   0
   8 -16  25    1.83    3.18   0
   8 -14  23    3.47    2.69   0
   8 -13  21  136.18    4.30   0
   8 -12  20   57.98    3.25   0
   8 -11  18   60.24    3.12   0
   8 -10  16    0.12    1.95   0
   8  -9  14   19.31    2.09   0
   8  -8  11  112.78    2.89   0
   8  -8  12    4.81    1.64   0
   8  -6   5  145.99    2.89   0
   8  -5  -1   -0.25    0.85   0
   9 -17  24    1.10    3.34   0
   9 -16  23   14.70    3.09   0
   9 -15  21    0.69    2.64   0
   9 -14  20    7.07    2.73   0
   9 -13  19    0.42    2.45   0
   9 -12  17    0.67    2.19   0
   9 -11  15   14.67    2.39   0
   9 -10  13    1.82    1.95   0
   9  -9  10    5.97    1.71   0
   9  -9  11    4.34    1.71   0
   9  -8   8    0.20    1.71   0
   9  -7   3   11.51    1.47   0
   9  -6  -3    5.93    1.05   0
   9  -6  -2    5.06    1.23   0
  10 -17  21   19.15    3.69   0
  10 -16  20    3.90    3.18   0
  10 -15  19   -2.69    2.55   0
  10 -14  17  205.49    5.32   0
  10 -13  15   40.84    3.04   0
  10 -13  16  101.40    3.92   0
  10 -12  13   33.77    2.73   0
  10 -12  14   33.17    2.76   0
  10 -11  11   84.95    3.37   0
  10 -10   9   10.99    2.13   0
  10  -9   6   13.46    1.86   0
  11 -17  18   16.16    3.53   0
  11 -16  16    3.25    2.76   0
  11 -16  17    6.18    2.85   0
  11 -15  15   12.66    3.00   0
  11 -14  13    9.78    2.71   0
  11 -14  14   17.42    3.11   0
  11 -13  11    5.77    2.48   0
  11 -13  12   88.59    3.66   0
  11 -12   9    0.66    2.16   0
  11 -11   6   19.09    2.22   0
  11 -11   7    0.85    2.13   0
  11 -10   2   37.54    2.28   0
  11 -10   3    0.30    1.70   0
  12 -17  14   21.96    3.51   0
  12 -16  12    2.70    2.87   0
  12 -16  13    2.69    2.72   0
  12 -15  10    3.24    2.48   0
  12 -15  11   62.90    3.67   0
  12 -14   8   12.40    2.61   0
  12 -14   9   15.46    2.71   0
  12 -13   6   -1.13    2.20   0
  -4  -4  18   16.69    0.88   0
  -2  -4  18  402.23    3.37   0
  -2  -2  12  240.81    1.91   0
  -2  -1   8    2.37    0.29   0
  -1 -10  29    5.92    1.79   0
  -1  -4  18   -0.50    0.92   0
  -1  -3  15   16.39    0.92   0
   0 -10  29    8.63    2.08   0
   0  -6  22  251.82    3.55   0
   0  -5  20  198.21    3.02   0
   0  -2  11   76.66    1.36   0
   1 -12  31  123.82    3.86   0
   1  -6  21   23.02    1.52   0
   1  -5  19  268.05    3.51   0
   1  -2  10  971.14    4.67   0
   2 -17  35    2.27    3.08   0
   2 -16  34    6.18    2.91   0
   2 -15  33    1.95    2.66   0
   2 -14  32   81.68    3.61   0
   2 -13  31    1.55    2.34   0
   2 -11  29    1.27    1.99   0
   2  -9  26   65.11    2.70   0
   2  -8  24    5.05    1.66   0
   2  -6  20    0.29    0.86   0
   2  -5  18  242.78    3.43   0
   2  -3  12  129.37    2.13   0
   3 -17  34   12.18    3.32   0
   3 -16  33  159.43    5.00   0
   3 -13  30   66.54    3.32   0
   3 -12  29   54.78    3.16   0
   3 -11  28   97.82    3.53   0
   3  -9  25  127.61    3.47   0
   3  -8  23   34.91    2.19   0
   3  -7  21  242.89    4.01   0
   3  -4  14  221.49    3.12   0
   3  -2   6  268.12    2.56   0
   4 -17  33   23.24    3.62   0
   4 -16  32   -0.74    2.59   0
   4 -14  30   55.06    3.34   0
   4 -13  29    0.11    2.45   0
   4 -12  28   11.62    2.47   0
   4 -11  27   19.60    2.39   0
   4 -10  25    6.05    2.04   0
   4  -8  22   24.79    2.02   0
   4  -7  20    3.82    1.50   0
   4  -5  15    9.57    1.30   0
   5 -17  32    2.61    3.37   0
   5 -16  31    0.01    3.00   0
   5 -15  30   -2.86    2.75   0
   5 -14  29    3.80    2.69   0
   5 -13  28    6.34    2.64   0
   5 -12  27   51.57    3.12   0
   5 -11  25  101.90    3.64   0
   5 -10  24    0.34    1.81   0
   5  -9  22  122.57    3.50   0
   5  -8  20   63.22    2.61   0
   5  -7  18  409.88    5.20   0
   5  -5  13    0.32    1.17   0
   5  -4   9    4.88    0.81   0
   5  -3   5    1.06    0.83   0
   5  -2  -2 1545.91    5.19   0
   6 -16  30   57.30    3.89   0
   6 -15  29   31.40    3.29   0
   6 -13  26    2.56    2.44   0
   6 -12  25   96.34    3.80   0
   6 -10  22  102.71    3.47   0
   6  -7  16   77.19    2.61   0
   6  -5  10   26.68    1.54   0
   6  -4   6   12.90    1.17   0
   6  -3   0    4.79    0.77   0
   7 -16  28   16.39    3.39   0
   7 -15  27    2.01    2.79   0
   7 -12  23    1.38    2.26   0
   7 -10  20   14.46    2.25   0
   7  -8  16    0.31    1.56   0
   7  -7  13  333.90    4.70   0
   7  -4   1    8.95    0.99   0
   8 -16  26   25.53    3.56   0
   8 -13  22   21.61    2.92   0
   8 -11  19   68.81    3.25   0
   8  -9  15    4.49    1.90   0
   8  -8  13  217.50    4.13   0
   8  -7  10  321.24    4.59   0
   8  -6   6   72.90    2.26   0
   8  -5   0    5.82    1.00   0
   8  -5   1    1.79    1.14   0
   9 -16  24   18.74    3.38   0
   9 -15  22   -0.14    2.03   0
   9 -14  21    1.29    2.66   0
   9 -13  20   17.58    2.86   0
   9 -12  18    1.35    2.35   0
   9 -11  16   -0.25    2.10   0
   9 -10  14   77.05    3.16   0
   9  -9  12   20.39    2.17   0
   9  -6  -1    0.14    1.01   0
   9  -6   0   57.79    2.00   0
  10 -16  21  242.87    6.28   0
  10 -15  20    2.15    2.89   0
  10 -14  18    2.18    2.75   0
  10 -13  17   56.31    3.36   0
  10 -12  15  118.39    4.08   0
  10 -11  12   71.33    3.10   0
  10 -11  13   45.31    2.92   0
  10 -10  10  122.69    3.62   0
  10  -9   7  100.15    3.08   0
  11 -16  18    3.52    3.11   0
  11 -15  16    3.93    2.83   0
  11 -14  15   60.83    3.64   0
  11 -13  13   56.22    3.38   0
  11 -12  10   15.55    2.40   0
  11 -12  11   18.99    2.45   0
  11 -11   8   73.87    3.12   0
  11 -10   4   14.42    2.01   0
  11 -10   5    0.12    1.76   0
  12 -17  15   11.49    3.39   0
  12 -16  14    5.70    3.02   0
  12 -15  12   16.14    3.03   0
  12 -14  10   35.45    3.17   0
  12 -13   7  140.08    4.22   0
  12 -13   8   16.48    2.65   0
  12 -12   5   37.18    2.76   0
  13 -17  10    5.41    3.24   0
  13 -17  11    7.92    2.94   0
  -4  -2  12  928.99    2.58   0
  -3  -5  21    5.62    1.00   0
  -2  -7  25  129.42    2.65   0
  -2  -6  23   73.91    1.98   0
  -1  -7  25    3.48    1.24   0
  -1  -6  23   -0.38    1.03   0
  -1  -2  12  125.38    1.59   0
   0  -9  28   -0.45    1.60   0
   0  -8  26  311.84    4.46   0
   0  -3  15    1.21    0.78   0
   0  -1   7  144.15    1.40   0
   1 -11  30  132.57    3.78   0
   1 -10  29   58.73    2.76   0
   1  -6  22  127.69    2.78   0
   1  -4  17   21.96    1.29   0
   1  -3  14  240.88    2.81   0
   2 -15  34   24.99    3.13   0
   2 -14  33    6.24    2.60   0
   2 -13  32    5.84    2.48   0
   2 -12  31   74.78    3.28   0
   2 -10  28    3.85    1.98   0
   2  -7  23   10.83    1.64   0
   2  -4  16   42.10    1.60   0
   2  -3  13   50.54    1.53   0
   3 -17  35    6.40    3.31   0
   3 -15  33   93.06    4.22   0
   3 -14  32   16.71    2.87   0
   3 -13  31   16.59    2.71   0
   3 -10  27   86.95    3.28   0
   3  -8  24  147.91    3.53   0
   3  -7  22   17.67    1.81   0
   3  -3  11   61.84    1.67   0
   3  -2   7   81.85    1.58   0
   3  -1   0    9.68    0.53   0
   4 -17  34   22.22    3.71   0
   4 -15  32   14.58    3.09   0
   4 -14  31    0.75    2.65   0
   4 -13  30   -0.53    2.48   0
   4 -10  26   20.85    2.37   0
   4  -9  24   28.59    2.22   0
   4  -5  16   11.39    1.36   0
   4  -3   9   85.08    1.88   0
   4  -2   4  104.35    1.69   0
   5 -16  32   28.90    3.56   0
   5 -15  31   88.93    4.26   0
   5 -14  30    0.68    2.68   0
   5 -13  29   89.69    3.83   0
   5 -11  26   11.14    2.40   0
   5  -9  23   61.84    2.84   0
   5  -8  21   76.67    2.84   0
   5  -7  19   -1.42    1.50   0
   5  -4  10  204.08    3.03   0
   5  -2  -1    0.59    0.66   0
   6 -14  28   57.25    3.57   0
   6 -13  27   43.66    3.33   0
   6 -12  26  101.81    4.02   0
   6 -10  23   21.50    2.46   0
   6  -9  21  213.14    4.45   0
   6  -7  17   53.11    2.37   0
   6  -5  11   37.75    1.74   0
   6  -4   7   22.98    1.35   0
   7 -16  29   26.31    3.49   0
   7 -15  28   -0.40    2.93   0
   7 -14  27   11.92    2.77   0
   7 -13  25   35.77    3.02   0
   7 -12  24   -2.39    2.25   0
   7 -11  22    7.98    1.71   0
   7  -9  19   12.95    2.13   0
   7  -8  17   49.66    2.46   0
   7  -7  14   26.35    1.97   0
   7  -5   7  114.95    2.53   0
   7  -4   2  185.89    2.67   0
   8 -16  27    1.85    3.18   0
   8 -15  26    1.78    2.87   0
   8 -14  25    6.20    2.70   0
   8 -13  23  147.37    4.65   0
   8 -12  22   59.17    3.39   0
   8  -7  11    2.03    1.57   0
   8  -6   7  129.74    2.88   0
   8  -5   2  193.50    2.96   0
   9 -16  25   11.67    3.22   0
   9 -15  23   -0.23    2.04   0
   9 -15  24    3.27    2.79   0
   9 -14  22   13.53    2.95   0
   9 -13  21    2.70    2.63   0
   9 -12  19   30.08    2.93   0
   9 -11  17   -0.16    2.24   0
   9 -10  15   90.01    3.37   0
   9  -9  13    0.80    1.86   0
   9  -8  10   -0.80    1.61   0
   9  -6   1  122.89    2.58   0
  10 -16  22   19.76    3.62   0
  10 -15  21   12.73    3.18   0
  10 -14  19  153.72    4.94   0
  10 -13  18   35.50    3.22   0
  10 -12  16   47.96    3.27   0
  10 -11  14   17.16    2.49   0
  10  -9   8   30.17    2.30   0
  10  -8   5    2.56    1.56   0
  11 -16  19   -0.53    3.17   0
  11 -15  17    5.22    2.70   0
  11 -15  18   16.14    2.96   0
  11 -14  16    4.19    2.73   0
  11 -13  14   96.37    3.99   0
  11 -12  12    3.46    2.35   0
  11 -11   9    5.98    2.14   0
  11 -11  10   83.24    3.52   0
  11 -10   6   20.18    2.18   0
  11  -9   2    0.99    1.58   0
  12 -17  16   16.28    3.13   0
  12 -16  15    1.27    3.10   0
  12 -15  13   25.99    3.27   0
  12 -15  14   41.48    3.43   0
  12 -14  11    3.63    2.62   0
  12 -14  12   98.86    4.00   0
  12 -13   9   77.29    3.60   0
  12 -12   6   31.79    2.73   0
  12 -12   7   59.76    3.30   0
  13 -17  12    3.55    3.18   0
  13 -16  10    4.66    3.09   0
  13 -16  11  139.29    5.14   0
  -3  -4  19  213.91    2.42   0
  -3  -3  16  290.63    2.39   0
  -2  -4  19  106.78    1.95   0
  -2  -3  16   87.84    1.52   0
  -1  -5  21    3.89    0.99   0
  -1  -3  16   47.48    1.38   0
  -1  -1   8   17.94    0.54   0
   0 -10  30    6.92    1.93   0
   0  -5  21    1.83    1.06   0
   0  -2  12  110.27    1.66   0
   1 -14  34    5.32    2.42   0
   1 -13  33   18.26    2.64   0
   1 -12  32   14.55    2.48   0
   1 -11  31    6.56    2.16   0
   1  -9  28  135.38    3.48   0
   1  -8  26   36.99    2.10   0
   1  -5  20    5.80    1.21   0
   1  -2  11   15.81    0.91   0
   2 -14  34    0.39    2.78   0
   2 -11  30    7.77    2.19   0
   2 -10  29    6.61    1.97   0
   2  -9  27   24.30    2.21   0
   2  -5  19    3.24    1.15   0
   2  -1   4   63.62    1.08   0
   3 -14  33  174.24    5.03   0
   3 -11  29   39.70    2.83   0
   3 -10  28  256.67    4.96   0
   3  -9  26   -0.63    1.84   0
   3  -5  18  121.92    2.68   0
   3  -4  15  473.02    4.53   0
   3  -3  12 1498.17    7.23   0
   3  -1   1   35.86    0.82   0
   4 -16  34    9.66    3.31   0
   4 -15  33   44.34    3.68   0
   4 -13  31   45.24    3.15   0
   4 -11  28   66.42    3.28   0
   4 -10  27   -0.37    1.87   0
   4  -9  25   57.12    2.80   0
   4  -8  23    1.89    1.61   0
   4  -7  21   44.98    2.20   0
   4  -4  13  121.04    2.36   0
   4  -3  10    0.25    0.88   0
   5 -16  33    0.25    2.87   0
   5 -15  32   18.92    3.13   0
   5 -14  31    0.14    2.49   0
   5 -12  28   20.58    2.84   0
   5 -11  27  233.57    5.12   0
   5 -10  25    4.18    1.96   0
   5  -8  22   73.01    2.85   0
   5  -5  14  757.00    6.16   0
   5  -4  11    3.52    1.09   0
   5  -3   7  103.50    2.06   0
   5  -2   0 2154.57    6.67   0
   6 -16  31  117.07    4.82   0
   6 -15  30    0.86    2.71   0
   6 -13  28    6.45    2.72   0
   6 -12  27  264.88    5.65   0
   6 -10  24   -0.44    1.89   0
   6  -9  22    6.59    2.05   0
   6  -8  20  347.55    5.28   0
   6  -5  12  113.95    2.65   0
   6  -4   8   17.67    1.31   0
   6  -3   2  389.37    3.45   0
   7 -16  30   26.29    3.70   0
   7 -15  29    3.97    2.87   0
   7 -13  26    0.13    2.54   0
   7 -12  25   73.83    3.63   0
   7 -11  23   18.71    2.38   0
   7 -10  22    0.35    1.93   0
   7  -9  20    3.87    2.00   0
   7  -7  15   52.08    2.38   0
   7  -5   8    0.85    1.16   0
   7  -4   3    5.69    1.02   0
   8 -16  28   17.32    3.58   0
   8 -15  27   58.24    4.00   0
   8 -12  23    7.87    2.59   0
   8 -11  21   39.20    2.91   0
   8  -9  17  353.75    5.60   0
   8  -7  12  531.88    5.99   0
   8  -5   3    4.90    1.15   0
   8  -5   4  258.45    3.59   0
   9 -16  26    7.05    3.25   0
   9 -15  25   15.97    3.12   0
   9 -14  23   15.44    3.12   0
   9 -13  22   -1.23    2.58   0
   9 -12  20    0.06    2.45   0
   9 -11  18    3.92    2.19   0
   9 -10  16   17.15    2.37   0
   9  -9  14    5.51    1.99   0
   9  -8  11    1.32    1.71   0
   9  -7   8   20.22    1.85   0
   9  -6   2   21.07    1.50   0
   9  -6   3   23.30    1.60   0
  10 -16  23   85.61    4.70   0
  10 -15  22    3.84    3.07   0
  10 -14  20    0.08    2.70   0
  10 -14  21  131.41    4.74   0
  10 -13  19    0.57    2.68   0
  10 -12  17  217.26    5.24   0
  10 -11  15    3.08    2.28   0
  10 -10  12   50.00    2.72   0
  10 -10  13    6.45    2.18   0
  10  -7   0   77.82    2.34   0
  10  -7   1  300.98    4.14   0
  11 -16  20    1.17    3.31   0
  11 -15  19   45.40    3.81   0
  11 -14  17    2.00    2.76   0
  11 -13  15   59.40    3.57   0
  11 -12  13    8.81    2.47   0
  11 -11  11    0.53    2.21   0
  11 -10   7   27.68    2.38   0
  11 -10   8   12.01    2.14   0
  11  -9   3   -1.13    1.56   0
  11  -9   4   44.38    2.40   0
  12 -16  16    2.93    3.21   0
  12 -16  17    4.38    3.00   0
  12 -15  15   25.80    3.29   0
  12 -14  13    7.58    2.81   0
  12 -13  10   33.53    2.88   0
  12 -13  11   33.65    3.06   0
  12 -12   8   30.36    2.80   0
  12 -11   5   68.07    3.10   0
  13 -17  13    6.66    3.01   0
  13 -16  12    0.08    3.09   0
  13 -15  10    9.82    2.96   0
  -2  -6  24  458.82    4.45   0
  -2  -5  22    3.66    1.15   0
  -1  -2  13   76.65    1.40   0
   0  -9  29  242.64    4.31   0
   0  -4  19    1.77    0.95   0
   0  -3  16  952.47    5.38   0
   1 -13  34   57.25    3.32   0
   1 -10  30  152.86    3.89   0
   1  -8  27  155.66    3.51   0
   1  -7  25    9.83    1.68   0
   1  -5  21  121.79    2.61   0
   1  -4  18  344.49    3.76   0
   1  -3  15   12.84    1.04   0
   2 -16  36   -0.06    3.01   0
   2 -15  35    4.95    2.65   0
   2 -11  31   24.32    2.61   0
   2  -9  28    1.09    1.83   0
   2  -8  26   79.96    2.81   0
   2  -7  24   24.81    1.87   0
   2  -4  17  227.54    3.20   0
   2  -2  10  715.31    4.36   0
   3 -12  31  100.21    3.76   0
   3 -11  30   58.34    3.15   0
   3  -9  27   39.15    2.55   0
   3  -8  25   33.09    2.27   0
   3  -7  23  159.57    3.47   0
   3  -5  19  412.30    4.70   0
   3  -4  16  504.15    4.77   0
   3  -2   8   79.91    1.63   0
   4 -15  34   26.11    3.25   0
   4 -14  33    6.26    3.10   0
   4 -12  30    8.25    2.40   0
   4 -11  29   74.04    3.48   0
   4  -9  26    0.69    1.96   0
   4  -8  24    0.63    1.71   0
   4  -7  22   25.67    2.02   0
   4  -6  20   36.13    2.01   0
   4  -5  17   26.41    1.66   0
   4  -4  14   37.86    1.67   0
   4  -2   5  321.38    2.88   0
   5 -13  30    1.87    2.46   0
   5 -12  29    6.93    2.65   0
   5 -11  28   -0.75    2.23   0
   5 -10  26   42.04    2.89   0
   5  -9  24   14.24    1.71   0
   5  -7  20  273.61    4.35   0
   5  -6  18    3.56    1.44   0
   5  -4  12   80.55    2.16   0
   5  -3   8   20.22    1.22   0
   5  -2   1    5.53    0.72   0
   6 -16  32   19.04    3.69   0
   6 -15  31    0.85    3.07   0
   6 -14  30   27.92    3.35   0
   6 -13  29   41.43    3.44   0
   6 -11  26    9.33    2.51   0
   6  -9  23   20.37    2.34   0
   6  -8  21   11.21    2.05   0
   6  -6  16  445.98    5.34   0
   6  -3   3    0.47    0.84   0
   7 -15  30    4.66    2.92   0
   7 -14  28    4.37    2.12   0
   7 -13  27   11.38    2.83   0
   7 -11  24    2.61    2.27   0
   7  -8  18    3.58    1.37   0
   7  -7  16   29.03    2.09   0
   7  -5   9  103.59    2.51   0
   7  -5  10   16.19    1.49   0
   7  -4   4  217.56    3.03   0
   7  -4   5   16.47    1.29   0
   8 -15  28   -2.31    3.03   0
   8 -14  27    2.63    2.75   0
   8 -13  25  200.31    5.39   0
   8 -11  22   44.86    3.05   0
   8 -10  20  163.38    4.38   0
   8  -9  18   56.73    2.93   0
   8  -7  13   67.41    2.65   0
   8  -5   5    8.15    1.30   0
   8  -4  -6  399.06    3.20   0
   8  -4  -5   18.66    1.06   0
   8  -4  -4  102.21    1.86   0
   9 -15  26    5.53    2.96   0
   9 -14  24    8.95    2.92   0
   9 -13  23   -0.27    2.71   0
   9 -12  21   32.60    3.10   0
   9 -11  19    8.32    2.35   0
   9 -10  17    0.79    1.95   0
   9  -9  15    3.42    2.00   0
   9  -8  12    2.41    1.77   0
   9  -7   9  127.35    3.20   0
   9  -6   4    6.02    1.35   0
  10 -15  23   48.93    3.93   0
  10 -14  22    1.47    2.78   0
  10 -13  20    5.53    2.81   0
  10 -12  18    6.92    2.71   0
  10 -11  16   86.38    3.64   0
  10 -10  14    1.79    2.18   0
  10  -9  11   50.55    2.72   0
  10  -8   7    5.92    1.74   0
  10  -8   8  232.70    4.28   0
  11 -15  20   43.67    3.91   0
  11 -14  18    2.54    2.83   0
  11 -13  16   35.36    3.11   0
  11 -13  17  103.18    4.27   0
  11 -12  14    0.64    2.25   0
  11 -12  15   56.54    3.30   0
  11 -11  12   38.44    2.90   0
  11 -10   9   34.05    2.62   0
  11  -9   5    2.34    1.78   0
  11  -9   6   12.01    1.88   0
  12 -16  18    0.49    3.35   0
  12 -15  16   31.00    3.51   0
  12 -14  14   54.35    3.65   0
  12 -14  15    1.57    2.58   0
  12 -13  12   13.51    2.78   0
  12 -12   9    7.73    2.49   0
  12 -12  10   70.17    3.47   0
  12 -11   6    8.17    2.23   0
  12 -11   7  215.07    4.65   0
  13 -16  13  110.09    4.81   0
  13 -16  14    4.49    2.98   0
  13 -15  11   -2.23    2.83   0
  13 -15  12    9.38    2.88   0
  -4  -3  16   77.32    1.14   0
  -3  -5  22   30.49    1.24   0
  -3  -2  13  180.43    1.54   0
  -2  -3  17  195.10    2.28   0
  -1  -8  28    1.59    1.50   0
  -1  -5  22   -0.30    0.95   0
  -1  -3  17    5.18    0.93   0
   0  -8  28  318.55    4.68   0
   0  -6  24  273.63    3.86   0
   0  -5  22   94.55    2.29   0
   0  -2  13    6.26    0.75   0
   0  -1   8  215.21    1.80   0
   1 -11  32   54.65    2.95   0
   1 -10  31   62.22    3.06   0
   1  -9  29    9.89    1.96   0
   1  -7  26  191.42    3.76   0
   1  -4  19    0.49    1.02   0
   1  -2  12   61.27    1.43   0
   1  -1   7   78.40    1.24   0
   2 -15  36    0.88    2.86   0
   2 -14  35   20.65    3.06   0
   2 -13  34    4.41    2.57   0
   2 -12  33    9.61    2.51   0
   2 -10  30    0.47    1.98   0
   2  -8  27    2.18    1.71   0
   2  -7  25   -0.25    1.55   0
   2  -4  18   20.20    1.42   0
   2  -2  11    4.43    0.80   0
   2  -1   5    6.11    0.61   0
   3 -16  36    4.11    3.26   0
   3 -15  35    7.46    2.87   0
   3 -14  34   27.12    3.19   0
   3 -13  33   14.39    2.84   0
   3 -11  31    6.20    2.26   0
   3 -10  29   23.97    2.57   0
   3  -8  26   81.71    2.97   0
   3  -7  24   15.34    1.88   0
   3  -6  22  333.65    4.63   0
   3  -3  13    1.76    1.03   0
   3  -1   2   85.90    1.25   0
   4 -16  35   39.63    3.67   0
   4 -13  32    1.29    2.39   0
   4 -12  31    7.75    2.63   0
   4 -11  30   50.32    3.07   0
   4 -10  28   -1.99    2.18   0
   4  -8  25    6.00    1.93   0
   4  -7  23   -0.34    1.60   0
   4  -4  15    1.58    1.13   0
   4  -3  11    0.85    0.96   0
   4  -2   6  103.22    1.81   0
   5 -15  33  110.15    4.60   0
   5 -14  32   13.75    2.93   0
   5 -13  31   19.43    3.08   0
   5 -10  27   14.14    2.44   0
   5  -9  25  203.51    4.49   0
   5  -8  23   87.32    3.05   0
   5  -7  21   40.59    2.34   0
   5  -6  19  121.19    3.08   0
   5  -4  13    7.76    1.25   0
   5  -2   2 1605.70    6.23   0
   6 -15  32   15.08    3.49   0
   6 -14  31   87.78    4.37   0
   6 -13  30   -0.96    2.74   0
   6 -12  28   40.69    2.77   0
   6 -11  27   13.29    2.68   0
   6 -10  25   32.43    2.65   0
   6  -9  24   66.42    3.03   0
   6  -8  22  129.72    3.58   0
   6  -7  19   29.65    2.10   0
   6  -6  17    6.67    1.63   0
   6  -4  10    6.07    1.19   0
   6  -3   5    0.37    0.89   0
   7 -13  28    1.16    2.73   0
   7 -12  27   29.93    3.12   0
   7 -11  25    4.64    2.42   0
   7  -8  19   39.92    2.15   0
   7  -7  17   15.92    1.99   0
   7  -6  14    1.33    1.46   0
   7  -4   6    4.00    1.10   0
   7  -3  -8  224.97    1.92   0
   7  -3  -7    3.75    0.57   0
   7  -3  -6  199.97    2.03   0
   7  -3  -5   33.84    1.06   0
   7  -3  -4  866.61    4.47   0
   7  -3  -3    4.38    0.80   0
   8 -15  29   91.94    4.68   0
   8 -12  25    0.52    2.62   0
   8  -9  19  130.92    3.86   0
   8  -8  17  118.55    3.54   0
   8  -7  14  306.43    4.82   0
   8  -6  11  267.06    4.24   0
   8  -5   6  390.15    4.47   0
   8  -4  -3   30.37    1.19   0
   8  -4  -2   11.69    0.98   0
   8  -4  -1    9.10    1.10   0
   9 -15  27    2.49    2.88   0
   9 -14  25   13.23    3.05   0
   9 -13  24   13.50    2.92   0
   9 -12  22    0.59    2.54   0
   9 -11  21   32.42    2.86   0
   9 -10  18   15.43    1.93   0
   9  -9  16    0.92    2.03   0
   9  -8  14   38.94    2.41   0
   9  -7  10   32.55    2.14   0
   9  -5  -4   14.83    1.10   0
   9  -5  -3   14.29    1.11   0
   9  -5  -2  178.20    2.81   0
  10 -15  24    2.15    3.18   0
  10 -14  23   54.52    3.93   0
  10 -13  21   26.01    3.29   0
  10 -12  19  106.02    4.08   0
  10 -11  17    0.36    2.28   0
  10 -11  18  144.13    4.40   0
  10 -10  15   10.10    2.40   0
  10  -9  13   60.18    2.86   0
  10  -8   9    2.37    1.83   0
  10  -7   5  155.93    3.37   0
  11 -15  21   85.41    4.61   0
  11 -14  19   -1.19    2.08   0
  11 -14  20    1.71    2.91   0
  11 -13  18   17.69    3.07   0
  11 -12  16    0.03    2.54   0
  11 -11  13    7.50    2.20   0
  11 -11  14   55.52    3.09   0
  11 -10  10    2.74    1.91   0
  11 -10  11   63.53    3.15   0
  11  -9   7    0.66    1.78   0
  11  -8   2   44.36    2.22   0
  12 -15  17    9.73    3.00   0
  12 -15  18   15.40    3.14   0
  12 -14  16   10.30    2.97   0
  12 -13  13   17.98    2.73   0
  12 -13  14   23.12    3.06   0
  12 -12  11    3.09    2.45   0
  12 -12  12   61.95    3.61   0
  12 -11   8    4.98    2.28   0
  12 -11   9   67.33    3.44   0
  12 -10   5   24.37    2.53   0
  13 -16  15   56.87    4.24   0
  13 -15  13    1.45    2.99   0
  13 -14  10   18.55    2.84   0
  13 -14  11  146.27    4.85   0
  -3  -4  20    3.06    0.84   0
  -3  -3  17  113.15    1.63   0
  -2  -6  25  182.97    3.00   0
  -2  -1   9    8.43    0.41   0
  -1  -6  25    1.11    1.19   0
  -1  -5  23   85.22    2.21   0
  -1  -4  20    4.44    0.94   0
  -1  -1   9    2.91    0.40   0
   0  -9  30   23.97    2.15   0
   0  -7  27    7.68    1.78   0
   0  -4  20  237.49    3.16   0
   0  -3  17    1.52    0.86   0
   1 -12  34    4.57    2.43   0
   1 -11  33    0.53    2.01   0
   1  -9  30  211.00    4.30   0
   1  -8  28   18.40    1.96   0
   1  -5  22   75.62    2.22   0
   1  -3  16  139.56    2.25   0
   2 -14  36    5.87    2.63   0
   2 -13  35    6.40    2.87   0
   2 -11  32   -1.58    2.10   0
   2 -10  31   13.51    2.26   0
   2  -9  29   11.59    2.09   0
   2  -7  26   -0.04    1.77   0
   2  -5  21    4.91    1.33   0
   2  -3  15   69.25    1.70   0
   3 -16  37   63.51    4.25   0
   3 -15  36   13.76    3.30   0
   3 -14  35  202.33    5.46   0
   3 -12  33  101.54    3.88   0
   3 -10  30  209.91    4.74   0
   3  -8  27   66.85    2.78   0
   3  -7  25  136.97    3.43   0
   3  -4  17   46.15    1.63   0
   3  -3  14 1504.84    7.62   0
   3  -1   3    4.91    0.61   0
   4 -15  35   53.97    4.03   0
   4 -14  34   12.49    3.12   0
   4 -13  33   20.03    3.00   0
   4 -12  32    0.24    2.50   0
   4 -10  29    4.68    2.29   0
   4  -9  27   11.95    2.09   0
   4  -6  21   10.36    1.60   0
   4  -2   7  150.80    2.21   0
   4  -1  -5  158.31    1.11   0
   4  -1  -4  616.47    2.38   0
   4  -1  -3    3.98    0.42   0
   5 -15  34   42.68    3.94   0
   5 -14  33    2.34    2.92   0
   5 -13  32    4.54    2.79   0
   5 -12  31   25.95    2.90   0
   5 -11  29  133.68    4.22   0
   5 -10  28  127.77    4.07   0
   5  -9  26    4.71    2.13   0
   5  -8  24  167.26    4.02   0
   5  -7  22  332.17    5.09   0
   6 -15  33   -1.23    3.33   0
   6 -14  32    7.05    3.18   0
   6 -13  31   28.78    3.21   0
   6 -12  29  159.66    4.75   0
   6 -11  28  106.26    4.12   0
   6  -7  20    2.09    1.71   0
   6  -4  11   15.78    1.39   0
   6  -3   6  233.96    3.04   0
   7 -15  31   -0.99    3.00   0
   7 -14  30   19.04    3.26   0
   7 -13  29   10.27    3.04   0
   7  -9  23   -0.87    1.95   0
   7  -8  20    4.94    1.46   0
   7  -6  15   98.16    2.88   0
   7  -3  -9   -0.20    0.46   0
   7  -3  -2  542.99    3.81   0
   7  -3  -1    4.70    0.93   0
   8 -14  28   64.92    3.49   0
   8 -13  27  150.14    5.02   0
   8 -12  26  117.32    4.45   0
   8 -11  24    0.41    2.49   0
   8  -8  18  173.10    4.15   0
   8  -6  12   17.95    1.85   0
   8  -5   7   69.42    2.18   0
   8  -5   8  193.21    3.42   0
   8  -4   0    5.42    0.96   0
   8  -4   1  102.45    2.21   0
   9 -14  26   -0.06    2.75   0
   9 -13  25    0.05    2.82   0
   9 -12  23    0.36    2.42   0
   9 -11  22    2.01    2.31   0
   9 -10  20   58.70    3.23   0
   9  -9  17   12.29    2.29   0
   9  -7  11   13.38    1.88   0
   9  -7  12   -0.88    1.58   0
   9  -5  -1   42.54    1.62   0
   9  -5   0    6.05    1.11   0
   9  -5   1    0.68    1.23   0
  10 -14  24    3.30    3.08   0
  10 -13  22   11.55    3.02   0
  10 -12  20    2.28    2.01   0
  10 -12  21   78.67    3.80   0
  10 -11  19   18.18    2.93   0
  10 -10  16   37.37    2.96   0
  10  -9  14   45.35    2.80   0
  10  -8  10  179.24    4.01   0
  10  -8  11   13.22    2.12   0
  10  -7   6    1.21    1.52   0
  10  -7   7   29.12    2.20   0
  10  -6  -1    2.18    1.42   0
  11 -15  22   30.33    3.97   0
  11 -14  21   40.22    3.79   0
  11 -13  19  190.56    5.40   0
  11 -12  17    4.34    2.70   0
  11 -11  15   79.47    3.67   0
  11 -10  12    0.83    2.19   0
  11  -9   8   44.15    2.49   0
  11  -9   9   23.28    2.34   0
  11  -8   3   27.11    2.01   0
  11  -8   4   24.46    2.01   0
  11  -8   5   -0.24    1.81   0
  12 -15  19   43.60    3.99   0
  12 -14  17    3.98    2.91   0
  12 -13  15  137.21    4.74   0
  12 -12  13    4.40    2.53   0
  12 -11  10   38.76    2.95   0
  12 -10   6  167.44    4.11   0
  12 -10   7   18.82    2.59   0
  13 -15  14   35.06    3.46   0
  13 -15  15    2.42    3.14   0
  13 -14  12    0.25    2.86   0
  13 -14  13   81.87    4.06   0
  13 -13  10   31.97    3.11   0
  -2  -5  23  100.94    2.15   0
  -2  -2  14  468.63    2.93   0
  -1  -2  14   43.84    1.13   0
   0  -9  31   54.19    2.62   0
   0  -8  29   15.72    1.89   0
   0  -5  23   65.01    2.04   0
   0  -2  14   17.02    0.94   0
   0  -1   9   10.15    0.62   0
   1 -10  32    0.15    1.99   0
   1  -7  27   60.73    2.46   0
   1  -4  20    5.42    1.15   0
   1  -3  17   66.87    1.78   0
   1  -1   8  843.07    3.92   0
   2 -12  34   21.13    2.79   0
   2 -11  33    3.01    2.32   0
   2  -9  30    1.32    1.94   0
   2  -8  28   38.67    2.43   0
   2  -6  24    8.17    1.63   0
   2  -4  19  165.72    2.91   0
   2  -3  16  131.71    2.42   0
   2  -2  12  699.12    4.60   0
   3 -15  37   15.77    3.38   0
   3 -14  36   20.15    3.27   0
   3 -13  35   19.54    2.92   0
   3 -11  32   74.91    3.52   0
   3 -10  31   39.24    2.78   0
   3  -9  29   60.86    3.04   0
   3  -6  23   28.52    2.02   0
   3  -4  18  105.42    2.48   0
   3  -3  15   94.42    2.20   0
   3  -2  10   68.30    1.53   0
   3  -1   4  136.41    1.69   0
   4 -15  36    7.89    3.24   0
   4 -14  35    9.64    3.13   0
   4 -13  34   13.57    2.95   0
   4 -11  31   69.29    3.52   0
   4 -10  30    5.80    2.41   0
   4  -9  28   45.88    2.84   0
   4  -7  24    4.79    1.71   0
   4  -6  22   23.20    1.92   0
   4  -3  13  261.08    3.40   0
   4  -2   8  457.01    3.80   0
   4  -1  -2   37.83    0.81   0
   5 -15  35   23.88    3.68   0
   5 -14  34   11.94    3.21   0
   5 -13  33   22.21    3.17   0
   5 -11  30    1.63    2.50   0
   5  -9  27   99.52    3.61   0
   5  -8  25    4.67    2.02   0
   5  -7  23   90.90    3.07   0
   5  -3  10  908.45    5.99   0
   5  -2   4 1013.30    5.31   0
   6 -14  33   78.03    4.21   0
   6 -12  30   -0.56    2.67   0
   6 -11  29   42.89    3.35   0
   6 -10  27  157.78    4.53   0
   6  -9  25   -0.17    1.86   0
   6  -8  23   37.17    2.47   0
   6  -6  19   -0.15    1.49   0
   6  -4  12   67.50    2.14   0
   6  -3   7    9.55    1.12   0
   7 -14  31    2.49    3.11   0
   7 -13  30   -0.92    2.90   0
   7 -12  29   49.07    3.47   0
   7 -11  27   13.71    2.74   0
   7 -10  25    8.11    2.21   0
   7  -7  19    2.36    1.82   0
   7  -6  16    0.98    1.55   0
   7  -3   0  720.09    4.67   0
   7  -3   1    9.19    0.97   0
   8 -14  29   25.94    3.41   0
   8 -13  28   18.94    3.29   0
   8 -12  27   -0.07    2.73   0
   8 -11  25  195.36    5.13   0
   8 -10  23   12.48    2.51   0
   8  -9  21  148.68    4.19   0
   8  -4   2  226.24    3.10   0
   8  -4   3    0.01    1.01   0
   9 -14  27   15.66    3.19   0
   9 -13  26   14.48    3.17   0
   9 -12  24   -0.78    2.41   0
   9 -11  23   -0.14    2.49   0
   9 -10  21    5.68    2.39   0
   9  -9  18    8.70    2.22   0
   9  -9  19    1.46    2.00   0
   9  -8  16    5.21    2.07   0
   9  -7  13    0.62    1.71   0
   9  -6   9    1.57    1.51   0
   9  -5   2  157.44    2.86   0
   9  -5   3   30.24    1.63   0
  10 -14  25   25.43    3.65   0
  10 -13  23   95.33    4.28   0
  10 -13  24   12.38    2.97   0
  10 -12  22    0.07    2.70   0
  10 -10  17  153.39    4.12   0
  10 -10  18    0.31    2.35   0
  10  -8  12  171.75    4.07   0
  10  -7   8   18.95    1.94   0
  10  -6   0  266.66    3.74   0
  10  -6   2  158.40    3.20   0
  11 -14  22   16.16    3.51   0
  11 -13  20    7.10    3.01   0
  11 -13  21   89.75    4.24   0
  11 -12  18    4.69    2.58   0
  11 -12  19    3.15    2.56   0
  11 -11  16   16.00    2.82   0
  11 -10  13    3.59    2.06   0
  11 -10  14    0.58    2.28   0
  11  -9  10   94.14    3.35   0
  11  -9  11    0.39    1.94   0
  11  -8   6   84.96    2.96   0
  11  -8   7   73.43    2.97   0
  12 -14  18    0.78    2.79   0
  12 -14  19   -0.25    2.80   0
  12 -13  16   25.79    3.13   0
  12 -13  17   64.15    3.92   0
  12 -12  14   21.45    2.92   0
  12 -12  15    5.24    2.90   0
  12 -11  11   20.00    2.69   0
  12 -11  12    3.37    2.41   0
  12 -10   8  136.65    3.96   0
  13 -15  16   11.51    3.36   0
  13 -14  14    3.20    3.06   0
  13 -13  11    1.91    2.63   0
  13 -13  12   24.58    3.14   0
  13 -12   9   40.16    3.16   0
  -3  -2  14  126.19    1.41   0
  -2  -6  26  509.56    4.89   0
  -2  -4  21   30.96    1.28   0
  -2  -3  18  311.01    2.89   0
  -1  -6  26    0.56    1.18   0
  -1  -3  18    0.49    0.76   0
   0  -8  30   53.50    2.52   0
   0  -7  28   13.52    1.74   0
   0  -4  21   13.07    1.25   0
   1 -11  34    8.03    2.36   0
   1 -10  33   92.71    3.53   0
   1  -9  31   50.50    2.69   0
   1  -2  14  563.49    4.11   0
   2 -13  36    4.20    2.64   0
   2 -12  35    3.97    2.55   0
   2 -10  32    1.08    2.13   0
   2  -8  29   14.67    2.10   0
   2  -7  27   33.21    2.20   0
   2  -6  25    8.93    1.67   0
   2  -4  20    0.24    1.14   0
   2  -3  17    9.94    1.13   0
   2  -2  13   30.36    1.27   0
   2  -1   7  178.81    1.99   0
   3 -12  34  104.77    4.18   0
   3 -11  33   18.59    2.77   0
   3  -9  30   97.78    3.51   0
   3  -8  28  140.28    3.77   0
   3  -7  26   23.30    2.12   0
   3  -6  24  937.07    7.79   0
   3  -2  11  422.37    3.74   0
   3  -1   5   45.45    1.14   0
   4 -14  36   15.29    3.36   0
   4 -13  35    9.70    3.24   0
   4 -12  33    0.69    2.39   0
   4 -11  32   21.38    2.84   0
   4  -9  29    2.21    2.22   0
   4  -8  27    7.42    2.07   0
   4  -6  23    1.42    1.59   0
   4  -4  17   28.49    1.47   0
   4  -3  14   32.69    1.57   0
   4  -2   9   42.14    1.44   0
   5 -14  35    8.26    3.32   0
   5 -13  34    1.25    2.70   0
   5 -12  32   58.75    3.50   0
   5 -11  31   58.83    3.52   0
   5 -10  29    5.15    1.80   0
   5  -9  28    2.42    2.24   0
   5  -7  24   56.70    2.73   0
   5  -5  19    0.19    1.43   0
   5  -3  11   11.31    0.99   0
   5  -2   5    4.01    0.84   0
   5  -2   6  932.15    5.42   0
   6 -13  32   21.21    3.08   0
   6 -12  31   53.31    3.71   0
   6 -11  30   41.61    3.21   0
   6 -10  28   33.94    3.06   0
   6  -9  26   24.34    2.58   0
   6  -8  24  131.74    3.78   0
   6  -7  22   54.94    2.73   0
   6  -6  20  148.85    3.53   0
   6  -5  17    8.43    1.58   0
   6  -4  13   17.35    1.51   0
   6  -3   8  241.03    3.24   0
   6  -2  -6   69.40    1.09   0
   6  -2  -5   23.75    0.77   0
   6  -2  -4  281.77    2.28   0
   6  -2  -3   48.06    1.13   0
   6  -2  -2   34.11    1.09   0
   7 -14  32    9.74    3.43   0
   7 -13  31    0.31    2.97   0
   7 -11  28    1.72    2.55   0
   7 -10  26   20.02    2.60   0
   7  -9  24    4.75    1.61   0
   7  -8  22    9.59    2.04   0
   7  -7  20  102.61    3.33   0
   7  -6  17   -0.29    1.58   0
   7  -4   9    1.83    0.84   0
   7  -4  10  100.67    2.51   0
   7  -3   2   63.86    1.68   0
   7  -3   3    7.58    1.02   0
   8 -12  28   60.92    3.67   0
   8 -11  26   16.07    2.91   0
   8 -10  24  181.17    4.84   0
   8  -9  22    4.99    2.25   0
   8  -8  20   66.18    3.08   0
   8  -7  17  217.39    4.35   0
   8  -6  14   80.53    2.81   0
   8  -4   4  559.90    4.98   0
   8  -4   5   57.80    1.95   0
   9 -13  27    0.88    3.07   0
   9 -12  25    4.39    2.06   0
   9 -12  26    1.38    2.63   0
   9 -11  24   -0.92    2.52   0
   9 -10  22    0.73    2.38   0
   9  -9  20    2.79    2.21   0
   9  -6  10    5.30    1.64   0
   9  -5   4    2.92    1.22   0
   9  -5   5    9.46    1.39   0
  10 -14  26    7.26    3.48   0
  10 -13  25   88.70    4.34   0
  10 -12  23   63.36    3.84   0
  10 -11  21   23.10    3.07   0
  10 -10  19   69.42    3.58   0
  10  -9  16  187.02    4.62   0
  10  -8  14   26.11    2.33   0
  11 -14  23   28.67    3.85   0
  11 -13  22   -0.71    2.95   0
  11 -12  20   11.69    3.00   0
  11 -11  17  147.41    4.54   0
  11 -10  15   14.71    2.55   0
  11  -9  12   19.54    2.40   0
  11  -8   8   21.93    2.20   0
  12 -14  20   11.10    3.38   0
  12 -13  18   24.55    3.36   0
  12 -12  16    3.62    2.71   0
  12 -11  13   21.59    2.78   0
  12 -10   9    3.60    2.11   0
  12 -10  10   25.97    2.68   0
  12  -9   5  134.75    3.67   0
  12  -9   6   27.41    2.64   0
  13 -14  15   62.83    3.89   0
  13 -14  16    2.13    3.14   0
  13 -13  13    0.49    2.79   0
  13 -13  14   28.43    3.55   0
  13 -12  10   18.48    2.83   0
  13 -12  11   51.24    3.27   0
  -4  -3  17   23.58    0.77   0
  -4  -2  13    3.19    0.37   0
  -3  -4  21   25.33    1.08   0
  -3  -3  18   81.71    1.48   0
  -1  -4  22   10.60    1.26   0
  -1  -2  15   23.08    0.96   0
  -1  -1  10    3.31    0.44   0
   0  -9  32   -0.81    1.84   0
   0  -5  24   29.67    1.66   0
   0  -1  10  179.33    1.84   0
   1  -9  32  104.65    3.44   0
   1  -7  28  134.81    3.32   0
   1  -4  21   74.53    2.11   0
   1  -1   9  272.24    2.38   0
   2 -11  34    9.04    2.34   0
   2 -10  33    7.69    2.32   0
   2  -9  31   -0.29    1.79   0
   2  -8  30    6.98    2.16   0
   2  -7  28    0.95    1.68   0
   2  -6  26    8.06    1.60   0
   2  -1   8   54.21    1.25   0
   3 -15  38   -0.66    2.92   0
   3 -14  37  106.08    4.44   0
   3 -13  36   23.98    3.22   0
   3 -12  35  281.37    6.02   0
   3 -11  34   50.65    3.17   0
   3 -10  32   74.59    3.46   0
   3  -9  31   79.92    3.24   0
   3  -8  29   23.83    2.39   0
   3  -7  27   20.38    2.17   0
   3  -6  25   17.69    1.98   0
   3  -3  16  241.50    3.34   0
   3  -2  12   61.67    1.69   0
   3  -1   6   85.12    1.51   0
   4 -11  33   16.74    2.83   0
   4 -10  31   49.65    3.00   0
   4  -9  30  112.84    3.85   0
   4  -8  28    1.15    1.99   0
   4  -7  26   23.77    2.26   0
   4  -6  24   46.02    2.39   0
   4  -5  21   21.58    1.80   0
   4  -3  15    5.33    1.13   0
   4  -2  10    3.65    0.95   0
   4  -1   1   28.12    0.86   0
   5 -14  36    9.88    3.65   0
   5 -12  33   20.40    3.10   0
   5 -10  30  111.87    4.08   0
   5  -8  27   18.74    2.42   0
   5  -7  25   45.70    2.53   0
   5  -6  22  549.08    6.29   0
   5  -5  20   22.55    1.82   0
   5  -2   7    1.47    0.88   0
   6 -14  34   -0.61    3.02   0
   6 -13  33    4.83    3.11   0
   6 -12  32   -1.85    2.76   0
   6 -10  29  165.72    4.76   0
   6  -9  27    6.89    2.40   0
   6  -8  25   -0.33    2.10   0
   6  -7  23   14.83    2.16   0
   6  -3   9   16.09    1.31   0
   6  -2  -7   84.02    1.08   0
   6  -2   0   26.29    1.04   0
   6  -2   1  226.99    2.53   0
   7 -13  32    0.61    3.04   0
   7 -12  30   24.54    3.13   0
   7 -11  29   10.54    2.83   0
   7 -10  27   11.28    2.68   0
   7  -9  25   -0.58    1.48   0
   7  -8  23    4.41    1.96   0
   7  -5  15   83.44    2.67   0
   7  -4  11   96.28    2.54   0
   7  -3   4   33.08    1.45   0
   7  -3   5   37.59    1.54   0
   8 -13  30   15.42    3.30   0
   8 -12  29   30.20    3.32   0
   8 -11  27  266.05    5.97   0
   8 -10  25   -0.73    2.29   0
   8  -9  23   44.68    2.92   0
   8  -7  18  124.70    3.34   0
   8  -7  19   54.20    2.72   0
   8  -6  16   56.44    2.55   0
   8  -4   6  358.65    4.22   0
   9 -12  27    1.45    2.63   0
   9 -11  25    5.26    2.71   0
   9 -10  23   19.36    2.72   0
   9  -9  21    7.43    2.44   0
   9  -8  18    0.20    2.04   0
   9  -7  15    5.32    1.95   0
   9  -6  11   66.04    2.54   0
  10 -13  26   18.80    3.48   0
  10 -12  24   -1.11    2.91   0
  10 -11  22  152.10    4.85   0
  10 -10  20    3.06    2.61   0
  10  -9  17    7.67    1.79   0
  10  -9  18  176.92    4.66   0
  10  -8  15    0.99    2.08   0
  10  -7  11   24.76    2.25   0
  10  -6   6  269.55    4.24   0
  11 -13  23   55.41    3.97   0
  11 -12  21   16.84    3.24   0
  11 -11  19  181.75    5.13   0
  11 -10  17    1.25    2.31   0
  11  -9  13    6.32    2.29   0
  11  -9  14   33.05    2.80   0
  11  -8  10    0.78    1.92   0
  11  -7   3    1.95    1.52   0
  11  -7   4   21.53    1.90   0
  11  -7   5    0.23    1.76   0
  12 -14  21    1.21    3.37   0
  12 -13  19   49.63    3.83   0
  12 -13  20    4.34    2.87   0
  12 -12  17   23.99    3.14   0
  12 -10  11    2.20    2.31   0
  12 -10  12    2.44    2.27   0
  12  -9   7   75.49    3.12   0
  12  -9   8    1.98    2.05   0
  13 -14  17   83.95    4.52   0
  13 -13  15   10.61    3.10   0
  13 -12  12    1.51    2.66   0
  13 -12  13  127.86    4.70   0
  13 -11   9   11.32    2.62   0
  -2  -4  22  578.35    4.49   0
  -2  -3  19  206.93    2.47   0
  -2  -2  15    9.25    0.68   0
  -2  -1  10 1541.51    3.97   0
  -1  -5  25   26.92    1.55   0
  -1  -3  19   34.42    1.30   0
   0  -8  31   40.37    2.38   0
   0  -7  29  122.55    3.11   0
   0  -5  25   65.89    2.16   0
   0  -4  22  488.41    4.63   0
   1  -8  31  172.50    3.95   0
   1  -7  29    3.09    1.69   0
   1  -6  27   21.84    1.86   0
   1  -4  22   88.32    2.31   0
   1  -3  19   12.59    1.21   0
   1  -2  15    0.54    0.80   0
   1  -1  10  258.01    2.42   0
   2 -12  36    1.73    2.35   0
   2 -11  35    3.31    2.45   0
   2  -9  32    4.59    2.09   0
   2  -4  21   15.61    1.44   0
   2  -3  18  140.87    2.62   0
   2  -2  14  268.79    3.10   0
   2  -1   9   19.35    0.94   0
   3 -14  38    5.49    3.18   0
   3 -12  36    4.85    2.79   0
   3 -10  33   30.58    2.80   0
   3  -8  30  153.87    3.95   0
   3  -7  28   91.09    3.18   0
   3  -5  23  198.85    3.70   0
   3  -4  20  165.56    3.04   0
   3  -3  17   -0.88    1.03   0
   3  -2  13  155.50    2.52   0
   4 -14  37    0.08    2.84   0
   4 -13  36    4.94    3.02   0
   4 -12  35    6.69    2.88   0
   4 -11  34   10.86    2.55   0
   4 -10  32   10.54    2.61   0
   4  -8  29    2.93    2.09   0
   4  -7  27   -1.14    1.88   0
   4  -5  22   48.55    2.25   0
   4  -1   2    2.91    0.55   0
   4  -1   3    7.88    0.72   0
   5 -13  35   71.01    4.15   0
   5 -11  33   13.33    2.68   0
   5 -10  31    1.15    2.57   0
   5  -6  23  270.47    4.67   0
   5  -3  13   45.20    1.64   0
   5  -2   8  173.09    2.60   0
   6 -13  34   41.72    3.82   0
   6 -12  33   35.52    3.48   0
   6  -9  28  114.65    4.02   0
   6  -8  26   96.03    3.54   0
   6  -7  24   36.26    2.57   0
   6  -5  19    5.57    1.63   0
   6  -3  10    2.00    0.80   0
   6  -3  11    0.68    1.09   0
   6  -2  -8  433.01    2.10   0
   6  -2   2   11.44    0.95   0
   6  -2   3  340.72    3.27   0
   7 -13  33    0.09    3.13   0
   7 -12  31   26.02    3.13   0
   7 -11  30    2.90    2.73   0
   7  -9  26    4.93    2.22   0
   7  -8  24   10.59    2.15   0
   7  -7  22   91.65    3.32   0
   7  -6  19   52.39    2.51   0
   7  -3   6    2.92    1.07   0
   8 -13  31   65.44    4.30   0
   8 -12  30   47.78    3.67   0
   8 -10  26   85.83    3.76   0
   8  -9  24    6.80    2.23   0
   8  -8  22   80.05    3.38   0
   8  -7  20   25.91    2.44   0
   8  -6  17   31.39    2.28   0
   8  -4   7  105.53    2.51   0
   8  -4   8   36.43    1.82   0
   9 -13  29    4.73    3.25   0
   9 -11  26    1.34    2.76   0
   9 -10  24    2.69    2.52   0
   9  -9  22    6.70    2.40   0
   9  -8  20   18.12    2.31   0
   9  -7  16    3.77    1.47   0
   9  -7  17   26.49    2.42   0
  10 -13  27  101.52    4.88   0
  10 -12  25  141.90    5.04   0
  10 -11  23   55.65    3.62   0
  10  -9  19    1.95    2.41   0
  10  -8  16   43.78    2.93   0
  10  -7  12  248.41    4.60   0
  10  -7  13   34.10    2.50   0
  10  -6   7    3.06    1.59   0
  10  -6   8  178.82    3.70   0
  11 -13  24   -0.08    3.27   0
  11 -12  22   17.86    3.31   0
  11 -11  20    3.32    2.80   0
  11 -10  18  132.83    4.45   0
  11  -9  15   13.24    2.45   0
  11  -8  11   32.22    2.52   0
  11  -8  12   11.28    2.26   0
  11  -7   7   22.29    2.06   0
  12 -13  21    4.02    3.24   0
  12 -12  18   11.95    2.80   0
  12 -12  19    5.75    2.92   0
  12 -11  16   17.21    2.90   0
  12 -10  13    9.86    2.52   0
  12 -10  14    2.18    2.27   0
  12  -9   9  133.11    3.91   0
  12  -9  10    6.94    2.28   0
  13 -14  18    9.28    3.16   0
  13 -13  16    4.65    3.08   0
  13 -13  17   21.72    3.51   0
  13 -12  14   -0.39    2.72   0
  13 -11  10  139.96    4.38   0
  13 -11  11    0.23    2.48   0
  14 -14  14    5.79    3.20   0
  -3  -4  22    5.83    0.96   0
  -3  -3  19    7.93    0.82   0
  -2  -5  25   58.61    1.86   0
  -1  -4  23   46.07    1.66   0
  -1  -3  20   84.49    1.93   0
  -1  -2  16  321.30    2.90   0
   0  -8  32  102.67    3.31   0
   0  -7  30   22.50    1.97   0
   0  -6  28  308.15    4.42   0
   0  -4  23   33.88    1.64   0
   0  -3  20  265.69    3.26   0
   0  -2  16  253.40    2.80   0
   0  -1  11    7.43    0.68   0
   1  -9  33    0.76    2.07   0
   1  -7  30  149.13    3.70   0
   1  -2  16   38.88    1.40   0
   2 -12  37    9.09    2.86   0
   2 -11  36    2.69    2.47   0
   2 -10  34   18.95    2.44   0
   2  -9  33    2.26    2.15   0
   2  -8  31    6.72    2.11   0
   2  -7  29    0.93    1.78   0
   2  -5  25   44.63    2.16   0
   2  -4  22   39.60    1.92   0
   2  -3  19   17.60    1.37   0
   2  -2  15   53.48    1.64   0
   3 -14  39   55.55    4.09   0
   3 -13  38   31.95    3.30   0
   3 -11  35    2.10    2.55   0
   3 -10  34    0.83    2.41   0
   3  -9  32  153.98    4.29   0
   3  -6  26  267.91    4.38   0
   3  -5  24    3.09    1.59   0
   3  -3  18  121.79    2.60   0
   3  -2  14  218.49    3.00   0
   3  -1   8 2241.79    7.60   0
   4 -14  38    5.57    3.17   0
   4 -13  37   50.43    3.84   0
   4 -12  36   10.67    3.02   0
   4 -10  33   18.63    2.78   0
   4  -9  31   18.02    2.43   0
   4  -7  28    9.52    2.00   0
   4  -6  25   44.79    2.14   0
   4  -5  23    0.29    1.54   0
   4  -3  16    0.14    0.77   0
   4  -1   4  191.67    2.17   0
   5 -13  36    0.67    3.17   0
   5 -12  35    2.74    2.91   0
   5 -10  32  127.23    4.41   0
   5  -9  30   -0.57    2.25   0
   5  -7  26   14.74    1.73   0
   5  -6  24  202.81    4.19   0
   5  -5  21    3.53    1.22   0
   5  -3  14 2063.15    9.83   0
   5  -2   9  225.22    3.01   0
   6 -13  35   26.83    3.65   0
   6 -12  34   -0.91    2.78   0
   6  -9  29   87.17    3.75   0
   6  -7  25   68.10    3.07   0
   6  -5  20    2.06    1.62   0
   6  -3  12   22.10    1.52   0
   6  -2   4    3.08    0.89   0
   7 -13  34   -0.90    2.85   0
   7 -12  32   25.90    3.29   0
   7 -11  31    5.25    2.94   0
   7 -10  29   13.46    2.83   0
   7  -9  27    0.13    2.22   0
   7  -8  25    2.13    1.99   0
   7  -7  23    0.76    1.99   0
   7  -6  20    8.15    1.48   0
   7  -5  17   10.26    1.76   0
   7  -3   7  174.17    2.81   0
   8 -13  32   23.79    3.53   0
   8 -12  31    3.26    2.90   0
   8 -10  27    2.31    2.48   0
   8  -8  23   10.20    2.38   0
   8  -7  21  254.57    5.04   0
   8  -6  18  161.93    3.91   0
   8  -5  14  876.25    7.62   0
   8  -3  -2    7.14    0.97   0
   9 -12  29    5.74    3.08   0
   9 -11  27    4.83    2.92   0
   9 -10  25    4.24    2.62   0
   9  -9  23    3.39    2.44   0
   9  -8  21    0.18    2.15   0
   9  -7  18   40.07    2.66   0
   9  -6  14   -0.99    1.63   0
   9  -6  15   35.06    2.36   0
   9  -5  10    9.43    1.66   0
   9  -4  -4   63.26    1.61   0
   9  -4  -2   10.34    1.07   0
   9  -4  -1   29.07    1.40   0
   9  -4   0    2.46    1.00   0
   9  -4   1    5.11    1.10   0
   9  -4   2   22.57    1.42   0
  10 -12  26   22.17    3.29   0
  10 -11  24   58.81    3.28   0
  10 -11  25  112.98    4.53   0
  10 -10  22   43.29    3.27   0
  10 -10  23  122.01    4.38   0
  10  -9  20  197.56    5.02   0
  10  -8  18    4.64    2.23   0
  10  -7  14  287.39    5.13   0
  10  -6   9    7.82    1.79   0
  10  -6  10  216.16    4.15   0
  10  -5  -1   48.22    1.79   0
  10  -5   0   27.50    1.56   0
  10  -5   1   45.69    1.90   0
  10  -5   2   36.16    1.80   0
  10  -5   3   58.91    2.32   0
  11 -13  25   21.17    3.56   0
  11 -12  23    2.58    2.89   0
  11 -12  24   41.48    3.61   0
  11 -11  21  113.73    4.39   0
  11 -11  22    2.19    2.65   0
  11 -10  19    1.81    2.64   0
  11  -9  16   16.42    2.52   0
  11  -8  13    1.10    2.13   0
  11  -7   8   32.36    2.30   0
  11  -7   9    5.19    1.89   0
  12 -13  22    2.56    3.35   0
  12 -12  20   12.26    3.10   0
  12 -11  18   42.99    3.53   0
  12 -10  15    1.75    2.47   0
  12  -9  11   89.61    3.55   0
  12  -9  12   26.51    2.73   0
  12  -8   5   11.02    2.04   0
  12  -8   7    9.25    2.06   0
  13 -13  18    3.95    3.29   0
  13 -12  15  162.86    5.02   0
  13 -12  16   -1.10    2.92   0
  13 -11  12   73.21    3.70   0
  13 -11  13   12.82    2.82   0
  14 -14  15    2.69    3.38   0
  14 -13  13   -0.64    3.02   0
  -4  -3  18    9.95    0.65   0
  -3  -2  15   39.59    0.91   0
  -2  -4  23   62.97    1.75   0
  -2  -3  20  130.96    2.12   0
  -2  -2  16  167.04    1.95   0
   0  -2  17    0.71    0.92   0
   0  -1  12 1217.28    5.10   0
   1  -8  32    0.71    1.94   0
   1  -6  28    1.46    1.55   0
   1  -4  23   15.47    1.46   0
   1  -3  20  208.36    3.09   0
   1  -1  11    3.11    0.53   0
   2 -10  35   11.63    2.53   0
   2  -7  30    3.98    1.89   0
   2  -6  28    0.63    1.65   0
   2  -3  20   80.27    2.17   0
   2  -2  16  263.47    3.24   0
   2  -1  10  101.59    1.67   0
   3 -12  37  269.46    6.10   0
   3 -11  36   82.12    3.87   0
   3  -9  33   68.51    3.31   0
   3  -8  31   49.39    2.94   0
   3  -6  27   74.33    2.84   0
   3  -5  25    2.03    1.61   0
   3  -3  19   58.40    2.01   0
   3  -2  15  204.07    2.99   0
   4 -13  38   -0.40    3.09   0
   4 -11  35    2.52    2.66   0
   4 -10  34   -0.55    2.48   0
   4  -9  32   42.44    3.10   0
   4  -8  30   15.67    1.95   0
   4  -6  26    7.26    1.94   0
   4  -5  24    3.23    1.66   0
   4  -3  17   -0.25    0.79   0
   4  -2  13   56.01    1.79   0
   4  -1   5   28.35    0.95   0
   5 -12  36    8.51    2.89   0
   5 -11  34    3.68    2.57   0
   5 -10  33    3.98    2.69   0
   5  -8  29   50.96    3.00   0
   5  -7  27   32.92    2.48   0
   5  -6  25   11.06    2.11   0
   5  -5  22  405.31    5.28   0
   5  -3  16  465.79    5.01   0
   5  -2  10  791.35    5.57   0
   5  -2  11    3.38    1.06   0
   6 -12  35   53.62    3.79   0
   6 -11  33    2.74    2.85   0
   6 -10  32   16.92    2.82   0
   6  -8  28  135.44    4.22   0
   6  -7  26   28.67    2.58   0
   6  -6  23   41.58    2.19   0
   6  -5  21   -0.32    1.61   0
   6  -4  17    5.34    1.48   0
   6  -3  13    6.63    1.33   0
   6  -2  -9    3.01    0.34   0
   6  -2   6    8.41    1.05   0
   6  -2   7   10.24    1.10   0
   7 -12  33    7.92    3.20   0
   7 -11  32    4.14    2.93   0
   7 -10  30   29.88    3.19   0
   7  -9  28    5.02    2.37   0
   7  -8  26    0.47    2.01   0
   7  -6  22    1.37    1.80   0
   7  -5  18   43.95    2.08   0
   7  -5  19    2.84    1.62   0
   7  -4  15  147.58    3.29   0
   7  -3   9   50.97    1.89   0
   7  -3  10    0.05    1.15   0
   8 -12  32   15.16    3.20   0
   8 -10  28  146.61    4.68   0
   8  -9  26    6.77    1.94   0
   8  -7  22   41.45    2.82   0
   8  -5  15    2.95    1.27   0
   8  -5  16  281.13    4.66   0
   8  -3  -5    0.58    0.74   0
   8  -3  -4    2.71    0.80   0
   8  -3   0    3.72    0.90   0
   8  -3   1   37.86    1.45   0
   8  -3   2  129.40    2.37   0
   8  -3   3   82.01    2.03   0
   9 -12  30    2.81    3.10   0
   9 -10  26    7.78    2.75   0
   9  -9  24    0.81    2.44   0
   9  -8  22    7.29    2.34   0
   9  -7  19    0.75    2.02   0
   9  -5  12   -0.42    1.59   0
   9  -4   3    5.43    1.16   0
   9  -4   4    9.24    1.29   0
   9  -4   5   18.03    1.49   0
  10 -12  27   30.50    3.53   0
  10 -12  28   47.58    3.82   0
  10 -11  26    9.60    3.09   0
  10 -10  24   60.31    3.76   0
  10  -9  21    3.28    2.47   0
  10  -8  19  133.49    4.15   0
  10  -7  15   -0.82    1.91   0
  10  -7  16  464.04    6.53   0
  10  -6  11   28.15    2.22   0
  10  -6  12  134.45    3.58   0
  11 -12  25   19.54    3.49   0
  11 -11  23   32.17    3.44   0
  11 -10  20  121.96    4.34   0
  11 -10  21    2.54    2.75   0
  11  -9  18   94.33    3.87   0
  11  -8  14   18.38    2.37   0
  11  -8  15   -0.35    2.21   0
  11  -7  10   29.63    2.36   0
  11  -7  11    3.57    1.96   0
  11  -6   4   45.52    2.19   0
  12 -12  21    0.46    2.80   0
  12 -12  22    8.00    3.01   0
  12 -11  19   25.12    3.23   0
  12 -11  20   44.35    3.84   0
  12 -10  16   -1.04    2.29   0
  12 -10  17   22.26    2.98   0
  12  -9  13   61.14    3.24   0
  12  -8   8   78.09    3.15   0
  12  -8   9    3.33    2.09   0
  13 -13  19   63.48    4.11   0
  13 -12  17  206.92    5.76   0
  13 -12  18   26.56    3.35   0
  13 -11  14   25.26    3.08   0
  13 -11  15   21.69    3.15   0
  13 -10  10   10.02    2.60   0
  13 -10  11  129.62    4.27   0
  14 -13  14    1.52    3.05   0
  14 -13  15    7.99    3.21   0
  -4  -2  14  761.62    2.70   0
  -2  -1  11   43.70    0.82   0
  -1  -5  27   43.51    2.08   0
  -1  -4  24    4.72    1.12   0
  -1  -2  17    0.74    0.72   0
  -1  -1  12    9.53    0.63   0
   0  -6  29   61.12    2.41   0
   0  -4  24  794.96    6.12   0
   0  -3  21    0.65    0.96   0
   1  -8  33  134.04    3.74   0
   1  -7  31   25.15    2.20   0
   1  -6  29   14.76    1.87   0
   1  -4  24  367.28    4.47   0
   1  -3  21    5.85    1.18   0
   1  -2  17   -0.00    0.88   0
   1  -1  12    2.71    0.73   0
   2 -11  37    7.10    2.64   0
   2 -10  36    3.02    2.42   0
   2  -9  34   -0.39    2.18   0
   2  -7  31    9.24    1.90   0
   2  -6  29    9.01    2.02   0
   2  -1  11    0.67    0.75   0
   3 -13  39   15.33    3.35   0
   3 -12  38    6.60    3.05   0
   3 -11  37   16.09    2.80   0
   3 -10  35   96.66    3.80   0
   3  -9  34  140.08    4.25   0
   3  -8  32   73.60    3.26   0
   3  -7  30   53.83    2.84   0
   3  -6  28  133.03    3.56   0
   3  -5  26    4.11    1.63   0
   3  -3  20   21.49    1.55   0
   3  -2  16   54.50    1.78   0
   3  -1  10 2005.92    7.67   0
   4 -11  36   26.28    3.15   0
   4 -10  35   10.83    2.57   0
   4  -9  33   20.71    2.78   0
   4  -8  31   22.94    2.67   0
   4  -7  29    8.57    2.01   0
   4  -6  27   26.39    2.32   0
   4  -5  25    7.11    1.79   0
   4  -4  22  144.95    3.26   0
   4  -3  18    0.52    0.83   0
   4  -2  14    1.91    1.06   0
   4  -1   7   27.12    1.15   0
   5 -10  34   50.42    3.34   0
   5  -9  32   41.72    3.25   0
   5  -8  30   39.77    2.96   0
   5  -7  28    2.11    2.11   0
   5  -6  26  394.38    5.81   0
   5  -5  23    0.07    1.59   0
   5  -4  20  103.31    2.85   0
   5  -2  12   25.52    1.45   0
   5  -1  -2  370.81    2.50   0
   5  -1  -1   88.86    1.39   0
   5  -1   1   43.92    1.13   0
   5  -1   2   46.97    1.29   0
   6 -11  34   15.45    3.13   0
   6 -10  33   98.70    4.13   0
   6  -8  29   64.82    3.37   0
   6  -7  27    8.78    2.26   0
   6  -6  24  386.56    5.61   0
   6  -5  22   37.65    2.34   0
   6  -4  19   -1.75    1.41   0
   7 -12  34   -1.56    3.20   0
   7 -11  33    2.36    3.02   0
   7 -10  31    2.05    2.85   0
   7  -9  29    0.10    2.37   0
   7  -6  23   15.09    2.23   0
   7  -5  20  121.05    3.38   0
   7  -4  16  214.53    3.94   0
   7  -3  11   18.00    1.51   0
   8 -12  33   35.70    3.63   0
   8 -10  29   37.00    3.32   0
   8  -9  28   11.47    2.63   0
   8  -7  23  141.14    4.11   0
   8  -6  20   64.35    2.96   0
   8  -5  17   72.91    2.87   0
   8  -4  13  101.92    2.89   0
   8  -3  -6  137.14    1.86   0
   8  -3   4  255.68    3.39   0
   8  -3   5    1.00    1.11   0
   8  -3   6  966.74    6.67   0
   9 -12  31   19.04    3.49   0
   9 -11  29    0.55    2.85   0
   9 -10  27    7.99    2.65   0
   9  -9  25    0.24    2.31   0
   9  -8  23   17.73    2.67   0
   9  -7  20    0.34    1.91   0
   9  -7  21    1.66    1.98   0
   9  -6  17    3.24    1.97   0
   9  -5  13    3.23    1.69   0
   9  -4   6    3.25    1.34   0
  10 -11  27  121.92    4.94   0
  10 -10  25  169.72    5.24   0
  10  -9  23   16.12    2.90   0
  10  -8  20    3.16    2.47   0
  10  -6  13   13.68    2.13   0
  10  -6  14   45.98    2.57   0
  10  -5   7   77.86    2.61   0
  10  -5   8   89.04    2.78   0
  11 -12  26   52.57    4.21   0
  11 -11  24    1.60    3.02   0
  11 -10  22   29.45    3.36   0
  11  -9  19   27.01    3.02   0
  11  -9  20   24.99    2.90   0
  11  -8  16   40.03    2.92   0
  11  -8  17   11.59    2.39   0
  11  -7  12   62.34    2.94   0
  11  -7  13    6.08    2.18   0
  11  -6   5    4.62    1.62   0
  11  -6   6    5.73    1.75   0
  11  -6   7   23.77    2.02   0
  12 -12  23    5.20    3.33   0
  12 -11  21   -0.59    2.91   0
  12 -10  18    3.80    2.67   0
  12  -8  10   76.25    3.24   0
  12  -8  11   10.29    2.32   0
  12  -7   5   16.73    2.19   0
  13 -12  19   84.96    4.54   0
  13 -11  17   47.30    3.50   0
  13 -10  12    4.39    2.41   0
  13 -10  13  133.03    4.43   0
  13  -9   9   65.91    3.32   0
  14 -13  16    1.47    3.21   0
  14 -12  13    4.10    2.96   0
  14 -12  14    3.41    3.00   0
  -3  -3  20  335.66    2.96   0
  -3  -2  16   72.10    1.22   0
  -2  -4  24  841.51    5.65   0
  -2  -3  21   46.57    1.42   0
  -2  -2  17    0.15    0.60   0
  -1  -2  18   10.78    1.03   0
   0  -7  32   18.26    2.07   0
   0  -6  30   42.04    2.20   0
   0  -4  25    1.68    1.26   0
   0  -3  22  183.17    2.90   0
   0  -2  18   40.13    1.41   0
   0  -1  13    8.79    0.78   0
   1  -7  32  142.62    3.70   0
   1  -6  30    1.72    1.58   0
   1  -3  22  214.62    3.27   0
   1  -2  18  339.58    3.62   0
   1   0   0    1.02    0.16   0
   2  -9  35    5.49    2.30   0
   2  -8  33    9.20    2.10   0
   2  -5  27    3.27    1.60   0
   2  -3  21    0.97    1.20   0
   2  -2  17   46.80    1.50   0
   2  -1  12  131.99    2.09   0
   3  -8  33   41.69    2.93   0
   3  -7  31   13.92    2.34   0
   3  -6  29   -0.38    1.82   0
   3  -4  24  889.31    7.39   0
   4 -12  38   29.50    3.54   0
   4 -11  37   24.21    3.19   0
   4  -9  34    8.98    2.61   0
   4  -8  32   55.29    3.21   0
   4  -7  30   25.25    2.50   0
   4  -6  28   16.00    2.21   0
   4  -5  26  110.57    3.20   0
   4  -4  23    7.73    1.65   0
   4  -2  15    7.61    1.19   0
   4  -1   8   24.04    1.14   0
   4  -1   9   75.52    1.75   0
   5 -12  37   34.74    3.53   0
   5 -11  36    8.97    3.07   0
   5 -10  35    3.00    2.62   0
   5  -9  33   67.31    3.63   0
   5  -7  29   44.00    2.95   0
   5  -6  27   42.49    2.71   0
   5  -5  24  108.43    3.20   0
   5  -4  21   54.92    2.33   0
   5  -2  13   20.55    1.43   0
   5  -1  -4  471.98    2.46   0
   5  -1  -3    4.17    0.45   0
   5  -1   3    1.70    0.71   0
   5  -1   4   30.59    1.15   0
   6 -12  36    8.03    3.08   0
   6 -11  35    5.76    3.09   0
   6  -9  32   82.60    3.93   0
   6  -8  30   59.48    3.45   0
   6  -7  28   80.77    3.46   0
   6  -6  25   11.07    1.68   0
   6  -6  26   80.75    3.16   0
   6  -5  23   22.58    2.17   0
   6  -4  20  216.10    4.05   0
   6  -2  10    9.43    1.21   0
   7 -11  34    1.14    2.97   0
   7 -10  32   61.75    3.89   0
   7  -9  30    3.80    2.49   0
   7  -8  28    4.95    2.34   0
   7  -7  26   21.24    2.60   0
   7  -6  24   14.20    2.26   0
   7  -4  17   12.84    1.77   0
   7  -2  -4    5.35    0.70   0
   7  -2  -3   10.70    0.86   0
   7  -2  -2   77.48    1.51   0
   7  -2  -1    5.25    0.78   0
   7  -2   0  181.12    2.38   0
   7  -2   1    0.85    0.79   0
   7  -2   2  263.90    3.01   0
   7  -2   3    0.23    0.86   0
   7  -2   4  115.65    2.22   0
   8 -11  32   11.69    3.26   0
   8 -10  30   81.10    3.66   0
   8 -10  31   16.53    3.07   0
   8  -9  29   51.14    3.52   0
   8  -7  24    3.15    2.26   0
   8  -6  21   19.67    2.30   0
   8  -6  22  204.22    4.53   0
   8  -5  18  191.58    4.10   0
   8  -4  14   58.37    2.45   0
   8  -3   7    9.62    1.35   0
   8  -3   8  388.88    4.51   0
   9 -11  30   12.25    3.15   0
   9 -10  29    1.29    2.61   0
   9  -9  26   -0.02    1.87   0
   9  -9  27   33.17    3.16   0
   9  -8  24    0.09    2.40   0
   9  -7  22    2.26    2.17   0
   9  -6  18   22.59    1.91   0
   9  -5  14   34.54    1.96   0
   9  -5  15   15.72    2.00   0
   9  -4  10    3.90    1.48   0
  10 -11  28    1.30    2.98   0
  10 -10  26   46.33    3.72   0
  10  -9  24   64.84    3.73   0
  10  -8  21  254.52    5.47   0
  10  -8  22   39.04    3.23   0
  10  -7  18   62.42    3.07   0
  10  -7  19   -0.35    2.17   0
  10  -6  15    2.35    2.01   0
  10  -5   9   35.74    2.17   0
  11 -11  25    8.97    3.06   0
  11 -11  26    1.70    2.96   0
  11 -10  23    2.18    2.93   0
  11  -9  21   51.68    3.50   0
  11  -8  18  164.23    4.63   0
  11  -7  14   94.77    3.50   0
  11  -7  15   15.00    2.31   0
  11  -6   8   17.27    1.99   0
  11  -6   9    2.56    1.77   0
  11  -6  10    0.27    1.96   0
  12 -11  22   29.07    3.53   0
  12 -10  19    8.59    2.73   0
  12 -10  20    5.83    2.86   0
  12  -9  16   11.22    2.49   0
  12  -9  17    2.69    2.53   0
  12  -8  12   75.27    3.22   0
  12  -8  13   16.88    2.51   0
  12  -7   6    7.55    1.92   0
  12  -7   7   52.57    2.68   0
  12  -7   8    9.20    2.07   0
  13 -12  20   44.10    4.05   0
  13 -12  21   29.58    3.61   0
  13 -10  14    0.76    2.40   0
  13  -9  11    5.23    2.47   0
  14 -12  15   19.34    3.38   0
  14 -12  16    0.02    3.06   0
  14 -11  13    0.39    2.99   0
  -3  -1  10  292.70    1.37   0
  -2  -4  25   33.28    1.63   0
  -2  -1  12 1178.29    3.99   0
  -1  -3  22   54.71    1.67   0
  -1  -1  13  240.66    2.19   0
   0  -2  19   -0.00    1.03   0
   0  -1  14  809.56    4.49   0
   1  -8  34    5.10    1.93   0
   1  -5  28  157.81    3.40   0
   1  -2  19    6.34    1.08   0
   1  -1  14    3.45    0.82   0
   1   0   2    0.99    0.25   0
   2 -10  37    2.23    2.48   0
   2  -9  36    3.19    2.36   0
   2  -8  34   10.94    2.32   0
   2  -7  32    2.49    1.95   0
   2  -6  30   33.38    2.35   0
   2  -5  28   12.90    1.82   0
   2  -3  22  397.38    4.58   0
   2  -2  18   26.02    1.45   0
   2  -1  13   47.66    1.45   0
   3 -11  38   29.36    3.13   0
   3  -9  35   12.35    2.51   0
   3  -8  34   20.15    2.42   0
   3  -7  32  152.00    4.12   0
   3  -6  30   93.34    3.17   0
   3  -5  27    9.72    1.86   0
   3  -4  25    3.66    1.60   0
   3  -2  17    5.80    0.90   0
   3  -1  12 1806.64    7.73   0
   4 -12  39    9.29    3.26   0
   4 -11  38   25.71    3.16   0
   4 -10  36    4.25    2.75   0
   4  -9  35   23.15    2.73   0
   4  -8  33    0.33    2.27   0
   4  -7  31    9.15    2.28   0
   4  -6  29   -0.74    1.95   0
   4  -4  24    7.10    1.67   0
   4  -2  16    3.95    1.16   0
   4  -1  10   15.65    1.13   0
   5 -12  38    0.91    3.32   0
   5 -11  37   75.75    4.22   0
   5  -8  32   52.18    3.32   0
   5  -7  30    5.28    2.33   0
   5  -6  28   92.93    3.39   0
   5  -5  25   32.92    2.30   0
   5  -4  22  135.25    3.29   0
   5  -2  14    3.68    1.19   0
   5  -1  -5    0.48    0.40   0
   5  -1   5   75.70    1.63   0
   5  -1   6  316.47    3.18   0
   5  -1   7   78.56    1.79   0
   6 -10  34   17.88    2.93   0
   6  -9  33   13.18    2.92   0
   6  -7  29  104.91    3.88   0
   6  -6  27   13.54    2.25   0
   6  -5  24  122.94    3.56   0
   6  -4  21    6.61    1.74   0
   6  -2 -10   11.39    0.37   0
   6  -2  12  121.19    2.59   0
   7 -11  35    0.02    2.92   0
   7 -10  33   15.16    3.11   0
   7  -9  31   29.95    3.03   0
   7  -8  29   31.98    2.92   0
   7  -7  27   -0.53    2.18   0
   7  -6  25    3.08    2.09   0
   7  -4  18   44.85    2.28   0
   7  -4  19    2.32    1.58   0
   7  -2  -5    0.97    0.60   0
   7  -2   5   39.07    1.53   0
   8 -10  32   89.46    4.29   0
   8  -9  30    5.42    2.91   0
   8  -8  28  227.21    5.45   0
   8  -6  23    0.54    2.11   0
   8  -5  19   15.00    2.02   0
   8  -5  20  114.76    3.52   0
   8  -4  16    2.36    1.67   0
   8  -3   9    8.23    1.42   0
   9 -11  31    4.97    3.01   0
   9 -10  30    1.99    2.95   0
   9  -7  23   -0.32    2.20   0
   9  -6  20    2.33    2.04   0
   9  -5  16    5.46    1.95   0
   9  -5  17   77.76    2.97   0
   9  -4  11    0.87    1.53   0
   9  -4  12    1.98    1.52   0
  10 -11  29   70.87    4.39   0
  10 -10  27   50.46    3.69   0
  10  -9  25   12.16    3.04   0
  10  -8  23  102.30    4.14   0
  10  -7  20  108.03    3.85   0
  10  -6  17    6.33    2.19   0
  10  -5  11   11.63    1.88   0
  10  -5  12  270.42    4.66   0
  10  -4   0  195.74    3.17   0
  10  -4   1    3.75    1.43   0
  10  -4   2  557.34    5.32   0
  11 -11  27   38.16    3.95   0
  11 -10  24   21.83    2.65   0
  11 -10  25   62.86    4.04   0
  11  -9  22    0.44    2.71   0
  11  -8  19    0.11    2.50   0
  11  -7  16   39.10    2.86   0
  11  -6  11    3.30    1.92   0
  11  -6  12    7.02    2.03   0
  12 -11  23   23.67    3.34   0
  12 -11  24   18.31    3.59   0
  12 -10  21   34.99    3.49   0
  12  -9  18   39.39    3.26   0
  12  -9  19   32.36    3.05   0
  12  -8  14   45.86    2.91   0
  12  -8  15    1.74    2.39   0
  12  -7   9   95.80    3.36   0
  12  -7  10   10.20    2.27   0
  12  -7  11  243.02    5.03   0
  13 -11  19   54.91    3.80   0
  13 -11  20   13.99    3.42   0
  13 -10  16   11.98    2.76   0
  13  -9  12  111.32    4.05   0
  13  -9  13    3.30    2.54   0
  13  -9  14   61.97    3.68   0
  14 -12  17    0.40    3.18   0
  14 -12  18   13.30    3.20   0
  14 -11  14    7.60    2.97   0
  14 -11  15   15.53    3.38   0
  -3  -3  21    3.23    0.85   0
  -2  -3  22   18.89    1.12   0
  -2  -2  18  501.26    3.54   0
  -1  -4  26    6.38    1.27   0
  -1  -3  23    0.21    1.11   0
  -1  -2  19   23.20    1.13   0
  -1  -1  14   -0.68    0.69   0
   0  -6  31    0.14    1.59   0
   0  -5  29  150.66    3.27   0
   0  -4  26  402.26    4.62   0
   0  -3  23   18.32    1.37   0
   0   0   4 3454.87    4.97   0
   1  -8  35   47.50    2.85   0
   1  -6  31  129.51    3.42   0
   1  -5  29   22.22    1.92   0
   1  -3  23    6.27    1.29   0
   2  -8  35    5.02    2.28   0
   2  -7  33    5.16    2.03   0
   2  -6  31   15.02    2.09   0
   2  -5  29    4.48    1.61   0
   2  -4  26    1.66    1.49   0
   2  -2  19   34.48    1.57   0
   2  -1  14  424.49    3.79   0
   2   0   2 2237.49    5.00   0
   3 -10  38   12.38    2.77   0
   3  -9  36  182.29    4.85   0
   3  -5  28   59.29    2.67   0
   3  -2  18  252.25    3.43   0
   3  -1  13   24.09    1.31   0
   4 -12  40    8.17    3.34   0
   4  -8  34   24.58    2.81   0
   4  -7  32   19.86    2.59   0
   4  -6  30    0.26    2.01   0
   4  -5  27    9.07    1.87   0
   4  -4  25    0.52    1.54   0
   4  -2  17    6.23    1.24   0
   4  -1  11    4.90    1.01   0
   5 -10  36    4.99    2.63   0
   5  -9  35   36.75    3.30   0
   5  -8  33    1.10    2.53   0
   5  -7  31  291.94    5.63   0
   5  -6  29    4.13    2.24   0
   5  -5  26   94.48    3.19   0
   5  -4  23    5.48    1.67   0
   5  -3  20    6.75    1.48   0
   5  -2  16    6.62    1.30   0
   5  -1   8  429.04    3.90   0
   6 -11  37    6.71    3.34   0
   6 -10  35   74.10    3.99   0
   6  -9  34   20.86    3.08   0
   6  -8  32   16.77    2.92   0
   6  -7  30   56.96    3.33   0
   6  -6  28  103.19    3.58   0
   6  -5  25   20.73    2.29   0
   6  -2  13   19.09    1.49   0
   7 -10  34   33.10    3.50   0
   7  -9  32    9.25    2.74   0
   7  -8  30    9.31    2.10   0
   7  -7  28   17.36    2.53   0
   7  -6  26   11.80    2.31   0
   7  -5  23    3.44    1.96   0
   7  -4  20   15.40    1.95   0
   7  -3  16  184.25    3.61   0
   7  -2  -6   25.14    0.83   0
   7  -2   8  229.44    3.31   0
   7  -2   9    0.04    1.06   0
   8  -8  29   30.81    3.17   0
   8  -7  26    2.09    1.81   0
   8  -7  27   10.70    2.44   0
   8  -6  24  175.52    4.49   0
   8  -5  21   70.46    3.06   0
   8  -4  17  130.47    3.45   0
   9 -10  31    2.72    3.02   0
   9  -9  29    2.07    2.75   0
   9  -8  27   39.00    3.26   0
   9  -7  24    1.94    2.37   0
   9  -6  21   24.89    2.54   0
   9  -6  22    0.46    2.04   0
   9  -5  18   21.49    2.29   0
   9  -3  -1   34.27    1.56   0
   9  -3   1    0.24    0.96   0
   9  -3   2  154.45    2.71   0
   9  -3   3   12.58    1.28   0
   9  -3   4    1.49    1.11   0
   9  -3   5    2.41    1.36   0
  10 -10  28   24.55    2.82   0
  10 -10  29   36.94    3.63   0
  10  -9  26    8.77    2.86   0
  10  -9  27   54.70    3.68   0
  10  -8  24  154.09    4.79   0
  10  -7  21   11.84    2.55   0
  10  -7  22   72.24    3.49   0
  10  -5  13   12.93    2.06   0
  10  -5  14  167.67    3.98   0
  10  -4  -1   11.28    1.23   0
  10  -4   3    1.70    1.31   0
  10  -4   4 1474.24    8.80   0
  11 -10  26   67.68    4.18   0
  11  -9  23  137.55    4.40   0
  11  -9  24    0.20    2.83   0
  11  -8  21   -2.19    2.48   0
  11  -7  17    2.88    2.19   0
  11  -7  18   29.25    2.87   0
  11  -6  13    3.21    2.03   0
  11  -6  14   89.15    3.37   0
  11  -5   5    0.19    1.51   0
  11  -5   6  177.10    3.63   0
  11  -5   7    6.10    1.87   0
  12 -10  22    0.98    2.68   0
  12 -10  23    6.76    3.15   0
  12  -9  20   24.28    3.22   0
  12  -8  16   28.85    2.79   0
  12  -8  17   -0.89    2.44   0
  12  -7  12   22.36    2.51   0
  12  -7  13   89.40    3.50   0
  12  -6   5    0.11    1.89   0
  13 -11  21   20.47    3.60   0
  13 -11  22    2.55    3.07   0
  13 -10  18   16.93    3.10   0
  13 -10  19   58.37    3.92   0
  13  -9  15   22.68    3.03   0
  13  -9  16   84.22    4.13   0
  13  -8   9  219.00    4.86   0
  13  -8  10   21.48    2.69   0
  13  -8  11  271.29    5.39   0
  14 -11  16   -0.51    3.01   0
  14 -11  17   18.64    3.14   0
  14 -10  13   18.34    2.96   0
  -4  -2  15    1.24    0.39   0
  -3  -2  17  223.78    2.10   0
   0  -6  32  116.23    3.22   0
   0  -3  24  121.21    2.56   0
   0  -2  20  374.90    3.77   0
   1  -7  34  156.87    3.99   0
   1  -6  32    1.36    1.84   0
   1  -5  30   85.84    2.94   0
   1  -3  24  281.26    3.89   0
   1  -2  20   19.11    1.33   0
   1  -1  15   10.80    0.79   0
   1   0   6    1.07    0.48   0
   2  -9  37   -0.04    2.35   0
   2  -8  36    2.61    2.45   0
   2  -7  34    5.40    2.11   0
   2  -6  32    1.87    1.88   0
   2  -4  27    2.01    1.55   0
   2  -2  20    5.97    1.19   0
   2   0   0 1883.96    3.84   0
   2   0   4   18.19    0.62   0
   3  -9  37   -0.44    2.52   0
   3  -8  35   53.84    3.23   0
   3  -7  33   10.78    2.17   0
   3  -6  31  129.98    3.70   0
   3  -5  29    0.71    1.82   0
   3  -4  26  499.91    5.83   0
   3  -2  19    6.40    1.24   0
   3  -1  14  711.43    5.17   0
   4 -11  39   17.65    3.10   0
   4 -10  38   55.28    3.73   0
   4  -9  36   10.07    2.57   0
   4  -8  35    2.41    2.27   0
   4  -6  31   -0.47    2.05   0
   4  -5  28   10.18    2.07   0
   4  -4  26    4.98    1.68   0
   4  -3  22   39.55    2.03   0
   4  -2  18  206.07    3.38   0
   4  -1  13   46.18    1.65   0
   5 -11  39   85.67    4.33   0
   5 -10  37   12.00    3.05   0
   5  -8  34   80.28    3.80   0
   5  -7  32   24.93    2.85   0
   5  -6  30  100.17    3.67   0
   5  -5  27   55.26    2.84   0
   5  -3  21    1.34    1.49   0
   5  -1  -6  713.67    2.51   0
   5  -1  10 1711.64    8.05   0
   6 -10  36    2.94    3.05   0
   6  -9  35   33.54    3.20   0
   6  -8  33  163.51    4.89   0
   6  -7  31    7.32    2.64   0
   6  -6  29   73.06    3.26   0
   6  -4  23    9.03    1.96   0
   6  -3  19   24.86    1.93   0
   6  -2  14   26.00    1.68   0
   6  -1   0  117.07    1.83   0
   6  -1   1  157.99    2.11   0
   6  -1   2  540.19    3.88   0
   6  -1   3    4.73    0.87   0
   6  -1   5   10.97    1.03   0
   7 -10  35    4.11    3.11   0
   7  -9  33   -0.89    2.57   0
   7  -8  31   11.78    2.22   0
   7  -8  32   47.74    3.41   0
   7  -7  29    4.71    2.34   0
   7  -6  27    6.70    2.33   0
   7  -5  24   22.10    2.39   0
   7  -4  21    4.66    1.85   0
   7  -3  17  142.23    3.34   0
   7  -2  -7   19.78    0.73   0
   7  -2  10  189.58    3.19   0
   8 -10  34   32.79    3.59   0
   8  -8  30  220.51    5.58   0
   8  -7  28    2.35    2.49   0
   8  -4  18  159.05    3.77   0
   8  -4  19   43.24    2.44   0
   8  -3  13    0.56    1.51   0
   8  -3  14  542.49    5.93   0
   9 -10  32    0.32    3.21   0
   9  -9  30   11.97    3.11   0
   9  -7  25    6.56    2.37   0
   9  -7  26   12.13    2.54   0
   9  -6  23    4.83    2.27   0
   9  -5  19    9.62    2.11   0
   9  -5  20    0.96    1.93   0
   9  -4  14   58.24    2.31   0
   9  -4  15   43.72    2.42   0
   9  -3  -4  146.27    2.25   0
   9  -3  -3    3.96    1.00   0
   9  -3  -2  636.13    4.69   0
   9  -3   6    3.15    1.26   0
   9  -3   7    8.96    1.43   0
  10 -10  30    2.56    3.28   0
  10  -9  28    5.54    3.02   0
  10  -8  25   16.39    2.83   0
  10  -7  23   33.40    3.11   0
  10  -6  19   30.27    2.56   0
  10  -6  20    6.89    2.41   0
  10  -5  15    4.01    2.03   0
  10  -4   8  336.15    4.71   0
  10  -4   9   -0.25    1.54   0
  10  -4  10  118.66    3.12   0
  11 -10  27   22.14    3.66   0
  11  -9  25   67.01    4.05   0
  11  -8  22  135.99    4.64   0
  11  -8  23    2.07    2.63   0
  11  -7  19   19.96    2.77   0
  11  -7  20    7.93    2.43   0
  11  -6  15    2.05    2.13   0
  11  -6  16   81.98    3.34   0
  11  -5   8    0.85    1.59   0
  11  -5   9    2.84    1.74   0
  11  -5  10    4.00    1.82   0
  12 -10  24    1.15    3.09   0
  12  -9  21    7.73    2.73   0
  12  -9  22   85.17    4.26   0
  12  -8  18    2.43    2.58   0
  12  -8  19   19.32    2.92   0
  12  -7  14  105.20    3.82   0
  12  -7  15   47.03    3.12   0
  12  -6   6  223.50    4.29   0
  12  -6   7   15.49    2.08   0
  12  -6   8   55.26    2.74   0
  12  -6   9   -0.92    1.75   0
  13 -10  20   36.66    3.62   0
  13 -10  21   53.80    3.80   0
  13  -9  17    7.99    2.90   0
  13  -8  12    2.49    2.46   0
  13  -8  13  104.73    3.98   0
  14 -11  18   17.93    3.49   0
  14 -11  19   -2.11    3.16   0
  14 -10  14    0.65    2.67   0
  14 -10  15    2.22    2.83   0
  -3  -3  22   96.31    1.82   0
  -3  -1  11   48.14    0.68   0
  -2  -3  23   62.23    1.69   0
  -2  -2  19    4.71    0.76   0
  -1  -4  27    6.50    1.32   0
  -1  -3  24  143.37    2.59   0
  -1  -2  20   64.60    1.64   0
  -1  -1  15   27.47    0.99   0
   0  -5  30   12.24    1.71   0
   0  -2  21   20.57    1.29   0
   0  -1  16 1354.63    6.19   0
   0   0   6  291.28    1.78   0
   1  -4  28   84.13    2.63   0
   1  -2  21    0.48    1.06   0
   1  -1  16    0.57    0.84   0
   2  -5  30   12.30    1.96   0
   2  -4  28    0.47    1.47   0
   2  -2  21   43.01    1.81   0
   2  -1  16  653.93    4.93   0
   3 -10  39  135.42    4.72   0
   3  -9  38   44.16    3.35   0
   3  -8  36    1.94    2.43   0
   3  -7  34  124.91    3.93   0
   3  -6  32  122.91    3.78   0
   3  -5  30   51.70    2.69   0
   3  -4  27   16.98    2.01   0
   3  -3  24   11.21    1.68   0
   3  -2  20  597.76    5.50   0
   3  -1  15   10.80    1.13   0
   3   0   2   71.84    1.14   0
   3   0   4    3.03    0.61   0
   4 -11  40    2.11    3.16   0
   4 -10  39    1.97    2.94   0
   4  -9  37   43.91    3.45   0
   4  -7  34   23.13    2.61   0
   4  -6  32    9.04    2.14   0
   4  -5  29   56.09    2.82   0
   4  -4  27    4.52    1.72   0
   4  -3  23    0.24    1.41   0
   5 -10  38    1.34    3.09   0
   5  -8  35    8.59    2.75   0
   5  -7  33   89.38    3.81   0
   5  -6  31    3.23    2.36   0
   5  -5  28   17.39    2.33   0
   5  -4  25   40.91    2.12   0
   5  -4  26  388.72    5.60   0
   5  -3  22  130.49    3.24   0
   5  -1  11   21.37    1.17   0
   5  -1  12  288.12    3.58   0
   6 -10  37   49.19    3.94   0
   6  -9  36   47.79    3.57   0
   6  -8  34    2.46    2.73   0
   6  -7  32  170.02    4.82   0
   6  -6  30    0.21    2.16   0
   6  -5  27   66.53    3.09   0
   6  -4  24  249.78    4.66   0
   6  -3  20   10.95    1.39   0
   6  -3  21   10.61    1.76   0
   6  -1  -2  180.53    1.99   0
   6  -1  -1   -0.06    0.59   0
   6  -1   6   31.92    1.36   0
   6  -1   8  322.13    3.62   0
   7  -9  34   -0.27    2.66   0
   7  -7  30    2.28    2.38   0
   7  -7  31   18.26    2.74   0
   7  -6  28    7.42    2.43   0
   7  -5  25   -2.12    1.83   0
   7  -5  26   31.02    2.55   0
   7  -4  22    4.60    1.90   0
   7  -3  18  124.95    3.23   0
   7  -2  12  290.56    4.05   0
   8  -9  33   20.04    3.45   0
   8  -8  31   57.36    3.84   0
   8  -7  29    9.64    2.71   0
   8  -6  26  462.00    6.95   0
   8  -5  23  162.99    4.21   0
   8  -5  24   23.71    2.51   0
   8  -4  20  140.69    3.74   0
   8  -3  15    0.29    1.55   0
   8  -2  -1    4.61    0.95   0
   8  -2   0   14.53    1.04   0
   8  -2   1   35.01    1.38   0
   8  -2   2  294.74    3.37   0
   8  -2   3   72.00    1.90   0
   8  -2   4   70.48    1.94   0
   8  -2   5   93.62    2.23   0
   8  -2   6  228.69    3.33   0
   8  -2   7    0.96    1.15   0
   9  -9  31   12.57    3.18   0
   9  -8  29   -0.12    2.66   0
   9  -6  24    7.06    2.40   0
   9  -5  21   10.76    2.28   0
   9  -4  16   65.36    2.79   0
   9  -4  17    8.68    2.00   0
   9  -3  11   72.46    2.55   0
  10  -9  29   79.78    4.37   0
  10  -8  27    1.09    2.85   0
  10  -7  24   70.71    3.73   0
  10  -6  21  130.62    4.14   0
  10  -5  17    4.93    2.13   0
  10  -5  18   98.38    3.43   0
  10  -4  11    7.31    1.77   0
  10  -4  12   79.11    2.87   0
  11 -10  28   47.05    3.79   0
  11  -9  26   18.99    3.36   0
  11  -9  27   54.32    3.84   0
  11  -8  24   61.82    3.84   0
  11  -7  21   45.25    3.30   0
  11  -6  17    4.16    2.27   0
  11  -6  18   56.82    3.11   0
  11  -5  11    9.49    1.98   0
  12 -10  25    2.18    3.03   0
  12  -8  20   11.59    2.85   0
  12  -7  16   19.36    2.71   0
  12  -6  10  135.60    3.78   0
  12  -6  11    1.90    2.06   0
  12  -6  12  127.24    3.74   0
  13 -10  22   18.18    3.51   0
  13  -9  18   97.91    4.14   0
  13  -8  14   -0.15    2.28   0
  13  -8  15   34.60    3.15   0
  13  -8  16   20.51    3.14   0
  13  -7   9   81.76    3.37   0
  13  -7  10   78.45    3.52   0
  14 -10  16    1.64    2.83   0
  14 -10  17    1.50    3.01   0
  14  -9  13   -1.04    2.50   0
  -3  -2  18    0.45    0.61   0
  -2  -3  24   42.81    1.61   0
  -2  -2  20  296.43    2.98   0
  -2  -1  14 1194.23    4.48   0
  -1  -4  28    2.92    1.33   0
  -1  -3  25    4.18    1.30   0
  -1  -1  16   26.03    1.02   0
   0  -2  22  444.38    4.30   0
   0  -1  17   21.56    1.14   0
   0   0   8   45.18    0.90   0
   1  -5  31    9.05    1.87   0
   1  -2  22  289.97    3.72   0
   1  -1  17    2.92    0.92   0
   2  -8  37    0.79    2.30   0
   2  -7  35    4.52    2.07   0
   2  -6  33    4.49    1.91   0
   2  -5  31   10.62    1.99   0
   2  -2  22    1.08    1.20   0
   2  -1  17    2.00    1.00   0
   3  -8  37   18.79    2.79   0
   3  -7  35   10.63    2.52   0
   3  -6  33   67.41    3.14   0
   3  -5  31    1.90    1.98   0
   3  -4  28  420.41    5.60   0
   3  -3  25   41.86    2.19   0
   3  -1  16   52.38    1.61   0
   3  -1  17   -0.57    1.03   0
   3   0   0   32.21    0.71   0
   3   0   6    2.54    0.65   0
   4 -11  41   20.94    3.39   0
   4 -10  40   34.05    3.75   0
   4  -9  38   34.86    3.36   0
   4  -8  36    8.10    2.46   0
   4  -5  30    5.38    2.08   0
   4  -3  24    8.52    1.64   0
   4  -1  15    2.07    1.08   0
   4  -1  16   39.89    1.67   0
   5 -10  39   11.05    3.22   0
   5  -9  37    0.29    2.54   0
   5  -8  36   41.11    3.35   0
   5  -7  34   16.94    2.81   0
   5  -6  32   69.32    3.37   0
   5  -5  29   24.30    2.49   0
   6 -10  38   21.21    3.65   0
   6  -9  37    4.84    3.30   0
   6  -8  35   84.34    4.09   0
   6  -7  33   -0.36    2.58   0
   6  -6  31   74.17    3.46   0
   6  -4  25    9.15    2.06   0
   6  -3  22   21.86    2.03   0
   6  -1  -3   16.65    0.79   0
   6  -1   9   77.30    2.02   0
   7  -9  35    0.81    2.71   0
   7  -8  34   37.01    3.32   0
   7  -7  32    5.84    2.53   0
   7  -6  29    4.90    2.43   0
   7  -4  24    2.35    1.82   0
   7  -3  19    3.46    1.25   0
   7  -3  20   40.35    2.31   0
   8  -8  32   86.78    4.26   0
   8  -7  30   48.50    3.45   0
   8  -6  27   -0.07    2.24   0
   8  -6  28  100.78    3.87   0
   8  -4  21    2.12    1.97   0
   8  -3  16  357.13    4.96   0
   8  -3  17  184.24    3.90   0
   8  -2  -3    5.28    0.87   0
   8  -2   8  139.75    2.81   0
   8  -2   9   28.81    1.70   0
   9  -9  32    0.26    3.07   0
   9  -8  30    2.42    2.87   0
   9  -6  25   10.03    2.53   0
   9  -5  22   -1.26    2.14   0
   9  -4  18    9.58    2.07   0
   9  -3  12   -1.73    1.51   0
   9  -3  13   35.66    2.17   0
  10  -9  30    2.37    3.11   0
  10  -8  28  103.17    4.50   0
  10  -7  25    0.91    2.46   0
  10  -7  26   48.54    3.49   0
  10  -6  22   54.52    3.23   0
  10  -6  23  103.73    4.03   0
  10  -5  19   -0.67    2.11   0
  10  -4  13   -0.95    1.72   0
  10  -4  14   23.18    2.24   0
  11  -9  28   20.57    3.48   0
  11  -8  25   60.74    3.92   0
  11  -8  26   65.79    3.90   0
  11  -7  22    4.15    2.68   0
  11  -7  23   44.57    3.43   0
  11  -6  19    1.60    2.32   0
  11  -5  13    4.06    1.88   0
  11  -5  15   14.66    2.16   0
  12  -9  24   42.71    3.63   0
  12  -9  25    3.83    3.14   0
  12  -8  22    0.57    2.76   0
  12  -7  18    0.53    2.46   0
  12  -7  19   34.28    3.13   0
  12  -6  13    8.62    2.34   0
  12  -6  14   95.11    3.66   0
  13 -10  23    2.31    3.07   0
  13  -9  20   45.36    3.50   0
  13  -9  21   35.13    3.62   0
  13  -8  17   19.90    3.04   0
  13  -8  18    8.11    2.62   0
  13  -7  11    2.88    2.34   0
  13  -7  12  142.23    4.26   0
  13  -7  13    1.02    2.21   0
  14 -10  18    1.62    2.79   0
  14 -10  19   -0.82    3.10   0
  14  -9  14    1.61    2.64   0
  14  -9  15   26.17    3.15   0
  14  -9  16   -0.67    3.02   0
  -4  -2  16   33.23    0.76   0
  -3  -2  19  296.01    2.59   0
  -2  -1  15   58.18    1.20   0
  -1  -2  22    5.53    1.11   0
   0  -5  32   56.41    2.61   0
   0  -3  26    7.08    1.35   0
   0  -1  18  312.65    3.24   0
   1  -6  34    7.09    2.04   0
   1  -5  32  165.96    3.78   0
   1  -2  23    0.38    1.13   0
   1  -1  18   21.12    1.25   0
   1   0  10  995.10    4.60   0
   2  -7  36   -0.07    2.19   0
   2  -6  34    1.46    1.99   0
   2  -5  32    4.15    1.90   0
   2  -4  29    5.18    1.62   0
   2  -2  23    1.29    1.30   0
   2  -1  18  505.46    4.58   0
   2   0  -2 2230.35    3.14   0
   2   0  10  940.45    4.87   0
   3  -9  39   68.31    3.64   0
   3  -8  38   -0.38    2.52   0
   3  -7  36  313.05    5.86   0
   3  -6  34   75.76    3.36   0
   3  -5  32  293.66    5.16   0
   3  -4  29    9.38    1.96   0
   3  -3  26    1.69    1.64   0
   3  -1  18  381.64    4.23   0
   3   0  10   33.03    1.24   0
   4  -9  39   11.96    3.05   0
   4  -8  37   59.23    3.59   0
   4  -6  33   27.37    2.55   0
   4  -5  31   68.55    3.11   0
   4  -4  28   10.42    1.56   0
   4  -3  25   16.74    1.83   0
   4  -1  17    0.00    1.10   0
   4   0   2   74.73    1.29   0
   4   0   4  225.63    2.32   0
   5 -10  40    0.08    3.21   0
   5  -9  38   24.23    3.19   0
   5  -8  37    3.61    2.64   0
   5  -7  35   14.56    2.82   0
   5  -6  33    3.09    2.45   0
   5  -5  30   -0.92    2.21   0
   5  -4  28  334.69    5.48   0
   5  -3  24  104.25    3.09   0
   5  -2  20   41.05    2.05   0
   6  -8  36   17.76    3.18   0
   6  -7  34   86.93    4.00   0
   6  -6  32    0.15    2.50   0
   6  -3  23    1.48    1.79   0
   6  -2  19   44.55    2.24   0
   6  -1  -4  228.19    1.97   0
   6  -1  11    0.35    0.76   0
   6  -1  12   24.23    1.50   0
   7  -9  36    6.60    2.98   0
   7  -8  35    4.53    2.84   0
   7  -7  33    1.28    2.58   0
   7  -6  30    2.94    2.35   0
   7  -4  25    6.85    2.14   0
   7  -3  21    4.54    1.77   0
   7  -2  -8    2.14    0.45   0
   7  -2  16  129.13    3.12   0
   7  -1   2  105.41    2.05   0
   7  -1   3   12.51    1.05   0
   7  -1   4   45.08    1.53   0
   7  -1   5   30.97    1.41   0
   7  -1   6   31.02    1.46   0
   7  -1   7    5.48    1.05   0
   8  -9  35    9.05    3.45   0
   8  -8  33  173.12    5.35   0
   8  -7  31   34.13    3.30   0
   8  -6  29   21.98    2.90   0
   8  -5  26    2.74    2.24   0
   8  -4  22  283.79    4.96   0
   8  -4  23    4.04    2.13   0
   8  -3  19   50.63    2.59   0
   9  -9  33    7.56    3.06   0
   9  -8  31    9.76    2.83   0
   9  -8  32    0.57    2.78   0
   9  -7  29   14.13    2.91   0
   9  -6  26    0.03    1.74   0
   9  -6  27    2.76    2.50   0
   9  -5  23   14.21    2.36   0
   9  -5  24   22.25    2.66   0
   9  -4  20   18.31    2.31   0
   9  -3  14    5.54    1.72   0
   9  -3  15   10.64    1.87   0
  10  -8  29   17.71    3.21   0
  10  -7  27    1.17    2.80   0
  10  -6  24  122.31    4.34   0
  10  -5  20  238.49    5.05   0
  10  -5  21   12.95    2.57   0
  10  -4  15   16.46    2.06   0
  10  -4  16    1.85    1.99   0
  10  -3   1   14.51    1.33   0
  10  -3   2   53.15    1.94   0
  10  -3   3   22.84    1.58   0
  10  -3   4    3.67    1.32   0
  11  -9  29   11.70    3.45   0
  11  -8  27   37.85    3.67   0
  11  -7  24   14.48    3.07   0
  11  -5  16   19.17    2.50   0
  11  -5  17    2.21    2.24   0
  11  -4   6    0.85    1.50   0
  11  -4   7    4.07    1.58   0
  11  -4   8    0.47    1.60   0
  11  -4   9    1.95    1.65   0
  11  -4  10    7.93    1.71   0
  12  -9  26   15.39    3.53   0
  12  -8  23    9.18    3.03   0
  12  -8  24    2.23    2.93   0
  12  -7  20    3.21    2.64   0
  12  -7  21    7.91    2.60   0
  12  -6  15   -1.59    2.26   0
  12  -6  16   28.80    2.83   0
  12  -5   5    2.23    1.75   0
  12  -5   6   18.69    2.04   0
  12  -5   8   17.74    2.11   0
  12  -5   9   78.45    3.01   0
  12  -5  10    1.75    2.09   0
  13  -9  22   17.18    3.45   0
  13  -9  23   62.06    3.99   0
  13  -8  19   32.33    3.37   0
  13  -8  20   56.02    3.59   0
  13  -7  14  150.20    4.49   0
  13  -7  15   33.13    3.06   0
  14 -10  20   -0.81    2.84   0
  14  -9  17   -0.56    2.87   0
  14  -9  18    2.12    2.73   0
  14  -8  13   24.42    2.93   0
  -3  -1  12  361.45    1.85   0
  -2  -3  25   47.94    1.64   0
  -2  -2  21   20.58    1.08   0
  -1  -3  26   44.42    1.76   0
   0  -4  30   15.70    1.73   0
   0  -2  23   51.51    1.79   0
   0  -1  19    3.96    1.05   0
   0   0  10   43.91    1.00   0
   1  -6  35   67.88    3.01   0
   1  -5  33   13.71    2.05   0
   1  -4  30   41.26    2.22   0
   1  -2  24  170.59    3.08   0
   1  -1  19  159.16    2.61   0
   1   0  12   80.87    1.56   0
   2  -7  37   -0.27    2.24   0
   2  -6  35    1.08    2.11   0
   2  -5  33    8.47    2.09   0
   2  -4  30    3.86    1.77   0
   2  -3  27   30.16    2.01   0
   2  -1  19    7.07    1.14   0
   2   0  12  423.65    3.54   0
   3  -8  39   63.19    3.77   0
   3  -7  37    1.13    2.46   0
   3  -6  35   70.28    3.32   0
   3  -5  33    2.64    2.35   0
   3  -3  27  128.36    3.30   0
   3  -1  19   28.06    1.61   0
   3   0  12  140.18    2.29   0
   4 -10  41    3.56    2.89   0
   4  -9  40    5.82    3.07   0
   4  -8  38   98.91    4.22   0
   4  -7  36    0.58    2.30   0
   4  -5  32   43.75    2.88   0
   4  -4  29    3.92    1.44   0
   4  -3  26   10.38    1.46   0
   4  -3  27    4.77    1.71   0
   4  -2  23   19.22    1.78   0
   4  -1  18   68.86    2.15   0
   4   0  10    1.94    0.89   0
   5  -9  39   18.46    3.37   0
   5  -8  38   29.96    3.10   0
   5  -7  36   30.13    3.12   0
   5  -6  34  111.46    3.99   0
   5  -5  31   92.32    3.61   0
   5  -4  29   -2.30    2.01   0
   5  -3  26  127.32    3.48   0
   5  -2  22  229.50    4.05   0
   5  -1  -7    4.67    0.34   0
   5  -1  16    1.81    1.23   0
   5  -1  17    0.69    1.28   0
   6  -8  37   18.88    3.17   0
   6  -7  35   31.36    3.27   0
   6  -6  33  125.21    4.33   0
   6  -5  30   65.62    3.28   0
   6  -4  27   33.08    2.14   0
   6  -4  28    3.19    1.94   0
   6  -3  24  229.67    4.47   0
   6  -2  20  491.82    5.75   0
   6  -1  13   76.66    2.06   0
   6  -1  14   14.81    1.44   0
   7  -9  37    6.27    3.07   0
   7  -8  36   38.34    3.50   0
   7  -7  34    1.03    2.73   0
   7  -6  31    7.92    2.50   0
   7  -6  32    8.03    2.56   0
   7  -5  29    6.73    2.35   0
   7  -4  26    2.17    2.04   0
   7  -3  22   30.73    2.24   0
   7  -3  23   15.87    2.01   0
   7  -2  17  183.31    3.52   0
   7  -2  18   59.79    2.48   0
   7  -1   0  195.33    2.41   0
   7  -1   1    9.80    0.92   0
   7  -1   8   16.19    1.34   0
   7  -1  10    3.17    1.17   0
   8  -8  34   29.01    3.57   0
   8  -7  32   68.23    3.92   0
   8  -6  30  130.87    4.50   0
   8  -5  27   39.22    2.94   0
   8  -4  24  446.79    6.52   0
   8  -3  20  207.79    4.33   0
   8  -2  -5   15.53    0.89   0
   8  -2  14   10.88    1.69   0
   9  -8  33    2.91    3.03   0
   9  -7  30   43.95    3.36   0
   9  -7  31   30.25    3.25   0
   9  -5  25    6.48    2.43   0
   9  -4  21   38.04    2.68   0
   9  -4  22   16.31    2.29   0
   9  -3  16   13.68    1.98   0
   9  -2   1    0.39    1.13   0
   9  -2   2   28.94    1.57   0
   9  -2   3   42.97    1.68   0
   9  -2   4    0.25    1.07   0
   9  -2   6   29.90    1.67   0
   9  -2   7   19.30    1.55   0
  10  -8  30   25.35    2.75   0
  10  -7  28   48.02    3.60   0
  10  -5  22  261.92    5.46   0
  10  -4  17   21.12    2.26   0
  10  -4  18    0.32    2.00   0
  10  -3  -1   11.25    1.20   0
  10  -3   9    0.16    1.43   0
  10  -3  10  150.99    3.43   0
  10  -3  11   14.83    1.87   0
  10  -3  12  144.43    3.47   0
  11  -8  28   53.05    3.97   0
  11  -7  25   31.72    3.25   0
  11  -7  26   52.40    3.71   0
  11  -6  22  126.48    4.40   0
  11  -6  23   -2.98    2.40   0
  11  -5  18    4.73    2.37   0
  11  -5  19   41.76    2.90   0
  11  -4  11    4.33    1.85   0
  11  -4  12   45.64    2.58   0
  11  -4  13    1.39    1.91   0
  12  -8  25    4.05    3.18   0
  12  -7  22    9.92    2.96   0
  12  -6  17   22.37    2.63   0
  12  -6  18   17.30    2.80   0
  12  -5  11   29.73    2.49   0
  12  -5  12    5.91    2.09   0
  12  -5  13   66.72    3.00   0
  13  -9  24    5.33    3.24   0
  13  -8  21   74.00    4.16   0
  13  -7  16  121.39    4.21   0
  13  -7  17    0.90    2.66   0
  13  -6   9   71.19    3.17   0
  13  -6  10    6.14    2.22   0
  13  -6  11  125.49    3.95   0
  13  -6  12    0.34    2.50   0
  14  -9  19    5.34    3.14   0
  14  -9  20    1.53    3.15   0
  14  -8  14    2.91    2.60   0
  14  -8  15    2.87    2.75   0
  14  -8  16    2.60    2.60   0
  15 -10  17   69.11    4.47   0
  -4  -2  17    0.30    0.46   0
  -3  -2  20    1.15    0.72   0
  -3  -1  13   78.21    0.99   0
  -2  -2  22  485.86    3.97   0
  -2  -1  16  439.34    3.00   0
  -1  -1  18    0.35    0.73   0
  -1   0   6  279.27    1.40   0
   0  -4  31    0.48    1.68   0
   0  -2  24  425.51    4.42   0
   0   0  12   14.62    0.81   0
   1  -4  31   51.93    2.44   0
   1  -3  28  173.37    3.45   0
   1  -2  25    1.69    1.27   0
   1  -1  20    4.53    1.08   0
   2  -6  36    0.00    2.14   0
   2  -5  34   20.56    2.45   0
   2  -4  31    2.50    1.79   0
   2  -3  28   28.60    2.03   0
   2  -1  20   61.72    1.95   0
   2   0  14  570.10    4.34   0
   3  -6  36   48.04    2.99   0
   3  -4  31   15.94    2.17   0
   3  -3  28   49.48    2.46   0
   3  -2  25    7.54    1.61   0
   3  -1  20  442.21    4.74   0
   3   0  -2   62.84    0.78   0
   4  -9  41    8.27    2.92   0
   4  -8  39    0.62    2.68   0
   4  -7  37    9.09    2.69   0
   4  -6  35    2.30    2.40   0
   4  -5  33   28.46    2.64   0
   4  -4  30   12.31    1.67   0
   4  -3  28    9.12    1.86   0
   4  -2  24    0.49    1.54   0
   5  -9  40    1.99    3.13   0
   5  -7  37   -0.00    2.43   0
   5  -6  35    4.42    2.39   0
   5  -5  32   21.45    2.65   0
   5  -4  30  269.66    5.19   0
   5  -3  27  103.28    3.34   0
   5   0   4 1050.73    5.27   0
   5   0   6  871.71    5.14   0
   5   0   8 1725.63    7.61   0
   6  -9  39   15.28    3.12   0
   6  -8  38   13.79    3.23   0
   6  -7  36   95.24    4.28   0
   6  -6  34   11.55    2.81   0
   6  -5  31   15.20    2.55   0
   6  -4  29   15.70    2.47   0
   6  -3  25    9.74    1.91   0
   6  -3  26   85.06    3.09   0
   6  -2  21    1.39    1.54   0
   6  -2  22  221.39    4.17   0
   6  -1  -5  114.84    1.34   0
   7  -8  37    2.58    3.18   0
   7  -7  35    1.22    2.81   0
   7  -6  33    0.03    2.43   0
   7  -5  30    0.77    2.39   0
   7  -3  24   86.25    3.21   0
   7  -2  19   54.17    2.45   0
   7  -2  20   41.00    2.31   0
   7  -1  -2  240.03    2.48   0
   7  -1  -1   25.15    1.03   0
   7  -1  11  112.90    2.46   0
   7  -1  12    5.03    1.33   0
   8  -8  35   58.84    3.98   0
   8  -6  31    9.56    2.85   0
   8  -5  28    4.55    2.30   0
   8  -4  26  204.71    4.74   0
   8  -3  22   62.64    2.93   0
   8  -2  -6  221.88    2.21   0
   8  -2  16   18.26    1.89   0
   8  -2  17  118.21    3.24   0
   9  -8  34    1.33    3.29   0
   9  -6  29    0.72    2.60   0
   9  -5  26    1.98    2.38   0
   9  -5  27   16.39    2.59   0
   9  -4  23   32.02    2.68   0
   9  -3  18   58.55    2.79   0
   9  -3  19    4.25    1.98   0
   9  -2  -1   50.17    1.67   0
   9  -2   0    5.18    0.98   0
   9  -2  11   43.14    2.15   0
   9  -2  12   -0.42    1.49   0
  10  -7  29   40.77    3.49   0
  10  -7  30    8.08    3.03   0
  10  -5  23   20.01    2.28   0
  10  -4  19    2.16    1.96   0
  10  -4  20   38.80    2.87   0
  10  -3  13    0.37    1.71   0
  11  -8  29   43.92    3.71   0
  11  -7  27   39.70    3.64   0
  11  -6  24  171.70    5.01   0
  11  -5  20    1.10    2.39   0
  11  -5  21   31.04    2.84   0
  11  -4  14   81.00    3.23   0
  11  -4  15    6.50    2.13   0
  11  -4  16  149.86    3.99   0
  12  -8  26    7.57    3.09   0
  12  -8  27    0.82    3.32   0
  12  -7  23    8.90    2.77   0
  12  -7  24    8.91    3.00   0
  12  -6  20    7.69    2.68   0
  12  -5  14    7.14    2.31   0
  12  -5  15   30.11    2.74   0
  12  -5  16   15.89    2.42   0
  13  -8  22   51.20    3.72   0
  13  -8  23    3.41    3.20   0
  13  -7  19   46.77    3.52   0
  13  -7  20   94.72    4.19   0
  13  -6  14    4.61    2.49   0
  13  -6  15   69.21    3.41   0
  14  -9  21   -1.83    3.15   0
  14  -8  17    0.97    2.82   0
  14  -8  18    1.20    2.85   0
  14  -7  13   -1.13    2.62   0
  -2  -1  17   16.10    0.90   0
  -1  -3  28  317.85    4.11   0
  -1  -2  24   14.85    1.23   0
  -1  -1  19    0.79    0.77   0
  -1   0   8  245.79    1.61   0
   0  -2  25  141.21    2.76   0
   1  -5  34  256.50    4.69   0
   1  -4  32   12.12    1.91   0
   1  -3  29    0.78    1.51   0
   1  -1  21   50.09    1.77   0
   1   0  14  634.63    4.27   0
   2  -6  37   22.67    2.78   0
   2  -4  32    1.21    1.81   0
   2  -3  29   -0.41    1.55   0
   2  -1  21    0.87    1.10   0
   2  -1  22  197.03    3.24   0
   3  -8  40    2.03    2.82   0
   3  -4  32   76.26    3.10   0
   3  -3  29    3.49    1.85   0
   3  -1  21   26.65    1.72   0
   4  -9  42   -1.61    3.27   0
   4  -8  40   34.28    3.42   0
   4  -7  38    7.56    2.71   0
   4  -6  36   16.81    2.72   0
   4  -5  34   87.55    3.53   0
   4  -4  31    0.23    1.82   0
   4  -3  29   16.83    2.04   0
   4  -2  25   31.65    2.11   0
   4   0  14  357.44    3.91   0
   5  -8  39   14.09    2.98   0
   5  -7  38   61.09    3.64   0
   5  -6  36   60.01    3.39   0
   5  -5  33   39.35    2.90   0
   5  -4  31    1.38    2.25   0
   5  -3  28    3.52    2.02   0
   5  -2  24  320.77    4.88   0
   5   0   2 2147.80    6.97   0
   5   0  12  139.98    2.58   0
   6  -8  39   13.93    3.38   0
   6  -7  37    3.97    2.91   0
   6  -6  35   48.25    3.48   0
   6  -5  32  181.34    4.75   0
   6  -5  33    6.36    2.47   0
   6  -4  30   15.73    2.53   0
   6  -3  27    1.79    1.98   0
   6  -2  23    7.72    1.81   0
   7  -8  38   -0.40    3.22   0
   7  -7  36    6.85    3.08   0
   7  -6  34    4.93    2.77   0
   7  -5  31    0.35    2.48   0
   7  -4  29   -0.71    2.03   0
   7  -3  25    6.72    2.05   0
   7  -2  21    6.15    1.85   0
   8  -8  36    3.32    2.88   0
   8  -7  34  196.61    5.56   0
   8  -7  35    2.36    2.92   0
   8  -6  32   53.72    3.73   0
   8  -5  30   92.41    3.97   0
   8  -4  27   -0.69    2.29   0
   8  -3  23    3.92    2.06   0
   8  -2  18  205.70    4.12   0
   8  -2  19   41.35    2.39   0
   8  -1   3   18.99    1.23   0
   8  -1   4    1.12    0.97   0
   8  -1   5   17.78    1.32   0
   8  -1   6  302.92    3.75   0
   8  -1   7    1.74    1.14   0
   8  -1   8  564.16    5.26   0
   8  -1   9    9.17    1.41   0
   8  -1  10  794.06    6.46   0
   9  -7  33   10.63    3.28   0
   9  -6  30    0.45    2.55   0
   9  -6  31    1.45    2.63   0
   9  -4  24   50.86    3.01   0
   9  -4  25    1.28    2.21   0
   9  -3  20    8.64    2.10   0
   9  -3  21   19.98    2.24   0
   9  -2  -2   15.97    1.07   0
   9  -2  13    7.74    1.71   0
   9  -2  14  115.94    3.20   0
  10  -6  28  200.08    5.50   0
  10  -6  29   34.31    3.34   0
  10  -5  25   35.78    3.21   0
  10  -5  26   42.91    3.18   0
  10  -4  21   18.52    2.54   0
  10  -4  22  169.82    4.59   0
  10  -3  15   -0.39    1.36   0
  11  -7  28   25.82    3.31   0
  11  -7  29   24.29    3.35   0
  11  -6  25    9.41    2.82   0
  11  -6  26   90.37    4.26   0
  11  -5  22    2.66    2.54   0
  11  -4  17    3.16    2.26   0
  11  -4  18  116.78    3.89   0
  11  -3   6  110.93    2.93   0
  11  -3   7    1.96    1.51   0
  11  -3   9    6.78    1.90   0
  12  -7  25    6.11    3.09   0
  12  -7  26   43.15    3.63   0
  12  -6  21   48.75    2.94   0
  12  -6  22    0.95    2.75   0
  12  -5  17   12.01    2.58   0
  12  -5  18   45.66    3.17   0
  12  -4   5   24.94    2.06   0
  12  -4   6  234.91    4.24   0
  12  -4   7   21.79    2.11   0
  12  -4   8  135.02    3.53   0
  12  -4   9    0.68    1.84   0
  12  -4  10  115.69    3.37   0
  13  -8  24   84.37    4.37   0
  13  -7  22   49.89    3.57   0
  13  -6  16   12.01    2.72   0
  13  -6  17   85.42    3.84   0
  13  -5   9   11.61    2.38   0
  14  -8  19    1.70    2.77   0
  14  -8  20   -0.72    3.05   0
  14  -7  14    1.90    2.55   0
  14  -7  15   24.43    3.01   0
  14  -7  16   -0.93    2.48   0
  15  -9  17    7.62    3.32   0
  15  -9  18   44.72    4.00   0
  -4  -2  18   20.24    0.75   0
  -3  -2  21    0.22    0.73   0
  -3  -1  14  134.74    1.36   0
  -2  -2  23   29.66    1.30   0
  -2  -1  18  296.18    2.72   0
  -1  -2  25    6.40    1.12   0
  -1   0  10  504.17    2.63   0
   0  -4  32  115.85    3.08   0
   0  -2  26  420.04    4.59   0
   0  -1  21   -0.44    0.92   0
   1  -5  35   18.58    2.27   0
   1  -4  33   18.41    2.08   0
   1  -3  30  178.56    3.63   0
   2  -5  35    1.92    2.10   0
   2  -4  33    1.37    1.84   0
   2  -3  30   -0.27    1.62   0
   2  -2  27  121.98    3.04   0
   2  -1  23   80.22    2.33   0
   2   0  16  206.20    2.84   0
   3  -7  39   12.87    2.64   0
   3  -6  37   18.63    2.51   0
   3  -5  35    5.71    2.37   0
   3  -4  33   -0.44    1.96   0
   3  -3  30   95.85    3.16   0
   3  -2  27   63.73    2.60   0
   3   0  16    1.99    1.03   0
   4  -8  41    6.09    3.07   0
   4  -7  39    0.62    2.70   0
   4  -6  37   17.25    2.78   0
   4  -5  35   -0.52    2.28   0
   4  -4  32    6.77    1.71   0
   4  -4  33    1.24    2.02   0
   4  -3  30   15.59    2.18   0
   4  -2  26    3.62    1.69   0
   4   0  -2   33.93    0.75   0
   4   0  16   26.50    1.50   0
   5  -8  40    2.83    2.81   0
   5  -7  39   12.61    2.82   0
   5  -6  37    1.24    2.47   0
   5  -5  34   18.88    2.62   0
   5  -4  32  162.70    4.41   0
   5  -3  29   42.57    2.69   0
   5  -2  25   21.45    2.04   0
   5  -2  26  397.16    5.55   0
   5  -1  21   -2.08    1.43   0
   5   0   0 1327.33    5.04   0
   6  -7  38   50.99    3.76   0
   6  -6  36   41.62    3.49   0
   6  -5  34  206.36    5.14   0
   6  -4  31   62.41    3.28   0
   6  -3  28  176.50    4.30   0
   6  -2  24  168.78    3.87   0
   6  -1  -6   13.66    0.58   0
   6  -1  19   22.46    1.86   0
   6  -1  20   35.65    2.10   0
   6   0   4   16.89    1.07   0
   6   0   6    0.39    0.88   0
   6   0   8   24.30    1.34   0
   6   0  10  111.90    2.37   0
   7  -7  37   11.45    3.20   0
   7  -6  35    9.43    3.01   0
   7  -5  32    4.12    2.47   0
   7  -5  33    6.99    2.60   0
   7  -4  30   27.98    2.85   0
   7  -3  26    0.96    1.88   0
   7  -3  27   13.53    2.31   0
   7  -2  22    7.35    1.82   0
   7  -2  23   22.60    2.24   0
   7  -1  16   22.02    1.49   0
   8  -7  36   99.65    4.77   0
   8  -6  33   82.68    4.04   0
   8  -6  34   43.04    3.57   0
   8  -5  31   18.97    2.90   0
   8  -4  28  112.28    4.00   0
   8  -3  24    9.56    1.78   0
   8  -2  20  256.59    4.69   0
   8  -1   0    1.11    0.93   0
   8  -1   1  121.91    2.16   0
   8  -1   2   47.06    1.54   0
   9  -7  34   32.15    3.67   0
   9  -6  32    0.06    2.89   0
   9  -5  29    1.44    2.55   0
   9  -4  26   10.91    2.45   0
   9  -3  22    8.69    2.18   0
   9  -2  -3   96.84    1.85   0
   9  -2  16  245.90    4.46   0
   9  -2  17   12.12    1.97   0
  10  -7  32   -1.90    3.22   0
  10  -6  30  158.77    5.22   0
  10  -5  27   16.14    2.87   0
  10  -4  23   25.27    2.88   0
  10  -4  24  129.65    4.20   0
  10  -3  19   -0.25    2.12   0
  10  -2   3    8.78    1.58   0
  10  -2   4  867.42    6.60   0
  10  -2   5    6.95    1.42   0
  10  -2   9    5.28    1.60   0
  10  -2  10  225.02    4.01   0
  10  -2  11   25.06    2.18   0
  11  -7  30   69.95    4.44   0
  11  -6  27   -0.70    2.77   0
  11  -5  23    7.78    2.53   0
  11  -5  24   20.13    2.99   0
  11  -4  19    1.36    2.32   0
  11  -4  20  113.03    3.99   0
  11  -3   2  150.22    3.02   0
  11  -3  10    8.80    1.83   0
  11  -3  11    7.21    1.88   0
  11  -3  12   31.92    2.35   0
  11  -3  13    6.52    1.97   0
  12  -7  27    0.61    3.14   0
  12  -6  23   10.00    2.75   0
  12  -6  24   -0.37    2.76   0
  12  -5  19    9.44    2.64   0
  12  -5  20   51.06    3.39   0
  12  -4  11    3.87    1.85   0
  12  -4  12   35.27    2.60   0
  12  -4  13    3.20    2.05   0
  12  -4  14   28.62    2.63   0
  13  -7  23   49.22    3.85   0
  13  -7  24    3.01    2.92   0
  13  -6  18    7.66    2.54   0
  13  -6  19   40.92    3.42   0
  13  -6  20   73.57    3.80   0
  13  -5  10   64.80    3.05   0
  13  -5  11    0.13    2.20   0
  13  -5  12  298.42    5.53   0
  13  -5  13    2.02    2.39   0
  13  -5  14  398.91    6.57   0
  14  -8  21    5.19    2.96   0
  14  -8  22   -1.09    2.98   0
  14  -7  17   24.60    3.20   0
  14  -7  18    0.36    2.71   0
  -3  -2  22    0.94    0.82   0
  -3  -1  15    4.42    0.55   0
  -2  -2  24  603.05    4.61   0
  -2  -1  19   94.79    1.71   0
  -1  -2  26    0.82    1.28   0
  -1  -1  21    1.85    0.85   0
  -1   0  12   20.90    0.76   0
   0  -3  30   19.50    1.75   0
   0  -1  22  119.72    2.36   0
   1  -4  34   56.16    2.82   0
   1  -3  31   -0.00    1.55   0
   1  -1  23   12.13    1.34   0
   2  -5  36    1.61    2.15   0
   2  -4  34    1.24    1.92   0
   2  -3  31   38.20    2.35   0
   2  -2  28    1.29    1.55   0
   2   0  18  175.01    2.79   0
   3  -7  40  122.99    4.43   0
   3  -6  38    0.77    2.45   0
   3  -4  34    0.79    2.12   0
   3  -3  31    1.98    1.93   0
   3  -2  28  482.48    5.84   0
   3   0  18  178.76    2.97   0
   4  -8  42   52.77    3.87   0
   4  -7  40   11.75    3.03   0
   4  -6  38   52.22    3.41   0
   4  -5  36   18.16    2.68   0
   4  -4  34   59.32    3.06   0
   4  -3  31   17.63    2.28   0
   4  -2  27   31.93    2.18   0
   4  -2  28    2.32    1.71   0
   4  -1  23   25.72    1.89   0
   4   0  18  276.43    3.81   0
   5  -8  41   19.29    3.49   0
   5  -7  40    8.11    3.28   0
   5  -6  38   72.06    3.77   0
   5  -5  35   44.74    3.09   0
   5  -4  33    2.36    2.29   0
   5  -3  30    0.69    2.12   0
   5  -2  27   40.55    2.57   0
   5  -1  22  575.14    6.12   0
   5  -1  23   -0.47    1.56   0
   5   0  16   17.37    1.46   0
   6  -6  37    7.88    2.97   0
   6  -5  35    0.26    2.67   0
   6  -4  32   24.46    2.85   0
   6  -3  29    7.96    2.27   0
   6  -2  25   20.40    1.77   0
   6  -2  26   50.17    2.69   0
   6  -1  21   51.29    2.37   0
   6   0   2  154.49    2.14   0
   6   0  12   32.55    1.57   0
   7  -7  38    1.55    3.18   0
   7  -6  36   23.80    3.31   0
   7  -5  34    9.55    2.83   0
   7  -4  31   17.41    2.66   0
   7  -2  24    4.36    1.95   0
   7  -1  -4  212.94    2.11   0
   7  -1  18  117.65    2.92   0
   7  -1  19    4.79    1.72   0
   8  -6  35   25.24    3.44   0
   8  -5  32   97.75    4.21   0
   8  -4  29   17.57    2.61   0
   8  -4  30  118.02    4.13   0
   8  -3  26    9.34    2.30   0
   8  -2  21    4.46    1.48   0
   8  -2  22  252.91    4.82   0
   8  -1  14  684.62    6.44   0
   8  -1  15    6.29    1.64   0
   8  -1  16  380.44    5.13   0
   9  -6  33    1.32    2.96   0
   9  -5  30    1.17    2.45   0
   9  -5  31   21.50    3.01   0
   9  -4  27    4.43    2.31   0
   9  -3  23    9.86    1.74   0
   9  -3  24   28.48    2.65   0
   9  -2  18   -1.13    1.81   0
   9  -2  19    1.25    1.87   0
   9  -1   7   24.90    1.74   0
  10  -5  28   37.89    3.45   0
  10  -5  29   33.35    3.27   0
  10  -3  21    0.02    2.17   0
  10  -2   1   11.70    1.31   0
  10  -2   2  505.98    4.86   0
  10  -2  12  111.08    3.16   0
  10  -2  13    1.68    1.72   0
  10  -2  14    3.86    1.79   0
  11  -6  28   18.70    3.13   0
  11  -6  29   18.97    3.28   0
  11  -5  25   -1.40    2.65   0
  11  -5  26   57.55    3.72   0
  11  -4  21    2.32    2.49   0
  11  -3  14   47.38    2.59   0
  11  -3  15    0.08    1.96   0
  11  -3  16   27.71    2.51   0
  12  -6  25    0.91    2.90   0
  12  -6  26    1.53    3.03   0
  12  -5  21   -1.16    2.36   0
  12  -5  22   62.08    3.66   0
  12  -4  15    5.98    2.14   0
  12  -4  16   41.15    2.90   0
  12  -4  17   26.11    2.77   0
  13  -7  25    9.79    3.47   0
  13  -6  21   40.86    3.55   0
  13  -5  15    3.26    2.49   0
  13  -5  16  272.18    5.69   0
  13  -5  17    8.74    2.49   0
  14  -7  19    5.94    2.78   0
  14  -7  20   -1.27    2.97   0
  14  -7  21   -1.69    2.78   0
  14  -6  13   13.12    2.62   0
  14  -6  14   -0.77    2.42   0
  14  -6  15    0.85    2.52   0
  14  -6  16    2.02    2.84   0
  15  -8  17    2.85    3.14   0
  15  -8  18   41.88    3.83   0
  15  -8  19   72.17    4.08   0
  -1  -1  22   64.76    1.71   0
  -1   0  14   85.56    1.48   0
   0  -3  31   11.49    1.65   0
   1  -1  24  161.92    2.98   0
   1   0  18  598.33    4.66   0
   2  -5  37    4.20    2.23   0
   2  -3  32   -1.30    1.72   0
   2   0  20   90.00    2.21   0
   3  -6  39   31.22    3.05   0
   3  -4  35   34.49    2.65   0
   3  -3  32  321.55    5.27   0
   3  -2  29   26.49    2.19   0
   3  -1  25   54.16    2.28   0
   3   0  20  877.09    6.53   0
   4  -7  41   18.08    3.22   0
   4  -6  39    9.07    2.79   0
   4  -5  37    0.08    2.41   0
   4  -4  35    6.03    2.13   0
   4  -3  32   20.44    2.40   0
   4  -2  29    5.55    1.93   0
   4  -1  24   43.93    1.98   0
   4  -1  25   51.51    2.36   0
   5  -7  41    0.26    3.20   0
   5  -6  39    1.40    2.62   0
   5  -5  36    5.75    2.46   0
   5  -4  34   66.78    3.42   0
   5  -3  31   10.01    2.29   0
   5  -2  28  462.45    6.21   0
   5  -1  24  194.65    3.90   0
   5   0  -2 2090.36    5.67   0
   6  -7  40   90.34    4.60   0
   6  -6  38    7.20    2.90   0
   6  -5  36  260.66    5.89   0
   6  -4  33   74.49    3.63   0
   6  -3  31    0.45    2.17   0
   6  -2  27    6.88    2.08   0
   6  -1  22   61.35    2.53   0
   6  -1  23    7.24    1.78   0
   6   0   0  296.94    2.70   0
   7  -6  37    0.77    2.95   0
   7  -5  35    2.03    2.74   0
   7  -4  32   15.36    2.77   0
   7  -3  29    1.60    2.20   0
   7  -2  25    1.20    1.80   0
   7  -2  26    0.40    2.03   0
   7  -1  -5    8.94    0.70   0
   7  -1  20  146.24    3.48   0
   7  -1  21   -1.85    1.65   0
   7   0   4  114.49    2.15   0
   7   0   6  574.33    4.76   0
   7   0   8  960.01    6.41   0
   7   0  10  420.79    4.51   0
   7   0  12  108.15    2.60   0
   8  -6  36   16.00    3.35   0
   8  -5  34  234.84    5.79   0
   8  -4  31    4.93    2.67   0
   8  -3  27   23.01    2.48   0
   8  -3  28   10.84    2.49   0
   8  -2  23   -0.34    1.83   0
   8  -1  -2    2.65    0.83   0
   8  -1  17   49.55    2.41   0
   8  -1  18  687.13    7.02   0
   9  -6  34    1.70    3.08   0
   9  -5  32   96.32    4.29   0
   9  -4  29   -0.22    2.39   0
   9  -3  25    1.29    2.20   0
   9  -3  26   14.98    2.44   0
   9  -2  20   71.40    2.95   0
   9  -2  21    7.06    2.06   0
   9  -1   3    1.54    1.02   0
   9  -1   4   67.11    2.00   0
   9  -1   5    4.76    1.20   0
   9  -1   6   71.36    2.16   0
   9  -1  12    5.26    1.60   0
   9  -1  13   23.72    1.94   0
   9  -1  14   26.44    1.98   0
  10  -6  32  125.52    4.90   0
  10  -5  30   -0.08    2.86   0
  10  -4  26   68.79    3.58   0
  10  -4  27   55.82    3.52   0
  10  -3  22  215.32    4.94   0
  10  -3  23    2.73    2.43   0
  10  -2  -1   25.54    1.56   0
  10  -2   0  740.26    5.54   0
  10  -2  15   14.03    1.99   0
  10  -2  16    3.07    1.98   0
  10  -2  17  125.33    3.67   0
  11  -6  30   37.84    3.90   0
  11  -5  27   32.43    3.36   0
  11  -4  23    1.25    2.62   0
  11  -4  24  201.14    5.23   0
  11  -3  17   51.60    2.87   0
  11  -3  18    8.91    2.37   0
  11  -3  19    0.31    2.19   0
  12  -6  27   -0.18    3.06   0
  12  -6  28    6.19    3.07   0
  12  -5  23    3.23    2.56   0
  12  -5  24    0.92    2.85   0
  12  -4  18   81.56    3.63   0
  12  -4  19    3.45    2.49   0
  12  -3   5   65.62    2.73   0
  12  -3   6  130.86    3.42   0
  12  -3   7   65.52    2.67   0
  12  -3   8    1.37    1.76   0
  12  -3  10    2.03    1.73   0
  12  -3  11    0.20    2.03   0
  13  -6  23    3.29    3.03   0
  13  -6  24  231.97    6.07   0
  13  -5  18   91.29    3.95   0
  13  -5  19   50.38    3.45   0
  13  -5  20   67.81    3.93   0
  13  -4   9   73.25    3.08   0
  13  -4  10   20.37    2.36   0
  13  -4  11   95.00    3.60   0
  14  -7  22    2.54    3.25   0
  14  -6  17    1.96    2.72   0
  14  -6  18   -0.95    2.72   0
  -3  -1  16   29.77    0.83   0
  -2  -1  20    6.29    0.79   0
  -1  -2  27    0.38    1.16   0
  -1  -1  23   51.13    1.72   0
   0  -3  32   67.59    2.51   0
   0  -1  24   35.26    1.60   0
   0   0  18  496.34    4.01   0
   1  -3  33    7.74    2.01   0
   1  -2  29   64.77    2.44   0
   1  -1  25   36.46    1.81   0
   1   0  20  344.91    3.79   0
   2  -5  38   13.40    2.53   0
   2  -4  36    3.47    1.97   0
   2  -3  33    5.67    1.90   0
   2  -2  30    0.11    1.58   0
   3  -6  40   23.21    2.97   0
   3  -5  38  153.25    4.45   0
   3  -4  36    3.33    2.26   0
   3  -3  33    3.20    2.03   0
   3  -2  30  123.89    3.42   0
   3  -1  26   50.78    2.33   0
   3   1  10 2025.13    7.64   0
   4  -7  42    4.22    3.05   0
   4  -6  40   21.63    3.05   0
   4  -5  38    8.25    2.60   0
   4  -4  36   20.68    2.53   0
   4  -3  33    6.41    2.26   0
   4  -2  30    3.04    1.92   0
   4  -1  26   67.69    2.67   0
   5  -6  40    1.67    2.67   0
   5  -5  37   35.86    3.06   0
   5  -5  38   46.93    3.70   0
   5  -4  35   -0.26    2.40   0
   5  -3  32   64.69    3.16   0
   5  -2  29   42.27    2.69   0
   5  -1  25   13.79    1.91   0
   6  -6  39   10.79    3.12   0
   6  -5  37   -1.18    2.67   0
   6  -4  34   10.13    2.56   0
   6  -3  32  250.52    5.34   0
   6  -2  28   80.96    3.24   0
   6  -1  24   48.67    2.50   0
   7  -6  38   22.46    3.50   0
   7  -5  36   -1.51    2.84   0
   7  -4  33    1.51    2.44   0
   7  -4  34   12.55    2.75   0
   7  -3  30    1.22    2.20   0
   7  -3  31    1.82    2.27   0
   7  -2  27   13.90    2.33   0
   7   0   2  234.33    2.77   0
   7   0  16   79.22    2.54   0
   8  -6  37   11.30    3.43   0
   8  -5  35   -1.15    2.98   0
   8  -4  32  127.76    4.51   0
   8  -2  26  277.25    5.32   0
   8  -1  -3    2.50    0.79   0
   8  -1  19   77.04    2.66   0
   8  -1  20  252.71    4.64   0
   9  -6  35    2.47    2.44   0
   9  -5  33   18.22    3.30   0
   9  -4  30    1.56    2.61   0
   9  -4  31   -0.88    2.44   0
   9  -3  27   17.07    2.70   0
   9  -2  22   14.44    2.13   0
   9  -2  23   11.26    2.25   0
   9  -1   1    0.54    0.93   0
   9  -1   2  329.75    3.71   0
   9  -1  16    5.33    1.85   0
   9  -1  17   50.93    2.56   0
  10  -4  28  163.41    5.00   0
  10  -3  24  110.87    4.03   0
  10  -3  25    2.57    2.47   0
  10  -2  18    1.53    1.86   0
  10  -2  19   62.00    3.02   0
  10  -2  20   58.07    2.93   0
  11  -5  28    7.49    2.26   0
  11  -5  29   27.45    3.45   0
  11  -4  25   -0.88    2.64   0
  11  -4  26  203.95    5.35   0
  11  -3  20    1.45    2.34   0
  11  -3  21    2.61    2.43   0
  11  -2   6    3.49    1.50   0
  11  -2   7   16.07    1.76   0
  11  -2   8    7.05    1.67   0
  11  -2   9   65.94    2.58   0
  11  -2  10    5.55    1.74   0
  11  -2  12   61.96    2.75   0
  11  -2  13    3.57    1.89   0
  11  -2  14   61.18    2.79   0
  12  -5  25    6.21    2.82   0
  12  -5  26   21.98    3.27   0
  12  -4  21    0.14    2.54   0
  12  -4  22    7.08    2.74   0
  12  -3  12    0.51    1.89   0
  12  -3  13    2.04    1.99   0
  12  -3  14    3.33    2.08   0
  13  -6  25    2.78    3.25   0
  13  -6  26   52.50    3.87   0
  13  -5  21   24.68    3.17   0
  13  -5  22   61.98    3.73   0
  13  -4  12    6.04    2.35   0
  13  -4  13   59.70    3.21   0
  13  -4  14   13.46    2.51   0
  13  -4  15   85.63    3.67   0
  13  -4  16   26.19    2.71   0
  14  -6  20   -0.80    2.88   0
  14  -6  21   18.52    3.38   0
  14  -5  13    1.68    2.38   0
  14  -5  15    1.43    2.71   0
  15  -7  17    0.65    2.77   0
  15  -7  18  159.65    5.34   0
  15  -7  19    1.68    3.21   0
  -3  -1  17   40.36    0.98   0
  -2  -1  21   33.32    1.19   0
  -1  -2  28    1.90    1.18   0
  -1  -1  24    2.38    1.14   0
  -1   0  16  328.34    2.85   0
   0  -1  25    1.58    1.10   0
   0   0  20  353.06    3.65   0
   1  -2  30   17.66    1.81   0
   2  -4  37   32.36    2.81   0
   2  -3  34   -1.20    1.87   0
   2  -2  31   45.54    2.43   0
   2  -1  27    2.39    1.49   0
   2   0  22   29.97    1.65   0
   2   1   7  179.03    1.97   0
   2   1   8   53.24    1.24   0
   2   1  10  102.04    1.74   0
   2   1  11    0.63    0.73   0
   2   1  12  135.49    2.10   0
   2   1  13   48.51    1.43   0
   3  -5  39    0.28    2.44   0
   3  -4  37   31.70    2.78   0
   3  -3  34  164.47    4.17   0
   3  -2  31   -0.47    1.82   0
   3   1   6   86.08    1.50   0
   3   1   8 2210.88    7.46   0
   3   1  12 1816.48    7.68   0
   3   1  13   26.35    1.32   0
   3   1  14  721.57    5.15   0
   4  -6  41    6.44    2.88   0
   4  -5  39    1.05    2.50   0
   4  -4  37   -0.15    2.18   0
   4  -3  34   65.77    3.17   0
   4  -2  31   29.34    2.44   0
   4  -1  27    1.56    1.70   0
   4   1   6   39.89    1.22   0
   4   1   7   27.47    1.13   0
   4   1   9   76.35    1.63   0
   4   1  10   15.01    1.08   0
   4   1  11    3.63    0.98   0
   4   1  13   46.10    1.64   0
   4   1  14   32.12    1.50   0
   5  -6  41   19.12    3.04   0
   5  -5  39   64.06    3.67   0
   5  -4  36   25.78    2.92   0
   5  -3  33    1.93    1.72   0
   5  -3  34   29.83    2.71   0
   5  -2  30  157.64    4.03   0
   5  -2  31   23.17    2.36   0
   5  -1  26   49.38    2.25   0
   5  -1  27   50.45    2.64   0
   5   0  22  703.50    6.68   0
   5   1   9   43.33    1.54   0
   5   1  11   21.14    1.37   0
   6  -6  40   34.35    3.63   0
   6  -5  38   67.92    3.86   0
   6  -4  35   50.16    2.92   0
   6  -4  36    1.95    2.47   0
   6  -3  33   10.84    2.64   0
   6  -2  29   10.90    1.85   0
   6  -2  30   61.61    3.18   0
   6  -1  -7   21.17    0.56   0
   6  -1  25   15.31    1.66   0
   6  -1  26   45.58    2.59   0
   6   0  20  801.08    7.15   0
   7  -6  39   -0.66    3.03   0
   7  -5  37   -0.48    2.90   0
   7  -4  35    6.34    2.76   0
   7  -3  32    6.18    2.55   0
   7  -2  29   45.54    2.90   0
   7  -1  24  392.44    5.77   0
   7  -1  25    1.74    1.80   0
   7   0  18   34.91    2.10   0
   8  -5  36  145.86    5.22   0
   8  -4  33    5.60    2.84   0
   8  -4  34  176.61    5.21   0
   8  -3  30   80.86    3.62   0
   8  -2  27    0.19    2.17   0
   8  -1  22  109.78    3.46   0
   8   0   6  124.55    2.52   0
   8   0   8  143.41    2.81   0
   8   0  10  137.22    2.93   0
   8   0  14   50.20    2.24   0
   9  -5  34   77.13    4.09   0
   9  -5  35    9.55    3.07   0
   9  -4  32   23.22    3.19   0
   9  -3  29   15.11    2.76   0
   9  -2  24   -0.26    2.01   0
   9  -2  25   16.45    2.44   0
   9  -1  18   67.31    2.85   0
   9  -1  19    5.57    1.94   0
  10  -5  32    3.53    2.95   0
  10  -4  29   47.85    3.01   0
  10  -4  30   62.41    3.88   0
  10  -3  26   52.05    3.39   0
  10  -3  27   30.73    2.95   0
  10  -2  21   -1.24    2.10   0
  10  -2  22   69.78    3.36   0
  10  -1   5   56.07    2.20   0
  10  -1   9    2.76    1.55   0
  10  -1  10  404.48    5.17   0
  10  -1  11   13.67    1.89   0
  10  -1  12  380.68    5.21   0
  10  -1  13    2.09    1.72   0
  11  -5  30   59.25    4.10   0
  11  -5  31   24.87    3.36   0
  11  -4  27    0.15    2.82   0
  11  -3  22   11.42    2.50   0
  11  -3  23   10.66    2.70   0
  11  -2   2   78.49    2.30   0
  11  -2  15   39.15    2.61   0
  11  -2  16  103.02    3.50   0
  12  -5  27    3.20    3.06   0
  12  -4  23    5.61    2.75   0
  12  -4  24    7.26    2.93   0
  12  -3  16   15.40    2.37   0
  12  -3  17   51.41    3.15   0
  12  -3  18   97.10    3.81   0
  12  -3  19    1.93    2.27   0
  13  -5  23    4.17    3.00   0
  13  -5  24   45.53    3.76   0
  13  -4  17   73.44    3.62   0
  13  -4  18   17.25    2.80   0
  13  -4  19   18.18    2.70   0
  14  -6  22   25.53    3.60   0
  14  -6  23   12.99    3.47   0
  14  -5  16    9.22    2.71   0
  14  -5  17    1.62    2.72   0
  14  -5  18    1.95    2.72   0
  -3  -1  18   51.21    1.14   0
  -2  -1  22    2.70    0.79   0
  -1  -2  29    5.44    1.33   0
  -1  -1  25   34.55    1.66   0
  -1   0  18   93.31    1.73   0
   0  -1  26   -0.34    1.12   0
   1  -3  34  211.60    4.22   0
   1  -2  31   21.13    1.90   0
   1   0  22  307.22    3.77   0
   1   1  10  266.11    2.45   0
   1   1  11    3.27    0.70   0
   1   1  12    3.34    0.70   0
   2  -3  35    0.07    1.93   0
   2  -2  32    0.70    1.74   0
   2  -1  28    4.47    1.58   0
   2   1  14  425.78    3.77   0
   2   1  16  656.16    4.89   0
   3  -5  40  199.64    5.07   0
   3  -4  38   -0.10    2.31   0
   3  -3  35   -0.25    2.16   0
   3  -1  28  253.97    4.21   0
   3  -1  29   18.83    2.01   0
   3   1  15   10.37    0.93   0
   3   1  17    0.24    1.03   0
   4  -6  42  104.07    4.48   0
   4  -5  40    0.81    2.67   0
   4  -4  38   49.48    3.13   0
   4  -3  35    0.16    2.17   0
   4  -2  32   16.65    2.28   0
   4  -1  28   13.08    1.91   0
   4  -1  29    2.00    1.71   0
   4   0  24    0.20    1.47   0
   4   1   4  181.63    2.09   0
   4   1   5   26.68    0.92   0
   4   1  15    1.18    1.00   0
   4   1  17    0.07    1.07   0
   5  -6  42    2.22    2.84   0
   5  -5  40   49.65    3.50   0
   5  -4  37    0.35    2.53   0
   5  -3  35   23.95    2.78   0
   5  -2  32  113.69    3.79   0
   5  -1  28   10.54    2.07   0
   5   0  24  288.43    4.58   0
   5   1   5   75.19    1.62   0
   5   1   6  326.06    3.19   0
   5   1  13    0.09    1.00   0
   5   1  16    3.32    1.19   0
   6  -5  39    0.79    2.89   0
   6  -4  37   23.72    3.15   0
   6  -3  34  242.09    5.44   0
   6  -2  31    1.72    2.19   0
   6  -1  27    6.67    2.06   0
   6   0  -2  284.15    2.37   0
   6   0  22   38.38    2.22   0
   6   1   8  325.05    3.58   0
   6   1   9   77.28    1.98   0
   6   1  11    1.08    1.06   0
   6   1  12   25.46    1.49   0
   7  -5  38   -1.58    3.01   0
   7  -4  36    3.97    2.81   0
   7  -3  33   14.52    2.82   0
   7  -2  30    2.70    2.30   0
   7  -1  26   42.94    2.68   0
   7   0  20   42.35    2.29   0
   8  -5  37    7.26    3.38   0
   8  -4  35   12.11    3.18   0
   8  -2  28  156.10    4.40   0
   8  -2  29   26.49    2.71   0
   8  -1  -4    6.78    0.68   0
   8  -1  23    6.77    1.65   0
   8  -1  24   22.98    2.39   0
   8   0   4    1.67    0.97   0
   8   0  16   52.17    2.36   0
   8   0  18  615.75    6.62   0
   9  -4  33    6.23    2.99   0
   9  -3  30    1.81    2.56   0
   9  -2  27    8.21    2.34   0
   9  -1  -2  261.66    2.97   0
   9  -1  20    3.56    1.43   0
   9  -1  21    0.43    1.89   0
   9  -1  22    3.48    1.95   0
  10  -4  32  170.86    5.32   0
  10  -3  28   15.69    2.88   0
  10  -2  23    4.96    2.43   0
  10  -2  24  133.24    4.28   0
  10  -1   3    4.73    1.21   0
  10  -1   4    8.70    1.34   0
  10  -1  15    1.60    1.76   0
  10  -1  16  558.89    6.69   0
  10  -1  17    0.84    1.96   0
  10  -1  18  104.92    3.37   0
  11  -4  28   32.22    3.22   0
  11  -4  29   14.42    3.09   0
  11  -3  24   11.69    2.60   0
  11  -2  18  269.55    5.20   0
  11  -2  19    0.25    2.23   0
  11  -2  20  279.92    5.53   0
  12  -5  29    0.95    2.91   0
  12  -4  25    9.53    2.96   0
  12  -4  26    2.37    2.85   0
  12  -3  20  145.22    4.50   0
  12  -3  21    1.41    2.55   0
  12  -2   9   -2.31    1.89   0
  12  -2  10  234.44    4.52   0
  12  -2  11    1.82    2.08   0
  13  -5  25    3.53    3.24   0
  13  -5  26    9.56    3.42   0
  13  -4  20   81.50    3.91   0
  13  -4  21    7.12    2.77   0
  13  -4  22   37.34    3.29   0
  13  -3   9   38.28    2.56   0
  13  -3  10   65.04    3.01   0
  13  -3  11    1.23    2.13   0
  13  -3  12  506.50    6.82   0
  13  -3  13    0.23    2.08   0
  14  -5  19    5.95    2.70   0
  14  -5  20   15.96    3.08   0
  14  -4  13    0.70    2.52   0
  15  -6  17    2.30    2.71   0
  15  -6  18   22.06    3.42   0
  15  -6  19   68.08    4.21   0
  15  -6  20    6.17    3.15   0
  -3  -1  19    8.76    0.76   0
  -2  -1  23    3.95    0.85   0
   0  -2  31    6.99    1.59   0
   0   0  22  173.43    2.74   0
   1  -3  35    2.17    1.89   0
   1  -2  32    0.25    1.62   0
   1  -1  29    2.13    1.54   0
   1   0  24   48.54    1.90   0
   1   1   7   79.11    1.24   0
   1   1   8  847.74    3.92   0
   1   1   9  269.94    2.33   0
   1   1  13   89.61    1.69   0
   1   1  14    3.63    0.81   0
   1   1  15   11.49    0.97   0
   2  -1  29    2.29    1.58   0
   2  -1  30    3.00    1.81   0
   2   1   5    4.84    0.46   0
   2   1  17    1.15    0.97   0
   2   1  18  505.83    4.54   0
   3  -4  39    8.99    2.37   0
   3  -3  36  303.79    5.53   0
   3   0  26  294.74    4.42   0
   3   1   3    4.61    0.57   0
   3   1  18  379.85    4.18   0
   3   1  19   26.54    1.57   0
   4  -5  41    7.77    2.85   0
   4  -4  39    1.68    2.35   0
   4  -3  36   21.87    2.69   0
   4  -2  33   -0.81    2.08   0
   4  -1  30  100.83    3.29   0
   4   1   3    8.74    0.72   0
   4   1  19   41.97    1.85   0
   5  -5  41   11.71    2.87   0
   5  -4  38   56.38    3.55   0
   5  -3  36    5.79    2.51   0
   5  -2  33   18.87    2.53   0
   5  -1  29    0.97    1.94   0
   5  -1  30   -0.52    1.83   0
   6  -4  38   10.04    2.95   0
   6  -3  35   -0.62    2.57   0
   6  -2  32   30.12    2.86   0
   6  -1  28  201.55    4.24   0
   6  -1  29    1.11    2.13   0
   6   0  24   52.47    2.57   0
   6   1   5   10.64    1.01   0
   6   1  13   76.11    2.04   0
   7  -5  39    0.93    3.20   0
   7  -4  37   15.34    3.18   0
   7  -3  34    1.39    2.44   0
   7  -3  35    0.32    2.55   0
   7  -2  31    5.22    2.47   0
   7  -2  32    5.65    2.37   0
   7  -1  27    0.80    1.95   0
   7  -1  28    6.52    2.16   0
   8  -4  36   79.04    4.31   0
   8  -3  33    5.11    2.87   0
   8  -2  30  270.95    5.65   0
   8  -1  -5   65.62    1.31   0
   8   0   2   76.64    1.83   0
   8   0  20  236.80    4.44   0
   9  -4  34   24.17    3.22   0
   9  -4  35    4.92    2.99   0
   9  -3  31   23.69    2.99   0
   9  -3  32   34.29    3.33   0
   9  -1  23   14.76    2.30   0
   9   0   6  121.14    2.62   0
   9   0  12    5.78    1.52   0
   9   0  14    1.79    1.58   0
   9   0  16  304.41    4.83   0
  10  -4  33   -0.40    2.99   0
  10  -3  29   11.83    2.80   0
  10  -3  30    5.89    2.90   0
  10  -2  25    4.80    2.53   0
  10  -2  26   98.65    3.98   0
  10  -1   1   27.90    1.51   0
  10  -1   2   33.09    1.63   0
  10  -1  19   -0.60    2.02   0
  11  -4  30   29.91    3.51   0
  11  -4  31   33.16    3.59   0
  11  -3  26   73.03    3.81   0
  11  -3  27   46.19    3.60   0
  11  -2  22  133.45    4.26   0
  11  -2  23    3.95    2.38   0
  11  -1   8   83.72    2.66   0
  11  -1   9   -0.68    1.53   0
  11  -1  10   50.17    2.41   0
  11  -1  11   10.60    1.85   0
  11  -1  12    4.35    1.82   0
  11  -1  13   -0.43    1.78   0
  11  -1  14    1.94    1.72   0
  12  -4  27    4.35    3.05   0
  12  -4  28    3.20    3.05   0
  12  -3  22  149.68    4.59   0
  12  -3  23    1.58    2.71   0
  12  -3  24   16.52    2.80   0
  12  -2   5   -0.40    1.54   0
  12  -2   7   27.30    2.12   0
  12  -2   8   63.14    2.67   0
  12  -2  12  146.44    3.77   0
  12  -2  13   -0.11    1.93   0
  12  -2  14  102.43    3.55   0
  12  -2  15    5.20    2.16   0
  12  -2  16  145.09    4.11   0
  12  -2  17   29.09    2.62   0
  13  -4  23    3.05    2.95   0
  13  -4  24  226.50    5.91   0
  13  -3  14  360.75    5.98   0
  13  -3  15    1.72    2.43   0
  13  -3  16  498.60    7.23   0
  13  -3  17   -1.16    2.47   0
  13  -3  18  202.81    5.01   0
  14  -5  22   -0.18    2.78   0
  14  -5  23   10.89    3.25   0
  14  -4  14   67.17    3.48   0
  14  -4  15   -0.70    2.43   0
  14  -4  16    0.39    2.60   0
  14  -4  17   -0.81    2.52   0
  14  -4  18   13.23    2.66   0
  -3  -1  20  369.70    2.91   0
  -2  -1  24    0.05    0.84   0
  -2   0  10  126.05    1.14   0
  -2   0  14  757.00    3.51   0
[truncated: 1,655,950 more chars]
