# Supplementary material for: Synthesis of Molecular Organo‐f‐Element‐Polyphosphides with Nonclassical Divalent Lanthanide Precursors
Source: Angew Chem Int Ed Engl. 2025 May 19;64(29):e202503403. doi: 10.1002/anie.202503403 (PMC12258692; doi:10.1002/anie.202503403)
Supplement: Supplementary file 2 — Supporting Information [file ANIE-64-e202503403-s001.zip › 4.cif]

data_df165d
# start Validation Reply Form
_vrf_PLAT910_df165d
;
PROBLEM: Missing # of FCF Reflection(s) Below Theta(Min).         37 Note  
RESPONSE: The innermost reflexes are effected by the beamstop settings
;
# end Validation Reply Form
_audit_creation_date               2025-02-07
_audit_creation_method
;
Olex2 1.5
(compiled 2024.02.16 svn.r378c4104 for OlexSys, GUI svn.r6928)
;
_shelx_SHELXL_version_number       '2019/3'
loop_
  _audit_author_name
  _audit_author_email
  _audit_author_address
 'Roesky, P.W.' roesky@kit.edu
;
Karlsruhe Institute of Technology (KIT)
Institute of Inorganic Chemistry
Engesserstrasse 15
Karlsruhe
76131
Germany
;
 'Frick, D.' david.frick@kit.edu
;
Karlsruhe Institute of Technology (KIT)
Institute of Inorganic Chemistry
Engesserstrasse 15
Karlsruhe
76131
Germany
;

_audit_contact_author_address
;
Karlsruhe Institute of Technology (KIT)
Institute of Inorganic Chemistry
Engesserstrasse 15
Karlsruhe
76131
Germany
;
_audit_contact_author_email        roesky@kit.edu
_audit_contact_author_name         'Roesky, P.W.'
_audit_contact_author_phone        +49-721-608-46117
_publ_contact_author_id_orcid      ''
_publ_requested_journal            Angew.Chem.
_publ_section_references
;
Dolomanov, O.V., Bourhis, L.J., Gildea, R.J, Howard, J.A.K. & Puschmann, H.
 (2009), J. Appl. Cryst. 42, 339-341.

Sheldrick, G.M. (2015). Acta Cryst. A71, 3-8.

Sheldrick, G.M. (2015). Acta Cryst. C71, 3-8.
;
_chemical_name_common              ?
_chemical_name_systematic          ?
_chemical_formula_moiety          
 'C44 H84 Ce2 P3 Si8, C24 H32 F4 K O6, 2(C6 H4 F2)'
_chemical_formula_sum              'C80 H124 Ce2 F8 K O6 P3 Si8'
_chemical_formula_weight           1970.75
_chemical_melting_point            ?
loop_
  _atom_type_symbol
  _atom_type_description
  _atom_type_scat_dispersion_real
  _atom_type_scat_dispersion_imag
  _atom_type_scat_source
 'C' 'C' 0.0033 0.0016 'International Tables Vol C Tables 4.2.6.8 and 6.1.1.4'
 'H' 'H' 0.0000 0.0000 'International Tables Vol C Tables 4.2.6.8 and 6.1.1.4'
 'Ce' 'Ce' -0.2486 2.6331
 'International Tables Vol C Tables 4.2.6.8 and 6.1.1.4'
 'F' 'F' 0.0171 0.0103 'International Tables Vol C Tables 4.2.6.8 and 6.1.1.4'
 'K' 'K' 0.2009 0.2494 'International Tables Vol C Tables 4.2.6.8 and 6.1.1.4'
 'O' 'O' 0.0106 0.0060 'International Tables Vol C Tables 4.2.6.8 and 6.1.1.4'
 'P' 'P' 0.1023 0.0942 'International Tables Vol C Tables 4.2.6.8 and 6.1.1.4'
 'Si' 'Si' 0.0817 0.0704 'International Tables Vol C Tables 4.2.6.8 and 6.1.1.4'

_shelx_space_group_comment
;
The symmetry employed for this shelxl refinement is uniquely defined
by the following loop, which should always be used as a source of
symmetry information in preference to the above space-group names.
They are only intended as comments.
;
_space_group_crystal_system        'monoclinic'
_space_group_IT_number             14
_space_group_name_H-M_alt          'P 1 21/c 1'
_space_group_name_Hall             '-P 2ybc'
loop_
  _space_group_symop_operation_xyz
 'x, y, z'
 '-x, y+1/2, -z+1/2'
 '-x, -y, -z'
 'x, -y-1/2, z-1/2'

_cell_length_a                     13.1313(2)
_cell_length_b                     21.7316(6)
_cell_length_c                     34.6967(7)
_cell_angle_alpha                  90
_cell_angle_beta                   91.098(2)
_cell_angle_gamma                  90
_cell_volume                       9899.4(4)
_cell_formula_units_Z              4
_cell_measurement_reflns_used      43697
_cell_measurement_temperature      100
_cell_measurement_theta_max        27.78
_cell_measurement_theta_min        3.24
_shelx_estimated_absorpt_T_max     ?
_shelx_estimated_absorpt_T_min     ?
_exptl_absorpt_coefficient_mu      1.154
_exptl_absorpt_correction_T_max    0.9583
_exptl_absorpt_correction_T_min    0.8281
_exptl_absorpt_correction_type     multi-scan
_exptl_absorpt_process_details
;
STOE LANA, absorption correction by scaling of reflection intensities.
J. Koziskova, F. Hahn, J. Richter, J. Kozisek, "Comparison of different
absorption corrections on the model structure of tetrakis(\m~2~-acetato)-
diaqua-di-copper(II)", Acta Chimica Slovaca, vol. 9, no. 2, 2016, pp. 136 - 140.
;
_exptl_absorpt_special_details     ?
_exptl_crystal_colour              red
_exptl_crystal_colour_primary      red
_exptl_crystal_density_diffrn      1.322
_exptl_crystal_density_meas        ?
_exptl_crystal_density_method      'not measured'
_exptl_crystal_description         plate
_exptl_crystal_F_000               4064
loop_
  _exptl_crystal_face_index_h
  _exptl_crystal_face_index_k
  _exptl_crystal_face_index_l
  _exptl_crystal_face_perp_dist
 0 -5 1 0.0260
 0 5 -1 0.0090
 2 -1 -8 0.0840
 -1 0 4 0.0800
 0 -1 -5 0.0420
 0 1 6 0.0290

_exptl_crystal_preparation         'crystals were seperated in mineral oil'
_exptl_crystal_size_max            0.164
_exptl_crystal_size_mid            0.091
_exptl_crystal_size_min            0.037
_exptl_transmission_factor_max     ?
_exptl_transmission_factor_min     ?
_diffrn_reflns_av_R_equivalents    0.0297
_diffrn_reflns_av_unetI/netI       0.0613
_diffrn_reflns_Laue_measured_fraction_full  0.987
_diffrn_reflns_Laue_measured_fraction_max  0.918
_diffrn_reflns_limit_h_max         14
_diffrn_reflns_limit_h_min         -16
_diffrn_reflns_limit_k_max         27
_diffrn_reflns_limit_k_min         -27
_diffrn_reflns_limit_l_max         45
_diffrn_reflns_limit_l_min         -33
_diffrn_reflns_number              60499
_diffrn_reflns_point_group_measured_fraction_full  0.987
_diffrn_reflns_point_group_measured_fraction_max  0.918
_diffrn_reflns_theta_full          25.242
_diffrn_reflns_theta_max           27.827
_diffrn_reflns_theta_min           3.242
_diffrn_ambient_temperature        100
_diffrn_detector                   'EIGER2 1M CDTE'
_diffrn_detector_area_resol_mean   13.33
_diffrn_measured_fraction_theta_full  0.987
_diffrn_measured_fraction_theta_max  0.918
_diffrn_measurement_details
;
 645 frames, detector distance = 100 mm
;
_diffrn_measurement_device         'Eulerian 4-circle diffractometer'
_diffrn_measurement_device_type    'STOE STADIVARI'
_diffrn_measurement_method         'rotation method, \w scans'
_diffrn_radiation_collimation      '1.2 0.6 mm diameter'
_diffrn_radiation_monochromator    'Graded multilayer mirror'
_diffrn_radiation_polarisn_norm    270
_diffrn_radiation_probe            x-ray
_diffrn_radiation_type             'Mo K\a'
_diffrn_radiation_wavelength       0.71073
_diffrn_source                     Axo_Mo
_diffrn_source_current             0.830
_diffrn_source_power               0.050
_diffrn_source_voltage             60
_reflns_Friedel_coverage           0.000
_reflns_Friedel_fraction_full      .
_reflns_Friedel_fraction_max       .
_reflns_number_gt                  14578
_reflns_number_total               21581
_reflns_special_details
;
 Reflections were merged by SHELXL according to the crystal
 class for the calculation of statistics and refinement.
 
 _reflns_Friedel_fraction is defined as the number of unique
 Friedel pairs measured divided by the number that would be
 possible theoretically, ignoring centric projections and
 systematic absences.
;
_reflns_threshold_expression       'I > 2\s(I)'
_computing_cell_refinement
;
X-Area Recipe 1.37.0.0 (STOE, 2021)
;
_computing_data_collection
;
X-Area Pilatus3_SV 1.31.186.0 (STOE, 2022)
;
_computing_data_reduction
;
X-Area Integrate 2.5.3.0 (STOE, 2021)
X-Area LANA 2.7.5.0 (STOE, 2022)
;
_computing_molecular_graphics      'Olex2 1.5 (Dolomanov et al., 2009)'
_computing_publication_material
;
STOE & Cie GmbH, X-Area, software package for collecting single-crystal or
multi-domain crystal data on STOE area-detector diffractometers, for image 
processing, for the correction and scaling of reflection intensities and 
for outlier rejection, version 2.1, Darmstadt 2022
;
_computing_structure_refinement    'SHELXL 2019/3 (Sheldrick, 2015)'
_computing_structure_solution      'SHELXT  (Sheldrick, 2015)'
_refine_diff_density_max           1.379
_refine_diff_density_min           -0.546
_refine_diff_density_rms           0.074
_refine_ls_extinction_coef         .
_refine_ls_extinction_method       none
_refine_ls_goodness_of_fit_ref     0.888
_refine_ls_hydrogen_treatment      constr
_refine_ls_matrix_type             full
_refine_ls_number_parameters       1003
_refine_ls_number_reflns           21581
_refine_ls_number_restraints       0
_refine_ls_R_factor_all            0.0549
_refine_ls_R_factor_gt             0.0295
_refine_ls_restrained_S_all        0.888
_refine_ls_shift/su_max            0.004
_refine_ls_shift/su_mean           0.000
_refine_ls_structure_factor_coef   Fsqd
_refine_ls_weighting_details      
 'w=1/[\s^2^(Fo^2^)+(0.0276P)^2^] where P=(Fo^2^+2Fc^2^)/3'
_refine_ls_weighting_scheme        calc
_refine_ls_wR_factor_gt            0.0565
_refine_ls_wR_factor_ref           0.0598
_refine_special_details            ?
_olex2_refinement_description
;
1. Fixed Uiso
 At 1.2 times of:
  All C(H) groups, All C(H,H) groups
 At 1.5 times of:
  All C(H,H,H) groups
2. Others
 Fixed Sof: F1B(0.67) F2A(0.67) H62(0.33) H58(0.67) F2B(0.33) F1A(0.33)
3.a Secondary CH2 refined with riding coordinates:
 C55(H55A,H55B), C50(H50A,H50B), C49(H49A,H49B), C51(H51A,H51B), C48(H48A,
 H48B), C46(H46A,H46B), C47(H47A,H47B), C45(H45A,H45B), C53(H53A,H53B),
 C54(H54A,H54B), C52(H52A,H52B), C56(H56A,H56B)
3.b Aromatic/amide H refined with riding coordinates:
 C36(H36), C37(H37), C34(H34), C3(H3), C14(H14), C25(H25), C26(H26), C1(H1),
 C4(H4), C23(H23), C15(H15), C12(H12), C64(H64), C65(H65), C73(H73), C66(H66),
 C67(H67), C78(H78), C79(H79), C72(H72), C71(H71), C62(H62), C61(H61), C60(H60),
  C59(H59), C58(H58), C76(H76), C77(H77), C70(H70)
3.c Fitted hexagon refined as free rotating group:
 C57(C62,C61,C60,C59,C58)
3.d Idealised Me refined as rotating group:
 C11(H11A,H11B,H11C), C18(H18A,H18B,H18C), C41(H41A,H41B,H41C), C43(H43A,H43B,
 H43C), C21(H21A,H21B,H21C), C8(H8A,H8B,H8C), C44(H44A,H44B,H44C), C30(H30A,
 H30B,H30C), C40(H40A,H40B,H40C), C32(H32A,H32B,H32C), C6(H6A,H6B,H6C),
 C42(H42A,H42B,H42C), C28(H28A,H28B,H28C), C20(H20A,H20B,H20C), C19(H19A,H19B,
 H19C), C31(H31A,H31B,H31C), C39(H39A,H39B,H39C), C22(H22A,H22B,H22C), C9(H9A,
 H9B,H9C), C7(H7A,H7B,H7C), C33(H33A,H33B,H33C), C29(H29A,H29B,H29C), C10(H10A,
 H10B,H10C), C17(H17A,H17B,H17C)
;
_atom_sites_solution_hydrogens     geom
_atom_sites_solution_primary       dual
_atom_sites_solution_secondary     ?
loop_
  _atom_site_label
  _atom_site_type_symbol
  _atom_site_fract_x
  _atom_site_fract_y
  _atom_site_fract_z
  _atom_site_U_iso_or_equiv
  _atom_site_adp_type
  _atom_site_occupancy
  _atom_site_site_symmetry_order
  _atom_site_calc_flag
  _atom_site_refinement_flags_posn
  _atom_site_refinement_flags_adp
  _atom_site_refinement_flags_occupancy
  _atom_site_disorder_assembly
  _atom_site_disorder_group
 Ce2 Ce 0.10783(2) 0.76465(2) 0.48594(2) 0.01507(4) Uani 1 1 d . . . . .
 Ce1 Ce 0.50629(2) 0.75933(2) 0.47881(2) 0.01603(4) Uani 1 1 d . . . . .
 K K 0.80149(4) 0.76955(3) 0.73293(2) 0.02972(15) Uani 1 1 d . . . . .
 P1 P 0.30287(5) 0.70870(3) 0.47363(2) 0.02732(17) Uani 1 1 d . . . . .
 P3 P 0.30440(5) 0.80522(3) 0.45561(2) 0.02904(18) Uani 1 1 d . . . . .
 Si4 Si 0.62723(5) 0.90651(3) 0.53604(2) 0.02078(16) Uani 1 1 d . . . . .
 Si7 Si 0.02211(5) 0.60961(3) 0.54988(2) 0.01938(16) Uani 1 1 d . . . . .
 P2 P 0.31328(5) 0.78207(4) 0.51667(2) 0.0369(2) Uani 1 1 d . . . . .
 Si8 Si 0.12471(5) 0.86260(3) 0.58909(2) 0.01997(16) Uani 1 1 d . . . . .
 Si1 Si 0.49594(5) 0.84755(3) 0.37259(2) 0.02272(16) Uani 1 1 d . . . . .
 Si5 Si 0.10171(5) 0.63802(3) 0.39235(2) 0.02192(16) Uani 1 1 d . . . . .
 Si2 Si 0.57917(5) 0.59570(3) 0.42277(2) 0.02095(16) Uani 1 1 d . . . . .
 Si6 Si 0.00865(5) 0.89646(3) 0.41337(2) 0.02132(16) Uani 1 1 d . . . . .
 Si3 Si 0.50967(5) 0.65612(3) 0.57834(2) 0.02368(17) Uani 1 1 d . . . . .
 O6 O 0.91817(12) 0.75898(8) 0.66729(4) 0.0248(4) Uani 1 1 d . . . . .
 O4 O 0.89699(13) 0.76432(8) 0.80495(4) 0.0261(4) Uani 1 1 d . . . . .
 O2 O 0.58690(13) 0.79769(8) 0.72683(5) 0.0282(4) Uani 1 1 d . . . . .
 O3 O 0.68625(13) 0.77451(8) 0.79737(4) 0.0264(4) Uani 1 1 d . . . . .
 O5 O 1.00744(13) 0.73384(8) 0.73899(5) 0.0285(4) Uani 1 1 d . . . . .
 O1 O 0.70488(13) 0.76576(8) 0.66231(4) 0.0265(4) Uani 1 1 d . . . . .
 F8 F 0.03274(14) 0.57017(8) 0.76756(5) 0.0594(5) Uani 1 1 d . . . . .
 C36 C -0.03336(17) 0.79537(11) 0.54369(6) 0.0173(5) Uani 1 1 d . . . . .
 H36 H -0.074623 0.830122 0.537721 0.021 Uiso 1 1 calc R U . . .
 C37 C -0.05717(17) 0.73391(11) 0.53427(6) 0.0173(5) Uani 1 1 d . . . . .
 H37 H -0.117441 0.720548 0.521203 0.021 Uiso 1 1 calc R U . . .
 C13 C 0.62028(17) 0.82132(11) 0.53717(6) 0.0157(5) Uani 1 1 d . . . . .
 C35 C 0.06295(17) 0.79709(11) 0.56370(6) 0.0162(5) Uani 1 1 d . . . . .
 F7 F 0.03176(15) 0.54839(10) 0.69222(5) 0.0729(6) Uani 1 1 d . . . . .
 C34 C 0.09525(17) 0.73459(11) 0.56565(6) 0.0172(5) Uani 1 1 d . . . . .
 H34 H 0.157024 0.721173 0.577617 0.021 Uiso 1 1 calc R U . . .
 C3 C 0.66755(17) 0.71918(11) 0.43120(6) 0.0181(5) Uani 1 1 d . . . . .
 H3 H 0.727449 0.705723 0.444477 0.022 Uiso 1 1 calc R U . . .
 C5 C 0.55046(17) 0.78195(11) 0.40011(6) 0.0160(5) Uani 1 1 d . . . . .
 C14 C 0.69079(17) 0.77884(10) 0.52156(6) 0.0157(5) Uani 1 1 d . . . . .
 H14 H 0.748346 0.789452 0.506770 0.019 Uiso 1 1 calc R U . . .
 C25 C -0.04590(17) 0.71418(11) 0.43564(6) 0.0176(5) Uani 1 1 d . . . . .
 H25 H -0.084321 0.681103 0.445809 0.021 Uiso 1 1 calc R U . . .
 C38 C 0.02344(17) 0.69502(11) 0.54746(6) 0.0161(5) Uani 1 1 d . . . . .
 C26 C -0.07018(17) 0.77630(11) 0.43908(6) 0.0189(6) Uani 1 1 d . . . . .
 H26 H -0.128044 0.792219 0.451731 0.023 Uiso 1 1 calc R U . . .
 C24 C 0.04597(17) 0.70789(11) 0.41440(6) 0.0176(5) Uani 1 1 d . . . . .
 F3 F 0.63213(14) 0.96529(10) 0.68337(5) 0.0751(6) Uani 1 1 d . . . . .
 C1 C 0.51336(17) 0.72072(10) 0.40098(6) 0.0167(5) Uani 1 1 d . . . . .
 H1 H 0.449722 0.707942 0.390240 0.020 Uiso 1 1 calc R U . . .
 F4 F 0.60567(14) 0.96036(9) 0.75945(6) 0.0699(6) Uani 1 1 d . . . . .
 C27 C 0.00565(17) 0.81230(11) 0.42057(6) 0.0171(5) Uani 1 1 d . . . . .
 C2 C 0.58404(17) 0.68091(11) 0.42008(6) 0.0180(5) Uani 1 1 d . . . . .
 C4 C 0.64768(17) 0.77975(11) 0.41952(6) 0.0178(5) Uani 1 1 d . . . . .
 H4 H 0.691605 0.813915 0.423789 0.021 Uiso 1 1 calc R U . . .
 C23 C 0.07520(17) 0.76884(11) 0.40531(6) 0.0162(5) Uani 1 1 d . . . . .
 H23 H 0.133547 0.779326 0.390934 0.019 Uiso 1 1 calc R U . . .
 C16 C 0.57246(18) 0.72120(10) 0.55386(7) 0.0177(5) Uani 1 1 d . . . . .
 C15 C 0.66213(17) 0.71909(11) 0.53139(7) 0.0179(5) Uani 1 1 d . . . . .
 H15 H 0.696984 0.682661 0.524207 0.022 Uiso 1 1 calc R U . . .
 C12 C 0.54901(17) 0.78469(11) 0.55730(6) 0.0166(5) Uani 1 1 d . . . . .
 H12 H 0.493196 0.800594 0.571198 0.020 Uiso 1 1 calc R U . . .
 F6 F 0.69613(16) 0.35435(11) 0.73377(6) 0.0927(8) Uani 1 1 d . . . . .
 F5 F 0.87532(15) 0.41051(10) 0.74193(7) 0.0859(7) Uani 1 1 d . . . . .
 C11 C 0.44568(18) 0.56880(11) 0.42821(8) 0.0297(7) Uani 1 1 d . . . . .
 H11A H 0.422005 0.579580 0.453963 0.045 Uiso 1 1 calc R U . . .
 H11B H 0.442854 0.524052 0.424864 0.045 Uiso 1 1 calc R U . . .
 H11C H 0.401880 0.588602 0.408679 0.045 Uiso 1 1 calc R U . . .
 C18 C 0.4567(2) 0.59756(12) 0.54442(7) 0.0322(7) Uani 1 1 d . . . . .
 H18A H 0.407974 0.617230 0.526565 0.048 Uiso 1 1 calc R U . . .
 H18B H 0.421979 0.565405 0.559003 0.048 Uiso 1 1 calc R U . . .
 H18C H 0.512115 0.579170 0.529827 0.048 Uiso 1 1 calc R U . . .
 C41 C -0.06799(19) 0.57846(11) 0.51270(7) 0.0269(6) Uani 1 1 d . . . . .
 H41A H -0.135770 0.596117 0.516408 0.040 Uiso 1 1 calc R U . . .
 H41B H -0.071557 0.533586 0.515117 0.040 Uiso 1 1 calc R U . . .
 H41C H -0.044081 0.589275 0.486984 0.040 Uiso 1 1 calc R U . . .
 C43 C 0.1768(2) 0.92291(11) 0.55642(7) 0.0294(6) Uani 1 1 d . . . . .
 H43A H 0.223437 0.903785 0.538232 0.044 Uiso 1 1 calc R U . . .
 H43B H 0.213658 0.953844 0.571786 0.044 Uiso 1 1 calc R U . . .
 H43C H 0.120661 0.942679 0.542125 0.044 Uiso 1 1 calc R U . . .
 C21 C 0.49466(19) 0.93702(12) 0.53624(8) 0.0320(7) Uani 1 1 d . . . . .
 H21A H 0.457459 0.922476 0.513242 0.048 Uiso 1 1 calc R U . . .
 H21B H 0.496449 0.982103 0.536218 0.048 Uiso 1 1 calc R U . . .
 H21C H 0.460330 0.922530 0.559374 0.048 Uiso 1 1 calc R U . . .
 C55 C 1.06725(19) 0.74915(13) 0.70660(7) 0.0322(7) Uani 1 1 d . . . . .
 H55A H 1.135099 0.729483 0.708912 0.039 Uiso 1 1 calc R U . . .
 H55B H 1.076823 0.794269 0.705136 0.039 Uiso 1 1 calc R U . . .
 C8 C 0.5875(2) 0.86830(13) 0.33415(7) 0.0355(7) Uani 1 1 d . . . . .
 H8A H 0.652135 0.881460 0.346077 0.053 Uiso 1 1 calc R U . . .
 H8B H 0.559125 0.901925 0.318486 0.053 Uiso 1 1 calc R U . . .
 H8C H 0.599195 0.832396 0.317733 0.053 Uiso 1 1 calc R U . . .
 C50 C 0.58626(19) 0.79988(13) 0.79523(7) 0.0288(6) Uani 1 1 d . . . . .
 H50A H 0.589828 0.845340 0.794006 0.035 Uiso 1 1 calc R U . . .
 H50B H 0.547659 0.788185 0.818344 0.035 Uiso 1 1 calc R U . . .
 C49 C 0.53465(19) 0.77519(13) 0.75975(7) 0.0312(7) Uani 1 1 d . . . . .
 H49A H 0.536064 0.729648 0.760077 0.037 Uiso 1 1 calc R U . . .
 H49B H 0.462653 0.788715 0.758703 0.037 Uiso 1 1 calc R U . . .
 C51 C 0.7387(2) 0.78834(13) 0.83323(7) 0.0288(6) Uani 1 1 d . . . . .
 H51A H 0.693653 0.779979 0.855178 0.035 Uiso 1 1 calc R U . . .
 H51B H 0.758238 0.832327 0.833970 0.035 Uiso 1 1 calc R U . . .
 C44 C 0.02539(19) 0.89862(12) 0.61976(7) 0.0291(6) Uani 1 1 d . . . . .
 H44A H -0.028409 0.916282 0.603218 0.044 Uiso 1 1 calc R U . . .
 H44B H 0.056492 0.931184 0.635586 0.044 Uiso 1 1 calc R U . . .
 H44C H -0.003930 0.867266 0.636548 0.044 Uiso 1 1 calc R U . . .
 C30 C 0.0016(2) 0.60396(12) 0.35946(7) 0.0355(7) Uani 1 1 d . . . . .
 H30A H -0.055648 0.589511 0.374738 0.053 Uiso 1 1 calc R U . . .
 H30B H 0.030605 0.569274 0.345338 0.053 Uiso 1 1 calc R U . . .
 H30C H -0.022377 0.635313 0.341128 0.053 Uiso 1 1 calc R U . . .
 C40 C 0.15383(19) 0.57889(12) 0.54474(8) 0.0318(7) Uani 1 1 d . . . . .
 H40A H 0.179213 0.589593 0.519227 0.048 Uiso 1 1 calc R U . . .
 H40B H 0.152945 0.534034 0.547631 0.048 Uiso 1 1 calc R U . . .
 H40C H 0.198519 0.596904 0.564678 0.048 Uiso 1 1 calc R U . . .
 C48 C 0.5441(2) 0.77447(13) 0.69176(7) 0.0339(7) Uani 1 1 d . . . . .
 H48A H 0.473600 0.789849 0.688098 0.041 Uiso 1 1 calc R U . . .
 H48B H 0.542116 0.728941 0.692472 0.041 Uiso 1 1 calc R U . . .
 C32 C -0.1181(2) 0.92194(12) 0.39399(8) 0.0352(7) Uani 1 1 d . . . . .
 H32A H -0.133954 0.899744 0.370039 0.053 Uiso 1 1 calc R U . . .
 H32B H -0.116276 0.966251 0.388808 0.053 Uiso 1 1 calc R U . . .
 H32C H -0.170483 0.913201 0.412963 0.053 Uiso 1 1 calc R U . . .
 C6 C 0.4788(2) 0.91822(12) 0.40188(8) 0.0353(7) Uani 1 1 d . . . . .
 H6A H 0.429704 0.910127 0.422196 0.053 Uiso 1 1 calc R U . . .
 H6B H 0.453297 0.951550 0.385292 0.053 Uiso 1 1 calc R U . . .
 H6C H 0.544273 0.930275 0.413606 0.053 Uiso 1 1 calc R U . . .
 C46 C 0.76751(19) 0.77719(13) 0.62979(7) 0.0292(7) Uani 1 1 d . . . . .
 H46A H 0.785655 0.821364 0.628695 0.035 Uiso 1 1 calc R U . . .
 H46B H 0.730098 0.766335 0.605697 0.035 Uiso 1 1 calc R U . . .
 C64 C 0.8041(2) 0.93478(13) 0.69070(8) 0.0407(8) Uani 1 1 d . . . . .
 H64 H 0.813295 0.936295 0.663625 0.049 Uiso 1 1 calc R U . . .
 C47 C 0.6090(2) 0.79579(13) 0.65930(7) 0.0316(7) Uani 1 1 d . . . . .
 H47A H 0.575562 0.785776 0.634270 0.038 Uiso 1 1 calc R U . . .
 H47B H 0.618513 0.840935 0.660721 0.038 Uiso 1 1 calc R U . . .
 C45 C 0.8616(2) 0.73919(13) 0.63365(7) 0.0290(6) Uani 1 1 d . . . . .
 H45A H 0.843353 0.695185 0.636122 0.035 Uiso 1 1 calc R U . . .
 H45B H 0.903617 0.744101 0.610450 0.035 Uiso 1 1 calc R U . . .
 C53 C 0.9888(2) 0.72940(13) 0.80665(7) 0.0329(7) Uani 1 1 d . . . . .
 H53A H 0.973360 0.685039 0.803702 0.039 Uiso 1 1 calc R U . . .
 H53B H 1.023897 0.735624 0.831859 0.039 Uiso 1 1 calc R U . . .
 C42 C 0.23161(19) 0.83387(12) 0.62047(7) 0.0300(6) Uani 1 1 d . . . . .
 H42A H 0.206274 0.801869 0.637729 0.045 Uiso 1 1 calc R U . . .
 H42B H 0.259586 0.867991 0.635806 0.045 Uiso 1 1 calc R U . . .
 H42C H 0.285063 0.816669 0.604350 0.045 Uiso 1 1 calc R U . . .
 C65 C 0.8828(2) 0.91829(13) 0.71513(8) 0.0393(7) Uani 1 1 d . . . . .
 H65 H 0.947184 0.908066 0.704830 0.047 Uiso 1 1 calc R U . . .
 C28 C 0.14238(19) 0.57754(11) 0.42723(7) 0.0285(6) Uani 1 1 d . . . . .
 H28A H 0.193095 0.594619 0.445347 0.043 Uiso 1 1 calc R U . . .
 H28B H 0.172306 0.542976 0.413270 0.043 Uiso 1 1 calc R U . . .
 H28C H 0.083207 0.563133 0.441457 0.043 Uiso 1 1 calc R U . . .
 C54 C 1.0556(2) 0.75038(13) 0.77477(7) 0.0332(7) Uani 1 1 d . . . . .
 H54A H 1.065169 0.795523 0.776091 0.040 Uiso 1 1 calc R U . . .
 H54B H 1.123245 0.730482 0.777121 0.040 Uiso 1 1 calc R U . . .
 C20 C 0.6997(2) 0.93633(12) 0.57891(7) 0.0358(7) Uani 1 1 d . . . . .
 H20A H 0.663333 0.925844 0.602416 0.054 Uiso 1 1 calc R U . . .
 H20B H 0.706202 0.981143 0.576946 0.054 Uiso 1 1 calc R U . . .
 H20C H 0.767649 0.917666 0.579868 0.054 Uiso 1 1 calc R U . . .
 C19 C 0.6060(2) 0.61892(14) 0.61065(9) 0.0487(9) Uani 1 1 d . . . . .
 H19A H 0.661720 0.602708 0.595229 0.073 Uiso 1 1 calc R U . . .
 H19B H 0.574109 0.585136 0.624714 0.073 Uiso 1 1 calc R U . . .
 H19C H 0.633029 0.649300 0.629049 0.073 Uiso 1 1 calc R U . . .
 C52 C 0.8311(2) 0.74901(12) 0.83607(7) 0.0307(7) Uani 1 1 d . . . . .
 H52A H 0.866825 0.756060 0.861076 0.037 Uiso 1 1 calc R U . . .
 H52B H 0.811657 0.705056 0.834513 0.037 Uiso 1 1 calc R U . . .
 C31 C 0.0377(2) 0.93650(13) 0.45977(8) 0.0389(7) Uani 1 1 d . . . . .
 H31A H -0.014475 0.926218 0.478532 0.058 Uiso 1 1 calc R U . . .
 H31B H 0.038278 0.981080 0.455501 0.058 Uiso 1 1 calc R U . . .
 H31C H 0.104580 0.923281 0.469671 0.058 Uiso 1 1 calc R U . . .
 F1B F 0.7223(6) 0.6577(4) 0.7395(3) 0.083(2) Uani 0.67 1 d . . P A 2
 C56 C 1.01201(19) 0.72640(13) 0.67121(7) 0.0279(6) Uani 1 1 d . . . . .
 H56A H 1.054026 0.733321 0.648223 0.034 Uiso 1 1 calc R U . . .
 H56B H 0.998738 0.681712 0.673483 0.034 Uiso 1 1 calc R U . . .
 C39 C -0.0249(2) 0.58503(12) 0.59795(7) 0.0340(7) Uani 1 1 d . . . . .
 H39A H 0.015112 0.605475 0.618345 0.051 Uiso 1 1 calc R U . . .
 H39B H -0.017747 0.540329 0.600558 0.051 Uiso 1 1 calc R U . . .
 H39C H -0.096794 0.596385 0.600157 0.051 Uiso 1 1 calc R U . . .
 C22 C 0.6969(2) 0.93085(12) 0.49226(7) 0.0349(7) Uani 1 1 d . . . . .
 H22A H 0.764956 0.912275 0.492645 0.052 Uiso 1 1 calc R U . . .
 H22B H 0.703255 0.975784 0.491985 0.052 Uiso 1 1 calc R U . . .
 H22C H 0.659240 0.917288 0.469133 0.052 Uiso 1 1 calc R U . . .
 C9 C 0.66453(19) 0.56935(12) 0.46294(7) 0.0311(7) Uani 1 1 d . . . . .
 H9A H 0.735116 0.580151 0.457235 0.047 Uiso 1 1 calc R U . . .
 H9B H 0.658738 0.524624 0.465770 0.047 Uiso 1 1 calc R U . . .
 H9C H 0.644665 0.589401 0.486950 0.047 Uiso 1 1 calc R U . . .
 C7 C 0.3717(2) 0.82432(13) 0.34974(7) 0.0350(7) Uani 1 1 d . . . . .
 H7A H 0.382694 0.789936 0.332028 0.053 Uiso 1 1 calc R U . . .
 H7B H 0.342658 0.859242 0.335424 0.053 Uiso 1 1 calc R U . . .
 H7C H 0.324491 0.811610 0.369790 0.053 Uiso 1 1 calc R U . . .
 C73 C 0.6242(3) 0.41454(15) 0.78245(9) 0.0465(8) Uani 1 1 d . . . . .
 H73 H 0.560431 0.394405 0.779223 0.056 Uiso 1 1 calc R U . . .
 C33 C 0.1087(2) 0.91617(12) 0.37834(8) 0.0383(7) Uani 1 1 d . . . . .
 H33A H 0.175405 0.903362 0.388681 0.057 Uiso 1 1 calc R U . . .
 H33B H 0.108873 0.960708 0.373933 0.057 Uiso 1 1 calc R U . . .
 H33C H 0.094754 0.894826 0.353927 0.057 Uiso 1 1 calc R U . . .
 C66 C 0.8697(2) 0.91638(13) 0.75435(9) 0.0409(8) Uani 1 1 d . . . . .
 H66 H 0.924943 0.905361 0.771055 0.049 Uiso 1 1 calc R U . . .
 C29 C 0.2140(2) 0.66324(12) 0.36398(7) 0.0337(7) Uani 1 1 d . . . . .
 H29A H 0.192357 0.694312 0.345063 0.050 Uiso 1 1 calc R U . . .
 H29B H 0.242657 0.627737 0.350566 0.050 Uiso 1 1 calc R U . . .
 H29C H 0.265724 0.680871 0.381453 0.050 Uiso 1 1 calc R U . . .
 C10 C 0.6291(2) 0.56169(13) 0.37726(8) 0.0400(8) Uani 1 1 d . . . . .
 H10A H 0.589654 0.577506 0.355136 0.060 Uiso 1 1 calc R U . . .
 H10B H 0.622949 0.516782 0.378228 0.060 Uiso 1 1 calc R U . . .
 H10C H 0.700888 0.573005 0.374594 0.060 Uiso 1 1 calc R U . . .
 C80 C 0.1188(2) 0.58179(14) 0.74757(9) 0.0399(8) Uani 1 1 d . . . . .
 C17 C 0.4001(2) 0.68495(13) 0.60711(8) 0.0413(8) Uani 1 1 d . . . . .
 H17A H 0.425073 0.714581 0.626383 0.062 Uiso 1 1 calc R U . . .
 H17B H 0.367688 0.650284 0.620127 0.062 Uiso 1 1 calc R U . . .
 H17C H 0.350398 0.705062 0.589878 0.062 Uiso 1 1 calc R U . . .
 C67 C 0.7758(2) 0.93058(13) 0.76933(8) 0.0404(8) Uani 1 1 d . . . . .
 H67 H 0.765953 0.929101 0.796365 0.048 Uiso 1 1 calc R U . . .
 C78 C 0.2896(3) 0.61437(17) 0.74490(10) 0.0586(10) Uani 1 1 d . . . . .
 H78 H 0.349772 0.629399 0.757265 0.070 Uiso 1 1 calc R U . . .
 C79 C 0.2029(2) 0.60320(15) 0.76637(9) 0.0489(9) Uani 1 1 d . . . . .
 H79 H 0.202827 0.610392 0.793379 0.059 Uiso 1 1 calc R U . . .
 C63 C 0.7120(2) 0.94901(15) 0.70626(9) 0.0457(8) Uani 1 1 d . . . . .
 C74 C 0.7055(3) 0.39862(16) 0.76066(10) 0.0496(9) Uani 1 1 d . . . . .
 F2A F 0.5368(2) 0.60908(14) 0.73605(8) 0.0728(9) Uani 0.67 1 d . . P A 2
 C72 C 0.6375(3) 0.46035(15) 0.80907(10) 0.0540(9) Uani 1 1 d . . . . .
 H72 H 0.582188 0.472439 0.824634 0.065 Uiso 1 1 calc R U . . .
 C75 C 0.1168(3) 0.57095(15) 0.70895(10) 0.0462(8) Uani 1 1 d . . . . .
 C71 C 0.7305(3) 0.48912(16) 0.81347(11) 0.0667(11) Uani 1 1 d . . . . .
 H71 H 0.739257 0.520286 0.832447 0.080 Uiso 1 1 calc R U . . .
 C68 C 0.6985(2) 0.94652(14) 0.74534(10) 0.0425(8) Uani 1 1 d . . . . .
 C69 C 0.7977(3) 0.42710(16) 0.76470(11) 0.0521(9) Uani 1 1 d . . . . .
 C57 C 0.7016(2) 0.60387(9) 0.72090(6) 0.0539(9) Uani 1 1 d G . . . .
 C62 C 0.60807(17) 0.57389(13) 0.71929(6) 0.0582(10) Uani 1 1 d G . . A .
 H62 H 0.551789 0.590221 0.732718 0.070 Uiso 0.33 1 calc R U P B 1
 C61 C 0.5969(2) 0.52002(12) 0.69803(7) 0.0684(12) Uani 1 1 d G . . A .
 H61 H 0.533027 0.499527 0.696928 0.082 Uiso 1 1 calc R U . . .
 C60 C 0.6793(3) 0.49612(10) 0.67838(6) 0.0834(15) Uani 1 1 d G . . A .
 H60 H 0.671654 0.459300 0.663845 0.100 Uiso 1 1 calc R U . . .
 C59 C 0.7728(2) 0.52610(15) 0.67998(7) 0.0903(16) Uani 1 1 d G . . A .
 H59 H 0.829043 0.509767 0.666552 0.108 Uiso 1 1 calc R U . . .
 C58 C 0.78391(16) 0.57997(15) 0.70124(8) 0.0720(12) Uani 1 1 d G . . A .
 H58 H 0.847807 0.600461 0.702342 0.086 Uiso 0.67 1 calc R U P C 2
 C76 C 0.2023(3) 0.58167(17) 0.68712(10) 0.0592(10) Uani 1 1 d . . . . .
 H76 H 0.201575 0.574048 0.660151 0.071 Uiso 1 1 calc R U . . .
 C77 C 0.2881(3) 0.60362(17) 0.70564(10) 0.0605(10) Uani 1 1 d . . . . .
 H77 H 0.347451 0.611568 0.691233 0.073 Uiso 1 1 calc R U . . .
 C70 C 0.8111(3) 0.47310(16) 0.79058(12) 0.0651(11) Uani 1 1 d . . . . .
 H70 H 0.874543 0.493898 0.792944 0.078 Uiso 1 1 calc R U . . .
 F2B F 0.8444(4) 0.6344(3) 0.70694(16) 0.0618(16) Uani 0.33 1 d . . P A 1
 F1A F 0.6795(12) 0.6477(7) 0.7443(5) 0.088(5) Uani 0.33 1 d . . P A 1

loop_
  _atom_site_aniso_label
  _atom_site_aniso_U_11
  _atom_site_aniso_U_22
  _atom_site_aniso_U_33
  _atom_site_aniso_U_23
  _atom_site_aniso_U_13
  _atom_site_aniso_U_12
 Ce2 0.00939(7) 0.02140(8) 0.01437(7) -0.00111(6) -0.00061(5) 0.00011(6)
 Ce1 0.00928(7) 0.02384(8) 0.01493(7) -0.00226(6) -0.00052(5) 0.00022(6)
 K 0.0214(3) 0.0510(4) 0.0167(3) -0.0007(3) -0.0006(2) -0.0009(3)
 P1 0.0129(3) 0.0190(4) 0.0501(5) -0.0014(3) 0.0017(3) 0.0010(3)
 P3 0.0126(3) 0.0312(4) 0.0435(5) 0.0149(4) 0.0024(3) 0.0022(3)
 Si4 0.0201(4) 0.0175(4) 0.0245(4) 0.0002(3) -0.0042(3) -0.0010(3)
 Si7 0.0193(4) 0.0179(4) 0.0209(4) -0.0001(3) -0.0015(3) 0.0006(3)
 P2 0.0114(3) 0.0781(6) 0.0213(4) -0.0181(4) 0.0001(3) -0.0005(4)
 Si8 0.0201(4) 0.0198(4) 0.0201(4) -0.0039(3) 0.0007(3) -0.0016(3)
 Si1 0.0233(4) 0.0227(4) 0.0221(4) 0.0027(3) -0.0010(3) 0.0024(3)
 Si5 0.0234(4) 0.0198(4) 0.0225(4) -0.0037(3) -0.0022(3) 0.0019(3)
 Si2 0.0192(4) 0.0188(4) 0.0248(4) -0.0025(3) 0.0001(3) 0.0011(3)
 Si6 0.0216(4) 0.0192(4) 0.0231(4) 0.0004(3) -0.0015(3) 0.0015(3)
 Si3 0.0250(4) 0.0229(4) 0.0231(4) 0.0059(3) -0.0034(3) -0.0041(3)
 O6 0.0250(10) 0.0291(10) 0.0201(9) -0.0020(8) 0.0000(7) 0.0027(8)
 O4 0.0281(10) 0.0311(10) 0.0191(9) 0.0024(8) -0.0017(8) 0.0018(9)
 O2 0.0252(10) 0.0399(12) 0.0195(9) -0.0005(8) 0.0008(8) -0.0018(9)
 O3 0.0255(10) 0.0361(11) 0.0175(9) -0.0031(8) 0.0019(8) -0.0002(9)
 O5 0.0240(10) 0.0418(11) 0.0198(9) -0.0012(8) -0.0008(8) 0.0006(9)
 O1 0.0238(10) 0.0383(11) 0.0175(9) 0.0022(8) -0.0008(8) 0.0030(9)
 F8 0.0453(12) 0.0645(13) 0.0687(13) -0.0007(10) 0.0084(10) 0.0012(10)
 C36 0.0148(13) 0.0202(14) 0.0169(13) 0.0016(10) 0.0045(10) 0.0040(11)
 C37 0.0099(11) 0.0244(14) 0.0176(12) 0.0001(11) 0.0018(10) 0.0006(11)
 C13 0.0118(12) 0.0194(13) 0.0158(12) -0.0002(10) -0.0052(10) -0.0001(10)
 C35 0.0149(13) 0.0187(14) 0.0152(12) 0.0009(10) 0.0048(10) 0.0001(11)
 F7 0.0674(14) 0.0826(16) 0.0678(14) -0.0136(11) -0.0259(11) 0.0061(12)
 C34 0.0133(12) 0.0235(14) 0.0147(12) -0.0008(11) -0.0004(10) 0.0007(11)
 C3 0.0108(12) 0.0254(15) 0.0183(13) -0.0008(11) 0.0021(10) 0.0032(10)
 C5 0.0138(12) 0.0200(13) 0.0142(12) -0.0001(10) 0.0019(10) 0.0002(10)
 C14 0.0087(11) 0.0199(14) 0.0184(13) -0.0002(10) -0.0020(10) -0.0011(10)
 C25 0.0123(12) 0.0231(14) 0.0172(13) 0.0014(11) -0.0047(10) -0.0040(11)
 C38 0.0124(12) 0.0213(14) 0.0147(12) -0.0001(10) 0.0040(10) 0.0002(10)
 C26 0.0103(12) 0.0277(16) 0.0188(13) -0.0022(11) 0.0004(10) 0.0002(11)
 C24 0.0150(13) 0.0238(14) 0.0139(12) -0.0013(11) -0.0049(10) -0.0009(11)
 F3 0.0526(13) 0.1004(17) 0.0713(14) -0.0005(12) -0.0234(11) 0.0118(12)
 C1 0.0130(12) 0.0224(14) 0.0148(12) -0.0011(10) -0.0001(10) 0.0001(10)
 F4 0.0433(12) 0.0808(15) 0.0866(15) -0.0126(12) 0.0249(11) -0.0023(11)
 C27 0.0137(13) 0.0234(14) 0.0142(12) 0.0019(10) -0.0021(10) 0.0052(11)
 C2 0.0159(13) 0.0216(14) 0.0166(13) -0.0035(10) 0.0038(10) 0.0016(11)
 C4 0.0145(13) 0.0202(14) 0.0189(13) -0.0015(10) 0.0028(10) -0.0035(10)
 C23 0.0119(12) 0.0224(14) 0.0141(12) 0.0006(11) -0.0007(10) -0.0012(11)
 C16 0.0166(13) 0.0177(14) 0.0188(13) 0.0031(10) -0.0036(10) -0.0005(10)
 C15 0.0162(13) 0.0158(13) 0.0216(13) 0.0008(10) -0.0050(11) 0.0032(10)
 C12 0.0123(12) 0.0256(14) 0.0119(12) -0.0013(10) -0.0030(10) -0.0001(11)
 F6 0.0733(16) 0.1072(19) 0.0986(17) -0.0565(15) 0.0317(13) -0.0404(14)
 F5 0.0475(13) 0.0821(16) 0.129(2) -0.0029(15) 0.0234(14) -0.0125(12)
 C11 0.0262(15) 0.0186(14) 0.0441(17) -0.0014(13) -0.0074(13) 0.0003(12)
 C18 0.0322(16) 0.0250(16) 0.0394(17) 0.0027(13) -0.0027(14) -0.0072(13)
 C41 0.0288(15) 0.0223(15) 0.0295(15) -0.0022(12) -0.0037(12) -0.0004(12)
 C43 0.0334(16) 0.0239(15) 0.0311(15) -0.0031(12) 0.0042(13) -0.0065(13)
 C21 0.0302(16) 0.0227(15) 0.0430(17) -0.0032(13) -0.0039(13) 0.0040(13)
 C55 0.0199(14) 0.048(2) 0.0290(15) -0.0017(13) 0.0019(12) 0.0015(13)
 C8 0.0446(18) 0.0291(16) 0.0329(16) 0.0073(13) 0.0062(14) 0.0016(14)
 C50 0.0285(15) 0.0354(17) 0.0230(14) 0.0035(12) 0.0080(12) 0.0047(13)
 C49 0.0222(14) 0.0421(19) 0.0295(15) -0.0002(13) 0.0024(12) 0.0022(13)
 C51 0.0335(16) 0.0383(17) 0.0145(13) -0.0023(12) 0.0013(12) -0.0050(13)
 C44 0.0321(16) 0.0261(16) 0.0292(15) -0.0072(12) 0.0058(13) -0.0047(13)
 C30 0.0436(18) 0.0280(16) 0.0343(16) -0.0116(13) -0.0120(14) 0.0035(14)
 C40 0.0246(15) 0.0268(16) 0.0438(17) -0.0037(13) -0.0040(13) 0.0032(12)
 C48 0.0263(15) 0.047(2) 0.0282(15) -0.0059(14) -0.0072(13) 0.0031(14)
 C32 0.0383(17) 0.0200(15) 0.0468(18) 0.0016(13) -0.0125(15) 0.0053(13)
 C6 0.0446(18) 0.0241(16) 0.0371(17) 0.0022(13) 0.0012(14) 0.0056(14)
 C46 0.0303(16) 0.0411(18) 0.0162(13) 0.0002(12) -0.0016(12) -0.0031(13)
 C64 0.050(2) 0.0428(19) 0.0295(17) -0.0081(14) 0.0037(15) -0.0073(16)
 C47 0.0303(16) 0.0434(18) 0.0211(14) -0.0034(13) -0.0041(12) 0.0074(14)
 C45 0.0350(16) 0.0363(16) 0.0157(13) -0.0033(12) 0.0032(12) -0.0004(14)
 C53 0.0350(16) 0.0378(18) 0.0255(15) 0.0015(13) -0.0081(13) 0.0097(14)
 C42 0.0294(15) 0.0332(17) 0.0269(15) -0.0069(13) -0.0070(12) -0.0033(13)
 C65 0.0381(18) 0.0392(19) 0.0409(19) -0.0063(15) 0.0067(15) -0.0012(15)
 C28 0.0290(15) 0.0232(15) 0.0333(16) -0.0047(12) -0.0019(13) 0.0017(12)
 C54 0.0241(14) 0.050(2) 0.0254(15) -0.0038(13) -0.0066(12) 0.0062(13)
 C20 0.0413(18) 0.0223(15) 0.0433(18) -0.0035(13) -0.0143(15) -0.0038(14)
 C19 0.049(2) 0.0394(19) 0.057(2) 0.0244(16) -0.0220(17) -0.0092(16)
 C52 0.0362(16) 0.0409(19) 0.0148(13) 0.0061(12) -0.0014(12) -0.0051(14)
 C31 0.0409(18) 0.0353(18) 0.0402(18) -0.0102(14) -0.0054(15) -0.0003(15)
 F1B 0.092(4) 0.044(3) 0.113(5) -0.008(3) -0.025(3) -0.027(3)
 C56 0.0249(15) 0.0380(18) 0.0211(14) -0.0018(12) 0.0064(11) 0.0049(13)
 C39 0.0516(19) 0.0190(15) 0.0315(16) 0.0016(12) 0.0004(14) -0.0051(14)
 C22 0.0393(18) 0.0268(16) 0.0387(17) 0.0073(13) 0.0040(14) -0.0060(14)
 C9 0.0268(15) 0.0238(15) 0.0422(17) -0.0016(13) -0.0068(13) 0.0001(12)
 C7 0.0318(16) 0.0408(18) 0.0321(16) 0.0062(14) -0.0101(13) 0.0059(14)
 C73 0.044(2) 0.047(2) 0.049(2) 0.0015(17) -0.0034(17) -0.0069(17)
 C33 0.0410(18) 0.0275(17) 0.0467(18) 0.0037(14) 0.0115(15) -0.0029(14)
 C66 0.044(2) 0.0381(19) 0.0409(19) 0.0000(15) -0.0047(16) -0.0048(16)
 C29 0.0349(17) 0.0321(17) 0.0343(16) -0.0025(13) 0.0089(13) 0.0072(14)
 C10 0.052(2) 0.0293(17) 0.0388(17) -0.0081(14) 0.0097(15) 0.0006(15)
 C80 0.0388(19) 0.0387(19) 0.0425(19) 0.0006(15) 0.0066(16) 0.0076(15)
 C17 0.0452(19) 0.0413(19) 0.0380(17) -0.0012(15) 0.0163(15) -0.0163(16)
 C67 0.051(2) 0.0393(19) 0.0307(17) 0.0021(14) 0.0072(16) -0.0100(16)
 C78 0.043(2) 0.079(3) 0.054(2) 0.003(2) 0.0034(18) 0.0025(19)
 C79 0.041(2) 0.060(2) 0.046(2) -0.0037(17) -0.0013(17) 0.0034(17)
 C63 0.039(2) 0.053(2) 0.045(2) 0.0018(16) -0.0103(17) -0.0041(17)
 C74 0.046(2) 0.046(2) 0.057(2) -0.0058(18) 0.0012(18) -0.0141(17)
 F2A 0.0497(19) 0.095(2) 0.075(2) -0.0390(18) 0.0285(16) -0.0058(18)
 C72 0.053(2) 0.045(2) 0.063(2) -0.0029(18) -0.0135(19) 0.0139(18)
 C75 0.045(2) 0.043(2) 0.050(2) 0.0034(17) -0.0125(18) 0.0091(17)
 C71 0.063(3) 0.040(2) 0.096(3) -0.021(2) -0.038(2) 0.014(2)
 C68 0.0338(18) 0.043(2) 0.052(2) -0.0049(16) 0.0166(17) -0.0063(15)
 C69 0.040(2) 0.041(2) 0.075(3) 0.0047(19) -0.0064(19) -0.0019(17)
 C57 0.072(3) 0.041(2) 0.048(2) 0.0097(18) -0.009(2) 0.007(2)
 C62 0.053(2) 0.089(3) 0.0325(19) -0.0099(19) 0.0026(17) 0.013(2)
 C61 0.081(3) 0.075(3) 0.049(2) 0.018(2) -0.009(2) -0.033(2)
 C60 0.146(4) 0.043(2) 0.060(3) -0.006(2) -0.035(3) 0.039(3)
 C59 0.079(3) 0.133(5) 0.059(3) -0.016(3) -0.004(2) 0.065(3)
 C58 0.054(3) 0.099(4) 0.064(3) 0.027(2) 0.010(2) -0.013(3)
 C76 0.067(3) 0.074(3) 0.037(2) 0.0092(18) 0.0004(19) 0.021(2)
 C77 0.049(2) 0.081(3) 0.052(2) 0.018(2) 0.0140(19) 0.010(2)
 C70 0.042(2) 0.033(2) 0.119(3) 0.003(2) -0.032(2) 0.0020(17)
 F2B 0.061(4) 0.049(4) 0.076(4) 0.004(3) 0.009(3) -0.021(3)
 F1A 0.167(16) 0.041(7) 0.057(5) -0.035(5) 0.008(8) 0.008(8)

_geom_special_details
;
 All esds (except the esd in the dihedral angle between two l.s. planes)
 are estimated using the full covariance matrix.  The cell esds are taken
 into account individually in the estimation of esds in distances, angles
 and torsion angles; correlations between esds in cell parameters are only
 used when they are defined by crystal symmetry.  An approximate (isotropic)
 treatment of cell esds is used for estimating esds involving l.s. planes.
;
loop_
  _geom_bond_atom_site_label_1
  _geom_bond_atom_site_label_2
  _geom_bond_distance
  _geom_bond_site_symmetry_2
  _geom_bond_publ_flag
 Ce2 P1 2.8745(7) . ?
 Ce2 P2 2.9066(7) . ?
 Ce2 C36 2.836(2) . ?
 Ce2 C37 2.845(2) . ?
 Ce2 C35 2.861(2) . ?
 Ce2 C34 2.850(2) . ?
 Ce2 C25 2.862(2) . ?
 Ce2 C38 2.857(2) . ?
 Ce2 C26 2.833(2) . ?
 Ce2 C24 2.875(2) . ?
 Ce2 C27 2.811(2) . ?
 Ce2 C23 2.824(2) . ?
 Ce1 P1 2.8913(7) . ?
 Ce1 P2 2.9190(7) . ?
 Ce1 C13 2.835(2) . ?
 Ce1 C3 2.847(2) . ?
 Ce1 C5 2.845(2) . ?
 Ce1 C14 2.848(2) . ?
 Ce1 C1 2.831(2) . ?
 Ce1 C2 2.860(2) . ?
 Ce1 C4 2.832(2) . ?
 Ce1 C16 2.852(2) . ?
 Ce1 C15 2.853(2) . ?
 Ce1 C12 2.824(2) . ?
 K O6 2.7787(17) . ?
 K O4 2.7766(16) . ?
 K O2 2.8872(18) . ?
 K O3 2.7258(16) . ?
 K O5 2.8174(18) . ?
 K O1 2.7390(16) . ?
 K C65 3.464(3) . ?
 K F1B 2.656(7) . ?
 K C66 3.393(3) . ?
 K F2B 3.126(6) . ?
 K F1A 3.124(13) . ?
 P1 P3 2.1888(10) . ?
 P1 P2 2.1871(11) . ?
 P3 P2 2.1782(10) . ?
 Si4 C13 1.854(2) . ?
 Si4 C21 1.863(3) . ?
 Si4 C20 1.867(3) . ?
 Si4 C22 1.865(3) . ?
 Si7 C38 1.858(2) . ?
 Si7 C41 1.861(2) . ?
 Si7 C40 1.866(3) . ?
 Si7 C39 1.867(3) . ?
 Si8 C35 1.853(2) . ?
 Si8 C43 1.871(2) . ?
 Si8 C44 1.871(2) . ?
 Si8 C42 1.867(3) . ?
 Si1 C5 1.852(2) . ?
 Si1 C8 1.868(3) . ?
 Si1 C6 1.858(3) . ?
 Si1 C7 1.870(3) . ?
 Si5 C24 1.857(2) . ?
 Si5 C30 1.876(3) . ?
 Si5 C28 1.858(2) . ?
 Si5 C29 1.870(3) . ?
 Si2 C2 1.855(3) . ?
 Si2 C11 1.861(3) . ?
 Si2 C9 1.862(2) . ?
 Si2 C10 1.873(3) . ?
 Si6 C27 1.846(2) . ?
 Si6 C32 1.867(3) . ?
 Si6 C31 1.863(3) . ?
 Si6 C33 1.857(3) . ?
 Si3 C16 1.852(2) . ?
 Si3 C18 1.859(3) . ?
 Si3 C19 1.859(3) . ?
 Si3 C17 1.874(3) . ?
 O6 C45 1.437(3) . ?
 O6 C56 1.425(3) . ?
 O4 C53 1.425(3) . ?
 O4 C52 1.435(3) . ?
 O2 C49 1.430(3) . ?
 O2 C48 1.423(3) . ?
 O3 C50 1.425(3) . ?
 O3 C51 1.442(3) . ?
 O5 C55 1.423(3) . ?
 O5 C54 1.428(3) . ?
 O1 C46 1.431(3) . ?
 O1 C47 1.420(3) . ?
 F8 C80 1.361(3) . ?
 C36 H36 0.9500 . ?
 C36 C37 1.409(3) . ?
 C36 C35 1.431(3) . ?
 C37 H37 0.9500 . ?
 C37 C38 1.423(3) . ?
 C13 C14 1.422(3) . ?
 C13 C12 1.422(3) . ?
 C35 C34 1.424(3) . ?
 F7 C75 1.341(3) . ?
 C34 H34 0.9500 . ?
 C34 C38 1.416(3) . ?
 C3 H3 0.9500 . ?
 C3 C2 1.424(3) . ?
 C3 C4 1.400(3) . ?
 C5 C1 1.417(3) . ?
 C5 C4 1.433(3) . ?
 C14 H14 0.9500 . ?
 C14 C15 1.396(3) . ?
 C25 H25 0.9500 . ?
 C25 C26 1.393(3) . ?
 C25 C24 1.432(3) . ?
 C26 H26 0.9500 . ?
 C26 C27 1.428(3) . ?
 C24 C23 1.416(3) . ?
 F3 C63 1.350(3) . ?
 C1 H1 0.9500 . ?
 C1 C2 1.423(3) . ?
 F4 C68 1.356(3) . ?
 C27 C23 1.423(3) . ?
 C4 H4 0.9500 . ?
 C23 H23 0.9500 . ?
 C16 C15 1.425(3) . ?
 C16 C12 1.419(3) . ?
 C15 H15 0.9500 . ?
 C12 H12 0.9500 . ?
 F6 C74 1.344(3) . ?
 F5 C69 1.350(4) . ?
 C11 H11A 0.9800 . ?
 C11 H11B 0.9800 . ?
 C11 H11C 0.9800 . ?
 C18 H18A 0.9800 . ?
 C18 H18B 0.9800 . ?
 C18 H18C 0.9800 . ?
 C41 H41A 0.9800 . ?
 C41 H41B 0.9800 . ?
 C41 H41C 0.9800 . ?
 C43 H43A 0.9800 . ?
 C43 H43B 0.9800 . ?
 C43 H43C 0.9800 . ?
 C21 H21A 0.9800 . ?
 C21 H21B 0.9800 . ?
 C21 H21C 0.9800 . ?
 C55 H55A 0.9900 . ?
 C55 H55B 0.9900 . ?
 C55 C56 1.498(3) . ?
 C8 H8A 0.9800 . ?
 C8 H8B 0.9800 . ?
 C8 H8C 0.9800 . ?
 C50 H50A 0.9900 . ?
 C50 H50B 0.9900 . ?
 C50 C49 1.494(3) . ?
 C49 H49A 0.9900 . ?
 C49 H49B 0.9900 . ?
 C51 H51A 0.9900 . ?
 C51 H51B 0.9900 . ?
 C51 C52 1.486(3) . ?
 C44 H44A 0.9800 . ?
 C44 H44B 0.9800 . ?
 C44 H44C 0.9800 . ?
 C30 H30A 0.9800 . ?
 C30 H30B 0.9800 . ?
 C30 H30C 0.9800 . ?
 C40 H40A 0.9800 . ?
 C40 H40B 0.9800 . ?
 C40 H40C 0.9800 . ?
 C48 H48A 0.9900 . ?
 C48 H48B 0.9900 . ?
 C48 C47 1.499(3) . ?
 C32 H32A 0.9800 . ?
 C32 H32B 0.9800 . ?
 C32 H32C 0.9800 . ?
 C6 H6A 0.9800 . ?
 C6 H6B 0.9800 . ?
 C6 H6C 0.9800 . ?
 C46 H46A 0.9900 . ?
 C46 H46B 0.9900 . ?
 C46 C45 1.490(3) . ?
 C64 H64 0.9500 . ?
 C64 C65 1.372(4) . ?
 C64 C63 1.370(4) . ?
 C47 H47A 0.9900 . ?
 C47 H47B 0.9900 . ?
 C45 H45A 0.9900 . ?
 C45 H45B 0.9900 . ?
 C53 H53A 0.9900 . ?
 C53 H53B 0.9900 . ?
 C53 C54 1.496(4) . ?
 C42 H42A 0.9800 . ?
 C42 H42B 0.9800 . ?
 C42 H42C 0.9800 . ?
 C65 H65 0.9500 . ?
 C65 C66 1.376(4) . ?
 C28 H28A 0.9800 . ?
 C28 H28B 0.9800 . ?
 C28 H28C 0.9800 . ?
 C54 H54A 0.9900 . ?
 C54 H54B 0.9900 . ?
 C20 H20A 0.9800 . ?
 C20 H20B 0.9800 . ?
 C20 H20C 0.9800 . ?
 C19 H19A 0.9800 . ?
 C19 H19B 0.9800 . ?
 C19 H19C 0.9800 . ?
 C52 H52A 0.9900 . ?
 C52 H52B 0.9900 . ?
 C31 H31A 0.9800 . ?
 C31 H31B 0.9800 . ?
 C31 H31C 0.9800 . ?
 F1B C57 1.360(7) . ?
 C56 H56A 0.9900 . ?
 C56 H56B 0.9900 . ?
 C39 H39A 0.9800 . ?
 C39 H39B 0.9800 . ?
 C39 H39C 0.9800 . ?
 C22 H22A 0.9800 . ?
 C22 H22B 0.9800 . ?
 C22 H22C 0.9800 . ?
 C9 H9A 0.9800 . ?
 C9 H9B 0.9800 . ?
 C9 H9C 0.9800 . ?
 C7 H7A 0.9800 . ?
 C7 H7B 0.9800 . ?
 C7 H7C 0.9800 . ?
 C73 H73 0.9500 . ?
 C73 C74 1.365(4) . ?
 C73 C72 1.367(4) . ?
 C33 H33A 0.9800 . ?
 C33 H33B 0.9800 . ?
 C33 H33C 0.9800 . ?
 C66 H66 0.9500 . ?
 C66 C67 1.382(4) . ?
 C29 H29A 0.9800 . ?
 C29 H29B 0.9800 . ?
 C29 H29C 0.9800 . ?
 C10 H10A 0.9800 . ?
 C10 H10B 0.9800 . ?
 C10 H10C 0.9800 . ?
 C80 C79 1.354(4) . ?
 C80 C75 1.361(4) . ?
 C17 H17A 0.9800 . ?
 C17 H17B 0.9800 . ?
 C17 H17C 0.9800 . ?
 C67 H67 0.9500 . ?
 C67 C68 1.346(4) . ?
 C78 H78 0.9500 . ?
 C78 C79 1.393(4) . ?
 C78 C77 1.382(4) . ?
 C79 H79 0.9500 . ?
 C63 C68 1.372(4) . ?
 C74 C69 1.365(4) . ?
 F2A C62 1.349(3) . ?
 C72 H72 0.9500 . ?
 C72 C71 1.378(4) . ?
 C75 C76 1.387(4) . ?
 C71 H71 0.9500 . ?
 C71 C70 1.380(5) . ?
 C69 C70 1.353(4) . ?
 C57 C62 1.3900 . ?
 C57 C58 1.3900 . ?
 C57 F1A 1.289(13) . ?
 C62 H62 0.9500 . ?
 C62 C61 1.3900 . ?
 C61 H61 0.9500 . ?
 C61 C60 1.3900 . ?
 C60 H60 0.9500 . ?
 C60 C59 1.3900 . ?
 C59 H59 0.9500 . ?
 C59 C58 1.3900 . ?
 C58 H58 0.9500 . ?
 C58 F2B 1.436(6) . ?
 C76 H76 0.9500 . ?
 C76 C77 1.371(5) . ?
 C77 H77 0.9500 . ?
 C70 H70 0.9500 . ?

loop_
  _geom_angle_atom_site_label_1
  _geom_angle_atom_site_label_2
  _geom_angle_atom_site_label_3
  _geom_angle
  _geom_angle_site_symmetry_1
  _geom_angle_site_symmetry_3
  _geom_angle_publ_flag
 P1 Ce2 P2 44.45(2) . . ?
 P1 Ce2 C24 85.87(5) . . ?
 C36 Ce2 P1 143.24(5) . . ?
 C36 Ce2 P2 108.97(5) . . ?
 C36 Ce2 C37 28.72(6) . . ?
 C36 Ce2 C35 29.10(6) . . ?
 C36 Ce2 C34 46.95(7) . . ?
 C36 Ce2 C25 93.33(7) . . ?
 C36 Ce2 C38 47.83(7) . . ?
 C36 Ce2 C24 122.24(7) . . ?
 C37 Ce2 P1 132.78(5) . . ?
 C37 Ce2 P2 121.77(5) . . ?
 C37 Ce2 C35 47.85(7) . . ?
 C37 Ce2 C34 46.77(6) . . ?
 C37 Ce2 C25 74.53(7) . . ?
 C37 Ce2 C38 28.91(6) . . ?
 C37 Ce2 C24 101.68(7) . . ?
 C35 Ce2 P1 116.40(5) . . ?
 C35 Ce2 P2 80.13(5) . . ?
 C35 Ce2 C25 120.93(7) . . ?
 C35 Ce2 C24 149.33(7) . . ?
 C34 Ce2 P1 96.64(5) . . ?
 C34 Ce2 P2 75.20(5) . . ?
 C34 Ce2 C35 28.88(6) . . ?
 C34 Ce2 C25 116.79(7) . . ?
 C34 Ce2 C38 28.72(6) . . ?
 C34 Ce2 C24 135.97(7) . . ?
 C25 Ce2 P1 111.55(5) . . ?
 C25 Ce2 P2 155.86(5) . . ?
 C25 Ce2 C24 28.91(6) . . ?
 C38 Ce2 P1 104.27(5) . . ?
 C38 Ce2 P2 99.53(5) . . ?
 C38 Ce2 C35 48.40(7) . . ?
 C38 Ce2 C25 88.48(7) . . ?
 C38 Ce2 C24 108.10(7) . . ?
 C26 Ce2 P1 132.86(5) . . ?
 C26 Ce2 P2 161.56(5) . . ?
 C26 Ce2 C36 80.86(7) . . ?
 C26 Ce2 C37 74.33(7) . . ?
 C26 Ce2 C35 109.67(7) . . ?
 C26 Ce2 C34 121.00(7) . . ?
 C26 Ce2 C25 28.31(6) . . ?
 C26 Ce2 C38 98.55(7) . . ?
 C26 Ce2 C24 47.66(7) . . ?
 C24 Ce2 P2 128.13(5) . . ?
 C27 Ce2 P1 116.67(5) . . ?
 C27 Ce2 P2 132.32(5) . . ?
 C27 Ce2 C36 100.08(7) . . ?
 C27 Ce2 C37 101.83(7) . . ?
 C27 Ce2 C35 124.50(7) . . ?
 C27 Ce2 C34 146.30(7) . . ?
 C27 Ce2 C25 47.84(7) . . ?
 C27 Ce2 C38 127.73(7) . . ?
 C27 Ce2 C26 29.32(6) . . ?
 C27 Ce2 C24 48.60(7) . . ?
 C27 Ce2 C23 29.26(6) . . ?
 C23 Ce2 P1 89.14(5) . . ?
 C23 Ce2 P2 118.77(5) . . ?
 C23 Ce2 C36 127.14(7) . . ?
 C23 Ce2 C37 119.26(7) . . ?
 C23 Ce2 C35 153.69(7) . . ?
 C23 Ce2 C34 163.43(7) . . ?
 C23 Ce2 C25 46.86(7) . . ?
 C23 Ce2 C38 134.72(7) . . ?
 C23 Ce2 C26 47.20(7) . . ?
 C23 Ce2 C24 28.76(6) . . ?
 P1 Ce1 P2 44.22(2) . . ?
 C13 Ce1 P1 134.40(5) . . ?
 C13 Ce1 P2 92.82(5) . . ?
 C13 Ce1 C3 99.88(7) . . ?
 C13 Ce1 C5 119.26(7) . . ?
 C13 Ce1 C14 28.98(6) . . ?
 C13 Ce1 C2 126.96(7) . . ?
 C13 Ce1 C16 48.60(7) . . ?
 C13 Ce1 C15 47.67(7) . . ?
 C3 Ce1 P1 122.94(5) . . ?
 C3 Ce1 P2 167.08(5) . . ?
 C3 Ce1 C14 73.33(7) . . ?
 C3 Ce1 C2 28.89(6) . . ?
 C3 Ce1 C16 102.92(7) . . ?
 C3 Ce1 C15 75.21(7) . . ?
 C5 Ce1 P1 102.19(5) . . ?
 C5 Ce1 P2 126.68(5) . . ?
 C5 Ce1 C3 47.83(7) . . ?
 C5 Ce1 C14 106.68(7) . . ?
 C5 Ce1 C2 48.47(7) . . ?
 C5 Ce1 C16 149.57(7) . . ?
 C5 Ce1 C15 120.65(7) . . ?
 C14 Ce1 P1 149.84(5) . . ?
 C14 Ce1 P2 118.53(5) . . ?
 C14 Ce1 C2 98.51(7) . . ?
 C14 Ce1 C16 47.67(7) . . ?
 C14 Ce1 C15 28.35(6) . . ?
 C1 Ce1 P1 82.82(5) . . ?
 C1 Ce1 P2 121.61(5) . . ?
 C1 Ce1 C13 142.71(7) . . ?
 C1 Ce1 C3 46.96(7) . . ?
 C1 Ce1 C5 28.92(6) . . ?
 C1 Ce1 C14 119.85(7) . . ?
 C1 Ce1 C2 28.96(6) . . ?
 C1 Ce1 C4 47.13(7) . . ?
 C1 Ce1 C16 140.33(7) . . ?
 C1 Ce1 C15 118.87(7) . . ?
 C2 Ce1 P1 94.07(5) . . ?
 C2 Ce1 P2 138.28(5) . . ?
 C4 Ce1 P1 129.21(5) . . ?
 C4 Ce1 P2 152.52(5) . . ?
 C4 Ce1 C13 95.73(7) . . ?
 C4 Ce1 C3 28.55(6) . . ?
 C4 Ce1 C5 29.23(6) . . ?
 C4 Ce1 C14 78.00(7) . . ?
 C4 Ce1 C2 47.77(7) . . ?
 C4 Ce1 C16 121.07(7) . . ?
 C4 Ce1 C15 92.31(7) . . ?
 C16 Ce1 P1 102.19(5) . . ?
 C16 Ce1 P2 83.70(5) . . ?
 C16 Ce1 C2 111.76(7) . . ?
 C16 Ce1 C15 28.94(6) . . ?
 C15 Ce1 P1 125.00(5) . . ?
 C15 Ce1 P2 112.49(5) . . ?
 C15 Ce1 C2 90.65(7) . . ?
 C12 Ce1 P1 107.48(5) . . ?
 C12 Ce1 P2 72.01(5) . . ?
 C12 Ce1 C13 29.10(6) . . ?
 C12 Ce1 C3 118.88(7) . . ?
 C12 Ce1 C5 148.36(7) . . ?
 C12 Ce1 C14 46.96(7) . . ?
 C12 Ce1 C1 165.48(7) . . ?
 C12 Ce1 C2 137.42(7) . . ?
 C12 Ce1 C4 123.29(7) . . ?
 C12 Ce1 C16 28.95(6) . . ?
 C12 Ce1 C15 46.87(7) . . ?
 O6 K O2 120.67(5) . . ?
 O6 K O5 59.66(5) . . ?
 O6 K C65 75.77(6) . . ?
 O6 K C66 96.30(7) . . ?
 O6 K F2B 65.21(10) . . ?
 O6 K F1A 109.0(2) . . ?
 O4 K O6 119.19(5) . . ?
 O4 K O2 119.86(5) . . ?
 O4 K O5 60.35(5) . . ?
 O4 K C65 93.62(6) . . ?
 O4 K C66 74.24(6) . . ?
 O4 K F2B 98.08(11) . . ?
 O4 K F1A 94.3(3) . . ?
 O2 K C65 95.34(6) . . ?
 O2 K C66 94.02(7) . . ?
 O2 K F2B 111.02(11) . . ?
 O2 K F1A 71.7(3) . . ?
 O3 K O6 177.52(6) . . ?
 O3 K O4 60.77(5) . . ?
 O3 K O2 59.69(5) . . ?
 O3 K O5 119.79(5) . . ?
 O3 K O1 118.70(5) . . ?
 O3 K C65 106.70(6) . . ?
 O3 K C66 86.08(7) . . ?
 O3 K F2B 112.31(11) . . ?
 O3 K F1A 68.6(2) . . ?
 O5 K O2 176.24(6) . . ?
 O5 K C65 88.37(7) . . ?
 O5 K C66 89.63(7) . . ?
 O5 K F2B 65.47(11) . . ?
 O5 K F1A 104.5(3) . . ?
 O1 K O6 61.15(5) . . ?
 O1 K O4 175.87(6) . . ?
 O1 K O2 60.40(5) . . ?
 O1 K O5 119.08(5) . . ?
 O1 K C65 90.44(6) . . ?
 O1 K C66 109.88(7) . . ?
 O1 K F2B 78.26(11) . . ?
 O1 K F1A 81.8(3) . . ?
 F1B K O6 102.55(19) . . ?
 F1B K O4 93.2(2) . . ?
 F1B K O2 79.5(2) . . ?
 F1B K O3 75.03(19) . . ?
 F1B K O5 96.8(2) . . ?
 F1B K O1 82.7(2) . . ?
 F1B K C65 172.9(2) . . ?
 F1B K C66 160.8(2) . . ?
 C66 K C65 23.12(6) . . ?
 F2B K C65 140.11(11) . . ?
 F2B K C66 153.94(12) . . ?
 F1A K C65 167.0(3) . . ?
 F1A K C66 154.6(2) . . ?
 F1A K F2B 48.4(3) . . ?
 Ce2 P1 Ce1 130.88(3) . . ?
 P3 P1 Ce2 69.52(3) . . ?
 P3 P1 Ce1 68.87(3) . . ?
 P2 P1 Ce2 68.55(3) . . ?
 P2 P1 Ce1 68.56(3) . . ?
 P2 P1 P3 59.71(4) . . ?
 Ce1 P3 Ce2 126.53(2) . . ?
 P1 P3 Ce2 66.28(2) . . ?
 P1 P3 Ce1 66.97(2) . . ?
 P2 P3 Ce2 67.28(3) . . ?
 P2 P3 Ce1 67.86(3) . . ?
 P2 P3 P1 60.11(4) . . ?
 C13 Si4 C21 107.99(11) . . ?
 C13 Si4 C20 110.75(11) . . ?
 C13 Si4 C22 109.01(11) . . ?
 C21 Si4 C20 109.61(13) . . ?
 C21 Si4 C22 112.05(13) . . ?
 C22 Si4 C20 107.45(13) . . ?
 C38 Si7 C41 109.78(11) . . ?
 C38 Si7 C40 110.10(11) . . ?
 C38 Si7 C39 109.25(11) . . ?
 C41 Si7 C40 112.44(12) . . ?
 C41 Si7 C39 107.36(12) . . ?
 C40 Si7 C39 107.82(13) . . ?
 Ce2 P2 Ce1 128.37(2) . . ?
 P1 P2 Ce2 66.99(2) . . ?
 P1 P2 Ce1 67.22(3) . . ?
 P3 P2 Ce2 68.98(3) . . ?
 P3 P2 Ce1 68.42(3) . . ?
 P3 P2 P1 60.19(3) . . ?
 C35 Si8 C43 114.33(11) . . ?
 C35 Si8 C44 106.76(11) . . ?
 C35 Si8 C42 109.73(11) . . ?
 C44 Si8 C43 108.58(12) . . ?
 C42 Si8 C43 107.93(12) . . ?
 C42 Si8 C44 109.43(12) . . ?
 C5 Si1 C8 107.83(11) . . ?
 C5 Si1 C6 113.84(11) . . ?
 C5 Si1 C7 109.66(12) . . ?
 C8 Si1 C7 109.32(13) . . ?
 C6 Si1 C8 106.11(13) . . ?
 C6 Si1 C7 109.94(13) . . ?
 C24 Si5 C30 107.23(11) . . ?
 C24 Si5 C28 114.88(11) . . ?
 C24 Si5 C29 107.34(12) . . ?
 C28 Si5 C30 107.84(12) . . ?
 C28 Si5 C29 109.29(12) . . ?
 C29 Si5 C30 110.22(12) . . ?
 C2 Si2 C11 110.62(11) . . ?
 C2 Si2 C9 108.89(11) . . ?
 C2 Si2 C10 109.78(12) . . ?
 C11 Si2 C9 112.46(12) . . ?
 C11 Si2 C10 107.90(13) . . ?
 C9 Si2 C10 107.10(13) . . ?
 C27 Si6 C32 108.75(11) . . ?
 C27 Si6 C31 110.51(12) . . ?
 C27 Si6 C33 109.52(12) . . ?
 C31 Si6 C32 109.82(13) . . ?
 C33 Si6 C32 109.45(13) . . ?
 C33 Si6 C31 108.78(13) . . ?
 C16 Si3 C18 113.39(11) . . ?
 C16 Si3 C19 107.75(12) . . ?
 C16 Si3 C17 110.00(12) . . ?
 C18 Si3 C17 106.51(13) . . ?
 C19 Si3 C18 109.04(13) . . ?
 C19 Si3 C17 110.15(14) . . ?
 C45 O6 K 113.96(14) . . ?
 C56 O6 K 116.88(13) . . ?
 C56 O6 C45 111.16(18) . . ?
 C53 O4 K 115.22(13) . . ?
 C53 O4 C52 111.53(19) . . ?
 C52 O4 K 114.73(14) . . ?
 C49 O2 K 110.59(14) . . ?
 C48 O2 K 110.89(14) . . ?
 C48 O2 C49 112.0(2) . . ?
 C50 O3 K 119.87(13) . . ?
 C50 O3 C51 112.88(18) . . ?
 C51 O3 K 116.90(14) . . ?
 C55 O5 K 114.85(14) . . ?
 C55 O5 C54 112.69(19) . . ?
 C54 O5 K 113.83(14) . . ?
 C46 O1 K 115.91(13) . . ?
 C47 O1 K 116.53(13) . . ?
 C47 O1 C46 112.61(18) . . ?
 Ce2 C36 H36 114.3 . . ?
 C37 C36 Ce2 76.00(13) . . ?
 C37 C36 H36 125.4 . . ?
 C37 C36 C35 109.1(2) . . ?
 C35 C36 Ce2 76.43(12) . . ?
 C35 C36 H36 125.4 . . ?
 Ce2 C37 H37 115.3 . . ?
 C36 C37 Ce2 75.28(13) . . ?
 C36 C37 H37 125.4 . . ?
 C36 C37 C38 109.1(2) . . ?
 C38 C37 Ce2 76.04(12) . . ?
 C38 C37 H37 125.4 . . ?
 Si4 C13 Ce1 118.99(10) . . ?
 C14 C13 Ce1 76.00(13) . . ?
 C14 C13 Si4 127.40(18) . . ?
 C14 C13 C12 105.3(2) . . ?
 C12 C13 Ce1 75.02(12) . . ?
 C12 C13 Si4 127.05(18) . . ?
 Si8 C35 Ce2 122.79(10) . . ?
 C36 C35 Ce2 74.47(12) . . ?
 C36 C35 Si8 128.69(18) . . ?
 C34 C35 Ce2 75.12(12) . . ?
 C34 C35 Si8 125.66(17) . . ?
 C34 C35 C36 104.9(2) . . ?
 Ce2 C34 H34 115.4 . . ?
 C35 C34 Ce2 75.99(12) . . ?
 C35 C34 H34 124.4 . . ?
 C38 C34 Ce2 75.94(12) . . ?
 C38 C34 C35 111.3(2) . . ?
 C38 C34 H34 124.4 . . ?
 Ce1 C3 H3 115.5 . . ?
 C2 C3 Ce1 76.03(13) . . ?
 C2 C3 H3 125.3 . . ?
 C4 C3 Ce1 75.12(13) . . ?
 C4 C3 H3 125.3 . . ?
 C4 C3 C2 109.4(2) . . ?
 Si1 C5 Ce1 122.94(10) . . ?
 C1 C5 Ce1 74.98(12) . . ?
 C1 C5 Si1 127.15(17) . . ?
 C1 C5 C4 105.2(2) . . ?
 C4 C5 Ce1 74.88(13) . . ?
 C4 C5 Si1 126.88(18) . . ?
 Ce1 C14 H14 115.6 . . ?
 C13 C14 Ce1 75.02(12) . . ?
 C13 C14 H14 125.4 . . ?
 C15 C14 Ce1 76.00(13) . . ?
 C15 C14 C13 109.3(2) . . ?
 C15 C14 H14 125.4 . . ?
 Ce2 C25 H25 115.9 . . ?
 C26 C25 Ce2 74.71(13) . . ?
 C26 C25 H25 125.3 . . ?
 C26 C25 C24 109.5(2) . . ?
 C24 C25 Ce2 76.06(12) . . ?
 C24 C25 H25 125.3 . . ?
 Si7 C38 Ce2 124.53(10) . . ?
 C37 C38 Ce2 75.06(13) . . ?
 C37 C38 Si7 126.88(18) . . ?
 C34 C38 Ce2 75.34(13) . . ?
 C34 C38 Si7 126.39(18) . . ?
 C34 C38 C37 105.5(2) . . ?
 Ce2 C26 H26 115.2 . . ?
 C25 C26 Ce2 76.99(13) . . ?
 C25 C26 H26 125.4 . . ?
 C25 C26 C27 109.2(2) . . ?
 C27 C26 Ce2 74.48(13) . . ?
 C27 C26 H26 125.4 . . ?
 Si5 C24 Ce2 126.83(10) . . ?
 C25 C24 Ce2 75.02(12) . . ?
 C25 C24 Si5 129.24(18) . . ?
 C23 C24 Ce2 73.60(12) . . ?
 C23 C24 Si5 124.23(17) . . ?
 C23 C24 C25 105.1(2) . . ?
 Ce1 C1 H1 114.6 . . ?
 C5 C1 Ce1 76.10(12) . . ?
 C5 C1 H1 124.5 . . ?
 C5 C1 C2 111.1(2) . . ?
 C2 C1 Ce1 76.65(13) . . ?
 C2 C1 H1 124.5 . . ?
 Si6 C27 Ce2 117.58(10) . . ?
 C26 C27 Ce2 76.21(13) . . ?
 C26 C27 Si6 128.33(18) . . ?
 C23 C27 Ce2 75.87(13) . . ?
 C23 C27 Si6 126.27(18) . . ?
 C23 C27 C26 105.2(2) . . ?
 Si2 C2 Ce1 123.09(10) . . ?
 C3 C2 Ce1 75.08(13) . . ?
 C3 C2 Si2 126.63(18) . . ?
 C1 C2 Ce1 74.39(13) . . ?
 C1 C2 Si2 127.39(18) . . ?
 C1 C2 C3 105.3(2) . . ?
 Ce1 C4 H4 114.4 . . ?
 C3 C4 Ce1 76.33(13) . . ?
 C3 C4 C5 109.1(2) . . ?
 C3 C4 H4 125.5 . . ?
 C5 C4 Ce1 75.88(13) . . ?
 C5 C4 H4 125.5 . . ?
 Ce2 C23 H23 114.8 . . ?
 C24 C23 Ce2 77.64(13) . . ?
 C24 C23 C27 111.1(2) . . ?
 C24 C23 H23 124.5 . . ?
 C27 C23 Ce2 74.88(12) . . ?
 C27 C23 H23 124.5 . . ?
 Si3 C16 Ce1 120.68(10) . . ?
 C15 C16 Ce1 75.54(12) . . ?
 C15 C16 Si3 127.31(18) . . ?
 C12 C16 Ce1 74.44(12) . . ?
 C12 C16 Si3 127.21(18) . . ?
 C12 C16 C15 105.1(2) . . ?
 Ce1 C15 H15 115.5 . . ?
 C14 C15 Ce1 75.65(13) . . ?
 C14 C15 C16 109.5(2) . . ?
 C14 C15 H15 125.3 . . ?
 C16 C15 Ce1 75.52(13) . . ?
 C16 C15 H15 125.3 . . ?
 Ce1 C12 H12 114.8 . . ?
 C13 C12 Ce1 75.88(12) . . ?
 C13 C12 H12 124.5 . . ?
 C16 C12 Ce1 76.61(13) . . ?
 C16 C12 C13 110.9(2) . . ?
 C16 C12 H12 124.5 . . ?
 Si2 C11 H11A 109.5 . . ?
 Si2 C11 H11B 109.5 . . ?
 Si2 C11 H11C 109.5 . . ?
 H11A C11 H11B 109.5 . . ?
 H11A C11 H11C 109.5 . . ?
 H11B C11 H11C 109.5 . . ?
 Si3 C18 H18A 109.5 . . ?
 Si3 C18 H18B 109.5 . . ?
 Si3 C18 H18C 109.5 . . ?
 H18A C18 H18B 109.5 . . ?
 H18A C18 H18C 109.5 . . ?
 H18B C18 H18C 109.5 . . ?
 Si7 C41 H41A 109.5 . . ?
 Si7 C41 H41B 109.5 . . ?
 Si7 C41 H41C 109.5 . . ?
 H41A C41 H41B 109.5 . . ?
 H41A C41 H41C 109.5 . . ?
 H41B C41 H41C 109.5 . . ?
 Si8 C43 H43A 109.5 . . ?
 Si8 C43 H43B 109.5 . . ?
 Si8 C43 H43C 109.5 . . ?
 H43A C43 H43B 109.5 . . ?
 H43A C43 H43C 109.5 . . ?
 H43B C43 H43C 109.5 . . ?
 Si4 C21 H21A 109.5 . . ?
 Si4 C21 H21B 109.5 . . ?
 Si4 C21 H21C 109.5 . . ?
 H21A C21 H21B 109.5 . . ?
 H21A C21 H21C 109.5 . . ?
 H21B C21 H21C 109.5 . . ?
 O5 C55 H55A 110.2 . . ?
 O5 C55 H55B 110.2 . . ?
 O5 C55 C56 107.7(2) . . ?
 H55A C55 H55B 108.5 . . ?
 C56 C55 H55A 110.2 . . ?
 C56 C55 H55B 110.2 . . ?
 Si1 C8 H8A 109.5 . . ?
 Si1 C8 H8B 109.5 . . ?
 Si1 C8 H8C 109.5 . . ?
 H8A C8 H8B 109.5 . . ?
 H8A C8 H8C 109.5 . . ?
 H8B C8 H8C 109.5 . . ?
 O3 C50 H50A 110.1 . . ?
 O3 C50 H50B 110.1 . . ?
 O3 C50 C49 107.9(2) . . ?
 H50A C50 H50B 108.4 . . ?
 C49 C50 H50A 110.1 . . ?
 C49 C50 H50B 110.1 . . ?
 O2 C49 C50 108.6(2) . . ?
 O2 C49 H49A 110.0 . . ?
 O2 C49 H49B 110.0 . . ?
 C50 C49 H49A 110.0 . . ?
 C50 C49 H49B 110.0 . . ?
 H49A C49 H49B 108.4 . . ?
 O3 C51 H51A 110.0 . . ?
 O3 C51 H51B 110.0 . . ?
 O3 C51 C52 108.3(2) . . ?
 H51A C51 H51B 108.4 . . ?
 C52 C51 H51A 110.0 . . ?
 C52 C51 H51B 110.0 . . ?
 Si8 C44 H44A 109.5 . . ?
 Si8 C44 H44B 109.5 . . ?
 Si8 C44 H44C 109.5 . . ?
 H44A C44 H44B 109.5 . . ?
 H44A C44 H44C 109.5 . . ?
 H44B C44 H44C 109.5 . . ?
 Si5 C30 H30A 109.5 . . ?
 Si5 C30 H30B 109.5 . . ?
 Si5 C30 H30C 109.5 . . ?
 H30A C30 H30B 109.5 . . ?
 H30A C30 H30C 109.5 . . ?
 H30B C30 H30C 109.5 . . ?
 Si7 C40 H40A 109.5 . . ?
 Si7 C40 H40B 109.5 . . ?
 Si7 C40 H40C 109.5 . . ?
 H40A C40 H40B 109.5 . . ?
 H40A C40 H40C 109.5 . . ?
 H40B C40 H40C 109.5 . . ?
 O2 C48 H48A 110.1 . . ?
 O2 C48 H48B 110.1 . . ?
 O2 C48 C47 108.2(2) . . ?
 H48A C48 H48B 108.4 . . ?
 C47 C48 H48A 110.1 . . ?
 C47 C48 H48B 110.1 . . ?
 Si6 C32 H32A 109.5 . . ?
 Si6 C32 H32B 109.5 . . ?
 Si6 C32 H32C 109.5 . . ?
 H32A C32 H32B 109.5 . . ?
 H32A C32 H32C 109.5 . . ?
 H32B C32 H32C 109.5 . . ?
 Si1 C6 H6A 109.5 . . ?
 Si1 C6 H6B 109.5 . . ?
 Si1 C6 H6C 109.5 . . ?
 H6A C6 H6B 109.5 . . ?
 H6A C6 H6C 109.5 . . ?
 H6B C6 H6C 109.5 . . ?
 O1 C46 H46A 109.9 . . ?
 O1 C46 H46B 109.9 . . ?
 O1 C46 C45 108.7(2) . . ?
 H46A C46 H46B 108.3 . . ?
 C45 C46 H46A 109.9 . . ?
 C45 C46 H46B 109.9 . . ?
 C65 C64 H64 120.8 . . ?
 C63 C64 H64 120.8 . . ?
 C63 C64 C65 118.4(3) . . ?
 O1 C47 C48 108.6(2) . . ?
 O1 C47 H47A 110.0 . . ?
 O1 C47 H47B 110.0 . . ?
 C48 C47 H47A 110.0 . . ?
 C48 C47 H47B 110.0 . . ?
 H47A C47 H47B 108.4 . . ?
 O6 C45 C46 108.8(2) . . ?
 O6 C45 H45A 109.9 . . ?
 O6 C45 H45B 109.9 . . ?
 C46 C45 H45A 109.9 . . ?
 C46 C45 H45B 109.9 . . ?
 H45A C45 H45B 108.3 . . ?
 O4 C53 H53A 110.0 . . ?
 O4 C53 H53B 110.0 . . ?
 O4 C53 C54 108.3(2) . . ?
 H53A C53 H53B 108.4 . . ?
 C54 C53 H53A 110.0 . . ?
 C54 C53 H53B 110.0 . . ?
 Si8 C42 H42A 109.5 . . ?
 Si8 C42 H42B 109.5 . . ?
 Si8 C42 H42C 109.5 . . ?
 H42A C42 H42B 109.5 . . ?
 H42A C42 H42C 109.5 . . ?
 H42B C42 H42C 109.5 . . ?
 K C65 H65 97.4 . . ?
 C64 C65 K 97.05(19) . . ?
 C64 C65 H65 119.6 . . ?
 C64 C65 C66 120.8(3) . . ?
 C66 C65 K 75.55(17) . . ?
 C66 C65 H65 119.6 . . ?
 Si5 C28 H28A 109.5 . . ?
 Si5 C28 H28B 109.5 . . ?
 Si5 C28 H28C 109.5 . . ?
 H28A C28 H28B 109.5 . . ?
 H28A C28 H28C 109.5 . . ?
 H28B C28 H28C 109.5 . . ?
 O5 C54 C53 108.1(2) . . ?
 O5 C54 H54A 110.1 . . ?
 O5 C54 H54B 110.1 . . ?
 C53 C54 H54A 110.1 . . ?
 C53 C54 H54B 110.1 . . ?
 H54A C54 H54B 108.4 . . ?
 Si4 C20 H20A 109.5 . . ?
 Si4 C20 H20B 109.5 . . ?
 Si4 C20 H20C 109.5 . . ?
 H20A C20 H20B 109.5 . . ?
 H20A C20 H20C 109.5 . . ?
 H20B C20 H20C 109.5 . . ?
 Si3 C19 H19A 109.5 . . ?
 Si3 C19 H19B 109.5 . . ?
 Si3 C19 H19C 109.5 . . ?
 H19A C19 H19B 109.5 . . ?
 H19A C19 H19C 109.5 . . ?
 H19B C19 H19C 109.5 . . ?
 O4 C52 C51 108.6(2) . . ?
 O4 C52 H52A 110.0 . . ?
 O4 C52 H52B 110.0 . . ?
 C51 C52 H52A 110.0 . . ?
 C51 C52 H52B 110.0 . . ?
 H52A C52 H52B 108.3 . . ?
 Si6 C31 H31A 109.5 . . ?
 Si6 C31 H31B 109.5 . . ?
 Si6 C31 H31C 109.5 . . ?
 H31A C31 H31B 109.5 . . ?
 H31A C31 H31C 109.5 . . ?
 H31B C31 H31C 109.5 . . ?
 C57 F1B K 145.2(6) . . ?
 O6 C56 C55 108.6(2) . . ?
 O6 C56 H56A 110.0 . . ?
 O6 C56 H56B 110.0 . . ?
 C55 C56 H56A 110.0 . . ?
 C55 C56 H56B 110.0 . . ?
 H56A C56 H56B 108.4 . . ?
 Si7 C39 H39A 109.5 . . ?
 Si7 C39 H39B 109.5 . . ?
 Si7 C39 H39C 109.5 . . ?
 H39A C39 H39B 109.5 . . ?
 H39A C39 H39C 109.5 . . ?
 H39B C39 H39C 109.5 . . ?
 Si4 C22 H22A 109.5 . . ?
 Si4 C22 H22B 109.5 . . ?
 Si4 C22 H22C 109.5 . . ?
 H22A C22 H22B 109.5 . . ?
 H22A C22 H22C 109.5 . . ?
 H22B C22 H22C 109.5 . . ?
 Si2 C9 H9A 109.5 . . ?
 Si2 C9 H9B 109.5 . . ?
 Si2 C9 H9C 109.5 . . ?
 H9A C9 H9B 109.5 . . ?
 H9A C9 H9C 109.5 . . ?
 H9B C9 H9C 109.5 . . ?
 Si1 C7 H7A 109.5 . . ?
 Si1 C7 H7B 109.5 . . ?
 Si1 C7 H7C 109.5 . . ?
 H7A C7 H7B 109.5 . . ?
 H7A C7 H7C 109.5 . . ?
 H7B C7 H7C 109.5 . . ?
 C74 C73 H73 121.0 . . ?
 C74 C73 C72 117.9(3) . . ?
 C72 C73 H73 121.0 . . ?
 Si6 C33 H33A 109.5 . . ?
 Si6 C33 H33B 109.5 . . ?
 Si6 C33 H33C 109.5 . . ?
 H33A C33 H33B 109.5 . . ?
 H33A C33 H33C 109.5 . . ?
 H33B C33 H33C 109.5 . . ?
 K C66 H66 95.3 . . ?
 C65 C66 K 81.33(17) . . ?
 C65 C66 H66 120.2 . . ?
 C65 C66 C67 119.6(3) . . ?
 C67 C66 K 93.35(18) . . ?
 C67 C66 H66 120.2 . . ?
 Si5 C29 H29A 109.5 . . ?
 Si5 C29 H29B 109.5 . . ?
 Si5 C29 H29C 109.5 . . ?
 H29A C29 H29B 109.5 . . ?
 H29A C29 H29C 109.5 . . ?
 H29B C29 H29C 109.5 . . ?
 Si2 C10 H10A 109.5 . . ?
 Si2 C10 H10B 109.5 . . ?
 Si2 C10 H10C 109.5 . . ?
 H10A C10 H10B 109.5 . . ?
 H10A C10 H10C 109.5 . . ?
 H10B C10 H10C 109.5 . . ?
 F8 C80 C75 118.0(3) . . ?
 C79 C80 F8 119.7(3) . . ?
 C79 C80 C75 122.3(3) . . ?
 Si3 C17 H17A 109.5 . . ?
 Si3 C17 H17B 109.5 . . ?
 Si3 C17 H17C 109.5 . . ?
 H17A C17 H17B 109.5 . . ?
 H17A C17 H17C 109.5 . . ?
 H17B C17 H17C 109.5 . . ?
 C66 C67 H67 120.2 . . ?
 C68 C67 C66 119.5(3) . . ?
 C68 C67 H67 120.2 . . ?
 C79 C78 H78 120.0 . . ?
 C77 C78 H78 120.0 . . ?
 C77 C78 C79 120.1(3) . . ?
 C80 C79 C78 118.0(3) . . ?
 C80 C79 H79 121.0 . . ?
 C78 C79 H79 121.0 . . ?
 F3 C63 C64 120.6(3) . . ?
 F3 C63 C68 118.6(3) . . ?
 C64 C63 C68 120.8(3) . . ?
 F6 C74 C73 120.2(3) . . ?
 F6 C74 C69 117.7(3) . . ?
 C73 C74 C69 122.0(3) . . ?
 C73 C72 H72 119.8 . . ?
 C73 C72 C71 120.4(3) . . ?
 C71 C72 H72 119.8 . . ?
 F7 C75 C80 119.3(3) . . ?
 F7 C75 C76 120.1(3) . . ?
 C80 C75 C76 120.6(3) . . ?
 C72 C71 H71 119.7 . . ?
 C72 C71 C70 120.6(3) . . ?
 C70 C71 H71 119.7 . . ?
 F4 C68 C63 118.8(3) . . ?
 C67 C68 F4 120.4(3) . . ?
 C67 C68 C63 120.7(3) . . ?
 F5 C69 C74 119.8(3) . . ?
 F5 C69 C70 119.7(3) . . ?
 C70 C69 C74 120.4(4) . . ?
 F1B C57 C62 126.2(4) . . ?
 F1B C57 C58 113.8(4) . . ?
 C62 C57 C58 120.0 . . ?
 F1A C57 C62 99.3(7) . . ?
 F1A C57 C58 140.5(7) . . ?
 F2A C62 C57 109.7(3) . . ?
 F2A C62 C61 129.7(3) . . ?
 C57 C62 H62 120.0 . . ?
 C57 C62 C61 120.0 . . ?
 C61 C62 H62 120.0 . . ?
 C62 C61 H61 120.0 . . ?
 C60 C61 C62 120.0 . . ?
 C60 C61 H61 120.0 . . ?
 C61 C60 H60 120.0 . . ?
 C59 C60 C61 120.0 . . ?
 C59 C60 H60 120.0 . . ?
 C60 C59 H59 120.0 . . ?
 C60 C59 C58 120.0 . . ?
 C58 C59 H59 120.0 . . ?
 C57 C58 H58 120.0 . . ?
 C57 C58 F2B 93.3(3) . . ?
 C59 C58 C57 120.0 . . ?
 C59 C58 H58 120.0 . . ?
 C59 C58 F2B 145.0(3) . . ?
 C75 C76 H76 121.0 . . ?
 C77 C76 C75 118.0(3) . . ?
 C77 C76 H76 121.0 . . ?
 C78 C77 H77 119.4 . . ?
 C76 C77 C78 121.1(3) . . ?
 C76 C77 H77 119.4 . . ?
 C71 C70 H70 120.7 . . ?
 C69 C70 C71 118.5(3) . . ?
 C69 C70 H70 120.7 . . ?
 C58 F2B K 135.3(3) . . ?
 C57 F1A K 115.2(8) . . ?

loop_
  _geom_torsion_atom_site_label_1
  _geom_torsion_atom_site_label_2
  _geom_torsion_atom_site_label_3
  _geom_torsion_atom_site_label_4
  _geom_torsion
  _geom_torsion_site_symmetry_1
  _geom_torsion_site_symmetry_2
  _geom_torsion_site_symmetry_3
  _geom_torsion_site_symmetry_4
  _geom_torsion_publ_flag
 Ce2 C36 C37 C38 69.19(16) . . . . ?
 Ce2 C36 C35 Si8 119.83(18) . . . . ?
 Ce2 C36 C35 C34 -69.52(15) . . . . ?
 Ce2 C37 C38 Si7 -122.22(17) . . . . ?
 Ce2 C37 C38 C34 69.75(15) . . . . ?
 Ce2 C35 C34 C38 -68.54(16) . . . . ?
 Ce2 C34 C38 Si7 122.35(17) . . . . ?
 Ce2 C34 C38 C37 -69.55(15) . . . . ?
 Ce2 C25 C26 C27 68.18(16) . . . . ?
 Ce2 C25 C24 Si5 125.64(18) . . . . ?
 Ce2 C25 C24 C23 -67.99(15) . . . . ?
 Ce2 C26 C27 Si6 -114.44(18) . . . . ?
 Ce2 C26 C27 C23 70.91(15) . . . . ?
 Ce2 C24 C23 C27 -68.25(16) . . . . ?
 Ce2 C27 C23 C24 70.02(16) . . . . ?
 Ce1 C13 C14 C15 -68.97(16) . . . . ?
 Ce1 C13 C12 C16 69.41(16) . . . . ?
 Ce1 C3 C2 Si2 -120.39(18) . . . . ?
 Ce1 C3 C2 C1 68.82(15) . . . . ?
 Ce1 C3 C4 C5 -69.53(16) . . . . ?
 Ce1 C5 C1 C2 -69.50(16) . . . . ?
 Ce1 C5 C4 C3 69.83(16) . . . . ?
 Ce1 C14 C15 C16 -68.65(16) . . . . ?
 Ce1 C1 C2 Si2 119.99(18) . . . . ?
 Ce1 C1 C2 C3 -69.31(15) . . . . ?
 Ce1 C16 C15 C14 68.73(16) . . . . ?
 Ce1 C16 C12 C13 -68.93(16) . . . . ?
 K O6 C45 C46 48.6(2) . . . . ?
 K O6 C56 C55 -47.0(2) . . . . ?
 K O4 C53 C54 50.1(2) . . . . ?
 K O4 C52 C51 -48.4(2) . . . . ?
 K O2 C49 C50 53.9(2) . . . . ?
 K O2 C48 C47 -51.0(2) . . . . ?
 K O3 C50 C49 44.1(3) . . . . ?
 K O3 C51 C52 -47.2(2) . . . . ?
 K O5 C55 C56 -50.7(2) . . . . ?
 K O5 C54 C53 49.8(2) . . . . ?
 K O1 C46 C45 47.7(2) . . . . ?
 K O1 C47 C48 -50.0(2) . . . . ?
 K C65 C66 C67 -88.9(3) . . . . ?
 K F1B C57 C62 -128.6(7) . . . . ?
 K F1B C57 C58 49.3(11) . . . . ?
 K C66 C67 C68 -82.4(3) . . . . ?
 Si4 C13 C14 Ce1 -115.99(18) . . . . ?
 Si4 C13 C14 C15 175.04(16) . . . . ?
 Si4 C13 C12 Ce1 115.26(17) . . . . ?
 Si4 C13 C12 C16 -175.33(16) . . . . ?
 Si8 C35 C34 Ce2 -119.93(17) . . . . ?
 Si8 C35 C34 C38 171.53(16) . . . . ?
 Si1 C5 C1 Ce1 -120.20(17) . . . . ?
 Si1 C5 C1 C2 170.30(17) . . . . ?
 Si1 C5 C4 Ce1 120.10(18) . . . . ?
 Si1 C5 C4 C3 -170.07(16) . . . . ?
 Si5 C24 C23 Ce2 -123.75(17) . . . . ?
 Si5 C24 C23 C27 168.00(16) . . . . ?
 Si6 C27 C23 Ce2 114.04(18) . . . . ?
 Si6 C27 C23 C24 -175.93(16) . . . . ?
 Si3 C16 C15 Ce1 117.77(18) . . . . ?
 Si3 C16 C15 C14 -173.50(17) . . . . ?
 Si3 C16 C12 Ce1 -116.97(18) . . . . ?
 Si3 C16 C12 C13 174.10(17) . . . . ?
 O4 C53 C54 O5 -66.5(3) . . . . ?
 O2 C48 C47 O1 68.2(3) . . . . ?
 O3 C50 C49 O2 -65.1(3) . . . . ?
 O3 C51 C52 O4 62.5(3) . . . . ?
 O5 C55 C56 O6 64.1(3) . . . . ?
 O1 C46 C45 O6 -63.8(3) . . . . ?
 F8 C80 C79 C78 179.8(3) . . . . ?
 F8 C80 C75 F7 -1.2(4) . . . . ?
 F8 C80 C75 C76 -179.7(3) . . . . ?
 C36 C37 C38 Ce2 -68.69(16) . . . . ?
 C36 C37 C38 Si7 169.09(16) . . . . ?
 C36 C37 C38 C34 1.1(2) . . . . ?
 C36 C35 C34 Ce2 69.05(14) . . . . ?
 C36 C35 C34 C38 0.5(2) . . . . ?
 C37 C36 C35 Ce2 69.69(15) . . . . ?
 C37 C36 C35 Si8 -170.47(17) . . . . ?
 C37 C36 C35 C34 0.2(2) . . . . ?
 C13 C14 C15 Ce1 68.31(16) . . . . ?
 C13 C14 C15 C16 -0.3(3) . . . . ?
 C35 C36 C37 Ce2 -69.98(15) . . . . ?
 C35 C36 C37 C38 -0.8(3) . . . . ?
 C35 C34 C38 Ce2 68.58(16) . . . . ?
 C35 C34 C38 Si7 -169.08(16) . . . . ?
 C35 C34 C38 C37 -1.0(2) . . . . ?
 F7 C75 C76 C77 -178.7(3) . . . . ?
 C5 C1 C2 Ce1 69.15(16) . . . . ?
 C5 C1 C2 Si2 -170.86(17) . . . . ?
 C5 C1 C2 C3 -0.2(2) . . . . ?
 C14 C13 C12 Ce1 -70.58(15) . . . . ?
 C14 C13 C12 C16 -1.2(3) . . . . ?
 C25 C26 C27 Ce2 -69.84(16) . . . . ?
 C25 C26 C27 Si6 175.72(17) . . . . ?
 C25 C26 C27 C23 1.1(3) . . . . ?
 C25 C24 C23 Ce2 69.01(14) . . . . ?
 C25 C24 C23 C27 0.8(2) . . . . ?
 C26 C25 C24 Ce2 67.92(16) . . . . ?
 C26 C25 C24 Si5 -166.43(17) . . . . ?
 C26 C25 C24 C23 -0.1(2) . . . . ?
 C26 C27 C23 Ce2 -71.16(15) . . . . ?
 C26 C27 C23 C24 -1.1(3) . . . . ?
 C24 C25 C26 Ce2 -68.82(15) . . . . ?
 C24 C25 C26 C27 -0.6(3) . . . . ?
 F3 C63 C68 F4 0.1(4) . . . . ?
 F3 C63 C68 C67 -179.9(3) . . . . ?
 C1 C5 C4 Ce1 -69.42(14) . . . . ?
 C1 C5 C4 C3 0.4(2) . . . . ?
 C2 C3 C4 Ce1 69.00(16) . . . . ?
 C2 C3 C4 C5 -0.5(3) . . . . ?
 C4 C3 C2 Ce1 -68.40(16) . . . . ?
 C4 C3 C2 Si2 171.22(16) . . . . ?
 C4 C3 C2 C1 0.4(2) . . . . ?
 C4 C5 C1 Ce1 69.35(15) . . . . ?
 C4 C5 C1 C2 -0.2(2) . . . . ?
 C15 C16 C12 Ce1 69.91(15) . . . . ?
 C15 C16 C12 C13 1.0(2) . . . . ?
 C12 C13 C14 Ce1 69.87(15) . . . . ?
 C12 C13 C14 C15 0.9(3) . . . . ?
 C12 C16 C15 Ce1 -69.12(15) . . . . ?
 C12 C16 C15 C14 -0.4(2) . . . . ?
 F6 C74 C69 F5 0.3(5) . . . . ?
 F6 C74 C69 C70 178.3(3) . . . . ?
 F5 C69 C70 C71 180.0(3) . . . . ?
 C11 Si2 C2 Ce1 56.99(15) . . . . ?
 C11 Si2 C2 C3 152.8(2) . . . . ?
 C11 Si2 C2 C1 -38.4(2) . . . . ?
 C18 Si3 C16 Ce1 29.76(16) . . . . ?
 C18 Si3 C16 C15 -65.2(2) . . . . ?
 C18 Si3 C16 C12 123.1(2) . . . . ?
 C41 Si7 C38 Ce2 -69.88(15) . . . . ?
 C41 Si7 C38 C37 27.3(2) . . . . ?
 C41 Si7 C38 C34 -167.09(19) . . . . ?
 C43 Si8 C35 Ce2 22.79(16) . . . . ?
 C43 Si8 C35 C36 -73.4(2) . . . . ?
 C43 Si8 C35 C34 117.7(2) . . . . ?
 C21 Si4 C13 Ce1 56.56(14) . . . . ?
 C21 Si4 C13 C14 150.9(2) . . . . ?
 C21 Si4 C13 C12 -36.2(2) . . . . ?
 C55 O5 C54 C53 -177.2(2) . . . . ?
 C8 Si1 C5 Ce1 152.14(12) . . . . ?
 C8 Si1 C5 C1 -111.9(2) . . . . ?
 C8 Si1 C5 C4 56.5(2) . . . . ?
 C50 O3 C51 C52 167.7(2) . . . . ?
 C49 O2 C48 C47 -175.0(2) . . . . ?
 C51 O3 C50 C49 -172.0(2) . . . . ?
 C44 Si8 C35 Ce2 142.88(12) . . . . ?
 C44 Si8 C35 C36 46.7(2) . . . . ?
 C44 Si8 C35 C34 -122.2(2) . . . . ?
 C30 Si5 C24 Ce2 156.28(13) . . . . ?
 C30 Si5 C24 C25 55.0(2) . . . . ?
 C30 Si5 C24 C23 -109.0(2) . . . . ?
 C40 Si7 C38 Ce2 54.42(15) . . . . ?
 C40 Si7 C38 C37 151.6(2) . . . . ?
 C40 Si7 C38 C34 -42.8(2) . . . . ?
 C48 O2 C49 C50 178.1(2) . . . . ?
 C32 Si6 C27 Ce2 -141.80(12) . . . . ?
 C32 Si6 C27 C26 -47.8(2) . . . . ?
 C32 Si6 C27 C23 125.8(2) . . . . ?
 C6 Si1 C5 Ce1 34.71(17) . . . . ?
 C6 Si1 C5 C1 130.7(2) . . . . ?
 C6 Si1 C5 C4 -60.9(2) . . . . ?
 C46 O1 C47 C48 172.5(2) . . . . ?
 C64 C65 C66 K 89.6(3) . . . . ?
 C64 C65 C66 C67 0.7(4) . . . . ?
 C64 C63 C68 F4 -179.3(3) . . . . ?
 C64 C63 C68 C67 0.6(5) . . . . ?
 C47 O1 C46 C45 -174.5(2) . . . . ?
 C45 O6 C56 C55 179.9(2) . . . . ?
 C53 O4 C52 C51 178.3(2) . . . . ?
 C42 Si8 C35 Ce2 -98.62(13) . . . . ?
 C42 Si8 C35 C36 165.2(2) . . . . ?
 C42 Si8 C35 C34 -3.7(2) . . . . ?
 C65 C64 C63 F3 -179.8(3) . . . . ?
 C65 C64 C63 C68 -0.3(5) . . . . ?
 C65 C66 C67 C68 -0.4(5) . . . . ?
 C28 Si5 C24 Ce2 36.45(17) . . . . ?
 C28 Si5 C24 C25 -64.8(2) . . . . ?
 C28 Si5 C24 C23 131.2(2) . . . . ?
 C54 O5 C55 C56 176.7(2) . . . . ?
 C20 Si4 C13 Ce1 176.58(12) . . . . ?
 C20 Si4 C13 C14 -89.1(2) . . . . ?
 C20 Si4 C13 C12 83.8(2) . . . . ?
 C19 Si3 C16 Ce1 150.53(14) . . . . ?
 C19 Si3 C16 C15 55.5(2) . . . . ?
 C19 Si3 C16 C12 -116.1(2) . . . . ?
 C52 O4 C53 C54 -176.9(2) . . . . ?
 C31 Si6 C27 Ce2 -21.19(16) . . . . ?
 C31 Si6 C27 C26 72.8(2) . . . . ?
 C31 Si6 C27 C23 -113.6(2) . . . . ?
 F1B C57 C62 F2A 5.8(6) . . . . ?
 F1B C57 C62 C61 177.8(6) . . . . ?
 F1B C57 C58 C59 -178.1(5) . . . . ?
 C56 O6 C45 C46 -176.8(2) . . . . ?
 C39 Si7 C38 Ce2 172.64(12) . . . . ?
 C39 Si7 C38 C37 -90.2(2) . . . . ?
 C39 Si7 C38 C34 75.4(2) . . . . ?
 C22 Si4 C13 Ce1 -65.40(14) . . . . ?
 C22 Si4 C13 C14 28.9(2) . . . . ?
 C22 Si4 C13 C12 -158.2(2) . . . . ?
 C9 Si2 C2 Ce1 -67.08(15) . . . . ?
 C9 Si2 C2 C3 28.7(2) . . . . ?
 C9 Si2 C2 C1 -162.5(2) . . . . ?
 C7 Si1 C5 Ce1 -88.92(14) . . . . ?
 C7 Si1 C5 C1 7.0(2) . . . . ?
 C7 Si1 C5 C4 175.5(2) . . . . ?
 C73 C74 C69 F5 -178.7(3) . . . . ?
 C73 C74 C69 C70 -0.7(5) . . . . ?
 C73 C72 C71 C70 1.4(5) . . . . ?
 C33 Si6 C27 Ce2 98.64(13) . . . . ?
 C33 Si6 C27 C26 -167.3(2) . . . . ?
 C33 Si6 C27 C23 6.3(2) . . . . ?
 C66 C67 C68 F4 179.7(3) . . . . ?
 C66 C67 C68 C63 -0.2(5) . . . . ?
 C29 Si5 C24 Ce2 -85.31(15) . . . . ?
 C29 Si5 C24 C25 173.5(2) . . . . ?
 C29 Si5 C24 C23 9.4(2) . . . . ?
 C10 Si2 C2 Ce1 175.96(12) . . . . ?
 C10 Si2 C2 C3 -88.2(2) . . . . ?
 C10 Si2 C2 C1 80.6(2) . . . . ?
 C80 C75 C76 C77 -0.3(5) . . . . ?
 C17 Si3 C16 Ce1 -89.38(14) . . . . ?
 C17 Si3 C16 C15 175.6(2) . . . . ?
 C17 Si3 C16 C12 4.0(2) . . . . ?
 C79 C80 C75 F7 178.5(3) . . . . ?
 C79 C80 C75 C76 0.0(5) . . . . ?
 C79 C78 C77 C76 -0.3(5) . . . . ?
 C63 C64 C65 K 77.0(3) . . . . ?
 C63 C64 C65 C66 -0.3(5) . . . . ?
 C74 C73 C72 C71 -0.1(5) . . . . ?
 C74 C69 C70 C71 1.9(5) . . . . ?
 F2A C62 C61 C60 170.2(3) . . . . ?
 C72 C73 C74 F6 -179.2(3) . . . . ?
 C72 C73 C74 C69 -0.3(5) . . . . ?
 C72 C71 C70 C69 -2.3(5) . . . . ?
 C75 C80 C79 C78 0.1(5) . . . . ?
 C75 C76 C77 C78 0.4(5) . . . . ?
 C57 C62 C61 C60 0.0 . . . . ?
 C57 C58 F2B K -14.4(4) . . . . ?
 C62 C57 C58 C59 0.0 . . . . ?
 C62 C57 C58 F2B 168.8(3) . . . . ?
 C62 C57 F1A K -150.6(7) . . . . ?
 C62 C61 C60 C59 0.0 . . . . ?
 C61 C60 C59 C58 0.0 . . . . ?
 C60 C59 C58 C57 0.0 . . . . ?
 C60 C59 C58 F2B -160.2(5) . . . . ?
 C59 C58 F2B K 148.5(3) . . . . ?
 C58 C57 C62 F2A -172.0(2) . . . . ?
 C58 C57 C62 C61 0.0 . . . . ?
 C58 C57 F1A K 33.6(18) . . . . ?
 C77 C78 C79 C80 0.0(5) . . . . ?
 F1A C57 C62 C61 -176.9(9) . . . . ?
 F1A C57 C58 C59 175.2(14) . . . . ?
 F1A C57 C58 F2B -16.0(14) . . . . ?

_shelx_res_file
;
TITL df165d_a.res in P2(1)/c
    df165d.res
    created by SHELXL-2019/3 at 12:03:46 on 07-Feb-2025
REM Old TITL DF165D
REM SHELXT solution in P2(1)/c: R1 0.115, Rweak 0.003, Alpha 0.027
REM <I/s> 0.213 for 542 systematic absences, Orientation as input
REM Formula found by SHELXT: C85 Si8 Ce2 P K3 O13
CELL 0.71073 13.1313 21.7316 34.6967 90 91.098 90
ZERR 4 0.0002 0.0006 0.0007 0 0.002 0
LATT 1
SYMM -X,0.5+Y,0.5-Z
SFAC C H Ce F K O P Si
UNIT 320 496 8 32 4 24 12 32

L.S. 10
PLAN  46
TEMP -173.15
CONF
FREE F1A C62
BOND
list 4
MORE -1
BOND $H
fmap 2
acta
OMIT 2 2 1
REM <olex2.extras>
REM <HklSrc "%.\\DF165D.hkl">
REM </olex2.extras>

WGHT    0.027600
FVAR       0.08865
CE2   3    0.107825    0.764649    0.485944    11.00000    0.00939    0.02140 =
         0.01437   -0.00111   -0.00061    0.00011
CE1   3    0.506289    0.759334    0.478809    11.00000    0.00928    0.02384 =
         0.01493   -0.00226   -0.00052    0.00022
K     5    0.801491    0.769546    0.732933    11.00000    0.02135    0.05102 =
         0.01675   -0.00074   -0.00058   -0.00093
P1    7    0.302874    0.708702    0.473628    11.00000    0.01290    0.01903 =
         0.05006   -0.00140    0.00170    0.00101
P3    7    0.304401    0.805217    0.455613    11.00000    0.01257    0.03117 =
         0.04346    0.01492    0.00243    0.00224
SI4   8    0.627231    0.906513    0.536035    11.00000    0.02011    0.01753 =
         0.02451    0.00018   -0.00419   -0.00099
SI7   8    0.022107    0.609611    0.549880    11.00000    0.01927    0.01790 =
         0.02089   -0.00010   -0.00148    0.00063
P2    7    0.313283    0.782074    0.516667    11.00000    0.01138    0.07807 =
         0.02127   -0.01813    0.00015   -0.00051
SI8   8    0.124710    0.862602    0.589091    11.00000    0.02008    0.01975 =
         0.02007   -0.00392    0.00073   -0.00164
SI1   8    0.495938    0.847547    0.372591    11.00000    0.02326    0.02271 =
         0.02213    0.00268   -0.00102    0.00243
SI5   8    0.101706    0.638019    0.392348    11.00000    0.02336    0.01984 =
         0.02245   -0.00367   -0.00221    0.00190
SI2   8    0.579166    0.595703    0.422769    11.00000    0.01918    0.01881 =
         0.02485   -0.00253    0.00005    0.00115
SI6   8    0.008650    0.896458    0.413373    11.00000    0.02157    0.01922 =
         0.02310    0.00036   -0.00151    0.00148
SI3   8    0.509669    0.656118    0.578340    11.00000    0.02496    0.02286 =
         0.02307    0.00592   -0.00339   -0.00414
O6    6    0.918175    0.758982    0.667292    11.00000    0.02500    0.02911 =
         0.02015   -0.00196   -0.00003    0.00270
O4    6    0.896989    0.764324    0.804954    11.00000    0.02809    0.03107 =
         0.01914    0.00236   -0.00172    0.00176
O2    6    0.586902    0.797687    0.726835    11.00000    0.02524    0.03988 =
         0.01948   -0.00052    0.00083   -0.00176
O3    6    0.686253    0.774508    0.797374    11.00000    0.02553    0.03607 =
         0.01752   -0.00308    0.00187   -0.00020
O5    6    1.007436    0.733842    0.738994    11.00000    0.02397    0.04175 =
         0.01976   -0.00118   -0.00083    0.00056
O1    6    0.704879    0.765759    0.662307    11.00000    0.02376    0.03829 =
         0.01754    0.00224   -0.00076    0.00297
F8    4    0.032739    0.570167    0.767563    11.00000    0.04531    0.06445 =
         0.06867   -0.00070    0.00845    0.00118
C36   1   -0.033362    0.795371    0.543693    11.00000    0.01481    0.02020 =
         0.01693    0.00158    0.00445    0.00403
AFIX  43
H36   2   -0.074623    0.830122    0.537721    11.00000   -1.20000
AFIX   0
C37   1   -0.057175    0.733909    0.534274    11.00000    0.00989    0.02444 =
         0.01762    0.00013    0.00185    0.00062
AFIX  43
H37   2   -0.117441    0.720548    0.521203    11.00000   -1.20000
AFIX   0
C13   1    0.620278    0.821323    0.537174    11.00000    0.01184    0.01935 =
         0.01582   -0.00019   -0.00518   -0.00011
C35   1    0.062948    0.797086    0.563701    11.00000    0.01493    0.01870 =
         0.01519    0.00090    0.00482    0.00012

F7    4    0.031764    0.548389    0.692222    11.00000    0.06739    0.08257 =
         0.06783   -0.01363   -0.02589    0.00609
C34   1    0.095247    0.734586    0.565651    11.00000    0.01334    0.02355 =
         0.01468   -0.00077   -0.00038    0.00072
AFIX  43
H34   2    0.157024    0.721173    0.577617    11.00000   -1.20000
AFIX   0
C3    1    0.667553    0.719184    0.431201    11.00000    0.01080    0.02537 =
         0.01830   -0.00077    0.00208    0.00317
AFIX  43
H3    2    0.727449    0.705723    0.444477    11.00000   -1.20000
AFIX   0
C5    1    0.550462    0.781946    0.400109    11.00000    0.01382    0.01996 =
         0.01425   -0.00009    0.00185    0.00021
C14   1    0.690793    0.778840    0.521559    11.00000    0.00865    0.01991 =
         0.01837   -0.00024   -0.00197   -0.00108
AFIX  43
H14   2    0.748346    0.789452    0.506770    11.00000   -1.20000
AFIX   0
C25   1   -0.045901    0.714179    0.435640    11.00000    0.01226    0.02314 =
         0.01719    0.00143   -0.00467   -0.00403
AFIX  43
H25   2   -0.084321    0.681103    0.445809    11.00000   -1.20000
AFIX   0
C38   1    0.023440    0.695023    0.547461    11.00000    0.01237    0.02130 =
         0.01471   -0.00012    0.00397    0.00025
C26   1   -0.070183    0.776302    0.439077    11.00000    0.01027    0.02770 =
         0.01879   -0.00219    0.00045    0.00022
AFIX  43
H26   2   -0.128044    0.792219    0.451731    11.00000   -1.20000
AFIX   0
C24   1    0.045975    0.707891    0.414396    11.00000    0.01504    0.02376 =
         0.01388   -0.00134   -0.00488   -0.00093

F3    4    0.632127    0.965287    0.683368    11.00000    0.05261    0.10038 =
         0.07131   -0.00053   -0.02338    0.01181
C1    1    0.513364    0.720718    0.400984    11.00000    0.01298    0.02242 =
         0.01483   -0.00113   -0.00006    0.00012
AFIX  43
H1    2    0.449722    0.707942    0.390240    11.00000   -1.20000
AFIX   0

F4    4    0.605670    0.960359    0.759455    11.00000    0.04327    0.08076 =
         0.08664   -0.01264    0.02490   -0.00232
C27   1    0.005649    0.812302    0.420572    11.00000    0.01369    0.02339 =
         0.01424    0.00192   -0.00213    0.00521
C2    1    0.584041    0.680913    0.420083    11.00000    0.01587    0.02161 =
         0.01660   -0.00346    0.00376    0.00160
C4    1    0.647675    0.779755    0.419523    11.00000    0.01452    0.02018 =
         0.01891   -0.00149    0.00281   -0.00347
AFIX  43
H4    2    0.691605    0.813915    0.423789    11.00000   -1.20000
AFIX   0
C23   1    0.075204    0.768839    0.405314    11.00000    0.01193    0.02239 =
         0.01415    0.00062   -0.00069   -0.00125
AFIX  43
H23   2    0.133547    0.779326    0.390934    11.00000   -1.20000
AFIX   0
C16   1    0.572456    0.721199    0.553859    11.00000    0.01662    0.01767 =
         0.01879    0.00310   -0.00358   -0.00053
C15   1    0.662128    0.719086    0.531386    11.00000    0.01619    0.01581 =
         0.02165    0.00082   -0.00500    0.00316
AFIX  43
H15   2    0.696984    0.682661    0.524207    11.00000   -1.20000
AFIX   0
C12   1    0.549014    0.784695    0.557305    11.00000    0.01227    0.02559 =
         0.01187   -0.00127   -0.00298   -0.00009
AFIX  43
H12   2    0.493196    0.800594    0.571198    11.00000   -1.20000
AFIX   0

F6    4    0.696128    0.354349    0.733775    11.00000    0.07333    0.10721 =
         0.09859   -0.05654    0.03168   -0.04041
F5    4    0.875320    0.410510    0.741926    11.00000    0.04747    0.08213 =
         0.12887   -0.00292    0.02344   -0.01246
C11   1    0.445680    0.568801    0.428213    11.00000    0.02620    0.01864 =
         0.04406   -0.00142   -0.00735    0.00028
AFIX 137
H11A  2    0.422005    0.579580    0.453963    11.00000   -1.50000
H11B  2    0.442854    0.524052    0.424864    11.00000   -1.50000
H11C  2    0.401880    0.588602    0.408679    11.00000   -1.50000
AFIX   0
C18   1    0.456667    0.597557    0.544424    11.00000    0.03221    0.02496 =
         0.03943    0.00270   -0.00270   -0.00721
AFIX 137
H18A  2    0.407974    0.617230    0.526565    11.00000   -1.50000
H18B  2    0.421979    0.565405    0.559003    11.00000   -1.50000
H18C  2    0.512115    0.579170    0.529827    11.00000   -1.50000
AFIX   0
C41   1   -0.067989    0.578460    0.512696    11.00000    0.02877    0.02227 =
         0.02953   -0.00223   -0.00367   -0.00036
AFIX 137
H41A  2   -0.135770    0.596117    0.516408    11.00000   -1.50000
H41B  2   -0.071557    0.533586    0.515117    11.00000   -1.50000
H41C  2   -0.044081    0.589275    0.486984    11.00000   -1.50000
AFIX   0
C43   1    0.176820    0.922907    0.556419    11.00000    0.03337    0.02395 =
         0.03112   -0.00308    0.00420   -0.00651
AFIX 137
H43A  2    0.223437    0.903785    0.538232    11.00000   -1.50000
H43B  2    0.213658    0.953844    0.571786    11.00000   -1.50000
H43C  2    0.120661    0.942679    0.542125    11.00000   -1.50000
AFIX   0
C21   1    0.494659    0.937020    0.536242    11.00000    0.03020    0.02272 =
         0.04297   -0.00321   -0.00395    0.00395
AFIX 137
H21A  2    0.457459    0.922476    0.513242    11.00000   -1.50000
H21B  2    0.496449    0.982103    0.536218    11.00000   -1.50000
H21C  2    0.460330    0.922530    0.559374    11.00000   -1.50000
AFIX   0

C55   1    1.067250    0.749148    0.706603    11.00000    0.01991    0.04769 =
         0.02899   -0.00170    0.00191    0.00153
AFIX  23
H55A  2    1.135099    0.729483    0.708912    11.00000   -1.20000
H55B  2    1.076823    0.794269    0.705136    11.00000   -1.20000
AFIX   0

C8    1    0.587474    0.868298    0.334155    11.00000    0.04461    0.02912 =
         0.03286    0.00733    0.00621    0.00157
AFIX 137
H8A   2    0.652135    0.881460    0.346077    11.00000   -1.50000
H8B   2    0.559125    0.901925    0.318486    11.00000   -1.50000
H8C   2    0.599195    0.832396    0.317733    11.00000   -1.50000
AFIX   0

C50   1    0.586260    0.799880    0.795233    11.00000    0.02847    0.03537 =
         0.02296    0.00346    0.00801    0.00472
AFIX  23
H50A  2    0.589828    0.845340    0.794006    11.00000   -1.20000
H50B  2    0.547659    0.788185    0.818344    11.00000   -1.20000
AFIX   0
C49   1    0.534648    0.775193    0.759754    11.00000    0.02216    0.04208 =
         0.02948   -0.00018    0.00240    0.00216
AFIX  23
H49A  2    0.536064    0.729648    0.760077    11.00000   -1.20000
H49B  2    0.462653    0.788715    0.758703    11.00000   -1.20000
AFIX   0
C51   1    0.738706    0.788337    0.833231    11.00000    0.03354    0.03825 =
         0.01453   -0.00228    0.00131   -0.00496
AFIX  23
H51A  2    0.693653    0.779979    0.855178    11.00000   -1.20000
H51B  2    0.758238    0.832327    0.833970    11.00000   -1.20000
AFIX   0

C44   1    0.025395    0.898621    0.619761    11.00000    0.03207    0.02609 =
         0.02919   -0.00721    0.00576   -0.00474
AFIX 137
H44A  2   -0.028409    0.916282    0.603218    11.00000   -1.50000
H44B  2    0.056492    0.931184    0.635586    11.00000   -1.50000
H44C  2   -0.003930    0.867266    0.636548    11.00000   -1.50000
AFIX   0
C30   1    0.001621    0.603963    0.359461    11.00000    0.04357    0.02803 =
         0.03432   -0.01163   -0.01199    0.00345
AFIX 137
H30A  2   -0.055648    0.589511    0.374738    11.00000   -1.50000
H30B  2    0.030605    0.569274    0.345338    11.00000   -1.50000
H30C  2   -0.022377    0.635313    0.341128    11.00000   -1.50000
AFIX   0
C40   1    0.153830    0.578889    0.544744    11.00000    0.02457    0.02680 =
         0.04375   -0.00375   -0.00404    0.00317
AFIX 137
H40A  2    0.179213    0.589593    0.519227    11.00000   -1.50000
H40B  2    0.152945    0.534034    0.547631    11.00000   -1.50000
H40C  2    0.198519    0.596904    0.564678    11.00000   -1.50000
AFIX   0

C48   1    0.544087    0.774467    0.691761    11.00000    0.02629    0.04682 =
         0.02822   -0.00586   -0.00719    0.00309
AFIX  23
H48A  2    0.473600    0.789849    0.688098    11.00000   -1.20000
H48B  2    0.542116    0.728941    0.692472    11.00000   -1.20000
AFIX   0

C32   1   -0.118063    0.921939    0.393995    11.00000    0.03832    0.01998 =
         0.04681    0.00159   -0.01254    0.00525
AFIX 137
H32A  2   -0.133954    0.899744    0.370039    11.00000   -1.50000
H32B  2   -0.116276    0.966251    0.388808    11.00000   -1.50000
H32C  2   -0.170483    0.913201    0.412963    11.00000   -1.50000
AFIX   0
C6    1    0.478776    0.918223    0.401881    11.00000    0.04460    0.02408 =
         0.03714    0.00223    0.00124    0.00559
AFIX 137
H6A   2    0.429704    0.910127    0.422196    11.00000   -1.50000
H6B   2    0.453297    0.951550    0.385292    11.00000   -1.50000
H6C   2    0.544273    0.930275    0.413606    11.00000   -1.50000
AFIX   0

C46   1    0.767513    0.777189    0.629790    11.00000    0.03034    0.04107 =
         0.01623    0.00022   -0.00159   -0.00306
AFIX  23
H46A  2    0.785655    0.821364    0.628695    11.00000   -1.20000
H46B  2    0.730098    0.766335    0.605697    11.00000   -1.20000
AFIX   0
C64   1    0.804119    0.934779    0.690701    11.00000    0.05001    0.04278 =
         0.02947   -0.00808    0.00367   -0.00732
AFIX  43
H64   2    0.813295    0.936295    0.663625    11.00000   -1.20000
AFIX   0
C47   1    0.609043    0.795791    0.659298    11.00000    0.03027    0.04337 =
         0.02106   -0.00338   -0.00413    0.00739
AFIX  23
H47A  2    0.575562    0.785776    0.634270    11.00000   -1.20000
H47B  2    0.618513    0.840935    0.660721    11.00000   -1.20000
AFIX   0
C45   1    0.861634    0.739186    0.633647    11.00000    0.03498    0.03632 =
         0.01569   -0.00331    0.00321   -0.00039
AFIX  23
H45A  2    0.843353    0.695185    0.636122    11.00000   -1.20000
H45B  2    0.903617    0.744101    0.610450    11.00000   -1.20000
AFIX   0
C53   1    0.988831    0.729395    0.806648    11.00000    0.03500    0.03776 =
         0.02551    0.00153   -0.00806    0.00973
AFIX  23
H53A  2    0.973360    0.685039    0.803702    11.00000   -1.20000
H53B  2    1.023897    0.735624    0.831859    11.00000   -1.20000
AFIX   0

C42   1    0.231608    0.833869    0.620472    11.00000    0.02944    0.03320 =
         0.02694   -0.00686   -0.00697   -0.00331
AFIX 137
H42A  2    0.206274    0.801869    0.637729    11.00000   -1.50000
H42B  2    0.259586    0.867991    0.635806    11.00000   -1.50000
H42C  2    0.285063    0.816669    0.604350    11.00000   -1.50000
AFIX   0

C65   1    0.882838    0.918291    0.715127    11.00000    0.03807    0.03917 =
         0.04086   -0.00627    0.00665   -0.00119
AFIX  43
H65   2    0.947184    0.908066    0.704830    11.00000   -1.20000
AFIX   0

C28   1    0.142384    0.577542    0.427226    11.00000    0.02903    0.02320 =
         0.03332   -0.00468   -0.00193    0.00167
AFIX 137
H28A  2    0.193095    0.594619    0.445347    11.00000   -1.50000
H28B  2    0.172306    0.542976    0.413270    11.00000   -1.50000
H28C  2    0.083207    0.563133    0.441457    11.00000   -1.50000
AFIX   0

C54   1    1.055592    0.750381    0.774766    11.00000    0.02412    0.04973 =
         0.02542   -0.00384   -0.00663    0.00621
AFIX  23
H54A  2    1.065169    0.795523    0.776091    11.00000   -1.20000
H54B  2    1.123245    0.730482    0.777121    11.00000   -1.20000
AFIX   0

C20   1    0.699710    0.936332    0.578907    11.00000    0.04127    0.02234 =
         0.04328   -0.00354   -0.01433   -0.00380
AFIX 137
H20A  2    0.663333    0.925844    0.602416    11.00000   -1.50000
H20B  2    0.706202    0.981143    0.576946    11.00000   -1.50000
H20C  2    0.767649    0.917666    0.579868    11.00000   -1.50000
AFIX   0
C19   1    0.606024    0.618917    0.610653    11.00000    0.04888    0.03939 =
         0.05699    0.02440   -0.02201   -0.00916
AFIX 137
H19A  2    0.661720    0.602708    0.595229    11.00000   -1.50000
H19B  2    0.574109    0.585136    0.624714    11.00000   -1.50000
H19C  2    0.633029    0.649300    0.629049    11.00000   -1.50000
AFIX   0

C52   1    0.831137    0.749007    0.836073    11.00000    0.03623    0.04092 =
         0.01483    0.00613   -0.00140   -0.00514
AFIX  23
H52A  2    0.866825    0.756060    0.861076    11.00000   -1.20000
H52B  2    0.811657    0.705056    0.834513    11.00000   -1.20000
AFIX   0

C31   1    0.037700    0.936504    0.459766    11.00000    0.04091    0.03532 =
         0.04020   -0.01022   -0.00542   -0.00028
AFIX 137
H31A  2   -0.014475    0.926218    0.478532    11.00000   -1.50000
H31B  2    0.038278    0.981080    0.455501    11.00000   -1.50000
H31C  2    0.104580    0.923281    0.469671    11.00000   -1.50000
AFIX   0

PART 2
F1B   4    0.722323    0.657656    0.739478    10.67000    0.09235    0.04373 =
         0.11290   -0.00807   -0.02520   -0.02731
PART 0
C56   1    1.012012    0.726397    0.671212    11.00000    0.02490    0.03803 =
         0.02114   -0.00181    0.00645    0.00494
AFIX  23
H56A  2    1.054026    0.733321    0.648223    11.00000   -1.20000
H56B  2    0.998738    0.681712    0.673483    11.00000   -1.20000
AFIX   0

C39   1   -0.024917    0.585030    0.597945    11.00000    0.05157    0.01902 =
         0.03149    0.00162    0.00043   -0.00512
AFIX 137
H39A  2    0.015112    0.605475    0.618345    11.00000   -1.50000
H39B  2   -0.017747    0.540329    0.600558    11.00000   -1.50000
H39C  2   -0.096794    0.596385    0.600157    11.00000   -1.50000
AFIX   0
C22   1    0.696941    0.930853    0.492256    11.00000    0.03931    0.02683 =
         0.03871    0.00730    0.00398   -0.00602
AFIX 137
H22A  2    0.764956    0.912275    0.492645    11.00000   -1.50000
H22B  2    0.703255    0.975784    0.491985    11.00000   -1.50000
H22C  2    0.659240    0.917288    0.469133    11.00000   -1.50000
AFIX   0
C9    1    0.664530    0.569349    0.462938    11.00000    0.02681    0.02383 =
         0.04224   -0.00162   -0.00680    0.00008
AFIX 137
H9A   2    0.735116    0.580151    0.457235    11.00000   -1.50000
H9B   2    0.658738    0.524624    0.465770    11.00000   -1.50000
H9C   2    0.644665    0.589401    0.486950    11.00000   -1.50000
AFIX   0
C7    1    0.371657    0.824320    0.349739    11.00000    0.03178    0.04076 =
         0.03210    0.00621   -0.01014    0.00586
AFIX 137
H7A   2    0.382694    0.789936    0.332028    11.00000   -1.50000
H7B   2    0.342658    0.859242    0.335424    11.00000   -1.50000
H7C   2    0.324491    0.811610    0.369790    11.00000   -1.50000
AFIX   0

C73   1    0.624240    0.414541    0.782451    11.00000    0.04364    0.04685 =
         0.04899    0.00150   -0.00340   -0.00687
AFIX  43
H73   2    0.560431    0.394405    0.779223    11.00000   -1.20000
AFIX   0

C33   1    0.108740    0.916166    0.378342    11.00000    0.04097    0.02754 =
         0.04674    0.00370    0.01149   -0.00292
AFIX 137
H33A  2    0.175405    0.903362    0.388681    11.00000   -1.50000
H33B  2    0.108873    0.960708    0.373933    11.00000   -1.50000
H33C  2    0.094754    0.894826    0.353927    11.00000   -1.50000
AFIX   0

C66   1    0.869742    0.916380    0.754352    11.00000    0.04352    0.03806 =
         0.04093   -0.00001   -0.00468   -0.00478
AFIX  43
H66   2    0.924943    0.905361    0.771055    11.00000   -1.20000
AFIX   0

C29   1    0.213970    0.663236    0.363982    11.00000    0.03489    0.03205 =
         0.03432   -0.00247    0.00887    0.00717
AFIX 137
H29A  2    0.192357    0.694312    0.345063    11.00000   -1.50000
H29B  2    0.242657    0.627737    0.350566    11.00000   -1.50000
H29C  2    0.265724    0.680871    0.381453    11.00000   -1.50000
AFIX   0
C10   1    0.629120    0.561694    0.377255    11.00000    0.05239    0.02929 =
         0.03875   -0.00814    0.00969    0.00058
AFIX 137
H10A  2    0.589654    0.577506    0.355136    11.00000   -1.50000
H10B  2    0.622949    0.516782    0.378228    11.00000   -1.50000
H10C  2    0.700888    0.573005    0.374594    11.00000   -1.50000
AFIX   0

C80   1    0.118787    0.581787    0.747575    11.00000    0.03885    0.03871 =
         0.04249    0.00063    0.00657    0.00764
C17   1    0.400142    0.684951    0.607114    11.00000    0.04524    0.04127 =
         0.03804   -0.00123    0.01631   -0.01628
AFIX 137
H17A  2    0.425073    0.714581    0.626383    11.00000   -1.50000
H17B  2    0.367688    0.650284    0.620127    11.00000   -1.50000
H17C  2    0.350398    0.705062    0.589878    11.00000   -1.50000
AFIX   0

C67   1    0.775839    0.930580    0.769329    11.00000    0.05140    0.03925 =
         0.03066    0.00206    0.00724   -0.00999
AFIX  43
H67   2    0.765953    0.929101    0.796365    11.00000   -1.20000
AFIX   0

C78   1    0.289577    0.614373    0.744899    11.00000    0.04264    0.07939 =
         0.05379    0.00270    0.00341    0.00246
AFIX  43
H78   2    0.349772    0.629399    0.757265    11.00000   -1.20000
AFIX   0
C79   1    0.202910    0.603204    0.766373    11.00000    0.04087    0.05997 =
         0.04579   -0.00367   -0.00132    0.00340
AFIX  43
H79   2    0.202827    0.610392    0.793379    11.00000   -1.20000
AFIX   0

C63   1    0.711982    0.949007    0.706260    11.00000    0.03887    0.05260 =
         0.04533    0.00182   -0.01028   -0.00411
C74   1    0.705535    0.398624    0.760656    11.00000    0.04636    0.04596 =
         0.05657   -0.00577    0.00118   -0.01411
PART 2
F2A   4    0.536791    0.609083    0.736054    10.67000    0.04972    0.09463 =
         0.07520   -0.03900    0.02845   -0.00579

PART 0
C72   1    0.637464    0.460352    0.809070    11.00000    0.05349    0.04472 =
         0.06320   -0.00290   -0.01353    0.01389
AFIX  43
H72   2    0.582188    0.472439    0.824634    11.00000   -1.20000
AFIX   0

C75   1    0.116793    0.570954    0.708947    11.00000    0.04489    0.04305 =
         0.05011    0.00336   -0.01246    0.00914
C71   1    0.730520    0.489121    0.813470    11.00000    0.06306    0.03985 =
         0.09557   -0.02117   -0.03793    0.01362
AFIX  43
H71   2    0.739257    0.520286    0.832447    11.00000   -1.20000
AFIX   0

C68   1    0.698496    0.946518    0.745344    11.00000    0.03376    0.04266 =
         0.05169   -0.00490    0.01663   -0.00627
C69   1    0.797745    0.427100    0.764697    11.00000    0.03974    0.04110 =
         0.07517    0.00471   -0.00639   -0.00195
AFIX  66
C57   1    0.701561    0.603868    0.720895    11.00000    0.07225    0.04096 =
         0.04807    0.00966   -0.00866    0.00702
C62   1    0.608070    0.573889    0.719287    11.00000    0.05307    0.08921 =
         0.03252   -0.00993    0.00256    0.01287
PART 1
AFIX  43
H62   2    0.551789    0.590221    0.732718    10.33000   -1.20000
AFIX  65
PART 0
C61   1    0.596925    0.520016    0.698027    11.00000    0.08086    0.07516 =
         0.04867    0.01782   -0.00880   -0.03341
AFIX  43
H61   2    0.533027    0.499527    0.696928    11.00000   -1.20000
AFIX  65
C60   1    0.679271    0.496120    0.678375    11.00000    0.14555    0.04316 =
         0.06009   -0.00556   -0.03498    0.03897
AFIX  43
H60   2    0.671654    0.459300    0.663845    11.00000   -1.20000
AFIX  65
C59   1    0.772763    0.526098    0.679983    11.00000    0.07860    0.13328 =
         0.05885   -0.01632   -0.00385    0.06481
AFIX  43
H59   2    0.829043    0.509767    0.666552    11.00000   -1.20000
AFIX  65
C58   1    0.783910    0.579972    0.701243    11.00000    0.05368    0.09853 =
         0.06403    0.02736    0.01002   -0.01254
PART 2
AFIX  43
H58   2    0.847807    0.600461    0.702342    10.67000   -1.20000
AFIX   0

PART 0
C76   1    0.202339    0.581674    0.687115    11.00000    0.06694    0.07403 =
         0.03652    0.00917    0.00038    0.02083
AFIX  43
H76   2    0.201575    0.574048    0.660151    11.00000   -1.20000
AFIX   0
C77   1    0.288072    0.603620    0.705637    11.00000    0.04925    0.08073 =
         0.05204    0.01809    0.01398    0.01046
AFIX  43
H77   2    0.347451    0.611568    0.691233    11.00000   -1.20000
AFIX   0

C70   1    0.811100    0.473097    0.790581    11.00000    0.04229    0.03304 =
         0.11871    0.00341   -0.03170    0.00195
AFIX  43
H70   2    0.874543    0.493898    0.792944    11.00000   -1.20000
AFIX   0

PART 1
F2B   4    0.844380    0.634407    0.706938    10.33000    0.06097    0.04904 =
         0.07561    0.00368    0.00905   -0.02051
F1A   4    0.679450    0.647724    0.744291    10.33000    0.16656    0.04067 =
         0.05667   -0.03501    0.00783    0.00766
HKLF 4


REM  df165d_a.res in P2(1)/c
REM wR2 = 0.0598, GooF = S = 0.888, Restrained GooF = 0.888 for all data
REM R1 = 0.0295 for 14578 Fo > 4sig(Fo) and 0.0549 for all 21581 data
REM 1003 parameters refined using 0 restraints

END

WGHT      0.0276      0.0000

REM Highest difference peak  1.379,  deepest hole -0.546,  1-sigma level  0.074
Q1    1   0.5109  0.7192  0.4808  11.00000  0.05    1.38
Q2    1   0.1011  0.7232  0.4848  11.00000  0.05    1.18
Q3    1   0.3146  0.7414  0.5167  11.00000  0.05    0.83
Q4    1   0.4496  0.7585  0.4869  11.00000  0.05    0.72
Q5    1   0.5184  0.8009  0.4858  11.00000  0.05    0.70
Q6    1   0.1053  0.8074  0.4847  11.00000  0.05    0.66
Q7    1   0.0505  0.7624  0.4946  11.00000  0.05    0.62
Q8    1   0.7752  0.5491  0.6826  11.00000  0.05    0.61
Q9    1   0.5596  0.7609  0.4676  11.00000  0.05    0.60
Q10   1   0.7428  0.5912  0.7057  11.00000  0.05    0.59
Q11   1   0.1666  0.7630  0.4769  11.00000  0.05    0.51
Q12   1   0.0869  0.7694  0.4674  11.00000  0.05    0.48
Q13   1   0.6473  0.5816  0.7202  11.00000  0.05    0.47
Q14   1   0.5777  0.6401  0.4218  11.00000  0.05    0.44
Q15   1   0.0339  0.6508  0.5504  11.00000  0.05    0.41
Q16   1   0.5446  0.6905  0.5593  11.00000  0.05    0.40
Q17   1   0.3219  0.8036  0.4801  11.00000  0.05    0.40
Q18   1   0.6137  0.5410  0.7094  11.00000  0.05    0.38
Q19   1   0.0975  0.8182  0.5823  11.00000  0.05    0.38
Q20   1   0.1188  0.5980  0.4045  11.00000  0.05    0.37
Q21   1   0.6551  0.9169  0.5602  11.00000  0.05    0.37
Q22   1   0.7287  0.5101  0.6938  11.00000  0.05    0.37
Q23   1   0.5361  0.7518  0.3959  11.00000  0.05    0.36
Q24   1   0.2987  0.7682  0.4488  11.00000  0.05    0.36
Q25   1   0.0208  0.8522  0.4169  11.00000  0.05    0.36
Q26   1   0.7752  0.5492  0.7052  11.00000  0.05    0.35
Q27   1   0.5319  0.7675  0.4976  11.00000  0.05    0.35
Q28   1   0.0875  0.6036  0.5442  11.00000  0.05    0.35
Q29   1   0.6263  0.8638  0.5410  11.00000  0.05    0.35
Q30   1   0.1292  0.7746  0.5073  11.00000  0.05    0.35
Q31   1   0.5413  0.8473  0.3553  11.00000  0.05    0.34
Q32   1   0.3124  0.7897  0.5250  11.00000  0.05    0.34
Q33   1   0.5489  0.9131  0.5410  11.00000  0.05    0.34
Q34   1  -0.0329  0.7658  0.5357  11.00000  0.05    0.33
Q35   1   0.1716  0.6231  0.7928  11.00000  0.05    0.33
Q36   1   0.6403  0.5033  0.6828  11.00000  0.05    0.33
Q37   1   0.8137  0.7273  0.7384  11.00000  0.05    0.33
Q38   1   0.5107  0.5894  0.4256  11.00000  0.05    0.32
Q39   1   0.2022  0.7637  0.5012  11.00000  0.05    0.32
Q40   1   0.0730  0.7700  0.5681  11.00000  0.05    0.32
Q41   1   0.4865  0.7616  0.4595  11.00000  0.05    0.32
Q42   1   0.7169  0.5102  0.6742  11.00000  0.05    0.31
Q43   1   0.6611  0.8078  0.5298  11.00000  0.05    0.31
Q44   1   0.5826  0.8387  0.7211  11.00000  0.05    0.31
Q45   1   0.3634  0.8282  0.3322  11.00000  0.05    0.31
Q46   1   0.0388  0.6313  0.3723  11.00000  0.05    0.31
;
_shelx_res_checksum                26500
_shelx_hkl_file
;
 -11 -17  -3    4.04    6.16   0
 -11 -16  -1    9.98    6.05   0
 -11 -15   0    4.38    5.21   0
 -11 -15   1    1.60    5.71   0
 -11 -15   2   -1.60    3.82   0
 -11 -14   3    6.80    5.48   0
 -11 -14   4    1.41    5.18   0
 -11 -14   5   -0.44    3.78   0
 -11 -13   7    7.80    5.38   0
 -11 -13   8    9.19    5.37   0
 -11 -13   9   38.58    5.96   0
 -11 -13  10   28.27    5.46   0
 -10 -18 -10    4.93    5.61   0
 -10 -17  -8    6.97    6.00   0
 -10 -16  -7   10.98    5.65   0
 -10 -15  -6   21.08    5.20   0
 -10 -15  -5  174.11    8.18   0
 -10 -14  -3    8.20    4.68   0
 -10 -12   1    3.84    4.52   0
 -10 -12   2   60.93    5.39   0
 -10 -11   4   22.68    4.82   0
 -10 -11   5  181.40    7.22   0
 -10 -11   6   11.51    4.25   0
 -10 -10  10    3.94    4.24   0
 -10 -10  11   97.93    5.93   0
 -10 -10  12   -0.63    4.29   0
 -10 -10  13  102.46    6.00   0
 -10 -10  14    4.50    4.24   0
  -9 -19 -14   41.23    6.69   0
  -9 -18 -13   11.52    5.40   0
  -9 -17 -12   34.22    5.66   0
  -9 -16 -11   21.64    5.37   0
  -9 -15 -10    1.93    4.89   0
  -9 -14  -9   10.35    4.44   0
  -9 -14  -8   57.02    5.38   0
  -9 -13  -7    3.24    4.36   0
  -9 -12  -5    2.84    4.14   0
  -9 -11  -2    1.83    3.62   0
  -9 -10   0   33.73    4.29   0
  -9 -10   1    3.24    3.41   0
  -9  -9   4   36.72    4.23   0
  -9  -9   5    1.79    3.41   0
  -9  -8   9    1.73    3.13   0
  -9  -8  10   32.67    4.04   0
  -9  -8  11    0.63    3.38   0
  -9  -8  12   52.82    4.38   0
  -9  -8  13   24.16    3.95   0
  -9  -8  14  139.53    5.72   0
  -9  -8  15    2.54    3.51   0
  -8 -16 -15  195.32    7.83   0
  -8 -15 -14  134.19    7.07   0
  -8 -14 -12   17.21    4.65   0
  -8 -13 -11   31.15    4.70   0
  -8 -12  -9  439.02    9.37   0
  -8 -11  -7   22.01    3.81   0
  -8 -10  -5  345.76    7.97   0
  -8  -9  -3  170.71    5.90   0
  -8  -8   0  324.50    7.24   0
  -8  -8   1   -0.67    3.06   0
  -7 -13 -14    0.63    3.65   0
  -7 -12 -13   -0.20    3.18   0
  -7 -11 -11   74.28    4.74   0
  -7 -10  -9   14.88    3.45   0
  -7  -7  -2   24.67    2.97   0
  -7  -6   2   12.89    2.67   0
  -7  -5   8  280.80    5.87   0
  -7  -5   9    2.01    2.37   0
  -6 -11 -14   29.16    3.64   0
  -6  -7  -6   34.30    2.97   0
  -6  -6  -3  105.79    3.90   0
  -5 -10 -15  174.42    5.19   0
  -5  -6  -7   42.21    2.71   0
  -5  -5  -4    1.61    1.82   0
  -5  -3   5    6.51    1.69   0
  -4  -8 -14   16.57    2.29   0
  -4  -7 -12   -0.87    1.81   0
  -4  -6 -10    2.06    1.78   0
  -3  -8 -16  228.52    4.55   0
  -3  -5 -10   49.17    2.23   0
  -3  -3  -4  408.57    4.63   0
  -3  -2   0  209.25    3.18   0
  -2  -7 -16  363.57    4.86   0
  -1  -3  -9    3.68    0.88   0
 -12 -15   9   29.57    6.92   0
 -12 -15  10    1.41    6.21   0
 -12 -15  11   29.92    6.78   0
 -12 -15  12   21.75    6.75   0
 -12 -15  13  121.52    8.22   0
 -12 -15  14   18.34    6.02   0
 -11 -17  -5    1.83    6.15   0
 -11 -17  -4   -0.67    5.62   0
 -11 -16  -3    8.44    6.10   0
 -11 -15  -1   32.67    6.37   0
 -11 -14   1    5.79    5.43   0
 -11 -14   2   -0.41    5.22   0
 -11 -13   4   42.79    5.84   0
 -11 -13   5    0.15    5.19   0
 -11 -13   6   22.73    4.31   0
 -11 -12   8   -0.76    4.48   0
 -11 -12   9   -0.30    4.85   0
 -11 -12  10    1.07    5.06   0
 -11 -12  12    1.11    4.91   0
 -11 -12  13    2.41    4.93   0
 -11 -12  14    1.74    4.72   0
 -11 -12  15   13.41    4.97   0
 -10 -18 -11  125.79    8.34   0
 -10 -17 -10    7.46    5.51   0
 -10 -17  -9  144.30    8.01   0
 -10 -16  -8    2.84    5.61   0
 -10 -14  -5    4.67    4.92   0
 -10 -13  -3   81.23    6.25   0
 -10 -12   0   68.49    5.63   0
 -10 -10   6    4.42    3.98   0
 -10 -10   7  175.69    7.02   0
 -10 -10   8   -0.28    4.19   0
 -10 -10   9   84.34    5.49   0
  -9 -19 -15    3.94    6.17   0
  -9 -18 -14    2.80    5.33   0
  -9 -17 -13   16.00    5.32   0
  -9 -16 -12    3.96    5.03   0
  -9 -15 -11   -2.32    4.90   0
  -9 -14 -10   25.47    5.06   0
  -9 -13  -8    4.86    4.33   0
  -9 -12  -6    0.52    4.15   0
  -9 -11  -4    2.16    3.96   0
  -9 -10  -1    4.40    3.73   0
  -9  -9   2   25.80    4.03   0
  -9  -9   3   12.33    2.83   0
  -9  -8   6    2.94    3.19   0
  -9  -8   7    2.42    3.42   0
  -9  -8   8    2.56    3.44   0
  -8 -14 -13  136.08    6.60   0
  -8 -13 -12   96.56    5.85   0
  -8 -12 -10    3.92    4.08   0
  -8 -11  -8  272.29    7.42   0
  -8  -8  -1   62.80    4.25   0
  -7 -14 -16    6.72    4.12   0
  -7 -13 -15    3.90    3.89   0
  -7 -11 -12   45.45    4.21   0
  -7 -10 -10   57.98    4.26   0
  -7  -7  -3  216.04    5.67   0
  -7  -6   1   10.45    2.54   0
  -7  -5   6  471.94    7.39   0
  -7  -5   7    4.05    2.31   0
  -6 -12 -16   47.30    4.15   0
  -6 -11 -15   63.90    4.12   0
  -6  -8  -9    2.02    2.53   0
  -6  -7  -7   29.71    2.93   0
  -6  -6  -4   85.28    3.65   0
  -6  -4   4  232.00    4.89   0
  -5  -9 -14  374.64    6.81   0
  -5  -8 -12   80.63    3.64   0
  -5  -7 -10  365.70    6.26   0
  -5  -4  -1   61.81    2.83   0
  -5  -3   4  500.93    6.12   0
  -4  -9 -16   15.03    2.51   0
  -4  -4  -5  114.23    3.12   0
  -4  -2   4    0.67    1.30   0
  -3  -1   5   15.63    1.20   0
  -2  -3  -7    9.01    1.12   0
  -1  -5 -14  277.38    3.44   0
 -12 -15   4   54.30    6.85   0
 -12 -15   5   36.70    7.01   0
 -12 -15   6   27.50    6.88   0
 -12 -15   7   10.55    5.86   0
 -12 -14   9   83.46    7.55   0
 -12 -14  10    4.57    6.04   0
 -12 -14  11   33.31    6.62   0
 -12 -14  12   -1.88    5.98   0
 -12 -14  13    0.09    6.08   0
 -12 -14  14   45.16    6.92   0
 -12 -14  15    1.69    6.18   0
 -11 -17  -6    5.08    6.47   0
 -11 -16  -5   59.59    7.16   0
 -11 -15  -3    2.40    5.78   0
 -11 -15  -2    1.30    4.00   0
 -11 -14   0    6.06    5.11   0
 -11 -13   2   25.45    5.68   0
 -11 -13   3   10.53    4.88   0
 -11 -12   5    1.88    4.83   0
 -11 -12   6    0.92    5.07   0
 -11 -12   7   21.89    5.33   0
 -11 -11  11    0.05    4.36   0
 -11 -11  12    0.80    4.40   0
 -11 -11  13    7.67    5.02   0
 -11 -11  14   17.70    5.09   0
 -11 -11  15    0.12    4.72   0
 -10 -18 -12    4.76    6.26   0
 -10 -17 -11  135.82    8.30   0
 -10 -16 -10    7.75    5.11   0
 -10 -16  -9   25.99    5.70   0
 -10 -15  -8   11.73    5.53   0
 -10 -14  -7    3.93    4.61   0
 -10 -14  -6   -0.03    4.71   0
 -10 -13  -5  214.21    8.18   0
 -10 -13  -4   -1.80    4.37   0
 -10 -12  -2   48.38    5.44   0
 -10 -11   0   18.71    4.69   0
 -10 -11   1  150.48    6.86   0
 -10 -10   4    7.16    4.32   0
 -10 -10   5   64.36    5.41   0
 -10  -9  10  324.61    8.56   0
 -10  -9  11    0.72    4.15   0
 -10  -9  12  417.27    9.45   0
 -10  -9  13   76.55    5.48   0
 -10  -9  15   52.54    5.03   0
  -9 -17 -14   64.30    6.35   0
  -9 -16 -13   -0.28    5.21   0
  -9 -15 -12    6.30    4.92   0
  -9 -14 -11   34.76    5.32   0
  -9 -13  -9   24.10    4.89   0
  -9 -12  -7   73.93    5.63   0
  -9 -10  -3    3.12    3.71   0
  -9 -10  -2   21.07    3.18   0
  -9  -9   0    5.44    3.62   0
  -9  -9   1   58.12    4.45   0
  -9  -8   4    4.54    3.52   0
  -9  -8   5   -0.35    3.40   0
  -9  -7  12    2.17    3.03   0
  -9  -7  13    4.35    3.43   0
  -9  -7  14    0.92    3.32   0
  -9  -7  15   19.46    3.80   0
  -8 -16 -16   -1.29    4.45   0
  -8 -15 -15    1.97    4.51   0
  -8 -14 -14   16.20    4.65   0
  -8 -13 -13   71.89    5.47   0
  -8 -12 -11  413.05    9.27   0
  -8 -11  -9    4.61    3.52   0
  -8 -10  -7  316.38    7.87   0
  -8  -9  -5   34.22    3.91   0
  -8  -8  -2  376.55    7.87   0
  -7 -13 -16   -3.83    4.09   0
  -7 -12 -14   15.06    3.92   0
  -7 -10 -11   65.15    4.43   0
  -7  -7  -4   82.61    4.06   0
  -7  -5   5    1.86    2.30   0
  -6 -12 -17    0.65    3.47   0
  -6  -8 -10   20.92    2.96   0
  -6  -6  -5    1.40    2.25   0
  -6  -5  -1   18.15    1.95   0
  -6  -4   3    3.34    1.97   0
  -6  -3  11    8.39    2.23   0
  -6  -3  12    4.59    1.86   0
  -6  -3  13   92.43    3.23   0
  -6  -3  14  111.37    3.45   0
  -6  -3  15   13.60    2.02   0
  -5 -10 -16    0.30    2.71   0
  -5  -6  -8  337.04    5.86   0
  -5  -4  -2 1966.40   12.49   0
  -5  -3   3  168.38    3.78   0
  -5  -2  11    5.46    1.81   0
  -5  -2  12    2.13    1.48   0
  -5  -2  13  152.22    3.38   0
  -5  -2  14   28.56    1.92   0
  -5  -2  15   64.91    2.41   0
  -4  -8 -15    0.07    2.07   0
  -4  -7 -13   16.13    2.17   0
  -4  -6 -11   11.25    1.98   0
  -4  -3  -2  196.98    3.74   0
  -4  -2   3  154.39    3.16   0
  -3  -6 -13  206.35    4.02   0
  -3  -4  -8   67.85    2.34   0
  -3  -3  -5    1.06    1.22   0
  -2  -2  -4  361.17    3.61   0
  -1  -4 -12  145.38    2.40   0
 -12 -15   2   39.70    6.98   0
 -12 -15   3   10.77    6.39   0
 -12 -14   5  141.08    8.45   0
 -12 -14   6    3.16    6.05   0
 -12 -14   7   88.69    7.71   0
 -12 -14   8   -0.33    5.54   0
 -12 -13  10   44.11    6.22   0
 -12 -13  11  100.67    7.63   0
 -12 -13  12   29.40    6.44   0
 -12 -13  13  183.14    8.94   0
 -12 -13  14   23.82    6.38   0
 -12 -13  15   73.85    7.28   0
 -11 -17  -8   15.01    6.87   0
 -11 -17  -7    9.60    5.75   0
 -11 -16  -6   16.66    6.35   0
 -11 -15  -5   -3.11    5.54   0
 -11 -15  -4    1.38    5.32   0
 -11 -14  -3    9.32    5.42   0
 -11 -14  -2    0.71    5.24   0
 -11 -13   0    2.67    5.16   0
 -11 -13   1    6.88    3.87   0
 -11 -12   3   16.78    5.20   0
 -11 -12   4   -1.07    4.86   0
 -11 -11   7    3.04    4.76   0
 -11 -11   8    6.54    4.95   0
 -11 -11   9   15.68    5.05   0
 -11 -11  10   23.21    4.91   0
 -10 -18 -13  120.20    8.34   0
 -10 -17 -12    2.30    6.01   0
 -10 -16 -11  121.78    7.88   0
 -10 -15  -9   84.32    6.89   0
 -10 -14  -8    2.78    5.04   0
 -10 -13  -6   -0.92    4.80   0
 -10 -12  -4   15.45    4.88   0
 -10 -12  -3   12.56    3.62   0
 -10 -11  -1   55.99    5.37   0
 -10 -10   3   42.22    4.78   0
 -10  -9   6   16.30    4.09   0
 -10  -9   7   12.60    4.33   0
 -10  -9   8   56.03    5.13   0
 -10  -9   9   24.37    4.28   0
  -9 -17 -15   -0.09    5.62   0
  -9 -16 -14    6.09    5.31   0
  -9 -15 -13    2.49    4.87   0
  -9 -14 -12    4.03    4.77   0
  -9 -13 -10    7.19    4.61   0
  -9 -12  -8    8.32    4.15   0
  -9 -11  -6   -1.09    4.07   0
  -9 -10  -4    1.58    3.70   0
  -9  -9  -1    1.07    3.54   0
  -9  -8   2   20.00    3.56   0
  -9  -8   3   19.29    3.81   0
  -9  -7   8  103.89    5.12   0
  -9  -7   9   59.32    4.39   0
  -9  -7  10   31.80    4.04   0
  -9  -7  11   13.24    3.56   0
  -8 -15 -16   72.76    5.89   0
  -8 -14 -15  177.18    7.19   0
  -8 -12 -12   14.67    4.34   0
  -8 -11 -10  174.90    6.56   0
  -8  -9  -6  278.36    7.21   0
  -7 -12 -15   78.62    5.09   0
  -7 -10 -12  121.83    5.14   0
  -7  -7  -5    0.34    2.61   0
  -7  -5   3   54.53    3.37   0
  -7  -4  10    6.36    2.37   0
  -7  -4  11  134.17    4.28   0
  -7  -4  12   34.27    2.81   0
  -7  -4  13   46.80    3.07   0
  -7  -4  14  484.12    7.26   0
  -7  -4  15    0.35    2.34   0
  -6 -11 -16   24.50    3.59   0
  -6  -6  -6   50.76    3.15   0
  -6  -5  -2  217.50    4.83   0
  -6  -4   2   44.21    2.76   0
  -6  -3   9    3.36    1.88   0
  -6  -3  10    2.64    1.86   0
  -5 -10 -17  201.02    5.79   0
  -5  -9 -15   15.70    2.77   0
  -5  -8 -13  121.87    4.23   0
  -5  -7 -11  318.54    5.95   0
  -5  -6  -9    4.72    2.07   0
  -5  -5  -6  244.48    4.91   0
  -5  -4  -3    1.88    1.79   0
  -5  -3   2  396.21    5.56   0
  -5  -2  10   57.64    2.41   0
  -4  -9 -17   69.13    3.48   0
  -4  -5  -9   65.18    2.77   0
  -4  -4  -6   10.95    1.72   0
  -4  -2   2   27.55    1.78   0
  -4  -1  11    1.15    1.36   0
  -4  -1  12  119.19    2.57   0
  -4  -1  13   85.80    2.22   0
  -4  -1  14   25.75    1.51   0
  -3  -1   4    1.10    0.99   0
  -2  -6 -15   80.97    2.47   0
  -2  -5 -13  266.74    3.95   0
  -2  -1   0 2180.82    7.90   0
 -12 -15   0   40.64    7.01   0
 -12 -15   1    1.28    5.68   0
 -12 -14   2   21.64    5.76   0
 -12 -14   3  103.00    7.77   0
 -12 -14   4    0.76    5.55   0
 -12 -13   6  136.37    8.19   0
 -12 -13   7    6.27    5.98   0
 -12 -13   8   57.03    6.95   0
 -12 -13   9   88.89    7.05   0
 -11 -17  -9   10.85    6.50   0
 -11 -16  -8    2.58    6.15   0
 -11 -16  -7  108.50    7.62   0
 -11 -15  -6    6.48    5.75   0
 -11 -14  -4    7.08    5.48   0
 -11 -13  -2   -0.33    5.34   0
 -11 -13  -1    1.27    3.67   0
 -11 -12   0    5.30    4.79   0
 -11 -12   1   10.73    5.24   0
 -11 -12   2    9.02    3.81   0
 -11 -11   4    0.81    4.73   0
 -11 -11   5    0.01    4.72   0
 -11 -11   6    4.94    4.51   0
 -11 -10  10    1.62    4.28   0
 -11 -10  11   55.47    5.69   0
 -11 -10  12    3.58    4.72   0
 -11 -10  13    9.94    4.81   0
 -11 -10  14   15.87    4.88   0
 -11 -10  15   52.54    5.62   0
 -10 -18 -14   21.01    6.68   0
 -10 -17 -13   76.66    7.54   0
 -10 -16 -12    0.90    5.82   0
 -10 -15 -11   23.28    5.59   0
 -10 -15 -10    1.57    5.08   0
 -10 -14  -9   62.43    6.37   0
 -10 -13  -7  282.43    9.10   0
 -10 -12  -5   41.02    5.41   0
 -10 -11  -3   96.28    6.13   0
 -10 -11  -2    0.22    3.18   0
 -10 -10   0  162.65    6.91   0
 -10 -10   1   21.53    4.36   0
 -10  -9   4   12.42    4.29   0
 -10  -9   5   62.52    5.25   0
 -10  -8  11   44.60    4.55   0
 -10  -8  12    3.74    4.02   0
 -10  -8  13   77.43    5.35   0
 -10  -8  14   32.89    4.59   0
 -10  -8  15   51.15    4.82   0
  -9 -17 -16   31.49    6.23   0
  -9 -16 -15    3.69    5.42   0
  -9 -15 -14    4.39    5.08   0
  -9 -14 -13   20.82    5.12   0
  -9 -13 -11   14.35    4.77   0
  -9 -12  -9   35.28    4.71   0
  -9 -11  -8    1.34    3.84   0
  -9 -11  -7   -0.42    3.76   0
  -9 -10  -5   17.22    4.21   0
  -9  -9  -3   63.08    4.78   0
  -9  -8   1   31.51    4.04   0
  -9  -7   5    6.24    3.23   0
  -9  -7   6   86.27    4.86   0
  -9  -7   7   43.07    4.20   0
  -8 -14 -16   -2.15    4.37   0
  -8 -13 -14  157.27    6.61   0
  -8 -12 -13  156.28    6.53   0
  -8 -11 -11    2.43    3.92   0
  -8 -10  -9  330.88    8.04   0
  -8  -9  -7    1.64    3.39   0
  -8  -8  -4   91.00    4.61   0
  -8  -5  11    1.41    2.65   0
  -8  -5  12   88.08    4.21   0
  -8  -5  13    6.49    2.82   0
  -8  -5  14  219.48    5.76   0
  -8  -5  15   53.33    3.69   0
  -7 -13 -17  100.23    5.69   0
  -7 -12 -16   10.39    4.26   0
  -7 -11 -14   33.82    4.09   0
  -7  -7  -6    0.55    2.68   0
  -7  -6  -3    1.02    2.40   0
  -7  -5   1    5.68    2.49   0
  -7  -4   8   10.13    2.47   0
  -7  -4   9   90.51    3.76   0
  -6  -7  -9    9.79    2.62   0
  -6  -5  -3    6.86    2.28   0
  -6  -4   1   18.20    2.32   0
  -6  -3   8    0.66    1.86   0
  -5  -8 -14    1.07    2.34   0
  -5  -7 -12  130.83    4.20   0
  -5  -5  -7   20.57    2.22   0
  -5  -3   1   58.68    2.63   0
  -5  -2   7   28.58    2.04   0
  -5  -2   8   10.96    1.71   0
  -4  -8 -16   -0.87    2.46   0
  -4  -7 -14    4.25    1.96   0
  -4  -6 -12   31.50    2.62   0
  -4  -3  -3   -0.04    1.42   0
  -4  -1   9  149.06    3.01   0
  -4  -1  10  145.32    2.84   0
  -3  -4  -9    1.71    1.36   0
  -3  -3  -6  626.67    5.84   0
  -3  -2  -2   66.76    2.07   0
  -3  -1   3   34.47    1.53   0
  -2  -3  -8  118.79    2.40   0
 -12 -15  -2   21.28    6.79   0
 -12 -14   0   31.40    6.67   0
 -12 -14   1  163.95    8.89   0
 -12 -13   3    3.66    5.98   0
 -12 -13   4  185.75    8.93   0
 -12 -13   5   16.52    5.69   0
 -12 -12   8   52.63    6.72   0
 -12 -12   9    6.72    5.80   0
 -12 -12  10   25.21    6.19   0
 -12 -12  11   -1.63    5.70   0
 -12 -12  12   15.76    6.03   0
 -12 -12  13    0.84    5.21   0
 -12 -12  14   36.91    5.96   0
 -11 -16  -9   77.90    7.64   0
 -11 -15  -8    0.83    5.18   0
 -11 -15  -7    7.39    6.03   0
 -11 -14  -6   15.12    5.87   0
 -11 -14  -5   35.43    5.86   0
 -11 -13  -4    6.58    5.25   0
 -11 -13  -3   15.79    5.25   0
 -11 -12  -1   63.59    6.22   0
 -11 -11   2   17.97    5.12   0
 -11 -11   3    5.24    4.87   0
 -11 -10   6    1.65    4.28   0
 -11 -10   7   13.94    4.85   0
 -11 -10   8    9.41    4.80   0
 -11 -10   9    7.33    4.43   0
 -10 -18 -15   99.46    8.20   0
 -10 -17 -14    5.70    6.12   0
 -10 -15 -12   46.46    6.04   0
 -10 -14 -10    0.36    5.11   0
 -10 -13  -8    4.94    4.77   0
 -10 -12  -7   12.53    4.63   0
 -10 -12  -6   39.34    5.15   0
 -10 -11  -4   13.23    4.68   0
 -10 -10  -1   71.90    5.57   0
 -10  -9   2   85.95    5.66   0
 -10  -8   7   57.97    4.94   0
 -10  -8   8   16.38    4.16   0
 -10  -8   9   25.02    4.43   0
 -10  -8  10   -0.11    3.51   0
  -9 -16 -16   -0.84    5.41   0
  -9 -15 -15    4.34    5.12   0
  -9 -14 -14   70.50    5.79   0
  -9 -13 -12    9.52    4.72   0
  -9 -12 -10    6.26    3.31   0
  -9 -11  -9    5.19    3.96   0
  -9 -10  -6    3.83    3.71   0
  -9  -9  -4   25.73    4.12   0
  -9  -8  -1  229.52    6.92   0
  -9  -8   0    9.47    3.41   0
  -9  -7   3    7.01    3.18   0
  -9  -7   4   74.88    4.71   0
  -9  -6  11   37.51    3.72   0
  -9  -6  12   91.15    4.79   0
  -9  -6  14  155.55    5.65   0
  -9  -6  15    0.69    3.30   0
  -8 -13 -15    0.14    4.21   0
  -8 -12 -14   16.85    4.39   0
  -8 -11 -12  177.52    6.59   0
  -8 -10 -10   36.12    4.34   0
  -8  -9  -8  476.62    9.14   0
  -8  -8  -5  287.38    6.77   0
  -8  -5   7   88.60    4.24   0
  -8  -5   8   64.78    3.85   0
  -8  -5   9    5.65    2.79   0
  -7 -11 -15   78.89    4.89   0
  -7 -10 -13   21.78    3.71   0
  -7  -6  -4  794.85    9.95   0
  -7  -5   0  107.03    4.17   0
  -7  -4   6   78.45    3.57   0
  -7  -4   7   93.02    3.44   0
  -6 -11 -17   39.27    3.98   0
  -6  -8 -12   37.75    3.34   0
  -6  -7 -10   28.59    3.05   0
  -6  -6  -7  101.11    3.96   0
  -6  -5  -4  237.34    5.29   0
  -6  -4   0    5.05    2.13   0
  -6  -3   5  169.12    4.21   0
  -6  -3   6    6.67    1.97   0
  -5  -9 -16  637.25    8.79   0
  -5  -6 -10  355.08    6.10   0
  -5  -4  -4  403.02    5.95   0
  -5  -3   0  183.16    4.03   0
  -5  -2   6  693.17    6.96   0
  -4  -5 -10    1.00    1.73   0
  -4  -4  -7    5.30    1.64   0
  -4  -2   1  271.08    4.13   0
  -3  -7 -16   57.80    2.64   0
  -3  -5 -12  923.02    7.85   0
  -2  -4 -11    5.80    1.18   0
  -2  -2  -5    3.69    1.00   0
  -1  -3 -10 1463.04    6.60   0
 -12 -15  -4    2.68    6.46   0
 -12 -15  -3   51.65    6.81   0
 -12 -14  -2   17.68    6.55   0
 -12 -13   1    0.92    5.92   0
 -12 -13   2  126.18    8.02   0
 -12 -12   5  207.82    8.95   0
 -12 -12   6   12.93    5.99   0
 -12 -11  11  117.79    7.25   0
 -12 -11  12  105.80    7.35   0
 -12 -11  13  135.72    7.82   0
 -12 -11  14   14.37    5.81   0
 -11 -16 -10   -1.01    6.21   0
 -11 -15  -9   26.29    6.49   0
 -11 -13  -5    2.79    5.34   0
 -11 -12  -3   82.29    6.62   0
 -11 -11   0   34.04    5.47   0
 -11 -11   1   76.55    5.99   0
 -11 -10   4    4.81    4.73   0
 -11 -10   5   32.26    5.30   0
 -11  -9  10    3.73    4.28   0
 -11  -9  11    2.06    4.51   0
 -11  -9  12    2.28    4.46   0
 -11  -9  14    3.99    4.51   0
 -10 -18 -16   -2.83    6.60   0
 -10 -17 -15    2.36    6.09   0
 -10 -16 -14    3.89    5.93   0
 -10 -15 -13   56.64    6.71   0
 -10 -14 -11  123.92    7.39   0
 -10 -13 -10   63.08    5.88   0
 -10 -13  -9  177.90    7.12   0
 -10 -12  -8   25.29    5.23   0
 -10 -10  -3   12.52    4.47   0
 -10  -9   0   73.73    5.50   0
 -10  -9   1   75.73    5.31   0
 -10  -8   5   90.84    5.53   0
 -10  -8   6   37.92    4.47   0
  -9 -15 -16   -1.30    5.03   0
  -9 -14 -15   -0.68    5.18   0
  -9 -13 -13    3.10    4.62   0
  -9 -11 -10    0.58    4.22   0
  -9 -10  -8    9.90    3.93   0
  -9 -10  -7   14.76    3.30   0
  -9  -7   2   -1.15    3.24   0
  -9  -6   7   12.85    3.24   0
  -9  -6   8   64.17    4.41   0
  -9  -6   9    7.94    3.37   0
  -9  -6  10   53.33    4.21   0
  -8 -14 -17  138.40    6.90   0
  -8 -13 -16  104.61    6.10   0
  -8 -11 -13   15.86    4.22   0
  -8 -10 -11  275.19    7.61   0
  -8  -9  -9    3.72    3.56   0
  -8  -8  -7  212.36    6.29   0
  -8  -8  -6   31.57    3.10   0
  -8  -5   5  139.40    4.94   0
  -8  -5   6  166.02    5.27   0
  -7 -12 -17   27.22    4.22   0
  -7 -10 -14   69.81    4.60   0
  -7  -9 -12   52.29    4.16   0
  -7  -6  -5   13.45    2.77   0
  -7  -4   4   99.44    3.87   0
  -7  -4   5   43.31    2.64   0
  -6  -6  -8    3.62    2.39   0
  -6  -5  -5   -1.01    2.07   0
  -6  -4  -1  429.25    6.63   0
  -6  -3   4   60.62    2.93   0
  -5  -8 -15   47.13    3.23   0
  -5  -7 -13   37.69    2.96   0
  -5  -4  -5   31.22    2.45   0
  -5  -3  -1   17.10    2.01   0
  -5  -2   5    3.81    1.63   0
  -4  -7 -15   28.22    2.47   0
  -4  -3  -4  132.85    3.22   0
  -4  -2   0  135.73    3.10   0
  -3  -2  -3   11.17    1.36   0
  -3  -1   2    9.64    1.21   0
  -2  -1  -1   37.28    1.28   0
 -13 -13  10   77.10    7.97   0
 -13 -13  11    2.59    6.49   0
 -13 -13  12   26.96    7.14   0
 -13 -13  13    3.00    6.55   0
 -13 -13  14   31.21    7.18   0
 -12 -15  -6    0.61    5.78   0
 -12 -14  -4    9.87    5.75   0
 -12 -14  -3   86.27    7.75   0
 -12 -13   0   40.88    6.07   0
 -12 -12   2   57.23    6.76   0
 -12 -12   3  187.35    8.73   0
 -12 -11   6   94.52    6.83   0
 -12 -11   7   21.90    5.74   0
 -12 -11   8  121.53    7.57   0
 -12 -11   9  116.34    7.49   0
 -12 -11  10  111.09    7.13   0
 -11 -16 -12    6.88    5.74   0
 -11 -16 -11   66.33    6.99   0
 -11 -15 -10    1.72    5.88   0
 -11 -14  -9   59.72    6.45   0
 -11 -14  -8   16.73    5.91   0
 -11 -13  -7    6.55    5.53   0
 -11 -13  -6   17.47    5.23   0
 -11 -12  -5    7.65    4.97   0
 -11 -12  -4    2.00    5.01   0
 -11 -11  -1   16.12    4.78   0
 -11 -10   1   11.41    4.52   0
 -11 -10   2   12.82    4.88   0
 -11  -9   6    9.61    4.69   0
 -11  -9   7   36.56    5.22   0
 -11  -9   8    1.30    4.50   0
 -11  -9   9    2.76    4.23   0
 -10 -17 -16    4.27    6.44   0
 -10 -16 -15  122.15    8.01   0
 -10 -15 -14  103.80    7.52   0
 -10 -14 -12   81.94    6.76   0
 -10 -13 -11   20.23    5.39   0
 -10 -12  -9   58.79    5.88   0
 -10 -10  -4  139.81    6.70   0
 -10  -9  -2    2.32    3.89   0
 -10  -9  -1  120.38    6.19   0
 -10  -8   2  190.20    7.00   0
 -10  -7   8  223.18    6.96   0
 -10  -7   9   23.23    4.26   0
 -10  -7  10  110.49    5.63   0
 -10  -7  11    0.86    3.72   0
 -10  -7  12  411.07    9.01   0
 -10  -7  13   35.36    4.55   0
 -10  -7  14  111.07    5.67   0
  -9 -15 -17    1.78    4.87   0
  -9 -13 -14    1.43    4.76   0
  -9 -12 -12   -0.02    4.06   0
  -9 -11 -11   -0.26    4.24   0
  -9  -9  -6   11.35    3.92   0
  -9  -8  -3  272.85    7.46   0
  -9  -7   0    1.96    3.31   0
  -9  -7   1   39.54    3.34   0
  -9  -6   5    0.72    3.25   0
  -8 -13 -17   44.43    5.16   0
  -8 -12 -15  101.94    5.72   0
  -8 -11 -14   24.08    4.30   0
  -8 -10 -12   22.01    4.11   0
  -8  -7  -5   39.37    3.89   0
  -8  -5   3   16.42    3.04   0
  -8  -5   4   27.59    3.31   0
  -7 -11 -16   98.31    5.30   0
  -7 -10 -15  107.99    5.40   0
  -7  -9 -13  247.76    6.69   0
  -7  -4   3   72.40    3.59   0
  -7  -3  12  204.02    5.08   0
  -7  -3  13   72.58    3.35   0
  -7  -3  14  335.00    6.01   0
  -7  -3  15  112.24    4.18   0
  -6  -7 -11    3.52    2.58   0
  -6  -6  -9   80.39    3.69   0
  -6  -5  -6  186.63    4.83   0
  -6  -3   3    6.50    2.00   0
  -5  -9 -17    0.62    2.63   0
  -5  -6 -11   59.33    3.17   0
  -4  -8 -17  139.60    4.22   0
  -4  -6 -13   13.44    2.09   0
  -4  -4  -8  224.67    4.27   0
  -4  -3  -5  239.26    4.20   0
  -3  -4 -10    4.77    1.46   0
  -3  -3  -7    2.31    1.32   0
  -2  -5 -14  244.20    3.75   0
  -2  -3  -9  322.51    3.87   0
  -1  -4 -13   15.61    1.22   0
 -13 -13   5   33.42    7.08   0
 -13 -13   6   73.18    7.80   0
 -13 -13   7   21.70    6.86   0
 -13 -13   8   52.41    6.94   0
 -13 -12  12    1.42    5.63   0
 -13 -12  13   21.91    6.08   0
 -13 -12  14    3.03    5.73   0
 -12 -15  -7   44.24    7.27   0
 -12 -14  -5    7.57    6.11   0
 -12 -13  -3    0.83    5.93   0
 -12 -12   0   44.32    6.63   0
 -12 -11   3    8.71    5.27   0
 -12 -11   4   94.11    7.15   0
 -12 -11   5    9.19    5.57   0
 -12 -10   9   26.54    5.31   0
 -12 -10  11   18.49    5.52   0
 -12 -10  12  175.88    8.12   0
 -12 -10  13   28.60    5.92   0
 -12 -10  14  150.21    7.88   0
 -11 -16 -13   26.80    6.26   0
 -11 -15 -11   71.00    7.39   0
 -11 -14 -10   10.69    6.10   0
 -11 -13  -8   20.76    5.80   0
 -11 -12  -6   -1.97    4.98   0
 -11 -11  -4   -1.47    4.43   0
 -11 -11  -3   51.44    5.80   0
 -11 -10  -1   14.05    4.58   0
 -11 -10   0   31.36    5.28   0
 -11  -9   3   13.82    4.50   0
 -11  -9   4    5.96    4.54   0
 -11  -8  11   20.84    4.46   0
 -11  -8  12    0.49    4.33   0
 -11  -8  13    6.83    4.49   0
 -11  -8  14   17.80    4.66   0
 -10 -16 -16    4.59    6.01   0
 -10 -15 -15   13.95    6.01   0
 -10 -14 -13  141.90    7.83   0
 -10 -12 -10   38.99    5.69   0
 -10 -11  -8   26.31    5.21   0
 -10 -10  -6  144.54    6.85   0
 -10 -10  -5    2.43    3.23   0
 -10  -8   0  228.88    7.34   0
 -10  -8   1   81.40    5.50   0
 -10  -7   5    8.91    3.69   0
 -10  -7   6  212.32    7.03   0
 -10  -7   7   12.31    4.12   0
  -9 -14 -16   26.32    5.32   0
  -9 -13 -15    1.97    4.68   0
  -9 -12 -13    0.78    4.13   0
  -9 -11 -12    5.52    4.04   0
  -9 -10 -10   13.82    4.34   0
  -9  -9  -7   60.45    5.00   0
  -9  -8  -5   -0.88    3.48   0
  -9  -8  -4   10.82    2.83   0
  -9  -7  -1    3.68    3.40   0
  -9  -6   3   12.84    3.46   0
  -9  -6   4    4.07    3.36   0
  -8 -12 -16   54.80    5.14   0
  -8 -10 -13  194.68    6.70   0
  -8  -9 -11   -0.11    3.55   0
  -8  -7  -6  370.98    7.83   0
  -8  -4  10   89.19    4.11   0
  -8  -4  11   26.55    3.10   0
  -8  -4  12  104.09    4.30   0
  -8  -4  13   10.89    2.86   0
  -7 -11 -17  139.86    5.92   0
  -7  -5  -3   24.71    2.96   0
  -7  -4   1   24.21    2.83   0
  -7  -4   2   28.55    2.41   0
  -7  -3   8  227.56    5.21   0
  -7  -3   9   -0.18    2.16   0
  -7  -3  10   20.31    2.58   0
  -7  -3  11  192.95    4.83   0
  -6  -8 -14    5.20    2.75   0
  -6  -7 -12  165.29    5.04   0
  -6  -4  -3    9.43    2.32   0
  -6  -3   2    1.51    1.83   0
  -6  -2  10    2.91    1.78   0
  -6  -2  11   35.00    2.39   0
  -6  -2  14   31.05    2.27   0
  -6  -2  15   10.48    1.93   0
  -5  -8 -16    3.57    2.53   0
  -5  -6 -12   38.59    2.83   0
  -5  -4  -6 1104.55    9.73   0
  -5  -2   3    3.43    1.63   0
  -4  -7 -16   25.32    2.80   0
  -4  -2  -1  130.93    3.07   0
  -4  -1   5  148.82    3.02   0
  -3  -5 -13   89.50    2.82   0
  -3  -2  -4   87.69    2.35   0
  -3  -1   1   34.61    1.60   0
  -2  -2  -6   72.64    1.88   0
 -13 -13   2   -1.04    6.34   0
 -13 -13   4   22.92    6.34   0
 -13 -12   6   22.55    6.11   0
 -13 -12   7   46.27    7.11   0
 -13 -12   8   24.29    6.71   0
 -13 -12   9   47.43    7.13   0
 -13 -12  10    0.96    5.61   0
 -13 -12  11   80.51    7.23   0
 -12 -14  -7    6.40    6.28   0
 -12 -14  -6   -0.75    5.62   0
 -12 -13  -5   52.31    6.83   0
 -12 -13  -4    0.32    5.82   0
 -12 -12  -2   81.65    7.26   0
 -12 -12  -1   -0.06    5.26   0
 -12 -11   1   11.87    5.66   0
 -12 -11   2  114.55    7.51   0
 -12 -10   5  179.74    7.94   0
 -12 -10   6    1.23    5.17   0
 -12 -10   7  129.45    7.43   0
 -12 -10   8   25.04    5.29   0
 -11 -16 -14    0.48    6.33   0
 -11 -15 -12   35.21    6.27   0
 -11 -14 -11   77.59    7.33   0
 -11 -13  -9    4.99    5.54   0
 -11 -12  -7    0.74    5.24   0
 -11 -11  -5   12.81    5.14   0
 -11 -10  -2   50.48    5.75   0
 -11  -9   2   14.20    4.88   0
 -11  -8   6    1.76    4.04   0
 -11  -8   7    3.15    4.41   0
 -11  -8   8    0.24    4.34   0
 -11  -8   9    3.88    4.50   0
 -11  -8  10    8.01    4.19   0
 -10 -16 -17   69.74    7.39   0
 -10 -15 -16   58.50    6.29   0
 -10 -14 -14   65.20    6.62   0
 -10 -13 -13   44.68    5.93   0
 -10 -12 -11   55.58    5.91   0
 -10 -11  -9  234.97    8.30   0
 -10 -10  -7   22.79    4.76   0
 -10  -9  -4    6.31    4.31   0
 -10  -8  -1   85.72    5.47   0
 -10  -7   3   94.29    5.59   0
 -10  -6  12   12.24    4.30   0
 -10  -6  13    5.96    3.57   0
 -10  -6  14   41.81    4.29   0
  -9 -14 -17   34.24    5.61   0
  -9 -13 -16    0.56    4.63   0
  -9 -12 -14    1.65    4.50   0
  -9 -11 -13    1.51    3.96   0
  -9 -10 -11    2.05    4.14   0
  -9  -9  -8    3.57    3.60   0
  -9  -8  -6    7.94    3.73   0
  -9  -7  -3   10.93    3.61   0
  -9  -7  -2    4.65    2.52   0
  -9  -6   1    0.92    3.22   0
  -9  -6   2    9.11    3.42   0
  -8 -12 -17   61.60    5.33   0
  -8 -11 -15    3.34    3.63   0
  -8 -10 -14   26.20    3.94   0
  -8  -9 -12  142.32    5.80   0
  -8  -8  -9   66.11    3.93   0
  -8  -7  -7   61.56    4.28   0
  -8  -4   7   20.80    3.07   0
  -8  -4   8  206.70    5.52   0
  -7 -10 -16   25.73    3.95   0
  -7  -9 -14   92.57    4.85   0
  -7  -6  -7    6.67    2.65   0
  -7  -5  -4   32.77    3.12   0
  -7  -4   0  361.73    6.68   0
  -7  -3   7    3.65    2.27   0
  -6  -6 -10    6.38    2.54   0
  -6  -5  -7    2.65    2.11   0
  -6  -4  -4    1.20    2.08   0
  -6  -3   0   13.65    2.22   0
  -6  -3   1    6.18    1.53   0
  -6  -2   7   85.34    3.13   0
  -6  -2   9    6.44    1.89   0
  -5  -5 -10  150.36    4.19   0
  -5  -4  -7    0.90    1.82   0
  -5  -3  -3   61.61    2.78   0
  -5  -2   2 1580.66   10.65   0
  -5  -1  12 1157.22    8.50   0
  -5  -1  13   36.50    2.21   0
  -5  -1  14  156.50    3.42   0
  -5  -1  15  104.75    2.94   0
  -4  -6 -14    3.93    1.92   0
  -4  -5 -12   -0.07    1.73   0
  -4  -4  -9   74.02    2.81   0
  -4  -3  -6    9.08    1.66   0
  -4  -2  -2   18.79    1.73   0
  -4  -1   4  589.11    5.68   0
  -3  -4 -11   46.67    2.17   0
  -3  -3  -8 2849.30   12.50   0
  -2  -1  -2  110.12    1.98   0
 -13 -13  -1  105.38    8.14   0
 -13 -13   0   -0.10    6.34   0
 -13 -13   1  111.80    8.05   0
 -13 -12   3    6.27    6.35   0
 -13 -12   4   42.33    7.04   0
 -13 -12   5    5.53    5.80   0
 -13 -11   8   39.62    6.31   0
 -13 -11   9   41.75    6.80   0
 -13 -11  10  114.85    8.09   0
 -13 -11  11    2.89    6.12   0
 -13 -11  12   67.43    7.23   0
 -13 -11  13   31.43    6.56   0
 -12 -14  -8    5.33    6.34   0
 -12 -13  -6    4.32    6.09   0
 -12 -12  -4   13.42    6.11   0
 -12 -12  -3  105.48    7.18   0
 -12 -11  -1   16.12    5.63   0
 -12 -11   0   62.93    6.20   0
 -12 -10   2   19.12    5.32   0
 -12 -10   4    5.61    5.25   0
 -12  -9   9   96.50    6.74   0
 -12  -9  10  139.44    7.40   0
 -12  -9  11   13.19    5.18   0
 -12  -9  12   62.00    6.24   0
 -12  -9  13   71.60    6.31   0
 -12  -9  14    6.68    5.17   0
 -11 -16 -15   37.41    7.19   0
 -11 -15 -14   37.48    6.36   0
 -11 -15 -13   85.37    7.26   0
 -11 -14 -12    4.04    5.98   0
 -11 -13 -10   33.81    5.81   0
 -11 -12  -9    4.75    5.06   0
 -11 -12  -8   20.99    5.29   0
 -11 -11  -6   27.58    5.46   0
 -11 -10  -4   21.37    5.09   0
 -11  -9  -1   12.26    4.76   0
 -11  -9   0    3.60    4.61   0
 -11  -8   4    3.85    4.46   0
 -11  -8   5    7.50    4.49   0
 -10 -15 -17   22.54    5.73   0
 -10 -14 -15  121.83    7.73   0
 -10 -13 -14  174.96    8.02   0
 -10 -12 -12   73.15    6.24   0
 -10 -11 -10   86.01    6.26   0
 -10 -10  -8  273.70    8.55   0
 -10  -9  -6   11.10    4.45   0
 -10  -9  -5  129.92    5.77   0
 -10  -8  -2  145.51    6.32   0
 -10  -7   1  111.06    5.74   0
 -10  -7   2  154.12    6.39   0
 -10  -6   7   97.09    5.38   0
 -10  -6   8   73.72    5.07   0
 -10  -6   9    4.37    3.69   0
 -10  -6  10    7.72    3.90   0
 -10  -6  11    3.25    3.38   0
  -9 -13 -17    1.30    4.32   0
  -9 -12 -15   35.49    5.25   0
  -9 -10 -12   16.39    4.19   0
  -9  -9  -9   33.31    3.62   0
  -9  -7  -4    5.79    3.51   0
  -9  -6   0   49.04    4.19   0
  -9  -5   5   43.20    4.04   0
  -9  -5   6   65.77    4.44   0
  -9  -5   7   11.16    2.58   0
  -8 -12 -18   68.18    5.83   0
  -8 -11 -16   58.08    4.99   0
  -8  -8 -10    5.16    3.23   0
  -8  -7  -8  224.90    6.47   0
  -8  -4   4  127.96    4.70   0
  -8  -4   5   20.26    3.06   0
  -7 -10 -17    1.04    3.41   0
  -7  -9 -15   81.55    4.70   0
  -7  -6  -8  390.32    7.39   0
  -7  -5  -5    8.31    2.65   0
  -7  -4  -1    7.25    2.45   0
  -7  -3   4  863.05    9.61   0
  -7  -3   5   31.25    2.79   0
  -6  -8 -15    0.97    2.73   0
  -6  -7 -13   -0.90    2.53   0
  -6  -6 -11    1.33    2.47   0
  -6  -4  -5    4.45    2.15   0
  -6  -3  -1   47.29    2.78   0
  -5  -8 -17   11.15    2.66   0
  -5  -7 -15    2.02    2.33   0
  -5  -6 -13   87.96    3.63   0
  -5  -3  -4   61.84    2.80   0
  -5  -2   1    1.74    1.65   0
  -5  -1   9   46.18    2.22   0
  -5  -1  10 2390.34   12.20   0
  -5  -1  11    2.06    1.47   0
  -4  -1   3    4.50    1.35   0
  -3  -6 -16   24.48    2.06   0
  -3  -1   0   12.18    1.32   0
  -3   0   8 1452.34    6.97   0
 -13 -13  -2   22.65    7.19   0
 -13 -12   0   94.86    7.54   0
 -13 -12   1    0.72    6.03   0
 -13 -12   2   49.98    6.66   0
 -13 -11   4   20.24    5.92   0
 -13 -11   5   48.98    7.03   0
 -13 -11   6   29.19    6.47   0
 -13 -11   7   33.47    6.73   0
 -12 -14 -10   32.28    6.39   0
 -12 -14  -9    8.24    5.95   0
 -12 -13  -8   20.82    6.34   0
 -12 -13  -7  112.45    7.56   0
 -12 -12  -6   35.96    5.92   0
 -12 -12  -5   45.03    6.73   0
 -12 -11  -2  106.82    7.01   0
 -12 -10   0   55.50    6.24   0
 -12 -10   1   75.98    6.60   0
 -12  -9   5   61.68    6.18   0
 -12  -9   6   62.96    6.30   0
 -12  -9   7   67.79    6.33   0
 -11 -16 -16   -0.94    6.47   0
 -11 -15 -15   15.34    5.88   0
 -11 -14 -13   10.51    6.13   0
 -11 -13 -12  108.56    7.28   0
 -11 -13 -11    8.68    4.39   0
 -11 -12 -10    8.75    5.33   0
 -11 -11  -8   85.01    6.68   0
 -11 -11  -7    2.46    3.65   0
 -11 -10  -5   -1.73    4.72   0
 -11  -9  -2    2.67    4.58   0
 -11  -8   1   13.30    4.36   0
 -11  -8   2    5.72    4.56   0
 -11  -8   3   34.49    4.13   0
 -11  -7   7    7.25    4.06   0
 -11  -7   8    6.22    4.33   0
 -11  -7   9    4.38    4.34   0
 -11  -7  10    5.15    4.32   0
 -11  -7  11    8.20    4.35   0
 -11  -7  12   34.58    4.93   0
 -11  -7  13   13.06    4.51   0
 -11  -7  14    2.27    4.30   0
 -10 -14 -16   33.71    6.04   0
 -10 -13 -15   37.90    6.02   0
 -10 -12 -13   23.59    5.38   0
 -10 -11 -11   88.81    6.09   0
 -10 -10  -9    8.40    4.72   0
 -10  -9  -7   88.58    5.92   0
 -10  -8  -4   80.99    5.43   0
 -10  -7  -1  314.31    8.18   0
 -10  -7   0   91.52    5.49   0
 -10  -6   4  242.77    7.16   0
 -10  -6   6  157.09    6.28   0
  -9 -12 -16   19.70    4.87   0
  -9 -11 -14   -0.28    4.02   0
  -9 -10 -13    1.33    3.87   0
  -9  -9 -10    5.78    2.92   0
  -9  -8  -8   -0.91    3.66   0
  -9  -7  -5    5.72    3.55   0
  -9  -6  -2   16.53    3.57   0
  -9  -6  -1  116.37    4.76   0
  -9  -5   3   18.93    3.54   0
  -9  -5   4    7.41    3.31   0
  -8 -11 -17  103.69    5.73   0
  -8 -10 -15  114.00    5.73   0
  -8  -9 -13    7.99    3.57   0
  -8  -8 -11  106.48    5.26   0
  -8  -7  -9    1.42    3.24   0
  -8  -4   2   27.48    3.10   0
  -8  -4   3   25.05    3.15   0
  -7  -9 -16  297.48    7.48   0
  -7  -6  -9    9.31    3.01   0
  -7  -5  -6   27.58    3.15   0
  -7  -3   3    4.59    2.27   0
  -6  -8 -16   58.63    3.82   0
  -6  -7 -14  122.67    4.57   0
  -6  -5  -9    5.92    2.42   0
  -6  -3  -2  432.28    6.59   0
  -6  -2   4  325.18    5.51   0
  -6  -2   5   21.57    2.18   0
  -5  -5 -11    3.37    2.07   0
  -5  -4  -8    7.27    1.99   0
  -5  -2   0 2208.56   12.74   0
  -5  -1   7    5.51    1.59   0
  -5  -1   8  596.54    6.31   0
  -4  -7 -17  129.00    3.98   0
  -4  -6 -15   34.26    2.50   0
  -4  -1   2   28.15    1.77   0
  -3  -5 -14 1840.24   11.10   0
  -3  -2  -5  109.99    2.47   0
  -2  -4 -13    4.79    1.41   0
  -2  -3 -10   89.35    2.21   0
  -1  -3 -11  223.03    2.69   0
 -13 -12  -1   30.71    6.94   0
 -13 -11   2   30.94    6.70   0
 -13 -11   3   94.70    7.68   0
 -13 -10   8   54.21    6.91   0
 -13 -10   9   39.66    6.49   0
 -13 -10  10   17.26    6.23   0
 -13 -10  11   49.70    6.82   0
 -13 -10  12   -0.72    5.88   0
 -13 -10  13   26.34    6.42   0
 -12 -14 -11   -1.83    6.36   0
 -12 -13  -9   59.25    7.25   0
 -12 -12  -7   62.73    7.08   0
 -12 -11  -5   52.97    6.24   0
 -12 -11  -4   66.44    6.80   0
 -12 -10  -2   96.37    6.90   0
 -12 -10  -1    8.70    5.33   0
 -12  -9   2  268.14    9.16   0
 -12  -9   3    3.61    5.08   0
 -12  -9   4   82.60    6.31   0
 -12  -8   9  105.35    6.74   0
 -12  -8  10   96.06    6.58   0
 -12  -8  11   59.47    6.03   0
 -12  -8  13   36.87    5.51   0
 -11 -15 -16    6.11    5.75   0
 -11 -14 -14   29.82    6.58   0
 -11 -13 -13   61.33    6.91   0
 -11 -12 -11   14.77    5.68   0
 -11 -11  -9    2.70    5.23   0
 -11 -10  -7   41.80    5.66   0
 -11 -10  -6   19.83    5.07   0
 -11  -9  -4   23.62    5.06   0
 -11  -8  -1   28.78    4.72   0
 -11  -8   0    4.31    4.52   0
 -11  -7   4    1.66    4.03   0
 -11  -7   5  125.67    6.47   0
 -11  -7   6   38.37    5.07   0
 -10 -14 -17  191.08    8.74   0
 -10 -13 -16  108.91    7.08   0
 -10 -12 -14   28.17    5.51   0
 -10 -10 -10  127.54    6.57   0
 -10  -9  -8   30.05    4.95   0
 -10  -8  -6  140.49    6.29   0
 -10  -8  -5    1.55    4.12   0
 -10  -7  -2   14.81    4.10   0
 -10  -6   2   64.36    4.90   0
 -10  -6   3  112.91    5.67   0
 -10  -5  11   46.48    4.16   0
 -10  -5  13   -1.66    3.43   0
 -10  -5  14   85.34    4.90   0
  -9 -13 -18    7.51    4.99   0
  -9 -12 -17   -1.16    4.43   0
  -9 -11 -15    9.12    4.52   0
  -9  -9 -11    7.69    2.99   0
  -9  -8  -9    5.82    3.81   0
  -9  -7  -6    0.26    3.22   0
  -9  -5   2  179.30    5.97   0
  -8 -11 -18   60.34    5.47   0
  -8 -10 -16    0.32    3.73   0
  -8  -9 -14   36.31    4.42   0
  -8  -8 -12    6.00    3.57   0
  -8  -7 -10  359.35    7.92   0
  -8  -4   1    7.00    2.86   0
  -8  -3   9  102.87    4.24   0
  -8  -3  10  292.36    6.27   0
  -8  -3  11    1.70    2.53   0
  -8  -3  12  335.56    6.60   0
  -8  -3  13   20.47    2.92   0
  -8  -3  14  203.15    5.37   0
  -7 -10 -18   11.38    3.74   0
  -7  -6 -10  224.80    5.96   0
  -7  -5  -7   98.49    4.25   0
  -7  -4  -3    3.63    2.49   0
  -7  -3   1    5.12    2.23   0
  -7  -3   2  536.84    7.77   0
  -7  -2  11    2.51    2.31   0
  -7  -2  12   72.47    3.52   0
  -7  -2  13   27.61    2.84   0
  -7  -2  14  266.82    5.51   0
  -6  -6 -12   34.91    3.16   0
  -6  -4  -6   10.54    1.76   0
  -6  -2   3   45.95    2.74   0
  -5  -8 -18    7.47    2.83   0
  -5  -7 -16  128.24    4.31   0
  -5  -6 -14   26.92    2.64   0
  -5  -4  -9    1.32    1.96   0
  -5  -3  -5    0.66    1.26   0
  -5  -1   6  714.69    6.97   0
  -4  -5 -13  193.08    4.27   0
  -3  -4 -12   55.60    2.32   0
  -3  -3  -9    1.82    1.36   0
  -3  -1  -1   36.53    1.66   0
  -3   0   6   11.32    1.05   0
  -2  -2  -7  147.78    2.55   0
  -2  -1  -3  646.89    4.62   0
  -1  -4 -14  728.54    5.16   0
 -13 -12  -4  107.03    7.86   0
 -13 -11  -1  115.02    7.62   0
 -13 -11   0   -0.39    6.14   0
 -13 -11   1  108.02    6.86   0
 -13 -10   3    5.32    5.49   0
 -13 -10   4  166.39    8.62   0
 -13 -10   5   -0.87    5.95   0
 -13 -10   6   62.28    6.64   0
 -12 -14 -12   86.90    8.05   0
 -12 -13 -10   32.58    6.83   0
 -12 -12  -8   26.24    6.45   0
 -12 -11  -6    4.46    5.70   0
 -12 -10  -4  122.20    7.23   0
 -12  -9   0  173.09    7.99   0
 -12  -9   1   -2.52    4.99   0
 -12  -8   5   68.60    6.27   0
 -12  -8   6    2.05    5.05   0
 -12  -8   8   35.87    5.32   0
 -11 -15 -17   10.66    5.91   0
 -11 -14 -15   56.86    7.11   0
 -11 -13 -14  106.62    7.73   0
 -11 -12 -12    2.30    5.32   0
 -11 -11 -10   87.50    6.86   0
 -11 -10  -8   11.04    5.20   0
 -11  -9  -5    3.36    4.64   0
 -11  -8  -2   56.20    5.43   0
 -11  -7   2   16.42    4.65   0
 -11  -7   3   50.94    5.34   0
 -11  -6  10    5.60    3.97   0
 -11  -6  11    5.52    4.24   0
 -11  -6  12    0.19    4.09   0
 -11  -6  13    1.73    4.09   0
 -10 -14 -18    3.81    5.78   0
 -10 -13 -17   54.49    6.26   0
 -10 -12 -15   96.10    6.75   0
 -10 -11 -13   42.43    5.29   0
 -10 -10 -11    2.77    3.39   0
 -10  -9  -9   78.86    5.86   0
 -10  -7  -4   -0.62    3.91   0
 -10  -6   0  285.59    7.79   0
 -10  -5   7   17.11    3.98   0
 -10  -5   8  613.91   10.42   0
 -10  -5   9    2.42    3.57   0
 -10  -5  10  134.37    5.59   0
  -9 -12 -18    1.50    4.25   0
  -9 -11 -16   -0.63    4.34   0
  -9 -10 -14   65.90    5.23   0
  -9  -9 -12   19.05    4.15   0
  -9  -8 -10    0.33    3.87   0
  -9  -7  -8   15.40    3.62   0
  -9  -6  -4    1.62    3.37   0
  -9  -5   0    3.99    3.23   0
  -8  -9 -15    2.15    3.66   0
  -8  -8 -13  227.70    6.91   0
  -8  -7 -11    0.74    3.06   0
  -8  -6  -8   57.84    4.24   0
  -8  -4  -1  102.71    4.38   0
  -8  -4   0    3.65    2.71   0
  -8  -3   7   17.07    2.93   0
  -7  -8 -15   27.53    3.76   0
  -7  -5  -8    1.84    2.57   0
  -7  -4  -4  200.85    5.27   0
  -7  -3   0  738.85    9.08   0
  -7  -2   8    1.04    2.15   0
  -7  -2  10   70.07    3.31   0
  -6  -8 -17    0.37    2.92   0
  -6  -6 -13   10.30    2.69   0
  -6  -5 -10   17.89    2.62   0
  -6  -4  -7   22.86    2.57   0
  -6  -3  -3    0.53    1.56   0
  -6  -2   2   46.56    2.72   0
  -5  -5 -12  558.30    7.49   0
  -5  -3  -6  229.88    4.66   0
  -5  -1   4  496.52    5.94   0
  -5  -1   5    0.84    1.53   0
  -4  -6 -16   44.64    2.74   0
  -4  -4 -11    8.03    1.85   0
  -4  -2  -4   83.70    2.49   0
  -4  -1   1    9.84    1.48   0
  -4   0  12  425.96    4.44   0
  -3  -6 -17   94.65    3.08   0
  -3  -5 -15  112.01    3.27   0
  -3  -2  -6  270.23    3.89   0
 -13 -12  -5   87.13    7.97   0
 -13 -11  -3   72.44    7.10   0
 -13 -11  -2   -0.30    6.17   0
 -13 -10   1   -1.96    5.96   0
 -13 -10   2  228.33    9.54   0
 -13  -9   6   34.04    5.92   0
 -13  -9   7   38.38    6.50   0
 -13  -9   8  102.94    7.44   0
 -13  -9   9   13.68    6.05   0
 -13  -9  10  126.82    7.94   0
 -13  -9  11    0.11    5.20   0
 -13  -9  12   98.48    6.99   0
 -13  -9  13   10.69    5.36   0
 -12 -14 -13    5.28    6.57   0
 -12 -13 -12    9.46    5.83   0
 -12 -13 -11   15.60    5.99   0
 -12 -12 -10   73.67    7.35   0
 -12 -12  -9    5.21    4.29   0
 -12 -11  -8    0.58    5.30   0
 -12 -11  -7  171.53    8.30   0
 -12 -10  -5   20.37    6.01   0
 -12  -9  -2  122.73    7.33   0
 -12  -9  -1   16.26    5.21   0
 -12  -8   2   12.16    5.13   0
 -12  -8   3   20.53    5.31   0
 -12  -8   4   -1.93    4.48   0
 -12  -7  10   69.24    5.79   0
 -12  -7  11   20.49    5.04   0
 -12  -7  12   14.77    4.96   0
 -11 -14 -16    6.37    6.20   0
 -11 -13 -15   57.93    6.92   0
 -11 -12 -13   10.00    5.67   0
 -11 -11 -11    0.11    5.12   0
 -11 -10  -9   42.82    5.80   0
 -11  -9  -7   -2.00    4.66   0
 -11  -8  -4   23.95    4.93   0
 -11  -8  -3   18.41    4.53   0
 -11  -7   0   42.33    5.20   0
 -11  -6   6   46.90    5.08   0
 -11  -6   7   -1.11    4.14   0
 -11  -6   8    3.10    4.20   0
 -11  -6   9   15.43    4.17   0
 -10 -13 -18   46.21    6.62   0
 -10 -12 -16   40.66    5.96   0
 -10 -11 -14   17.23    4.79   0
 -10 -10 -13    3.97    4.35   0
 -10  -9 -10   51.89    5.18   0
 -10  -8  -8  241.06    7.87   0
 -10  -7  -5  143.78    6.30   0
 -10  -6  -1   38.69    4.48   0
 -10  -5   4  375.02    8.52   0
 -10  -5   5   49.52    4.61   0
 -10  -5   6  555.27    9.70   0
  -9 -11 -17   -0.29    4.38   0
  -9 -10 -15   67.87    5.56   0
  -9  -9 -13   -0.96    4.07   0
  -9  -8 -11    1.50    3.82   0
  -9  -7  -9  139.88    5.82   0
  -9  -6  -6   29.13    3.95   0
  -9  -6  -5    2.11    2.41   0
  -9  -5  -2  137.80    5.49   0
  -9  -5  -1    3.12    2.34   0
  -8  -9 -16   85.38    5.30   0
  -8  -8 -14   64.74    4.71   0
  -8  -6  -9  224.13    6.44   0
  -8  -4  -2  263.74    6.37   0
  -8  -3   4    4.34    2.65   0
  -8  -3   5   -0.15    2.44   0
  -7  -9 -18   37.19    4.40   0
  -7  -8 -16    1.32    3.23   0
  -7  -5  -9   82.59    4.01   0
  -7  -4  -5   13.00    2.74   0
  -7  -3  -1    5.32    2.44   0
  -7  -2   5    3.73    2.09   0
  -7  -2   7   19.66    2.44   0
  -6  -5 -11   34.81    3.04   0
  -6  -4  -8   13.94    2.42   0
  -6  -3  -4  654.12    8.08   0
  -6  -1  11   44.14    2.47   0
  -6  -1  12    3.94    1.74   0
  -6  -1  13   32.44    2.28   0
  -6  -1  14   10.49    1.84   0
  -5  -7 -17    0.18    2.38   0
  -5  -6 -15    5.93    2.33   0
  -5  -4 -10  210.14    4.72   0
  -5  -3  -7   99.04    3.32   0
  -5  -1   3    3.40    1.60   0
  -4  -5 -14    6.00    1.90   0
  -4  -2  -5  332.73    4.81   0
  -4  -1   0 1168.44    8.22   0
  -4   0  10  433.11    4.54   0
  -3  -4 -13   35.14    2.22   0
  -3  -3 -10  859.70    7.11   0
  -3  -1  -2   93.55    2.32   0
  -2  -5 -16   68.78    2.28   0
  -2  -3 -11    9.23    1.21   0
 -14 -10   8    5.00    6.90   0
 -14 -10   9   -0.60    5.70   0
 -14 -10  10   31.56    6.96   0
 -14 -10  11    1.94    6.38   0
 -14 -10  12   55.12    7.44   0
 -13 -12  -7   63.46    7.72   0
 -13 -12  -6   34.49    6.59   0
 -13 -11  -5   36.74    6.39   0
 -13 -11  -4   40.37    7.01   0
 -13 -10  -1    3.51    5.92   0
 -13 -10   0  195.94    8.86   0
 -12 -13 -13    7.10    6.42   0
 -12 -12 -11    1.21    5.88   0
 -12 -10  -7   22.11    5.52   0
 -12  -9  -4   22.13    5.50   0
 -12  -9  -3   42.34    5.89   0
 -12  -8   0   96.77    6.81   0
 -12  -8   1   54.10    5.97   0
 -12  -7   5   37.92    5.19   0
 -12  -7   7   44.86    5.63   0
 -12  -7   8  135.53    7.12   0
 -12  -7   9   54.95    5.52   0
 -11 -14 -17    4.23    6.14   0
 -11 -13 -16   34.75    6.59   0
 -11 -12 -14    3.50    5.71   0
 -11 -11 -13    7.50    4.91   0
 -11 -11 -12   32.74    5.46   0
 -11 -10 -10    5.21    4.71   0
 -11  -9  -8   57.83    6.01   0
 -11  -8  -5   -1.08    4.46   0
 -11  -7  -2   40.98    5.16   0
 -11  -7  -1   78.23    5.59   0
 -11  -6   3   43.74    5.11   0
 -11  -6   4   62.03    5.38   0
 -11  -6   5    2.08    3.11   0
 -10 -12 -17  180.63    8.11   0
 -10 -11 -15    2.31    4.71   0
 -10 -10 -14    5.22    4.38   0
 -10  -9 -11   39.89    4.98   0
 -10  -8  -9    2.90    4.32   0
 -10  -7  -6    1.87    4.06   0
 -10  -6  -3    1.05    3.77   0
 -10  -6  -2  156.26    5.75   0
 -10  -5   2    7.42    3.73   0
 -10  -5   3   36.94    4.15   0
  -9 -11 -18    3.94    4.48   0
  -9 -10 -16    8.48    4.48   0
  -9  -9 -14    2.60    4.19   0
  -9  -8 -12    4.78    3.92   0
  -9  -7 -10   21.65    4.10   0
  -9  -6  -7   20.12    3.84   0
  -9  -5  -3   31.31    3.88   0
  -8 -10 -18   84.37    5.47   0
  -8  -7 -12  516.67    9.36   0
  -8  -6 -10    1.42    3.24   0
  -8  -3   2    7.06    2.71   0
  -8  -3   3   37.92    3.26   0
  -7  -4  -6    0.95    2.50   0
  -7  -3  -2   60.95    3.46   0
  -7  -2   4    6.88    2.32   0
  -6  -7 -16   77.76    4.07   0
  -6  -6 -14  217.86    5.56   0
  -6  -4  -9  179.30    4.72   0
  -6  -3  -5    1.50    2.14   0
  -6  -2  -1  220.34    4.81   0
  -6  -2   0   38.71    2.28   0
  -6  -1   7   23.95    2.24   0
  -6  -1   8   15.77    2.05   0
  -6  -1   9    7.86    1.89   0
  -5  -5 -13    0.27    2.00   0
  -5  -2  -3    0.17    1.21   0
  -4  -6 -17   23.32    2.74   0
  -4  -3  -9   74.86    2.78   0
  -3  -2  -7   73.46    2.29   0
  -3   0   4   26.17    1.37   0
  -2  -4 -14  313.81    4.14   0
  -2  -2  -8  120.98    2.37   0
  -2  -1  -4   67.33    1.70   0
 -14 -10   4   -0.25    5.93   0
 -14 -10   5   20.56    6.80   0
 -14 -10   6   10.20    6.60   0
 -14 -10   7    0.83    5.77   0
 -13 -12  -9   36.62    6.91   0
 -13 -12  -8   49.16    7.52   0
 -13 -11  -6   55.73    7.29   0
 -13 -10  -3   16.57    6.21   0
 -13 -10  -2  157.10    7.52   0
 -13  -9   0   -2.86    5.17   0
 -13  -9   1   32.89    6.31   0
 -13  -9   2    8.55    5.49   0
 -13  -8   6   41.89    6.33   0
 -13  -8   7  105.23    7.40   0
 -13  -8  10    1.03    4.89   0
 -13  -8  11   55.74    6.15   0
 -13  -8  12   16.32    5.30   0
 -12 -13 -14   15.58    6.59   0
 -12 -12 -12   60.04    7.25   0
 -12 -11 -10   32.59    6.47   0
 -12 -10  -8  135.28    8.00   0
 -12  -8  -2   59.55    6.05   0
 -12  -8  -1   57.18    5.80   0
 -12  -7   2  448.91   10.65   0
 -12  -7   3   -0.67    4.96   0
 -12  -7   4  205.52    8.10   0
 -11 -14 -18   -0.20    6.15   0
 -11 -13 -17  107.08    7.77   0
 -11 -12 -15   53.47    6.74   0
 -11 -11 -14   51.10    6.01   0
 -11 -10 -12    4.93    4.70   0
 -11 -10 -11   64.24    5.21   0
 -11  -9  -9   17.36    5.31   0
 -11  -8  -6   80.67    5.82   0
 -11  -7  -3    3.81    4.35   0
 -11  -6   1    2.01    4.11   0
 -11  -5   8    7.56    4.03   0
 -11  -5   9    2.08    4.05   0
 -11  -5  10    0.27    3.85   0
 -11  -5  11   16.91    4.19   0
 -11  -5  12    1.47    3.88   0
 -11  -5  13    1.49    3.92   0
 -10 -12 -18    5.67    5.17   0
 -10 -11 -16   75.10    6.39   0
 -10  -9 -12   64.53    4.79   0
 -10  -8 -10  179.16    7.19   0
 -10  -7  -8   15.38    4.14   0
 -10  -6  -4  491.94    9.92   0
 -10  -5   0   36.05    4.32   0
 -10  -4   7   39.41    4.23   0
 -10  -4   9   43.11    4.28   0
 -10  -4  10    5.09    3.51   0
 -10  -4  11   -1.12    3.10   0
 -10  -4  12    4.14    3.31   0
 -10  -4  13    0.59    3.21   0
  -9 -10 -17    1.13    4.31   0
  -9  -9 -15    0.46    4.14   0
  -9  -8 -13    2.73    3.88   0
  -9  -7 -11   17.19    3.87   0
  -9  -6  -8    8.58    3.63   0
  -9  -5  -5    6.91    3.15   0
  -9  -5  -4   12.21    3.27   0
  -9  -4   0    0.98    3.11   0
  -8  -9 -17  316.88    8.15   0
  -8  -8 -15   76.25    4.94   0
  -8  -7 -13   52.99    4.45   0
  -8  -6 -11  271.03    6.90   0
  -8  -3   0    6.07    2.63   0
  -8  -2   9    0.36    2.76   0
  -8  -2  10  232.08    5.60   0
  -8  -2  11    3.44    2.47   0
  -8  -2  12  133.55    4.50   0
  -8  -2  13   -0.15    2.40   0
  -8  -2  14   91.60    3.99   0
  -7  -8 -17   39.60    3.95   0
  -7  -4  -7   13.74    2.81   0
  -7  -2   2   74.20    3.46   0
  -7  -2   3    9.36    1.76   0
  -6  -7 -17   51.00    3.65   0
  -6  -5 -12  117.12    4.31   0
  -6  -3  -6  238.04    5.20   0
  -6  -2  -2   15.77    2.20   0
  -6  -1   5  110.50    3.46   0
  -6  -1   6   19.52    2.19   0
  -5  -7 -18  409.29    7.02   0
  -5  -6 -16    1.77    2.26   0
  -5  -4 -11    3.06    2.08   0
  -5  -3  -8   27.94    2.35   0
  -5  -2  -4 1066.68    9.20   0
  -5  -1   1   87.86    2.93   0
  -4  -5 -15    8.46    1.97   0
  -4  -2  -6  114.73    3.08   0
  -4   0   6   30.90    1.70   0
  -3  -5 -16  589.45    6.50   0
 -14 -10   1    8.61    6.53   0
 -14 -10   2    9.23    6.62   0
 -14 -10   3   19.10    6.42   0
 -14  -9   8   54.02    7.25   0
 -14  -9   9   19.43    6.61   0
 -14  -9  10   10.64    6.55   0
 -14  -9  11   13.12    6.43   0
 -14  -9  12    5.59    6.35   0
 -13 -11  -8  152.94    8.91   0
 -13 -11  -7    0.26    5.69   0
 -13 -10  -5  104.18    7.82   0
 -13  -9  -2    0.89    5.68   0
 -13  -9  -1   14.05    6.12   0
 -13  -8   2  268.14    9.47   0
 -13  -8   3   -1.04    5.36   0
 -13  -8   4  164.73    8.21   0
 -13  -8   5    3.56    5.22   0
 -12 -13 -15  103.27    8.19   0
 -12 -12 -13    4.90    6.17   0
 -12 -11 -12    1.67    5.37   0
 -12 -11 -11   12.45    5.59   0
 -12 -10  -9    4.96    5.64   0
 -12  -9  -7   49.74    6.16   0
 -12  -9  -6   29.04    4.56   0
 -12  -8  -3   43.72    5.63   0
 -12  -7   0  179.78    7.89   0
 -12  -7   1    5.49    4.97   0
 -12  -6   6   12.02    4.54   0
 -12  -6   7   99.92    6.42   0
 -12  -6   8  112.24    6.61   0
 -12  -6   9   44.92    5.52   0
 -12  -6  10   99.72    6.39   0
 -12  -6  11    3.56    4.66   0
 -12  -6  12   54.81    5.61   0
 -12  -6  13   -0.75    4.61   0
 -11 -13 -18   21.77    6.37   0
 -11 -12 -16   -1.30    5.75   0
 -11 -11 -15   64.72    6.28   0
 -11 -10 -13    8.01    5.20   0
 -11  -9 -11    0.40    4.46   0
 -11  -9 -10   95.40    6.35   0
 -11  -8  -8   19.78    4.92   0
 -11  -7  -5   -0.65    4.38   0
 -11  -6  -1    0.40    4.11   0
 -11  -6   0   -0.30    3.06   0
 -11  -5   4    0.32    3.82   0
 -11  -5   5   18.63    4.46   0
 -11  -5   6    2.81    4.14   0
 -11  -5   7    0.71    3.61   0
 -10 -11 -17   -0.57    5.04   0
 -10 -10 -15   10.89    4.61   0
 -10  -9 -13   56.17    4.63   0
 -10  -8 -11    9.28    4.55   0
 -10  -7  -9   57.07    5.25   0
 -10  -6  -6  264.77    7.73   0
 -10  -6  -5   35.84    4.29   0
 -10  -5  -2   36.94    4.37   0
 -10  -5  -1   35.98    4.12   0
 -10  -4   4  249.90    7.14   0
 -10  -4   5   92.95    5.19   0
 -10  -4   6  195.47    6.02   0
  -9 -10 -18   18.01    4.69   0
  -9  -9 -16    3.42    4.26   0
  -9  -8 -14   34.73    4.68   0
  -9  -7 -12   -0.92    3.39   0
  -9  -6  -9   -0.86    3.51   0
  -9  -5  -6   13.53    3.57   0
  -9  -4  -2   15.11    3.43   0
  -8  -9 -18   75.95    5.22   0
  -8  -8 -16    9.63    3.75   0
  -8  -7 -14  337.13    7.90   0
  -8  -3  -1   41.01    3.41   0
  -8  -2   6  251.25    5.88   0
  -8  -2   7   16.26    2.82   0
  -8  -2   8  192.82    5.24   0
  -7  -8 -18    8.67    3.34   0
  -7  -5 -11  220.06    5.85   0
  -7  -4  -8   29.86    3.11   0
  -7  -3  -4   37.48    3.11   0
  -7  -2   1    2.71    2.22   0
  -6  -6 -15    4.82    2.53   0
  -6  -4 -10    4.28    2.34   0
  -6  -1   4  251.88    4.87   0
  -5  -4 -12   86.74    3.39   0
  -5  -2  -5    6.53    1.85   0
  -5  -1   0   95.17    3.04   0
  -4  -4 -13  108.97    3.35   0
  -3  -4 -14  205.08    3.88   0
  -3  -3 -11   52.25    2.20   0
  -3  -2  -8   85.98    2.48   0
  -2  -3 -12  134.40    2.74   0
  -1  -4 -15   22.00    1.35   0
 -14 -10  -1   20.02    6.94   0
 -14 -10   0    0.83    5.83   0
 -14  -9   3   31.85    6.92   0
 -14  -9   4   11.42    6.46   0
 -14  -9   5   22.63    6.66   0
 -14  -9   6    0.87    5.67   0
 -13 -11  -9   13.36    6.58   0
 -13 -10  -7  231.80    9.84   0
 -13 -10  -6   64.89    6.89   0
 -13  -9  -3   10.78    6.10   0
 -13  -8   0  179.24    8.46   0
 -13  -8   1   44.60    6.34   0
 -13  -7   6  138.45    7.63   0
 -13  -7   7   13.30    5.47   0
 -13  -7   8  125.15    7.51   0
 -13  -7   9   19.66    5.61   0
 -13  -7  10  158.65    7.87   0
 -13  -7  11    0.56    5.27   0
 -13  -7  12   96.92    6.96   0
 -12 -13 -16   21.45    6.94   0
 -12 -12 -15   -1.41    5.49   0
 -12 -12 -14   17.45    5.89   0
 -12 -11 -13   15.79    6.21   0
 -12 -10 -11    7.09    5.50   0
 -12 -10 -10   22.67    5.67   0
 -12  -9  -8    2.60    5.42   0
 -12  -8  -5   14.48    5.24   0
 -12  -7  -2   81.68    6.36   0
 -12  -7  -1    8.55    5.01   0
 -12  -6   3   14.93    4.94   0
 -12  -6   4   15.06    4.86   0
 -12  -6   5   54.27    5.68   0
 -11 -12 -17    8.08    5.93   0
 -11 -11 -16   26.08    5.54   0
 -11  -9 -12   23.22    5.35   0
 -11  -8  -9  198.13    7.89   0
 -11  -7  -6   43.12    5.26   0
 -11  -6  -3    2.59    4.26   0
 -11  -6  -2   23.81    4.50   0
 -11  -5   2   22.80    4.57   0
 -11  -5   3   46.51    5.03   0
 -10 -10 -16   38.05    5.22   0
 -10  -8 -12  174.62    7.22   0
 -10  -6  -7    0.78    3.83   0
 -10  -5  -3   59.31    4.91   0
 -10  -4   1    9.07    3.41   0
 -10  -4   2   84.88    5.06   0
 -10  -4   3   63.86    4.54   0
  -9  -9 -17    9.81    4.40   0
  -9  -8 -15   43.05    4.72   0
  -9  -6 -10   -1.32    3.51   0
  -9  -5  -7   -0.66    3.27   0
  -8  -9 -19  103.05    5.87   0
  -8  -7 -15    3.25    3.52   0
  -8  -6 -12   11.66    3.31   0
  -8  -3  -2  144.55    4.97   0
  -8  -2   4   29.09    3.07   0
  -8  -2   5   19.02    2.92   0
  -7  -5 -12   12.53    3.03   0
  -7  -4  -9    3.29    2.61   0
  -7  -3  -5   33.48    3.07   0
  -7  -2  -1    2.77    2.24   0
  -7  -2   0  174.35    4.50   0
  -7  -1   8  550.91    7.45   0
  -7  -1   9   71.97    3.27   0
  -7  -1  10  887.03    9.20   0
  -7  -1  11   60.60    3.10   0
  -7  -1  14  137.56    3.97   0
  -6  -7 -18    7.90    2.93   0
  -6  -6 -16  428.80    7.49   0
  -6  -4 -11   15.00    2.63   0
  -6  -1   2  205.40    4.54   0
  -6  -1   3   18.19    1.75   0
  -5  -6 -17    2.26    2.32   0
  -5  -5 -15    0.54    2.17   0
  -5  -3  -9    1.22    1.31   0
  -5  -1  -1   33.64    2.23   0
  -5   0   8  222.14    4.06   0
  -5   0  10  231.80    3.95   0
  -5   0  12    2.22    1.36   0
  -5   0  14    2.89    1.31   0
  -4  -6 -18    7.42    2.17   0
  -4  -5 -16    8.71    1.98   0
  -4  -2  -7  141.66    3.38   0
  -4  -1  -3    7.74    1.53   0
  -3  -1  -4  147.94    2.88   0
  -3   0   2   81.73    2.07   0
  -2  -4 -15  106.15    2.66   0
  -2  -2  -9   49.13    1.72   0
  -2  -1  -5    4.04    0.96   0
 -14 -10  -2   -2.21    4.46   0
 -14  -9   0    0.04    5.65   0
 -14  -9   1    1.64    6.27   0
 -14  -9   2    3.80    5.74   0
 -14  -8   6    1.83    5.50   0
 -14  -8   8    2.11    6.05   0
 -14  -8   9   17.81    6.19   0
 -14  -8  10   13.59    6.34   0
 -14  -8  11    3.78    6.09   0
 -14  -8  12   63.21    7.39   0
 -13 -11 -11   -2.26    5.77   0
 -13 -11 -10  135.12    8.46   0
 -13 -10  -8   41.40    7.00   0
 -13  -9  -5   47.44    6.70   0
 -13  -8  -2  182.94    8.51   0
 -13  -8  -1   10.99    5.45   0
 -13  -7   2    2.43    5.06   0
 -13  -7   3   91.27    6.91   0
 -13  -7   4   35.86    5.96   0
 -13  -7   5   78.40    6.56   0
 -12 -13 -17   56.68    7.60   0
 -12 -12 -16   -0.18    5.56   0
 -12 -11 -14    5.93    6.05   0
 -12 -10 -12    3.28    5.79   0
 -12  -9 -10    6.20    5.18   0
 -12  -9  -9   94.18    6.75   0
 -12  -8  -7    6.54    5.17   0
 -12  -7  -4    2.55    4.82   0
 -12  -7  -3   13.37    5.18   0
 -12  -6   1   48.51    5.64   0
 -12  -5   9   23.88    4.68   0
 -12  -5  10   48.30    5.39   0
 -12  -5  11   29.55    4.99   0
 -12  -5  12   65.96    5.66   0
 -11 -12 -18   10.47    5.98   0
 -11 -11 -17  134.98    7.55   0
 -11 -10 -15   12.21    5.35   0
 -11  -9 -13    2.84    4.95   0
 -11  -8 -10    1.35    4.42   0
 -11  -7  -8   36.89    5.23   0
 -11  -6  -5    5.73    4.07   0
 -11  -5   0    2.34    4.18   0
 -11  -4   7   21.10    4.25   0
 -11  -4   8   63.90    5.12   0
 -11  -4   9    2.39    3.83   0
 -11  -4  10    2.83    3.84   0
 -11  -4  11   68.09    5.18   0
 -11  -4  12   43.19    4.71   0
 -11  -4  13   -0.17    3.96   0
 -10 -11 -19   12.28    5.29   0
 -10 -10 -17  123.77    7.06   0
 -10  -9 -15    4.40    4.33   0
 -10  -8 -13   19.84    4.78   0
 -10  -7 -11   26.47    4.78   0
 -10  -6  -8  191.24    7.00   0
 -10  -5  -5   90.59    5.37   0
 -10  -4   0  217.75    6.85   0
 -10  -3   7   14.03    3.42   0
 -10  -3   8  607.19   10.07   0
 -10  -3   9    5.27    3.50   0
 -10  -3  10  457.53    8.84   0
 -10  -3  11   -0.46    3.43   0
 -10  -3  12  806.71   11.35   0
 -10  -3  13   18.79    3.73   0
  -9 -10 -19   40.10    5.13   0
  -9  -8 -16   15.97    4.09   0
  -9  -7 -13    0.76    2.65   0
  -9  -6 -11   60.41    4.75   0
  -9  -5  -8   14.46    3.64   0
  -9  -2  11    9.18    3.28   0
  -9  -2  12   34.07    3.73   0
  -8  -6 -13  111.68    5.22   0
  -8  -3  -4  257.29    6.24   0
  -8  -3  -3   83.49    4.13   0
  -8  -2   2  279.58    6.23   0
  -8  -2   3    2.53    2.48   0
  -7  -8 -19   31.71    3.97   0
  -7  -4 -10   93.45    4.20   0
  -7  -3  -6    3.73    2.50   0
  -7  -2  -2  235.08    5.47   0
  -7  -1   5    9.76    2.33   0
  -7  -1   6   46.57    2.98   0
  -7  -1   7    2.85    2.10   0
  -6  -5 -14  106.96    4.22   0
  -6  -3  -8  236.91    5.04   0
  -6  -2  -4    2.81    1.59   0
  -6  -1   1    0.89    1.85   0
  -5  -4 -13    7.99    2.24   0
  -5  -3 -10  898.13    8.96   0
  -5  -2  -6  926.35    8.64   0
  -5  -1  -2   39.01    2.29   0
  -5   0   6  382.99    5.13   0
  -4  -4 -14   43.16    2.51   0
  -4  -3 -11    0.39    1.65   0
  -3  -5 -17   58.71    2.52   0
  -3  -3 -12 1528.46    9.58   0
 -14  -9  -2    8.36    6.59   0
 -14  -9  -1    7.24    6.42   0
 -14  -8   2    2.11    5.55   0
 -14  -8   3    7.90    6.31   0
 -14  -8   4    0.24    6.18   0
 -14  -8   5    1.05    5.51   0
 -13 -11 -12   83.32    8.16   0
 -13 -10 -10    9.56    6.38   0
 -13 -10  -9  201.83    9.16   0
 -13  -9  -7   23.87    6.34   0
 -13  -8  -4   92.11    7.12   0
 -13  -8  -3   11.15    5.32   0
 -13  -7   0   21.63    5.67   0
 -13  -7   1   24.30    5.76   0
 -13  -6   6   17.46    5.06   0
 -13  -6   7   28.09    5.61   0
 -13  -6   8   35.65    5.73   0
 -13  -6   9    4.76    5.08   0
 -13  -6  10   10.03    5.14   0
 -13  -6  11   30.92    5.73   0
 -13  -6  12    4.20    5.06   0
 -12 -12 -17   11.40    6.47   0
 -12 -11 -15   30.96    6.46   0
 -12 -10 -13    9.49    6.02   0
 -12  -9 -11   75.05    6.74   0
 -12  -7  -5   11.35    5.04   0
 -12  -6  -2  148.58    7.07   0
 -12  -6  -1   20.68    5.13   0
 -12  -6   0    3.48    3.51   0
 -12  -5   4  140.75    6.70   0
 -12  -5   5    3.02    4.62   0
 -12  -5   6  364.83    9.60   0
 -12  -5   7    4.97    4.65   0
 -12  -5   8  226.37    7.83   0
 -11 -12 -19    7.45    5.91   0
 -11 -11 -18   45.78    5.93   0
 -11 -10 -16   17.39    5.47   0
 -11  -9 -14   36.13    5.68   0
 -11  -8 -12   10.23    4.95   0
 -11  -7  -9    6.66    4.55   0
 -11  -5  -2  157.43    6.78   0
 -11  -5  -1   -1.70    3.84   0
 -11  -4   4   73.72    5.29   0
 -11  -4   5   -0.11    3.89   0
 -11  -4   6  103.37    5.60   0
 -10 -10 -18    3.03    4.77   0
 -10  -9 -16  162.72    7.36   0
 -10  -8 -14   25.40    4.96   0
 -10  -7 -12  246.22    7.90   0
 -10  -6  -9    4.52    4.19   0
 -10  -5  -6    2.94    3.77   0
 -10  -4  -2  577.13   10.25   0
 -10  -4  -1    4.56    2.62   0
 -10  -3   4  229.30    6.80   0
 -10  -3   5    3.67    3.56   0
 -10  -3   6  826.10   11.64   0
  -9  -9 -18    6.66    4.05   0
  -9  -7 -14    5.00    3.56   0
  -9  -6 -12   17.66    4.10   0
  -9  -5  -9    1.44    3.43   0
  -9  -4  -6    1.73    3.21   0
  -9  -4  -5   17.12    2.73   0
  -9  -2  13   47.10    3.81   0
  -8  -8 -18  168.29    6.35   0
  -8  -7 -16  175.52    6.26   0
  -8  -6 -14   74.09    4.71   0
  -8  -5 -11   -0.17    2.31   0
  -8  -2   0   25.49    3.07   0
  -8  -2   1    3.65    2.62   0
  -7  -3  -7  171.28    5.01   0
  -7  -2  -3    0.77    2.25   0
  -7  -1   3   15.17    2.37   0
  -7  -1   4  223.21    5.08   0
  -6  -6 -17    9.02    2.76   0
  -6  -5 -15    1.61    2.51   0
  -6  -4 -12   70.06    3.59   0
  -6  -3  -9   13.50    2.48   0
  -5  -6 -18    3.47    2.37   0
  -5  -5 -16  423.96    6.77   0
  -4  -1  -4  187.43    3.66   0
  -4   0   2   23.99    1.68   0
  -3  -4 -15  482.17    5.74   0
  -3  -1  -5   49.13    1.92   0
 -14  -9  -4    4.45    6.46   0
 -14  -9  -3   -1.37    5.74   0
 -14  -8   0    2.00    6.12   0
 -14  -8   1    5.16    6.21   0
 -14  -7   6    4.98    6.01   0
 -14  -7   7   72.50    7.26   0
 -14  -7   8    6.88    5.90   0
 -14  -7   9   82.41    7.44   0
 -14  -7  10    1.88    5.93   0
 -14  -7  11    6.22    5.98   0
 -13 -11 -13    8.67    6.70   0
 -13 -10 -11  132.69    8.46   0
 -13  -9  -9   72.63    7.34   0
 -13  -9  -8  160.71    8.44   0
 -13  -8  -6   85.22    7.18   0
 -13  -8  -5    5.61    5.37   0
 -13  -7  -2   60.82    6.75   0
 -13  -7  -1    0.15    4.86   0
 -13  -6   3    5.03    5.32   0
 -13  -6   4  107.02    7.17   0
 -13  -6   5    4.62    5.22   0
 -12 -12 -18   10.13    6.45   0
 -12 -11 -16   17.87    6.39   0
 -12 -10 -14    1.48    5.83   0
 -12  -9 -12   33.18    6.17   0
 -12  -8  -9    1.81    3.81   0
 -12  -7  -7   39.05    5.72   0
 -12  -6  -3   58.06    5.96   0
 -12  -5   2   99.80    6.37   0
 -12  -5   3    3.53    4.66   0
 -11 -11 -19  164.38    8.54   0
 -11 -10 -17    1.09    5.36   0
 -11  -9 -15   16.02    5.30   0
 -11  -7 -10   42.44    5.46   0
 -11  -6  -7   24.32    4.85   0
 -11  -5  -4   97.54    5.94   0
 -11  -5  -3    7.74    4.06   0
 -11  -4   1   18.23    4.41   0
 -11  -4   2   82.97    5.56   0
 -11  -4   3    9.42    3.08   0
 -10 -10 -19   57.81    6.07   0
 -10  -9 -17    6.82    4.79   0
 -10  -8 -15    3.31    4.55   0
 -10  -7 -13   32.17    4.83   0
 -10  -6 -10  225.00    7.40   0
 -10  -5  -7   74.58    5.17   0
 -10  -4  -4 1396.62   15.44   0
 -10  -4  -3    1.66    3.69   0
 -10  -3   3   12.17    3.71   0
  -9  -9 -19   -0.72    4.22   0
  -9  -8 -17    2.09    4.09   0
  -9  -7 -15    7.23    3.91   0
  -9  -6 -13    0.90    3.70   0
  -9  -5 -10    4.91    3.60   0
  -9  -4  -7   25.06    3.74   0
  -9  -3  -3   17.10    3.42   0
  -9  -3  -2  134.72    5.20   0
  -8  -6 -15  161.07    5.92   0
  -8  -5 -12  514.48    9.09   0
  -8  -2  -1   33.94    3.34   0
  -8  -1   7    3.85    2.37   0
  -8  -1   8   71.76    3.68   0
  -8  -1   9    4.26    2.49   0
  -8  -1  10  176.01    4.90   0
  -8  -1  11   54.61    3.36   0
  -8  -1  13    3.18    2.38   0
  -7  -4 -11   74.62    3.93   0
  -7  -3  -8   29.57    3.06   0
  -7  -2  -4  107.73    4.13   0
  -7  -1   2  232.78    5.25   0
  -6  -4 -13   21.15    2.80   0
  -6  -3 -10    0.43    2.16   0
  -6  -2  -6   11.70    2.34   0
  -6  -1  -1  153.11    4.11   0
  -6   0  10   19.68    2.03   0
  -6   0  14  215.73    4.28   0
  -5  -4 -14  112.82    3.81   0
  -5  -3 -11   10.04    2.14   0
  -5  -2  -8  185.90    4.23   0
  -5  -1  -3    0.11    1.18   0
  -5   0   4 1235.01    9.09   0
  -4  -4 -15    0.55    2.06   0
  -4  -3 -12    3.06    1.71   0
  -4  -2  -9   38.60    2.24   0
  -3   0   0   20.88    1.43   0
  -2  -3 -13   46.32    1.81   0
  -2  -2 -10  712.21    5.54   0
  -2  -1  -6   19.61    1.19   0
  -1  -3 -13   11.76    1.07   0
 -14  -9  -6   -0.99    6.66   0
 -14  -8  -3    2.59    5.60   0
 -14  -8  -2    1.44    6.17   0
 -14  -8  -1    2.18    4.51   0
 -14  -7   2   17.55    6.27   0
 -14  -7   3   10.71    6.25   0
 -14  -7   4   47.37    6.91   0
 -14  -7   5    4.67    5.48   0
 -13 -10 -12    6.49    6.45   0
 -13  -9 -10  128.18    8.25   0
 -13  -8  -8   93.20    7.13   0
 -13  -8  -7  144.70    8.36   0
 -13  -7  -4   48.14    6.50   0
 -13  -7  -3   14.34    5.39   0
 -13  -6   0  120.86    7.27   0
 -13  -6   1   15.20    5.47   0
 -13  -6   2   56.10    5.94   0
 -13  -5   8  113.47    7.37   0
 -13  -5   9   41.14    5.54   0
 -13  -5  10   49.34    5.81   0
 -13  -5  11   22.57    5.38   0
 -12 -12 -19    3.01    6.51   0
 -12 -11 -17    9.68    6.26   0
 -12 -10 -15   -2.25    5.80   0
 -12  -9 -13   60.56    6.86   0
 -12  -8 -11   11.55    5.60   0
 -12  -7  -8    9.24    5.31   0
 -12  -6  -4   31.86    4.30   0
 -12  -5  -1    1.91    4.64   0
 -12  -4   6   48.49    5.07   0
 -12  -4   7   43.98    5.28   0
 -12  -4   8   48.02    5.34   0
 -12  -4   9   16.52    4.69   0
 -12  -4  10  130.67    6.66   0
 -12  -4  11    5.56    4.44   0
 -12  -4  12   68.51    5.61   0
 -11 -10 -18  121.41    7.38   0
 -11  -9 -16   27.45    5.55   0
 -11  -8 -14   18.47    5.19   0
 -11  -7 -11    2.19    4.35   0
 -11  -6  -9    0.28    4.42   0
 -11  -6  -8   17.11    3.67   0
 -11  -5  -5   -2.11    4.15   0
 -11  -4  -1   -1.00    4.00   0
 -11  -4   0   21.61    4.48   0
 -11  -3   7  101.93    5.55   0
 -11  -3   8    4.59    3.94   0
 -11  -3   9   39.98    4.61   0
 -11  -3  10   -1.19    3.66   0
 -11  -3  11    5.07    3.78   0
 -11  -3  12   12.47    3.96   0
 -10  -9 -18  166.39    7.42   0
 -10  -8 -16   47.74    5.47   0
 -10  -7 -14  260.46    8.12   0
 -10  -6 -11   31.84    4.53   0
 -10  -5  -9   32.45    4.22   0
 -10  -5  -8   74.47    4.54   0
 -10  -4  -5   -0.57    3.69   0
 -10  -3   0   26.99    4.03   0
 -10  -3   1   11.57    3.45   0
 -10  -2  10    6.21    3.65   0
 -10  -2  11   21.90    3.95   0
 -10  -2  12    9.58    3.79   0
  -9  -8 -18    1.12    4.13   0
  -9  -7 -16    6.81    3.92   0
  -9  -6 -14    4.34    3.74   0
  -9  -5 -11    5.26    3.64   0
  -9  -4  -8    0.11    3.23   0
  -8  -5 -13   22.81    3.74   0
  -8  -2  -2  336.40    6.86   0
  -8  -1   4    4.09    2.40   0
  -8  -1   5   61.76    3.60   0
  -8  -1   6    0.90    2.48   0
  -7  -7 -19    3.94    3.35   0
  -7  -4 -12  410.96    7.55   0
  -7  -3  -9   42.58    3.31   0
  -7  -2  -5   38.85    3.13   0
  -7  -1   0  167.95    4.66   0
  -7  -1   1   25.78    2.63   0
  -6  -6 -18  172.94    5.22   0
  -6  -2  -7    6.23    2.18   0
  -6  -1  -2  563.14    7.28   0
  -5  -5 -17    0.55    2.21   0
  -5  -1  -4   29.78    2.25   0
  -5   0   2 2082.08   11.92   0
  -4   0   0   16.48    1.59   0
  -3  -2 -10   74.24    2.41   0
  -3  -1  -6   78.90    2.30   0
  -2  -4 -16   45.38    2.07   0
 -14  -8  -4    0.55    6.21   0
 -14  -7  -1   31.79    5.95   0
 -14  -7   0   13.63    6.10   0
 -14  -7   1   14.38    5.74   0
 -14  -6   6    5.78    5.36   0
 -14  -6   7   -0.06    5.79   0
 -14  -6   8   36.72    6.50   0
 -14  -6   9    3.55    5.65   0
 -14  -6  10    6.95    5.84   0
 -14  -6  11   18.72    6.09   0
 -13 -10 -14   -0.12    5.89   0
 -13 -10 -13  109.26    7.86   0
 -13  -9 -12  126.47    7.95   0
 -13  -9 -11    7.63    6.30   0
 -13  -8  -9  195.97    9.17   0
 -13  -7  -6  122.10    7.57   0
 -13  -6  -2  236.67    9.09   0
 -13  -6  -1   21.61    5.64   0
 -13  -5   4   47.84    6.04   0
 -13  -5   5   24.44    5.63   0
 -13  -5   6   84.26    6.55   0
 -13  -5   7   11.76    4.82   0
 -12 -11 -18   35.95    6.77   0
 -12 -10 -16    3.04    5.32   0
 -12  -9 -14   48.80    6.17   0
 -12  -8 -12   70.61    6.69   0
 -12  -7 -10   12.49    5.25   0
 -12  -6  -7   18.70    5.00   0
 -12  -5  -3   17.79    4.94   0
 -12  -5  -2   69.17    5.96   0
 -12  -4   3   39.32    5.22   0
 -12  -4   4    1.77    4.49   0
 -12  -4   5   95.15    6.16   0
 -11 -10 -19    2.20    5.56   0
 -11  -9 -17    2.29    5.23   0
 -11  -8 -15    1.40    4.90   0
 -11  -7 -13    7.85    4.48   0
 -11  -7 -12   73.22    5.13   0
 -11  -6 -10    0.52    4.46   0
 -11  -5  -7    2.20    4.28   0
 -11  -5  -6  226.14    7.61   0
 -11  -4  -3   16.45    4.41   0
 -11  -4  -2  158.26    6.73   0
 -11  -3   3    1.78    3.58   0
 -11  -3   4    2.47    3.98   0
 -11  -3   5   30.72    4.42   0
 -11  -3   6   69.06    4.89   0
 -10  -9 -19   -0.11    4.67   0
 -10  -8 -17   68.66    5.80   0
 -10  -7 -15   -0.55    4.34   0
 -10  -6 -12  136.76    5.82   0
 -10  -5 -10   97.83    5.72   0
 -10  -4  -6  761.13   11.77   0
 -10  -3  -2   48.02    4.45   0
 -10  -3  -1   15.73    3.56   0
 -10  -2   5    0.12    3.37   0
 -10  -2   7    1.37    3.34   0
 -10  -2   8   25.19    3.81   0
 -10  -2   9    3.25    3.35   0
  -9  -8 -19    6.57    4.23   0
  -9  -7 -17   34.65    4.57   0
  -9  -6 -15   29.25    4.12   0
  -9  -5 -12    1.09    3.56   0
  -9  -4  -9    0.29    3.33   0
  -9  -3  -5    0.65    3.12   0
  -8  -6 -16   60.63    4.35   0
  -8  -5 -14  954.08   12.14   0
  -8  -2  -3   72.48    3.52   0
  -8  -1   2    1.85    2.41   0
  -8  -1   3    1.76    2.50   0
  -7  -4 -13    7.39    2.87   0
  -7  -3 -10    1.31    2.50   0
  -7  -2  -6    3.12    2.42   0
  -7  -1  -1    6.28    2.29   0
  -7   0  10  127.32    4.07   0
  -6  -6 -19    1.22    2.73   0
  -6  -4 -14  244.55    5.66   0
  -6  -3 -11   -0.88    2.22   0
  -6  -2  -8   83.33    3.50   0
  -6   0   4  267.89    4.94   0
  -5  -4 -15   95.03    3.64   0
  -5  -2  -9  215.30    4.60   0
  -5  -1  -5   77.56    2.96   0
  -4  -5 -18    3.67    1.99   0
  -4  -4 -16  166.71    4.18   0
  -4  -3 -13  258.97    4.69   0
  -4  -2 -10    5.79    1.66   0
  -4  -1  -6   53.17    2.32   0
  -3  -4 -16  491.59    5.82   0
 -15  -7   7    1.07    6.28   0
 -15  -7   8  129.02    8.67   0
 -15  -7   9    5.37    6.64   0
 -14  -8  -7   22.23    6.30   0
 -14  -8  -6   10.86    6.54   0
 -14  -7  -3   -0.38    5.97   0
 -14  -7  -2    7.13    5.99   0
 -14  -6   2    5.27    5.39   0
 -14  -6   3   -2.40    5.82   0
 -14  -6   4   12.62    6.12   0
 -14  -6   5    2.68    5.31   0
 -13 -10 -15  121.38    8.67   0
 -13  -9 -13    5.29    6.26   0
 -13  -8 -10   23.76    6.30   0
 -13  -7  -8  137.35    7.66   0
 -13  -7  -7   27.42    6.13   0
 -13  -6  -3   34.13    5.73   0
 -13  -5   1   10.55    5.34   0
 -13  -5   2    6.49    5.15   0
 -13  -5   3   27.85    4.38   0
 -12 -11 -19   20.76    6.54   0
 -12 -10 -17   11.26    5.62   0
 -12  -9 -16    8.86    5.34   0
 -12  -9 -15   12.67    5.51   0
 -12  -8 -13    9.09    5.60   0
 -12  -7 -11  209.77    8.51   0
 -12  -6  -8   44.51    5.88   0
 -12  -5  -4  149.49    7.19   0
 -12  -4   0   34.33    4.91   0
 -12  -4   1    6.71    4.61   0
 -12  -4   2    8.19    4.35   0
 -11 -10 -20  141.54    7.61   0
 -11  -9 -18   97.79    6.86   0
 -11  -8 -16   47.27    5.82   0
 -11  -7 -14  109.03    6.68   0
 -11  -6 -11    3.12    4.57   0
 -11  -5  -8    2.77    4.22   0
 -11  -3   1   -0.38    3.97   0
 -11  -3   2   89.62    5.51   0
 -10  -8 -18    3.68    4.55   0
 -10  -7 -16  446.39   10.23   0
 -10  -6 -14   41.36    4.74   0
 -10  -5 -11   14.84    4.36   0
 -10  -4  -8  358.68    8.58   0
 -10  -4  -7    1.31    2.66   0
 -10  -3  -4    5.08    3.41   0
 -10  -3  -3   21.62    3.99   0
 -10  -2   2  416.07    8.50   0
 -10  -2   3  104.11    5.23   0
 -10  -2   4  242.09    6.89   0
  -9  -8 -20   20.56    4.91   0
  -9  -7 -18   32.63    4.62   0
  -9  -5 -13    1.93    3.63   0
  -9  -4 -10    0.89    3.45   0
  -9  -3  -7    6.35    3.28   0
  -9  -3  -6    7.96    2.46   0
  -9  -1   8  162.16    5.27   0
  -9  -1   9    2.94    2.82   0
  -9  -1  11    5.71    2.81   0
  -9  -1  12   30.83    3.37   0
  -8  -7 -19   44.17    4.52   0
  -8  -6 -17   35.54    4.11   0
  -8  -5 -15    3.06    3.34   0
  -8  -2  -5   98.04    4.37   0
  -8  -1   1    7.07    2.64   0
  -7  -3 -11   17.51    2.81   0
  -7  -2  -7   41.84    3.30   0
  -7  -1  -2  105.04    3.97   0
  -7   0   6   94.44    3.55   0
  -7   0   8  171.71    4.41   0
  -7   0  12  813.45    8.58   0
  -6  -5 -17    5.14    2.63   0
  -6  -4 -15   17.83    2.80   0
  -6  -3 -12   39.48    3.05   0
  -6  -1  -4  342.60    5.90   0
  -6   0   2  307.20    5.31   0
  -5  -5 -18  298.16    5.87   0
  -5  -3 -13   44.40    2.81   0
  -5   0   0 1324.32    9.72   0
  -3  -3 -14 1615.14   10.05   0
  -3  -1  -7    3.77    1.28   0
  -3   0  -2   79.71    2.19   0
  -2  -3 -14   28.11    1.75   0
  -2  -1  -7  167.24    2.65   0
  -2   0  -2 2272.52    8.32   0
 -14  -8  -8   -0.94    6.32   0
 -14  -7  -5    4.97    6.28   0
 -14  -7  -4    8.82    6.28   0
 -14  -6  -1    0.02    5.34   0
 -14  -6   0    0.29    5.68   0
 -14  -6   1    0.27    5.30   0
 -14  -5   7   39.93    5.96   0
 -14  -5   8    5.47    5.74   0
 -14  -5   9    0.35    5.60   0
 -14  -5  10   -0.83    5.59   0
 -14  -5  11    0.25    5.62   0
 -13 -10 -16    7.41    6.55   0
 -13  -9 -14   63.12    7.38   0
 -13  -8 -12   -0.24    5.96   0
 -13  -8 -11  257.57    9.70   0
 -13  -7  -9   75.02    7.20   0
 -13  -6  -6  159.50    7.99   0
 -13  -6  -5   30.59    5.67   0
 -13  -5  -2   23.49    5.36   0
 -13  -5  -1    1.99    5.01   0
 -13  -5   0    7.14    3.88   0
 -13  -4   5    0.81    4.52   0
 -13  -4   6  121.96    7.01   0
 -13  -4   7   14.22    5.11   0
 -13  -4   8  149.43    7.36   0
 -13  -4   9    8.69    5.13   0
 -13  -4  10   19.14    5.17   0
 -13  -4  11   19.92    5.14   0
 -12 -11 -20   32.80    6.95   0
 -12 -10 -18    2.30    5.47   0
 -12  -9 -17    0.71    5.17   0
 -12  -8 -15   -1.94    5.02   0
 -12  -8 -14   46.26    6.03   0
 -12  -7 -12   14.54    5.42   0
 -12  -6 -10  114.15    6.84   0
 -12  -6  -9   -1.81    4.84   0
 -12  -5  -6   14.62    5.14   0
 -12  -4  -2   33.49    5.16   0
 -12  -3   5   11.80    4.25   0
 -12  -3   7    1.16    4.34   0
 -12  -3   8  210.41    7.54   0
 -12  -3   9    1.19    4.25   0
 -12  -3  10  131.65    6.49   0
 -12  -3  11    4.00    4.31   0
 -12  -3  12   67.75    5.60   0
 -11  -9 -19   28.31    5.68   0
 -11  -8 -17   10.77    5.10   0
 -11  -7 -15   10.22    4.98   0
 -11  -6 -12   10.75    4.76   0
 -11  -5  -9    4.29    4.43   0
 -11  -4  -6    0.33    4.11   0
 -11  -3  -1    0.04    3.82   0
 -11  -3   0    1.29    3.74   0
 -11  -2   7    9.85    3.69   0
 -11  -2   8   43.06    4.47   0
 -11  -2   9    0.40    3.60   0
 -11  -2  10   38.61    4.49   0
 -11  -2  11    0.01    3.72   0
 -11  -2  12   70.53    4.91   0
 -10  -8 -19  116.63    6.61   0
 -10  -7 -17   15.06    4.72   0
 -10  -6 -15    4.04    3.97   0
 -10  -4  -9   -0.85    3.83   0
 -10  -2   0  736.77   11.12   0
 -10  -2   1   29.63    4.07   0
  -9  -6 -16   95.01    5.24   0
  -9  -5 -14   27.74    4.19   0
  -9  -4 -11    0.12    3.44   0
  -9  -3  -8    5.64    3.31   0
  -9  -2  -4   -0.14    2.83   0
  -9  -2  -3   34.28    3.75   0
  -8  -7 -20   32.51    4.31   0
  -8  -4 -13  108.10    5.03   0
  -8  -1  -1  126.40    4.61   0
  -8  -1   0    3.59    1.93   0
  -7  -2  -8  218.84    5.51   0
  -7   0   4   -0.31    2.07   0
  -6  -5 -18    5.44    2.70   0
  -6  -1  -5   10.85    2.20   0
  -5  -4 -16   10.39    2.34   0
  -5  -2 -10  818.89    8.46   0
  -4  -3 -14   30.69    2.25   0
  -4  -2 -11    2.10    1.64   0
  -4  -1  -7   24.88    1.92   0
  -4   0  -2   81.42    2.56   0
  -4   1  10  143.09    2.75   0
  -4   1  11    2.11    1.21   0
  -3  -2 -11  442.56    5.15   0
  -3   1   8  187.32    2.57   0
  -2  -4 -17  207.29    3.50   0
  -2  -2 -11    6.82    1.12   0
  -1  -3 -14  261.71    3.06   0
 -15  -6   5   80.67    7.86   0
 -15  -6   6   14.11    6.80   0
 -15  -6   7   19.13    6.65   0
 -15  -6   8    0.30    6.31   0
 -15  -6   9   26.48    6.85   0
 -15  -6  10    3.62    6.44   0
 -14  -8  -9   64.96    6.95   0
 -14  -7  -7    8.61    6.32   0
 -14  -7  -6    1.32    6.30   0
 -14  -6  -3    0.03    5.92   0
 -14  -6  -2   -2.94    5.88   0
 -14  -5   2   20.46    5.61   0
 -14  -5   3   15.35    6.07   0
 -14  -5   4   68.68    7.04   0
 -14  -5   5    3.82    5.82   0
 -14  -5   6    7.94    5.30   0
 -13  -9 -15   17.89    6.62   0
 -13  -8 -13  105.97    7.83   0
 -13  -7 -11    0.83    5.36   0
 -13  -7 -10   71.22    7.19   0
 -13  -6  -8   91.56    6.73   0
 -13  -6  -7   16.80    5.66   0
 -13  -5  -4   94.05    6.89   0
 -13  -5  -3   17.84    5.51   0
 -13  -4   2   50.83    5.90   0
 -13  -4   3    7.18    5.07   0
 -13  -4   4  226.12    8.28   0
 -12 -10 -19    4.53    5.53   0
 -12  -9 -18   35.07    6.46   0
 -12  -8 -16   26.89    6.13   0
 -12  -7 -13   81.15    6.73   0
 -12  -6 -11    2.26    4.98   0
 -12  -5  -8   19.92    5.16   0
 -12  -5  -7   25.66    4.93   0
 -12  -4  -4  208.40    7.87   0
 -12  -4  -3    0.58    4.65   0
 -12  -3   2   86.71    5.94   0
 -12  -3   3    1.98    4.40   0
 -12  -3   4   56.31    5.44   0
 -11  -9 -20   30.24    6.00   0
 -11  -7 -16   45.89    5.68   0
 -11  -6 -13   -0.05    4.63   0
 -11  -5 -11   10.57    4.61   0
 -11  -5 -10   11.87    3.52   0
 -11  -4  -7   -0.87    4.14   0
 -11  -3  -3   15.30    4.36   0
 -11  -2   3    4.45    3.56   0
 -11  -2   4   43.40    4.62   0
 -11  -2   5   -1.11    3.71   0
 -11  -2   6   87.79    5.30   0
 -10  -8 -20    0.37    4.24   0
 -10  -7 -18   58.39    5.48   0
 -10  -5 -13   11.06    4.35   0
 -10  -4 -10  144.57    6.25   0
 -10  -3  -6   56.58    4.73   0
 -10  -2  -2  524.56    9.60   0
 -10  -2  -1   18.90    3.81   0
 -10  -1   7   -2.08    2.92   0
 -10  -1   8  768.30   10.88   0
 -10  -1   9    6.78    3.35   0
 -10  -1  10  469.62    8.68   0
 -10  -1  11    6.95    3.46   0
  -9  -7 -19    1.20    4.00   0
  -9  -6 -17    6.10    3.90   0
  -9  -5 -15   18.67    4.01   0
  -9  -4 -12    0.00    3.45   0
  -9  -2  -5   66.73    4.35   0
  -8  -5 -16  272.95    7.01   0
  -8  -4 -14   48.59    4.15   0
  -8  -1  -2   51.12    3.51   0
  -8   0   6  101.85    4.09   0
  -8   0   8  416.18    7.01   0
  -8   0  10  154.59    4.61   0
  -8   0  12   74.24    3.57   0
  -7  -3 -12  109.98    4.48   0
  -7  -2  -9    1.74    2.46   0
  -7  -1  -5   24.66    2.74   0
  -7   0   2   84.10    3.50   0
  -6  -4 -16  495.95    7.79   0
  -6  -3 -13    5.59    2.34   0
  -6  -2 -10   11.63    2.37   0
  -6  -1  -6   49.92    2.92   0
  -5  -5 -19    0.92    2.33   0
  -5  -3 -14 2095.53   13.88   0
  -5  -2 -11    5.60    2.00   0
  -5  -1  -7   70.58    2.92   0
  -5   0  -2 2181.64   12.62   0
  -4  -4 -17   26.86    2.31   0
  -4   1   7   56.18    1.94   0
  -4   1   8  301.03    3.83   0
  -3  -1  -8 2193.11   10.72   0
  -3   1   6    1.69    1.03   0
  -3   1   7  190.20    2.60   0
  -1  -2 -11   16.63    1.07   0
 -15  -6   1   34.72    6.98   0
 -15  -6   3   12.08    6.50   0
 -15  -6   4   23.91    5.26   0
 -14  -7  -9   -0.45    5.74   0
 -14  -7  -8    6.61    6.32   0
 -14  -6  -5    5.89    5.94   0
 -14  -6  -4    6.74    5.56   0
 -14  -5  -1   -0.72    5.02   0
 -14  -5   0    9.74    5.99   0
 -14  -5   1    3.14    5.84   0
 -14  -4  10   42.49    6.56   0
 -13  -9 -16   98.00    8.20   0
 -13  -8 -14   -0.24    6.08   0
 -13  -7 -12  161.70    8.59   0
 -13  -6  -9   68.64    6.95   0
 -13  -5  -5   25.08    5.60   0
 -13  -4  -1   -0.21    4.89   0
 -13  -4   0   78.81    6.42   0
 -13  -4   1    0.90    3.61   0
 -13  -3   9   23.09    4.77   0
 -12 -10 -20    9.52    5.71   0
 -12  -9 -19   29.04    6.26   0
 -12  -8 -17    3.57    5.70   0
 -12  -7 -15   41.43    5.83   0
 -12  -7 -14   86.41    6.62   0
 -12  -5  -9   78.20    6.38   0
 -12  -3  -1    0.39    4.08   0
 -12  -3   0   18.08    4.79   0
 -12  -3   1    6.16    4.25   0
 -11  -8 -19    0.96    4.95   0
 -11  -7 -17    6.05    4.90   0
 -11  -6 -14   95.16    6.14   0
 -11  -5 -12   71.74    5.81   0
 -11  -4  -9    2.60    4.31   0
 -11  -3  -5    1.60    4.05   0
 -11  -3  -4   77.55    5.26   0
 -11  -2   1    0.33    3.80   0
 -11  -2   2  217.09    7.18   0
 -10  -7 -19   -0.30    4.80   0
 -10  -6 -16   22.73    4.49   0
 -10  -5 -14  168.13    6.87   0
 -10  -4 -11    9.70    4.06   0
 -10  -3  -7   50.00    3.80   0
 -10  -2  -3    8.92    3.69   0
 -10  -1   3   14.60    3.40   0
 -10  -1   4  539.88    9.46   0
 -10  -1   5   18.76    3.69   0
 -10  -1   6  402.39    8.27   0
  -9  -7 -20    0.52    4.03   0
  -9  -6 -18   16.85    4.15   0
  -9  -5 -16    3.28    3.70   0
  -9  -4 -13    2.89    3.61   0
  -9  -3 -10    1.71    3.33   0
  -9  -2  -6   18.05    3.45   0
  -8  -6 -19   51.90    4.44   0
  -8  -4 -15   37.77    3.73   0
  -8  -1  -4    1.57    2.59   0
  -8  -1  -3   21.07    2.44   0
  -8   0   4    2.78    2.49   0
  -7  -3 -13   16.31    3.00   0
  -7  -2 -10  167.18    5.01   0
  -7  -1  -6   33.28    3.01   0
  -7   0   0   14.91    2.49   0
  -6  -5 -19    5.93    2.71   0
  -6  -3 -14   26.45    2.86   0
  -6  -2 -11    4.79    2.20   0
  -6  -1  -7    6.56    2.13   0
  -6   0  -2  170.73    4.27   0
  -5  -4 -17   30.21    2.75   0
  -5  -1  -8  411.21    6.00   0
  -5   1   6  721.71    6.80   0
  -5   1   7    5.16    1.50   0
  -5   1   8  599.05    6.10   0
  -5   1   9   46.16    2.11   0
  -5   1  10 2284.06   11.45   0
  -5   1  11    0.88    1.31   0
  -5   1  13   39.93    2.04   0
  -5   1  14  160.40    3.18   0
  -4  -3 -15    4.83    1.81   0
  -4  -2 -12  264.40    4.64   0
  -4  -1  -8   23.33    1.61   0
  -4   1   5  151.19    2.95   0
  -4   1   6   10.59    1.34   0
  -3  -2 -12   56.65    2.24   0
  -3   1   5   15.59    1.08   0
  -2  -1  -8   55.38    1.72   0
 -15  -5   5    5.94    6.34   0
 -15  -5   6  337.37   11.20   0
 -15  -5   7   -1.75    6.17   0
 -15  -5   8  234.59   10.04   0
 -15  -5   9    0.87    6.17   0
 -15  -5  10  162.05    8.99   0
 -14  -7 -10    0.98    6.26   0
 -14  -6  -7   16.18    6.35   0
 -14  -5  -3   18.47    6.04   0
 -14  -5  -2   34.74    6.35   0
 -14  -4   3   28.79    5.72   0
 -14  -4   4   19.72    5.86   0
 -14  -4   5   22.32    5.90   0
 -14  -4   6   24.88    6.05   0
 -14  -4   7   -1.14    5.57   0
 -14  -4   8   80.50    6.63   0
 -14  -4   9    0.34    4.89   0
 -13  -9 -17    2.47    6.00   0
 -13  -8 -16   22.20    5.96   0
 -13  -8 -15   36.06    6.29   0
 -13  -7 -13   -2.04    5.82   0
 -13  -6 -11  123.36    7.47   0
 -13  -6 -10   11.15    5.93   0
 -13  -5  -7    7.17    5.42   0
 -13  -4  -3   17.93    5.38   0
 -13  -4  -2  273.56    9.12   0
 -13  -3   3    7.29    4.60   0
 -13  -3   4    4.34    4.84   0
 -13  -3   5   24.88    5.30   0
 -13  -3   6   38.91    5.55   0
 -13  -3   7   36.65    5.16   0
 -13  -3   8   56.12    5.65   0
 -12  -9 -20   17.91    5.68   0
 -12  -8 -18    4.90    5.73   0
 -12  -7 -16   17.24    5.72   0
 -12  -6 -13    4.62    5.15   0
 -12  -5 -11   24.76    5.02   0
 -12  -5 -10    1.91    4.86   0
 -12  -4  -7   22.51    5.19   0
 -12  -3  -3   -0.19    4.42   0
 -12  -2   4    0.18    3.92   0
 -12  -2   5   17.52    4.58   0
 -12  -2   6   30.22    4.80   0
 -12  -2   7    8.93    4.40   0
 -12  -2   8   24.40    4.66   0
 -12  -2   9    7.69    4.29   0
 -12  -2  10   69.54    5.41   0
 -12  -2  11   17.82    4.47   0
 -11  -8 -20  194.73    8.23   0
 -11  -7 -18   30.08    5.43   0
 -11  -6 -16   83.14    5.94   0
 -11  -6 -15    2.12    4.35   0
 -11  -5 -13    5.82    4.64   0
 -11  -3  -6  152.18    6.61   0
 -11  -2  -2  108.25    5.63   0
 -11  -2  -1    2.88    4.00   0
 -11  -2   0   92.99    4.80   0
 -10  -6 -17    2.21    4.04   0
 -10  -5 -15    4.13    4.25   0
 -10  -3  -9   -0.45    3.64   0
 -10  -2  -4  820.94   11.59   0
 -10  -1   1   11.63    3.63   0
 -10  -1   2  419.50    8.54   0
  -9  -6 -19   25.55    4.30   0
  -9  -4 -14   51.65    4.56   0
  -9  -3 -11   67.44    4.64   0
  -9  -2  -7   17.82    3.50   0
  -9   0   6   11.03    2.99   0
  -9   0   8  165.64    5.22   0
  -9   0  10  490.86    8.12   0
  -9   0  12  228.73    5.80   0
  -8  -6 -20   72.61    4.85   0
  -8  -5 -18  224.09    6.63   0
  -8  -1  -5   21.71    3.13   0
  -8   0   2  512.63    7.97   0
  -7  -3 -14  207.06    5.68   0
  -7  -2 -11   42.04    3.25   0
  -7  -1  -7    5.65    2.47   0
  -6  -4 -17    3.44    2.52   0
  -6   1   7   22.59    2.11   0
  -6   1   8   14.08    1.93   0
  -6   1   9    7.89    1.78   0
  -6   1  10   32.46    2.20   0
  -6   1  11   41.72    2.31   0
  -6   1  12    3.34    1.59   0
  -6   1  13   33.97    2.40   0
  -5  -4 -18   21.81    2.91   0
  -5  -3 -15   65.77    3.16   0
  -5  -2 -12   33.74    2.57   0
  -5   0  -4 1005.95    8.80   0
  -5   1   4  506.28    5.86   0
  -5   1   5    0.66    1.47   0
  -4  -4 -18   55.12    2.80   0
  -4  -1  -9   72.25    2.68   0
  -4   0  -4  215.64    3.85   0
  -4   1   4  595.84    5.57   0
  -3  -1  -9    2.44    1.28   0
  -3   0  -4    6.70    1.28   0
  -3   1   4   -0.54    0.91   0
  -2  -2 -12  673.03    5.47   0
 -15  -5   1   16.00    6.77   0
 -15  -5   2   77.02    7.76   0
 -15  -5   3   -1.40    6.28   0
 -15  -5   4  122.35    7.99   0
 -14  -7 -12    2.09    5.41   0
 -14  -7 -11   -1.21    5.95   0
 -14  -6  -9    2.13    5.53   0
 -14  -6  -8   -3.37    6.00   0
 -14  -5  -5   15.86    6.21   0
 -14  -5  -4    3.59    5.93   0
 -14  -4   0    9.01    5.80   0
 -14  -4   1   18.82    6.00   0
 -14  -4   2    1.23    5.13   0
 -13  -8 -17   20.77    5.96   0
 -13  -7 -14  142.98    8.34   0
 -13  -6 -12    0.12    5.78   0
 -13  -5  -9    9.37    5.61   0
 -13  -5  -8  151.72    7.76   0
 -13  -4  -5   16.98    5.51   0
 -13  -4  -4  217.55    8.47   0
 -13  -3   0    8.87    4.97   0
 -13  -3   1    2.96    4.84   0
 -13  -3   2   20.54    4.88   0
 -12  -9 -21    5.55    5.66   0
 -12  -8 -19   12.45    5.91   0
 -12  -7 -17    6.50    5.61   0
 -12  -6 -14   89.10    6.44   0
 -12  -5 -12    3.07    4.96   0
 -12  -4  -9   -0.29    4.69   0
 -12  -4  -8  130.24    6.75   0
 -12  -3  -5   65.42    5.71   0
 -12  -3  -4   54.64    5.52   0
 -12  -2   1    2.38    4.35   0
 -12  -2   2    1.44    4.24   0
 -12  -2   3   31.81    4.95   0
 -11  -7 -19   16.71    5.18   0
 -11  -6 -17    5.74    4.47   0
 -11  -4 -11    3.78    4.40   0
 -11  -3  -8   10.97    4.38   0
 -11  -3  -7    0.08    3.02   0
 -11  -2  -3    0.77    3.97   0
 -11  -1   4   10.68    3.98   0
 -11  -1   5    0.08    3.64   0
 -11  -1   6   30.59    4.24   0
 -11  -1   7  102.09    5.40   0
 -11  -1   8   10.87    3.80   0
 -11  -1   9   22.79    3.93   0
 -11  -1  10   27.13    3.97   0
 -11  -1  11   12.82    3.82   0
 -10  -7 -20   92.04    6.18   0
 -10  -6 -18    0.55    4.25   0
 -10  -5 -16  358.84    9.07   0
 -10  -4 -13    2.18    4.05   0
 -10  -3 -10  141.85    6.13   0
 -10  -2  -6  636.63   10.66   0
 -10  -1  -1   30.64    3.98   0
 -10  -1   0  270.97    7.11   0
  -9  -6 -20    0.43    4.29   0
  -9  -5 -17   63.37    4.79   0
  -9  -4 -15   39.04    4.32   0
  -9  -3 -12    1.14    3.40   0
  -9  -2  -9   61.15    4.15   0
  -9  -2  -8    2.87    2.30   0
  -9  -1  -4   57.14    4.15   0
  -8  -4 -16    1.57    3.26   0
  -8  -1  -6  329.79    6.90   0
  -8   0   0  404.50    7.23   0
  -7  -1  -8   20.67    2.81   0
  -7   1   8  542.71    7.26   0
  -7   1   9   68.45    3.09   0
  -7   1  10  867.45    8.90   0
  -6  -4 -18   84.15    3.92   0
  -6  -3 -15   18.05    2.74   0
  -6  -2 -12  107.59    3.89   0
  -6  -1  -9   76.72    3.38   0
  -6   0  -4   24.81    2.41   0
  -6   1   4  258.56    4.80   0
  -6   1   5  112.42    3.41   0
  -6   1   6   19.84    2.02   0
  -5  -3 -16  496.75    7.16   0
  -5  -2 -13   16.28    2.26   0
  -5   1   3    4.47    1.57   0
  -4  -3 -16   -0.57    1.68   0
  -4  -2 -13   55.85    2.59   0
  -4   1   2   29.35    1.74   0
  -4   1   3    2.87    0.94   0
  -3  -2 -13  153.01    3.40   0
  -3   1   3   32.57    1.47   0
  -2   0  -4   12.28    1.04   0
 -15  -5  -2   63.36    7.41   0
 -15  -5  -1   32.94    7.24   0
 -15  -5   0   61.11    7.14   0
 -15  -4   5   45.33    6.41   0
 -15  -4   6   59.44    7.21   0
 -15  -4   7   19.80    6.45   0
 -15  -4   8    1.55    6.08   0
 -15  -4   9    6.34    6.11   0
 -14  -6 -10    7.00    6.28   0
 -14  -5  -7    6.11    5.94   0
 -14  -5  -6   -1.02    5.41   0
 -14  -4  -3    0.99    5.18   0
 -14  -4  -2    3.60    5.76   0
 -14  -4  -1   10.80    5.28   0
 -14  -3   5   53.21    6.33   0
 -14  -3   6   12.18    5.54   0
 -14  -3   7   24.01    5.78   0
 -14  -3   8   66.82    6.53   0
 -14  -3   9    2.22    5.36   0
 -14  -3  10    6.53    5.43   0
 -13  -8 -18   10.68    6.34   0
 -13  -7 -16  141.07    8.04   0
 -13  -7 -15   29.37    6.08   0
 -13  -6 -13  132.08    7.97   0
 -13  -5 -10   67.78    6.75   0
 -13  -4  -7   63.42    6.39   0
 -13  -3  -3    1.02    4.54   0
 -13  -3  -2    7.68    5.16   0
 -13  -3  -1    7.16    4.71   0
 -13  -2   6   27.52    5.03   0
 -13  -2   7   14.78    4.99   0
 -13  -2   8   79.25    6.09   0
 -13  -2  10   13.01    4.80   0
 -12  -8 -20   10.85    5.80   0
 -12  -7 -18    3.80    5.65   0
 -12  -6 -16   24.52    5.41   0
 -12  -6 -15    1.52    3.99   0
 -12  -5 -13   53.11    6.12   0
 -12  -4 -10  114.65    6.90   0
 -12  -2  -1   29.43    5.01   0
 -12  -2   0   71.35    5.71   0
 -11  -7 -20   11.97    4.84   0
 -11  -6 -18   64.08    6.41   0
 -11  -5 -15   10.46    4.79   0
 -11  -4 -12   45.22    5.28   0
 -11  -3  -9    5.24    4.27   0
 -11  -2  -5   48.60    4.90   0
 -11  -2  -4    6.92    3.08   0
 -11  -1   1    2.40    3.79   0
 -11  -1   2  161.02    6.37   0
 -10  -7 -21    8.99    4.78   0
 -10  -6 -19   22.19    4.80   0
 -10  -5 -17    3.13    4.30   0
 -10  -4 -14   28.00    4.62   0
 -10  -3 -11   15.05    4.12   0
 -10  -2  -8  468.24    9.37   0
 -10  -2  -7    6.73    2.74   0
 -10  -1  -3    5.68    3.49   0
 -10  -1  -2   44.61    4.05   0
 -10   0   6   84.67    4.69   0
 -10   0   8  180.73    5.92   0
  -9  -5 -18   13.04    4.15   0
  -9  -4 -16   83.31    5.18   0
  -9  -2 -10   -0.15    3.22   0
  -9  -1  -6   57.42    3.98   0
  -8  -5 -19    8.49    3.37   0
  -8  -3 -14  600.54    9.53   0
  -8   0  -2  106.57    4.36   0
  -7  -2 -12  282.36    6.27   0
  -7  -1  -9    5.73    2.42   0
  -7   1   4  219.50    4.95   0
  -7   1   5    8.63    2.24   0
  -7   1   6   50.01    2.95   0
  -7   1   7    1.41    2.01   0
  -7   1  12  396.84    6.03   0
  -7   1  13   26.13    2.33   0
  -6  -3 -16    8.32    2.58   0
  -6  -2 -13   26.92    2.75   0
  -6   1   2  204.30    4.40   0
  -6   1   3   18.44    2.10   0
  -5  -4 -19   11.51    2.81   0
  -5  -1 -10 1703.44   11.98   0
  -4  -1 -10   20.11    1.93   0
  -4   1   1    8.77    1.43   0
  -3  -3 -16  295.48    4.51   0
  -3   1   2    9.37    1.17   0
  -2  -1  -9   21.54    1.32   0
  -1  -3 -15   15.23    1.22   0
 -15  -4   1   39.70    6.97   0
 -15  -4   2  123.54    8.39   0
 -15  -4   3   38.14    6.91   0
 -15  -4   4   32.61    6.25   0
 -14  -6 -12    8.84    6.31   0
 -14  -6 -11    0.95    5.54   0
 -14  -5  -9   17.34    6.27   0
 -14  -5  -8   10.43    6.22   0
 -14  -4  -5   -1.23    5.69   0
 -14  -4  -4    0.00    5.57   0
 -14  -3   1    2.52    5.44   0
 -14  -3   2   13.80    5.82   0
 -14  -3   3   50.94    6.40   0
 -14  -3   4  112.52    7.13   0
 -13  -8 -19   45.11    7.21   0
 -13  -7 -17   -0.78    6.04   0
 -13  -6 -14    7.64    6.04   0
 -13  -5 -11    1.59    3.89   0
 -13  -4  -9   70.02    6.19   0
 -13  -4  -8   12.12    5.54   0
 -13  -3  -5   10.73    4.75   0
 -13  -3  -4   25.68    5.47   0
 -13  -2   1    8.94    4.57   0
 -13  -2   2  101.14    6.54   0
 -13  -2   3    6.28    4.84   0
 -13  -2   4  164.23    7.46   0
 -13  -2   5   -0.52    4.29   0
 -12  -7 -19   26.94    6.08   0
 -12  -6 -17   14.74    5.56   0
 -12  -5 -14    7.38    5.12   0
 -12  -4 -11    1.28    4.78   0
 -12  -3  -8    2.39    4.57   0
 -12  -3  -7   59.07    4.74   0
 -12  -2  -4   55.53    5.19   0
 -12  -2  -3    5.33    4.51   0
 -12  -2  -2   10.79    3.48   0
 -12  -1   4  129.24    6.20   0
 -12  -1   5    9.47    4.35   0
 -12  -1   6  192.78    7.17   0
 -12  -1   7    4.82    4.18   0
 -12  -1   8  110.04    6.01   0
 -12  -1   9    3.48    4.11   0
 -12  -1  10  111.34    5.97   0
 -12  -1  11    5.77    4.16   0
 -11  -5 -16   27.55    5.17   0
 -11  -4 -14   80.15    5.67   0
 -11  -4 -13    1.75    4.14   0
 -11  -3 -11    4.85    4.07   0
 -11  -3 -10   11.40    4.46   0
 -11  -2  -7   15.36    4.32   0
 -11  -1  -2  211.65    6.90   0
 -11  -1  -1   15.53    4.12   0
 -10  -6 -20    3.70    4.43   0
 -10  -5 -18   89.28    5.81   0
 -10  -4 -15   17.48    4.46   0
 -10  -2  -9    7.42    3.79   0
 -10  -1  -5   60.84    4.61   0
 -10  -1  -4    3.93    3.49   0
 -10   0   2  433.72    8.58   0
 -10   0   4  484.75    8.93   0
  -9  -6 -21   26.59    4.62   0
  -9  -5 -19   12.22    3.97   0
  -9  -4 -17    7.86    3.72   0
  -9  -3 -14    3.63    3.56   0
  -9  -2 -11   41.07    4.16   0
  -9  -1  -7   27.15    3.61   0
  -8  -5 -20  116.38    5.35   0
  -8  -3 -15   -2.71    3.11   0
  -8   1   5   60.01    3.46   0
  -8   1   6    1.90    2.36   0
  -8   1   7    6.98    2.39   0
  -8   1   8   75.61    3.62   0
  -8   1   9    4.52    2.36   0
  -8   1  11   56.78    3.26   0
  -8   1  12  196.19    4.91   0
  -7  -2 -13   -0.77    2.58   0
  -7   1   2  229.20    5.13   0
  -7   1   3   16.96    2.43   0
  -6  -2 -14   31.04    2.81   0
  -6  -1 -10  134.57    4.21   0
  -6   0  -6   -0.08    1.94   0
  -6   1   1    1.18    1.85   0
  -5  -3 -17    0.17    2.04   0
  -5  -2 -14    9.79    2.16   0
  -5   0  -6  933.08    8.60   0
  -4  -3 -17   -2.45    2.07   0
  -4  -2 -14    2.87    1.72   0
  -4   0  -6    4.45    1.44   0
  -4   1   0 1170.50    8.10   0
  -3  -1 -10 2057.23   10.60   0
  -3   1   1   34.94    1.58   0
  -2  -3 -16  123.16    2.75   0
  -2  -2 -13   24.59    1.47   0
  -1  -2 -12   64.44    1.58   0
 -15  -4  -2  246.84   10.24   0
 -15  -4  -1    7.41    6.37   0
 -15  -4   0   69.26    7.09   0
 -15  -3   7    7.21    5.56   0
 -15  -3   8  321.29   10.38   0
 -15  -3   9    4.69    5.48   0
 -14  -6 -13    4.73    6.52   0
 -14  -5 -10    5.05    6.08   0
 -14  -4  -6   -1.17    5.75   0
 -14  -3  -2   40.88    6.11   0
 -14  -3  -1    0.44    5.59   0
 -14  -3   0   56.26    5.40   0
 -14  -2   9    2.89    5.59   0
 -13  -8 -20   53.39    7.14   0
 -13  -7 -18  111.92    8.02   0
 -13  -6 -16    6.59    6.08   0
 -13  -5 -13   -0.59    5.59   0
 -13  -4 -10   21.69    5.80   0
 -13  -3  -6   29.63    5.51   0
 -13  -2  -1    8.29    5.04   0
 -13  -2   0  111.72    6.75   0
 -12  -7 -20    1.80    5.64   0
 -12  -6 -18   13.12    5.64   0
 -12  -5 -15   25.00    5.53   0
 -12  -4 -13    2.35    4.81   0
 -12  -4 -12   26.78    5.03   0
 -12  -3  -9   29.64    5.26   0
 -12  -2  -5   -0.64    4.36   0
 -12  -1   1   26.97    4.82   0
 -12  -1   2  338.49    8.96   0
 -12  -1   3    8.01    4.10   0
 -11  -7 -21   45.28    5.68   0
 -11  -6 -19    1.86    4.48   0
 -11  -5 -17    0.74    4.64   0
 -11  -4 -15   10.19    4.68   0
 -11  -3 -12   36.28    5.04   0
 -11  -2  -8    5.61    4.02   0
 -11  -1  -4   33.87    4.31   0
 -11  -1  -3    8.70    4.09   0
 -11   0   6   40.83    4.34   0
 -11   0   8   54.75    4.54   0
 -11   0  10   20.86    3.85   0
 -10  -6 -21  107.35    6.28   0
 -10  -5 -19   -0.88    3.94   0
 -10  -4 -16   -0.04    4.15   0
 -10  -3 -14   41.51    4.56   0
 -10  -3 -13    0.55    2.93   0
 -10  -2 -10  253.04    7.39   0
 -10  -1  -6    8.02    3.64   0
 -10   0   0 1848.03   16.83   0
  -9  -5 -20    2.27    3.94   0
  -9  -3 -15    4.60    3.58   0
  -9  -2 -12    2.67    3.40   0
  -9  -1  -8    0.80    3.11   0
  -9   1   7   46.32    3.80   0
  -9   1   8  163.76    5.05   0
  -9   1   9    0.74    2.48   0
  -9   1  10   60.18    3.92   0
  -8  -3 -16  362.27    7.79   0
  -8   1   2    2.02    2.42   0
  -8   1   3    1.85    2.39   0
  -8   1   4    4.93    2.52   0
  -7  -1 -10    3.73    1.88   0
  -7   0  -6  566.64    8.06   0
  -7   1   0  173.03    4.59   0
  -7   1   1   25.26    2.64   0
  -6  -3 -17   42.61    3.20   0
  -6  -1 -11    0.97    2.19   0
  -6   1  -1  150.90    4.00   0
  -6   1   0  139.29    3.62   0
  -5  -1 -11   19.23    2.24   0
  -5   1  -1   34.65    2.21   0
  -4  -1 -11    5.13    1.69   0
  -4   1  -1   30.08    1.83   0
  -3  -3 -17    2.96    1.78   0
  -3  -2 -14  214.61    3.81   0
  -3   0  -6    1.35    0.86   0
 -15  -4  -4  198.06    9.52   0
 -15  -4  -3    0.10    5.53   0
 -15  -3   1    9.37    5.70   0
 -15  -3   2  227.44    9.69   0
 -15  -3   3    5.73    6.01   0
 -15  -3   4  219.91    9.54   0
 -15  -3   5    6.26    6.15   0
 -15  -3   6  416.48   11.57   0
 -14  -5 -12    0.54    6.07   0
 -14  -5 -11    5.45    5.60   0
 -14  -4  -9   -2.80    5.25   0
 -14  -4  -8   24.12    6.18   0
 -14  -3  -5    1.69    5.14   0
 -14  -3  -4   43.78    6.35   0
 -14  -3  -3    2.48    4.99   0
 -14  -2   2   26.19    5.85   0
 -14  -2   3   -0.15    5.29   0
 -14  -2   4   58.61    6.40   0
 -14  -2   5    4.22    5.32   0
 -14  -2   6   55.08    6.28   0
 -14  -2   7   -0.91    4.78   0
 -14  -2   8   78.10    6.24   0
 -13  -7 -19   40.59    6.92   0
 -13  -5 -14  360.80   10.97   0
 -13  -4 -11   78.17    6.73   0
 -13  -3  -8  186.20    8.37   0
 -13  -3  -7   26.96    4.33   0
 -13  -2  -4  114.22    6.64   0
 -13  -2  -3    0.22    4.77   0
 -13  -2  -2  201.08    7.38   0
 -13  -1   4    9.17    4.44   0
 -13  -1   5   24.18    5.06   0
 -13  -1   6   12.29    4.82   0
 -13  -1   7    1.77    4.53   0
 -13  -1   8   94.61    6.29   0
 -13  -1   9    3.87    4.75   0
 -13  -1  10  154.10    7.07   0
 -12  -7 -21    9.93    5.84   0
 -12  -6 -19    7.22    5.60   0
 -12  -5 -17    9.45    5.03   0
 -12  -5 -16   11.54    5.09   0
 -12  -4 -14   19.57    5.29   0
 -12  -3 -11    2.28    4.69   0
 -12  -3 -10    0.37    3.45   0
 -12  -2  -7   25.48    4.98   0
 -12  -2  -6  144.45    6.20   0
 -12  -1  -1    5.20    4.42   0
 -12  -1   0  163.19    6.33   0
 -11  -6 -20   71.64    6.13   0
 -11  -5 -18    9.52    4.85   0
 -11  -3 -13    5.65    4.45   0
 -11  -2 -10    6.28    3.97   0
 -11  -2  -9   62.82    5.30   0
 -11   0   2  350.04    8.38   0
 -11   0   4  141.51    5.88   0
 -10  -3 -15    1.39    3.72   0
 -10  -2 -11   24.87    4.34   0
 -10  -1  -8  154.01    5.90   0
 -10  -1  -7    5.13    3.47   0
 -10   0  -2  137.25    5.59   0
  -9  -5 -21   11.13    4.41   0
  -9  -4 -18    5.79    3.47   0
  -9  -3 -16    7.80    3.66   0
  -9  -2 -13    9.64    3.58   0
  -9  -1  -9  128.45    5.29   0
  -9   0  -4    8.65    3.19   0
  -9   1   6   88.51    4.25   0
  -9   1  11    8.12    2.74   0
  -9   1  12   33.03    3.26   0
  -8  -4 -19   38.47    4.08   0
  -8  -3 -17  166.17    5.79   0
  -8  -2 -14   10.77    3.39   0
  -8   0  -6  153.54    5.04   0
  -8   1   0    1.81    2.46   0
  -8   1   1    6.84    2.55   0
  -7  -2 -15   19.63    2.95   0
  -7  -1 -11   99.10    4.12   0
  -7   1  -1    6.57    2.23   0
  -6  -4 -20  232.40    5.75   0
  -6  -3 -18    8.69    2.57   0
  -6  -2 -15    0.72    2.32   0
  -6  -1 -12   29.13    2.79   0
  -6   0  -8   26.42    2.54   0
  -6   1  -2  558.28    7.16   0
  -5  -3 -18  391.69    6.40   0
  -5  -2 -15    0.12    1.94   0
  -5  -1 -12  312.60    5.47   0
  -5   0  -8 1760.63   11.92   0
  -4  -2 -15    6.63    1.80   0
  -4   1  -2    0.96    1.34   0
  -3  -1 -11   21.13    1.69   0
  -3   1   0   12.49    1.04   0
  -2  -1 -10   94.63    2.18   0
 -15  -3  -2   50.27    6.73   0
 -15  -3  -1    0.14    5.97   0
 -15  -3   0  113.64    8.24   0
 -14  -5 -13    4.28    6.16   0
 -14  -4 -10    1.69    5.92   0
 -14  -3  -6    2.07    5.76   0
 -14  -2  -1   53.09    6.25   0
 -14  -2   0    4.36    5.43   0
 -14  -2   1   22.77    5.30   0
 -13  -7 -20  103.80    8.04   0
 -13  -6 -18   12.88    6.20   0
 -13  -5 -15    1.25    5.29   0
 -13  -4 -13   59.45    6.62   0
 -13  -3 -10   71.47    6.47   0
 -13  -3  -9   39.19    5.73   0
 -13  -2  -6   84.17    6.26   0
 -13  -2  -5    0.36    5.02   0
 -13  -1   0    2.39    4.35   0
 -13  -1   1   -1.27    4.65   0
 -13  -1   2    1.56    4.69   0
 -13  -1   3   -2.01    4.25   0
 -12  -6 -20    4.90    5.56   0
 -12  -5 -18   33.36    5.54   0
 -12  -4 -15    7.17    5.21   0
 -12  -3 -12    3.00    4.76   0
 -12  -2  -9    0.86    4.53   0
 -12  -2  -8   53.37    5.54   0
 -12  -1  -4   22.57    4.77   0
 -12  -1  -3   -2.32    4.24   0
 -12   0   4   78.48    5.35   0
 -12   0   6    0.33    4.09   0
 -12   0   8   55.95    5.14   0
 -12   0  10   78.35    5.40   0
 -11  -6 -21    0.50    4.82   0
 -11  -5 -19   33.70    5.35   0
 -11  -4 -17    5.40    4.65   0
 -11  -3 -14   52.11    5.42   0
 -11  -2 -11   62.21    5.42   0
 -11  -1  -7    0.22    3.97   0
 -11   0   0  160.67    6.42   0
 -10  -5 -20  197.88    7.23   0
 -10  -4 -18    4.90    4.26   0
 -10  -3 -16  457.92    9.66   0
 -10  -2 -12  112.61    5.08   0
 -10   0  -4  508.02    9.40   0
 -10   1   4  523.50    9.05   0
 -10   1   5   21.18    3.60   0
 -10   1   6  399.51    8.07   0
 -10   1   7   -0.99    3.09   0
 -10   1   8  760.79   10.63   0
  -9  -4 -19   44.68    4.63   0
  -9  -3 -17   16.12    3.85   0
  -9  -1 -10    5.54    3.07   0
  -9   0  -6  107.82    4.87   0
  -8  -4 -20  124.74    5.45   0
  -8  -2 -15   68.14    4.34   0
  -8   1  -2   48.79    3.42   0
  -8   1  -1  120.45    4.38   0
  -7  -1 -12    3.70    2.61   0
  -7   0  -8  905.24   10.15   0
  -7   1  -3   14.45    2.46   0
  -7   1  -2  102.85    3.59   0
  -6   1  -3    6.11    2.08   0
  -5  -2 -16    3.87    2.29   0
  -5   1  -3   -1.29    1.60   0
  -4  -3 -18    0.40    1.73   0
  -4   1  -3    7.65    1.46   0
  -3  -2 -15  205.15    3.88   0
  -2  -3 -17   10.98    1.51   0
  -2  -2 -14  285.98    3.79   0
  -2   0  -6  515.88    4.35   0
 -15  -3  -5   18.65    6.05   0
 -15  -3  -4   27.37    6.76   0
 -15  -3  -3    2.74    6.28   0
 -15  -2   2  211.50    9.04   0
 -15  -2   3    0.75    5.95   0
 -15  -2   4   43.33    6.78   0
 -15  -2   5   23.38    6.33   0
 -15  -2   6   32.73    6.53   0
 -15  -2   7   14.10    6.12   0
 -15  -2   8    3.35    5.86   0
 -15  -2   9   -0.30    5.88   0
 -14  -5 -14    5.24    5.49   0
 -14  -4 -12    6.33    6.06   0
 -14  -4 -11   -0.90    5.37   0
 -14  -3  -8    4.60    5.84   0
 -14  -2  -4   -0.12    5.41   0
 -14  -2  -3   25.14    5.88   0
 -14  -2  -2    5.42    5.14   0
 -14  -1   4  143.56    7.39   0
 -14  -1   5   19.49    5.52   0
 -14  -1   6    0.47    5.02   0
 -14  -1   7    6.34    5.03   0
 -14  -1   8    8.14    5.09   0
 -14  -1   9   -0.90    4.91   0
 -13  -7 -21   35.07    6.96   0
 -13  -6 -19   47.56    6.90   0
 -13  -5 -17    7.51    5.94   0
 -13  -4 -14   17.09    6.03   0
 -13  -3 -11    0.06    5.49   0
 -13  -2  -8  119.95    6.88   0
 -13  -1  -2   76.03    6.16   0
 -13  -1  -1    2.70    4.79   0
 -12  -6 -21   33.63    6.22   0
 -12  -4 -16   26.17    5.49   0
 -12  -3 -13    1.71    4.79   0
 -12  -2 -10  209.56    8.04   0
 -12  -1  -6   14.65    4.67   0
 -12  -1  -5    9.18    4.23   0
 -12   0   0    0.46    3.91   0
 -12   0   2  106.71    6.09   0
 -11  -5 -20    0.78    4.85   0
 -11  -4 -18  126.58    6.78   0
 -11  -3 -15    0.06    4.36   0
 -11  -1  -8  105.20    5.89   0
 -11   0  -2   20.29    3.17   0
 -10  -5 -21    6.18    4.48   0
 -10  -4 -19    1.88    4.21   0
 -10  -3 -17   12.28    4.02   0
 -10  -2 -14    7.94    4.07   0
 -10  -1 -10  376.22    8.60   0
 -10   1   1   10.84    3.53   0
 -10   1   2  411.78    8.33   0
  -9  -4 -20   21.51    4.11   0
  -9  -3 -18   50.01    4.31   0
  -9  -2 -15    6.06    3.67   0
  -9  -1 -12    7.03    3.21   0
  -9  -1 -11   90.65    4.29   0
  -8  -4 -21    3.91    3.89   0
  -8  -3 -18  291.92    7.10   0
  -8  -2 -16   13.35    3.17   0
  -8   1  -3   20.08    2.91   0
  -7  -2 -16  122.98    4.73   0
  -7  -1 -13    4.51    2.67   0
  -7   1  -4   46.95    3.15   0
  -7   2   6   24.26    2.33   0
  -7   2   7   19.82    2.31   0
  -7   2   8    1.05    1.89   0
  -7   2   9   34.43    2.51   0
  -7   2  10   70.89    3.26   0
  -6  -3 -19   25.83    3.03   0
  -6  -1 -13   79.20    3.56   0
  -6   1  -5   10.61    2.11   0
  -6   2   5   26.21    2.21   0
  -6   2   6   90.99    3.09   0
  -6   2   7   82.98    2.96   0
  -6   2   9    5.03    1.69   0
  -6   2  10    2.86    1.58   0
  -5  -3 -19    8.41    2.32   0
  -5  -1 -13    0.36    1.90   0
  -5   1  -4   31.12    2.23   0
  -5   2   7   29.56    2.08   0
  -5   2   8   10.48    1.74   0
  -5   2   9   66.43    2.50   0
  -4  -2 -16    2.19    1.71   0
  -3  -3 -18  131.06    3.21   0
  -3  -1 -12 1888.96   10.37   0
  -3   0  -8   58.50    2.12   0
  -1  -2 -13   10.57    0.99   0
 -15  -2  -1    3.13    6.06   0
 -15  -2   0  148.86    8.60   0
 -15  -2   1    5.07    5.55   0
 -14  -4 -13    5.30    6.09   0
 -14  -3  -9    1.87    4.04   0
 -14  -2  -6    3.10    5.56   0
 -14  -2  -5    7.62    5.82   0
 -14  -1   0  144.08    7.61   0
 -14  -1   1   -1.93    5.19   0
 -14  -1   2  103.99    7.13   0
 -14  -1   3   18.92    5.26   0
 -13  -6 -20   67.95    7.32   0
 -13  -5 -18   86.13    7.44   0
 -13  -4 -16   19.89    5.61   0
 -13  -4 -15   89.69    6.93   0
 -13  -3 -13    5.47    5.52   0
 -13  -3 -12  443.97   11.20   0
 -13  -2  -9   71.72    6.55   0
 -13  -1  -5   -0.09    4.60   0
 -13  -1  -4   26.87    5.32   0
 -13  -1  -3    7.30    3.66   0
 -13   0   4   64.89    5.77   0
 -13   0   6   27.25    5.16   0
 -13   0   8   -0.17    4.39   0
 -13   0  10   35.59    5.31   0
 -12  -6 -22   -0.05    5.62   0
 -12  -5 -20   34.51    5.63   0
 -12  -4 -17   17.93    5.50   0
 -12  -3 -15   56.50    5.91   0
 -12  -3 -14    1.14    3.53   0
 -12  -2 -12  121.31    6.55   0
 -12  -2 -11    3.23    4.72   0
 -12  -1  -8   32.17    5.05   0
 -12   0  -2   91.54    5.90   0
 -11  -5 -21   37.64    5.66   0
 -11  -4 -19   -3.65    4.51   0
 -11  -3 -16   33.12    5.14   0
 -11  -2 -13    3.33    4.35   0
 -11  -1 -10   67.17    5.40   0
 -11  -1  -9   -0.03    2.93   0
 -11   0  -4    1.76    2.85   0
 -11   1   2  162.38    6.15   0
 -11   1   3    0.42    3.59   0
 -11   1   4   10.20    3.74   0
 -11   1   5    3.87    3.56   0
 -11   1   6   32.89    4.23   0
 -11   1   7  107.92    5.34   0
 -11   1   8   13.71    3.57   0
 -11   1   9   25.75    4.06   0
 -11   1  10   23.60    3.83   0
 -11   1  11   15.36    3.85   0
 -10  -4 -20   27.47    4.80   0
 -10  -2 -15   11.66    4.21   0
 -10  -1 -11   13.11    3.96   0
 -10   1  -2   40.55    3.86   0
 -10   1  -1   31.72    3.93   0
 -10   1   0  263.35    6.94   0
  -9  -4 -21   37.62    4.55   0
  -9  -1 -13   24.00    3.71   0
  -8  -3 -19   52.01    4.30   0
  -8   1  -4    1.61    1.88   0
  -8   2   4   35.76    2.95   0
  -8   2   5   20.79    2.75   0
  -8   2   6  245.15    5.55   0
  -8   2   7   15.88    2.57   0
  -8   2   8  194.75    4.96   0
  -8   2   9    0.15    2.21   0
  -8   2  10  229.58    5.27   0
  -8   2  11    2.40    2.23   0
  -7  -1 -14   13.75    2.88   0
  -7   0 -10  417.32    7.21   0
  -7   1  -5   20.56    2.62   0
  -7   2   3   11.77    2.31   0
  -7   2   4    5.64    2.19   0
  -7   2   5    4.21    2.10   0
  -7   2  11    1.67    1.83   0
  -7   2  12   72.16    3.03   0
  -6  -2 -17    1.71    2.47   0
  -6  -1 -14   14.32    2.57   0
  -6   0 -10  116.91    3.63   0
  -6   1  -6   49.64    2.87   0
  -6   2   2   48.87    2.56   0
  -6   2   3   43.62    2.51   0
  -6   2   4  318.61    5.23   0
  -6   2  12  108.77    3.05   0
  -6   2  13    5.01    1.83   0
  -5  -2 -17  120.43    3.86   0
  -5  -1 -14  145.36    4.03   0
  -5   0 -10  594.01    7.18   0
  -5   1  -5   77.44    2.92   0
  -5   2   3    3.37    1.48   0
  -5   2   4  531.75    5.96   0
  -5   2   5    2.91    1.48   0
  -5   2   6  680.99    6.55   0
  -5   2  10   54.05    2.14   0
  -5   2  11    6.91    1.37   0
  -4  -3 -19    7.97    1.99   0
  -2  -1 -11   -1.16    0.94   0
 -15  -2  -4  201.82    9.40   0
 -15  -2  -3    6.52    6.36   0
 -15  -2  -2  339.87   10.23   0
 -15  -1   4  165.58    8.19   0
 -15  -1   5   22.34    6.23   0
 -15  -1   6  239.92    9.50   0
 -15  -1   7    3.75    5.81   0
 -15  -1   8  227.13    9.28   0
 -14  -4 -15   -2.59    5.58   0
 -14  -4 -14   88.32    7.33   0
 -14  -3 -12   28.38    5.95   0
 -14  -3 -11   18.05    6.24   0
 -14  -2  -8   28.31    6.29   0
 -14  -2  -7   16.63    5.54   0
 -14  -1  -3    0.95    5.31   0
 -14  -1  -2   41.80    6.02   0
 -14  -1  -1   -0.29    4.79   0
 -13  -6 -21   39.80    6.88   0
 -13  -5 -19   46.00    6.76   0
 -13  -3 -14  331.84   10.40   0
 -13  -2 -11   30.62    5.83   0
 -13  -2 -10   69.49    6.09   0
 -13  -1  -7   12.80    5.05   0
 -13  -1  -6   51.29    5.82   0
 -13   0   0  182.40    7.62   0
 -13   0   2   61.53    5.51   0
 -12  -5 -21    2.36    4.94   0
 -12  -3 -16    6.36    5.13   0
 -12  -2 -13   -1.51    4.79   0
 -12  -1  -9   -0.51    4.42   0
 -12   0  -4    2.67    4.37   0
 -12   1   4  123.22    5.95   0
 -12   1   5    9.99    4.19   0
 -12   1   6  181.51    6.86   0
 -12   1   7    0.95    4.02   0
 -12   1   8  105.26    5.79   0
 -12   1   9    0.67    3.92   0
 -12   1  10  109.88    5.78   0
 -11  -5 -22    1.39    4.99   0
 -11  -4 -20  133.41    6.95   0
 -11  -3 -17   44.18    5.40   0
 -11  -2 -15   31.72    4.70   0
 -11  -2 -14   54.64    5.14   0
 -11  -1 -11    8.30    4.31   0
 -11   0  -6    8.46    3.06   0
 -11   1  -1   20.86    4.10   0
 -11   1   0  184.34    6.58   0
 -11   1   1    0.16    3.38   0
 -10  -2 -16    4.03    4.10   0
 -10  -1 -13    3.19    3.62   0
 -10   0  -8  602.19   10.01   0
 -10   1  -4    4.95    3.17   0
 -10   1  -3    5.48    3.41   0
  -9  -3 -19    4.09    3.69   0
  -9  -2 -17    4.06    3.57   0
  -9  -1 -14   21.66    3.85   0
  -9   0 -10    4.90    3.21   0
  -9   1  -5    5.00    3.04   0
  -9   2   6  112.88    4.52   0
  -9   2   7   86.76    4.12   0
  -9   2   8   86.55    4.08   0
  -9   2   9   68.25    3.83   0
  -9   2  10  197.23    5.39   0
  -9   2  11    8.18    2.70   0
  -8  -1 -14  706.54   10.18   0
  -8   1  -6  317.46    6.70   0
  -8   2   1    2.60    2.46   0
  -8   2   2  283.21    6.04   0
  -8   2   3    4.18    2.43   0
  -7  -1 -15   48.43    3.54   0
  -7   1  -7    5.95    2.43   0
  -7   2   0  174.02    4.58   0
  -7   2   1    2.47    2.07   0
  -6  -3 -20    6.41    2.62   0
  -6  -1 -15    7.44    2.44   0
  -6   2   0   36.84    2.53   0
  -6   2   1   29.87    2.35   0
  -5   1  -6  314.74    5.17   0
  -5   2   2 1586.50   10.30   0
  -5   2  13  153.21    3.06   0
  -4  -2 -17    2.76    1.75   0
  -4  -1 -14   30.83    2.21   0
  -4   0 -10    6.15    1.65   0
  -4   2   5  569.42    5.35   0
  -4   2   6    8.33    1.26   0
  -4   2   7   60.73    1.96   0
  -4   2   8  202.42    3.14   0
  -4   2   9  198.87    3.06   0
  -4   2  10  326.00    3.81   0
  -3  -1 -13   32.99    1.91   0
  -3   1  -3    4.05    0.90   0
  -2  -2 -15   49.26    1.96   0
  -2   1   0 1919.20    7.32   0
 -15  -2  -5    9.53    5.80   0
 -15  -1  -1    3.84    5.48   0
 -15  -1   0  135.78    8.29   0
 -15  -1   1    5.88    6.07   0
 -15  -1   2  238.56    9.69   0
 -15  -1   3   13.62    5.64   0
 -14  -3 -13    2.40    5.95   0
 -14  -2 -10    8.31    5.90   0
 -14  -2  -9   16.31    5.93   0
 -14  -1  -5    4.54    5.60   0
 -14  -1  -4    9.04    5.20   0
 -14   0   2   57.70    6.25   0
 -14   0   4  156.18    7.73   0
 -14   0   6   84.03    6.52   0
 -14   0   8  108.19    6.89   0
 -13  -6 -22  104.63    8.06   0
 -13  -4 -18   13.08    6.03   0
 -13  -3 -15    4.42    5.78   0
 -13  -2 -12   29.13    5.74   0
 -13  -1  -9   25.57    5.17   0
 -13   0  -2  158.79    7.40   0
 -12  -5 -22   45.99    5.90   0
 -12  -4 -19   -0.84    4.80   0
 -12  -3 -17   49.95    5.99   0
 -12  -2 -14   82.17    6.25   0
 -12  -1 -11   -0.79    4.53   0
 -12  -1 -10    6.28    4.36   0
 -12   0  -6   74.14    5.68   0
 -12   1   0  169.19    6.74   0
 -12   1   1   29.57    4.77   0
 -12   1   2  356.47    8.97   0
 -12   1   3    5.52    3.91   0
 -11  -4 -21    0.26    4.62   0
 -11  -3 -18   13.33    4.78   0
 -11  -2 -16  104.21    6.23   0
 -11  -1 -13    1.09    3.93   0
 -11  -1 -12   10.11    4.40   0
 -11   0  -8    6.77    4.05   0
 -11   1  -3    5.06    3.93   0
 -10  -4 -22  113.51    6.04   0
 -10  -3 -19   -0.94    3.84   0
 -10  -2 -17  125.31    6.14   0
 -10  -1 -14  137.26    6.14   0
 -10   0 -10  473.14    9.41   0
 -10   1  -5   62.34    4.54   0
 -10   2   4  244.84    6.62   0
 -10   2   5    2.36    3.19   0
 -10   2   6  181.81    5.85   0
 -10   2   7    1.96    3.13   0
 -10   2   8   25.90    3.59   0
  -9  -3 -20   10.29    3.97   0
  -9  -2 -18    2.62    3.27   0
  -9  -1 -15   17.09    3.74   0
  -9   1  -7   23.02    3.46   0
  -8  -2 -18  182.47    5.98   0
  -8  -1 -15    4.38    3.19   0
  -8   2  -1   30.91    3.07   0
  -8   2   0   27.82    2.98   0
  -7   0 -12   99.05    4.18   0
  -7   1  -8   16.96    2.71   0
  -7   2  -1    1.29    2.10   0
  -6   0 -12   34.38    2.79   0
  -6   1  -8  374.07    6.23   0
  -6   2  -1  219.51    4.64   0
  -5  -2 -18  162.41    4.39   0
  -5  -1 -15   23.47    2.39   0
  -5   1  -7   70.76    2.89   0
  -5   2   0 2181.64   12.30   0
  -5   2   1    2.99    1.15   0
  -4   1  -6   50.15    2.26   0
  -4   2   3  160.22    3.08   0
  -4   2   4    0.19    1.16   0
  -4   2  11   31.89    1.44   0
  -3   1  -4  149.13    2.86   0
  -2  -1 -12  121.04    2.55   0
  -2   1  -1   38.15    1.26   0
 -15  -1  -4   28.84    6.04   0
 -15  -1  -3    0.92    5.96   0
 -14  -3 -15   -0.30    5.63   0
 -14  -3 -14   13.44    5.88   0
 -14  -2 -12   -1.27    5.20   0
 -14  -2 -11   -1.38    5.73   0
 -14  -1  -7    7.98    5.74   0
 -14  -1  -6   -0.22    4.08   0
 -14   0  -2   22.05    5.33   0
 -14   0   0    2.81    5.25   0
 -13  -5 -21   20.14    6.34   0
 -13  -4 -19   23.20    6.22   0
 -13  -3 -17   -0.74    5.14   0
 -13  -3 -16  461.69   11.62   0
 -13  -2 -14   20.72    5.57   0
 -13  -1 -10  163.62    7.87   0
 -13   0  -6  197.67    7.86   0
 -13   0  -4   94.43    5.59   0
 -13   1   2    3.08    4.24   0
 -13   1   3    1.65    4.54   0
 -13   1   4    9.87    4.84   0
 -13   1   5   27.08    5.00   0
 -13   1   6   19.77    4.81   0
 -13   1   7    3.40    4.39   0
 -13   1   8   93.88    6.03   0
 -13   1   9    5.03    4.44   0
 -12  -4 -20   57.28    6.03   0
 -12  -3 -18   73.30    6.41   0
 -12  -2 -15    6.60    4.92   0
 -12  -1 -12    1.17    4.64   0
 -12   0  -8   21.56    4.66   0
 -12   1  -3    2.26    3.95   0
 -12   1  -2   27.96    4.64   0
 -12   1  -1    5.92    4.33   0
 -11  -4 -22  204.09    7.81   0
 -11  -3 -19    1.16    4.57   0
 -11  -2 -17   11.85    4.64   0
 -11  -1 -14    2.33    4.30   0
 -11   0 -10   19.50    4.31   0
 -11   1  -5   19.78    4.12   0
 -11   2   5    0.36    3.46   0
 -11   2   6   90.84    5.12   0
 -11   2   7   12.73    3.67   0
 -11   2   8   45.67    4.39   0
 -11   2   9   -0.64    3.39   0
 -11   2  10   40.95    4.13   0
 -10  -2 -18    0.93    4.07   0
 -10  -1 -15    2.94    4.03   0
 -10   1  -7    5.37    3.50   0
 -10   1  -6    8.81    2.66   0
 -10   2   0  716.81   10.65   0
 -10   2   1   26.34    3.82   0
 -10   2   2  427.38    8.39   0
  -9  -3 -21   20.75    4.19   0
  -9  -1 -16    4.43    3.25   0
  -9   0 -12   17.97    3.67   0
  -9   1  -8    0.15    3.00   0
  -8  -3 -21   31.69    3.78   0
  -8  -2 -19   49.59    4.15   0
  -8  -1 -16  383.37    7.85   0
  -8   2  -3   74.56    3.83   0
  -8   2  -2  335.33    6.63   0
  -7   1  -9    3.33    2.43   0
  -7   2  -3   -0.57    2.24   0
  -6  -2 -19   37.02    3.15   0
  -6  -1 -16    5.61    2.44   0
  -6   1  -9   78.33    3.36   0
  -6   2  -3  331.79    5.69   0
  -5  -1 -16    3.58    2.23   0
  -5   1  -8  416.16    5.98   0
  -5   2  -1    7.08    1.72   0
  -4  -2 -18  185.89    4.15   0
  -4  -1 -15    1.25    1.66   0
  -4   1  -7   24.12    1.89   0
  -4   2   1  263.28    3.95   0
  -4   2   2   27.69    1.69   0
  -3  -2 -17    9.04    1.83   0
  -3  -1 -14  822.04    7.09   0
  -3   0 -10   23.53    1.68   0
  -3   1  -5   51.45    1.94   0
 -15  -1  -6    9.04    6.50   0
 -15  -1  -5    4.06    6.32   0
 -15   0   2  303.99   10.37   0
 -15   0   4   18.73    6.08   0
 -15   0   6   16.88    6.04   0
 -15   0   8   17.67    6.01   0
 -14  -3 -16    6.15    6.12   0
 -14  -2 -13   -1.27    5.78   0
 -14  -1  -9   -1.03    5.59   0
 -14   0  -4    8.43    5.57   0
 -14   1   7   13.78    5.56   0
 -13  -5 -22   57.01    7.21   0
 -13  -4 -20   73.34    7.21   0
 -13  -3 -18  207.76    9.00   0
 -13  -2 -15    2.51    5.43   0
 -13  -1 -12  260.40    9.16   0
 -13  -1 -11   -1.14    4.63   0
 -13   1  -2   72.54    5.71   0
 -13   1  -1    4.15    4.64   0
 -13   1   0    3.95    4.65   0
 -13   1   1    1.80    4.25   0
 -12  -4 -21    1.01    4.89   0
 -12  -3 -19   -0.03    5.09   0
 -12  -2 -17   21.20    4.94   0
 -12  -2 -16  112.60    6.60   0
 -12  -1 -14   10.92    4.57   0
 -12  -1 -13   -0.15    4.41   0
 -12   0 -10  301.55    8.87   0
 -12   1  -5    7.53    4.36   0
 -12   1  -4   25.19    4.78   0
 -12   2   6   28.49    4.24   0
 -12   2   7    9.00    3.80   0
 -12   2   8   28.24    4.75   0
 -11  -3 -20    2.71    4.67   0
 -11  -2 -18  258.85    8.34   0
 -11  -1 -15    0.73    4.30   0
 -11   0 -12   25.08    4.39   0
 -11   1  -6  212.49    6.62   0
 -11   2   0   90.00    5.31   0
 -11   2   1   -1.72    3.55   0
 -11   2   2  209.85    6.86   0
 -11   2   3    0.33    3.25   0
 -10  -3 -21   -0.85    4.14   0
 -10  -2 -19   60.60    5.22   0
 -10  -1 -16  523.01   10.22   0
 -10   1  -9    5.73    3.34   0
 -10   1  -8  150.44    5.95   0
 -10   2  -3    7.80    3.24   0
 -10   2  -2  495.14    9.11   0
 -10   2  -1   16.74    3.39   0
  -9  -3 -22   14.72    4.04   0
  -9  -2 -19   -1.27    3.34   0
  -9  -1 -17   40.75    4.02   0
  -9   1  -9  122.81    5.14   0
  -9   2  -4    3.29    2.98   0
  -8  -2 -20  232.22    6.48   0
  -8  -1 -17   45.71    4.01   0
  -8   0 -14   44.77    3.91   0
  -8   2  -5   90.52    4.01   0
  -8   2  -4   80.55    3.89   0
  -7   0 -14    3.80    2.65   0
  -7   1 -10    3.41    2.45   0
  -7   2  -4  110.25    3.93   0
  -6  -1 -17    5.81    2.44   0
  -6   1 -10  126.55    4.02   0
  -6   2  -4    5.07    2.01   0
  -5  -2 -19   -0.06    2.08   0
  -5   1  -9   52.74    2.74   0
  -5   2  -3    1.67    1.64   0
  -4   0 -12  150.17    3.60   0
  -4   2   0  136.53    3.01   0
  -2   1  -2  106.86    1.96   0
  -1  -2 -14  578.08    4.22   0
 -15   0  -2  483.77   12.38   0
 -15   0   0  289.38    9.41   0
 -14  -2 -15    2.71    5.56   0
 -14  -2 -14    6.97    6.05   0
 -14  -1 -11    1.90    5.75   0
 -14  -1 -10   12.45    4.25   0
 -14   0  -6    0.58    5.51   0
 -14   1   1   -0.54    5.00   0
 -14   1   2  108.92    7.06   0
 -14   1   4  149.03    7.58   0
 -14   1   5   14.84    4.83   0
 -14   1   6    0.23    4.52   0
 -14   1   8   10.12    4.69   0
 -13  -4 -21    2.84    5.96   0
 -13  -3 -19    9.31    5.90   0
 -13  -2 -16   14.35    5.81   0
 -13  -1 -13    1.23    5.11   0
 -13   0 -10  116.73    6.84   0
 -12  -4 -22    8.90    5.13   0
 -12  -3 -20  104.36    7.12   0
 -12  -2 -18   70.83    6.28   0
 -12  -1 -15   21.28    5.26   0
 -12   1  -7   47.37    5.23   0
 -12   1  -6   18.99    4.66   0
 -12   2   0   72.37    5.22   0
 -12   2   2    2.43    4.12   0
 -12   2   3   30.21    4.65   0
 -12   2   4    1.14    3.72   0
 -12   2   5    9.56    3.93   0
 -12   2   9    5.84    3.72   0
 -12   2  10   75.42    5.31   0
 -11  -3 -21    3.86    4.80   0
 -11  -2 -19    4.18    4.54   0
 -11  -1 -16    9.09    4.52   0
 -11   1  -9    0.86    3.95   0
 -11   1  -8  112.66    5.89   0
 -11   2  -2  103.32    5.50   0
 -11   2  -1    5.34    2.91   0
 -10  -3 -22  206.51    7.41   0
 -10  -2 -20   42.95    4.63   0
 -10  -1 -17    8.57    4.14   0
 -10   0 -14   12.95    4.13   0
 -10   1 -10  363.15    8.38   0
 -10   2  -5    2.14    3.40   0
 -10   2  -4  858.43   11.77   0
  -9  -2 -20   74.74    5.06   0
  -9   0 -14   -0.90    3.06   0
  -9   1 -10    4.35    2.29   0
  -9   2  -5   62.61    4.13   0
  -9   3   6   58.27    3.71   0
  -9   3   7   45.17    3.44   0
  -9   3   8    8.98    2.69   0
  -9   3   9   15.03    3.08   0
  -8  -1 -18  699.95   10.34   0
  -8   3   3   38.56    3.10   0
  -8   3   4    4.43    2.46   0
  -8   3   5   -0.61    2.29   0
  -8   3   6  149.45    4.54   0
  -8   3   7   16.65    2.54   0
  -8   3   8  295.72    5.88   0
  -7   2  -6    5.18    2.37   0
  -7   3   4  867.30    9.08   0
  -7   3   5   32.37    2.58   0
  -7   3   6  191.52    4.56   0
  -7   3   7    3.29    1.96   0
  -7   3   8  217.52    4.67   0
  -7   3   9    0.59    1.83   0
  -6   0 -14   15.12    1.97   0
  -6   2  -5   44.70    2.76   0
  -5  -1 -17    3.04    2.06   0
  -5   0 -14   31.89    2.48   0
  -5   1 -10 1670.60   11.75   0
  -4  -2 -19   73.59    3.13   0
  -4  -1 -16   41.53    2.42   0
  -4   1  -8   24.04    1.90   0
  -4   2  -1  133.02    3.00   0
  -3   1  -6   81.90    2.30   0
  -3   2   5   22.56    1.22   0
  -3   2   6  186.99    2.61   0
  -3   2   7   17.59    1.06   0
  -3   2   8 1382.37    6.47   0
  -2  -1 -13   44.35    1.70   0
 -15   0  -6  516.74   12.66   0
 -15   0  -4  269.39    9.89   0
 -15   1   3   11.83    5.40   0
 -15   1   4  172.24    8.48   0
 -15   1   5   27.45    6.13   0
 -15   1   6  230.00    9.16   0
 -15   1   7    5.53    5.65   0
 -15   1   8  228.91    9.15   0
 -14  -2 -16    0.51    6.20   0
 -14  -1 -13    6.81    5.89   0
 -14  -1 -12   -0.57    5.18   0
 -14   0  -8    0.54    5.58   0
 -14   1  -3    4.00    5.24   0
 -14   1  -2   46.64    6.12   0
 -14   1  -1   -2.43    4.74   0
 -13  -4 -22   42.62    6.78   0
 -13  -3 -20  157.86    8.39   0
 -13  -2 -18   23.45    5.60   0
 -13  -2 -17    0.60    5.05   0
 -13  -1 -15    5.72    5.52   0
 -13  -1 -14  137.57    7.33   0
 -13   1  -7   12.11    4.60   0
 -13   1  -6   53.32    5.78   0
 -13   1  -5    2.43    3.47   0
 -13   2   1    8.48    4.38   0
 -13   2   2   97.83    6.21   0
 -13   2   3    5.13    4.58   0
 -13   2   5   -0.18    4.38   0
 -13   2   6   23.93    4.84   0
 -13   2   7   20.01    4.71   0
 -13   2   9   49.45    5.17   0
 -12  -4 -23    0.40    5.09   0
 -12  -3 -21   -2.19    5.22   0
 -12  -2 -19    6.35    5.12   0
 -12  -1 -16   28.64    5.47   0
 -12   0 -12  229.26    7.51   0
 -12   1  -9    3.53    4.42   0
 -12   1  -8   34.87    5.04   0
 -12   2  -3    6.10    4.29   0
 -12   2  -2   13.72    4.50   0
 -11  -3 -22    7.95    4.93   0
 -11  -2 -20  298.83    8.88   0
 -11  -1 -17    7.77    4.54   0
 -11   0 -14   69.42    5.44   0
 -11   2  -5   48.01    4.75   0
 -11   2  -4    9.13    4.00   0
 -10  -2 -21    0.02    4.47   0
 -10  -1 -18  106.26    5.84   0
 -10   1 -11   16.22    3.91   0
 -10   2  -6  630.45   10.34   0
 -10   3   2  114.54    5.09   0
 -10   3   3    9.96    3.36   0
 -10   3   4  238.42    6.52   0
 -10   3   5    5.98    3.22   0
 -10   3   6  849.30   11.11   0
 -10   3   7   16.25    3.40   0
 -10   3   8  574.15    9.21   0
  -9  -2 -21    4.30    3.68   0
  -9   1 -12    5.70    3.39   0
  -9   2  -7   20.04    3.39   0
  -9   3  10   87.14    4.05   0
  -9   3  11   80.14    3.91   0
  -8  -2 -21    5.40    3.41   0
  -8  -1 -19   77.65    4.38   0
  -8   0 -16   41.59    3.86   0
  -8   3   0    5.41    2.49   0
  -8   3   1   15.02    2.70   0
  -8   3   2    6.58    2.39   0
  -8   3  11    2.09    2.19   0
  -8   3  12  328.83    5.97   0
  -7   1 -12    5.56    2.68   0
  -7   2  -7   38.12    3.04   0
  -7   3   0  736.98    8.65   0
  -7   3   2  538.66    7.39   0
  -7   3   3    5.16    1.59   0
  -7   3  10   20.20    2.21   0
  -7   3  11  187.31    4.26   0
  -7   3  12  198.01    4.45   0
  -6  -2 -21    0.74    2.60   0
  -6  -1 -18    0.83    2.39   0
  -6   1 -11    0.55    1.45   0
  -6   2  -7    8.38    2.05   0
  -6   2  -6    8.72    2.07   0
  -6   3   3    6.51    1.81   0
  -6   3   6    5.77    1.78   0
  -6   3   8    1.54    1.60   0
  -6   3   9    2.83    1.60   0
  -6   3  10    1.01    1.80   0
  -5  -2 -20   37.37    2.86   0
  -5   2  -5    4.90    1.84   0
  -4   1  -9   71.89    2.64   0
  -4   2  -2   12.27    1.24   0
  -3  -1 -15    8.27    1.52   0
  -3   2   2   55.82    1.77   0
  -3   2   3   -1.03    0.92   0
  -1  -1 -11    2.48    0.83   0
 -15   1  -2   49.90    6.35   0
 -15   1  -1   -0.31    5.84   0
 -15   1   0  132.06    8.11   0
 -15   1   1    6.06    5.93   0
 -15   1   2  240.14    9.18   0
 -14  -1 -14    0.50    5.81   0
 -14   0 -10   27.96    6.17   0
 -14   1  -6   -1.71    5.34   0
 -14   1  -5    4.41    5.48   0
 -14   1  -4    8.01    3.94   0
 -14   2   3    2.49    4.66   0
 -14   2   4   59.00    6.04   0
 -14   2   5    2.84    4.86   0
 -14   2   6   56.65    5.82   0
 -14   2   7   -0.93    4.71   0
 -14   2   8   83.23    6.34   0
 -13  -4 -23   -1.39    5.94   0
 -13  -3 -21    2.83    5.84   0
 -13  -2 -19    1.97    5.72   0
 -13  -1 -16  406.62   11.10   0
 -13   0 -12    6.41    4.91   0
 -13   1  -9   24.78    5.02   0
 -13   2  -3    3.00    4.33   0
 -13   2  -1    7.00    4.68   0
 -13   2   0  108.20    6.23   0
 -12  -2 -20   47.24    6.10   0
 -12  -1 -17   20.28    5.22   0
 -12   0 -14  380.18    9.91   0
 -12   1 -10    8.53    4.63   0
 -12   2  -5    1.30    4.21   0
 -12   2  -4   54.83    5.27   0
 -11  -3 -23    8.22    5.07   0
 -11  -2 -21   -1.77    4.63   0
 -11  -1 -18   30.14    5.04   0
 -11   1 -12   13.10    4.31   0
 -11   1 -11    4.79    3.84   0
 -11   2  -7   13.21    4.13   0
 -11   2  -6    4.56    3.65   0
 -11   3   1    0.09    3.58   0
 -11   3   2   78.66    4.98   0
 -11   3   3    2.36    3.56   0
 -11   3   4    4.49    3.56   0
 -11   3   5   26.61    3.95   0
 -11   3   6   74.74    4.78   0
 -11   3   7  101.83    5.17   0
 -11   3   8    1.90    3.52   0
 -11   3   9   43.76    4.22   0
 -11   3  10    1.51    3.33   0
 -10  -1 -19    0.92    4.04   0
 -10   0 -16    5.41    4.06   0
 -10   1 -13    1.95    3.54   0
 -10   1 -12  364.93    8.38   0
 -10   3  -1   11.46    3.52   0
 -10   3   0   35.65    3.95   0
 -10   3   1   14.05    3.28   0
  -9  -2 -22   17.13    4.09   0
  -9  -1 -19    1.90    3.54   0
  -9   0 -16  316.74    7.63   0
  -9   1 -13   28.14    3.84   0
  -9   2  -9   60.27    4.20   0
  -9   2  -8    2.43    2.84   0
  -8  -2 -22  247.70    6.86   0
  -8   3  -1   36.80    2.70   0
  -7   1 -13    3.80    2.57   0
  -7   2  -8  207.25    5.23   0
  -7   3  -2   58.32    3.23   0
  -7   3  -1    5.01    2.27   0
  -6  -1 -19   29.82    3.00   0
  -6   0 -16  260.12    5.66   0
  -6   1 -12   32.49    2.80   0
  -6   2  -8   88.59    3.53   0
  -6   3   0   11.36    2.10   0
  -6   3   1    4.68    1.85   0
  -6   3   2    2.66    1.28   0
  -6   3  12    2.75    1.84   0
  -5  -1 -18  347.14    5.97   0
  -5   1 -11   18.27    2.24   0
  -5   2  -6  955.68    8.69   0
  -5   3   6 1178.23    8.55   0
  -4  -1 -17    0.20    1.66   0
  -4   0 -14  358.72    5.32   0
  -4   1 -10   18.44    1.82   0
  -4   2  -4   85.97    2.66   0
  -3   0 -12  138.42    3.07   0
  -3   2   1   30.01    1.51   0
  -2  -2 -17   58.11    2.09   0
  -2   1  -4   67.03    1.71   0
 -15   1  -5    3.28    5.96   0
 -15   1  -4   34.63    6.57   0
 -15   1  -3    0.92    5.31   0
 -14  -1 -16   16.94    6.28   0
 -14  -1 -15    9.57    5.60   0
 -14   0 -12   46.71    6.60   0
 -14   1  -8   -1.00    5.43   0
 -14   1  -7    9.20    5.52   0
 -14   2  -2    2.30    4.65   0
 -14   2  -1   50.07    6.12   0
 -14   2   0    1.74    5.13   0
 -14   2   1   20.10    5.49   0
 -14   2   2   29.59    5.31   0
 -13  -3 -22   71.39    7.15   0
 -13  -1 -17   -0.04    5.61   0
 -13   1 -10  168.36    7.89   0
 -13   2  -5    0.93    4.78   0
 -12  -3 -23    3.18    5.43   0
 -12  -2 -21    3.29    5.08   0
 -12  -1 -18   11.68    4.87   0
 -12   0 -16   87.20    6.15   0
 -12   1 -12    5.17    4.60   0
 -12   1 -11    1.88    3.29   0
 -12   2  -7   21.42    4.57   0
 -12   3   0   10.43    4.02   0
 -12   3   1    9.41    4.25   0
 -12   3   3    4.15    4.08   0
 -12   3   4   57.67    5.04   0
 -12   3   5   14.13    4.24   0
 -12   3   6  206.91    7.11   0
 -12   3   7   -2.37    3.82   0
 -12   3   8  208.95    7.02   0
 -12   3   9    0.35    3.82   0
 -11  -2 -22  152.96    7.15   0
 -11  -1 -19   19.82    4.85   0
 -11   0 -16  102.08    5.91   0
 -11   1 -13    1.19    3.99   0
 -11   2  -8    8.24    4.02   0
 -11   3  -2  178.42    6.55   0
 -11   3  -1    1.25    3.60   0
 -11   3   0    0.91    2.72   0
 -10  -2 -22   49.24    5.12   0
 -10  -1 -20  174.13    6.85   0
 -10   2  -9    5.23    3.34   0
 -10   3  -4    5.94    3.45   0
 -10   3  -3   20.30    3.72   0
 -10   3  -2   47.88    3.49   0
  -9  -1 -20    1.15    3.55   0
  -9   2 -10    3.64    3.14   0
  -9   3  -4    7.93    3.04   0
  -9   3  -3   15.25    2.48   0
  -8   1 -14  725.22   10.19   0
  -8   3  -4  262.51    6.07   0
  -7   1 -14   13.90    2.87   0
  -7   2 -10  167.07    4.88   0
  -7   2  -9    0.37    1.72   0
  -7   3  -4   35.89    2.91   0
  -7   3  -3    9.67    2.41   0
  -6   2  -9  304.12    5.71   0
  -6   3  -2  444.47    6.41   0
  -6   3  -1   45.23    2.67   0
  -5  -1 -19    5.33    2.52   0
  -5   2  -7    1.37    1.82   0
  -5   3   2  390.55    5.27   0
  -5   3   3  168.92    3.61   0
  -5   3   4  490.38    5.73   0
  -5   3   5    8.81    1.52   0
  -5   3   7  176.64    3.48   0
  -5   3   9   36.65    1.92   0
  -5   3  10  567.89    5.70   0
  -4   2  -5  322.47    4.66   0
  -3  -1 -16   64.31    2.38   0
  -3   1  -8 2231.28   10.77   0
  -3   2   0  201.68    3.06   0
  -2  -1 -14  411.00    4.36   0
  -2   0 -10  936.79    6.18   0
  -1  -2 -15   -0.13    0.83   0
 -15   1  -6    2.68    5.63   0
 -15   2   0  154.39    8.32   0
 -15   2   1    3.45    5.78   0
 -15   2   2  206.68    9.11   0
 -15   2   3    0.86    5.66   0
 -15   2   4   45.55    6.48   0
 -15   2   5   21.77    6.01   0
 -15   2   6   33.96    6.25   0
 -15   2   7   21.90    5.96   0
 -14   0 -14   28.34    6.34   0
 -14   1 -10   10.80    5.63   0
 -14   1  -9   -0.50    4.91   0
 -14   2  -5    9.37    5.08   0
 -14   2  -4    2.70    5.22   0
 -14   2  -3   20.90    5.58   0
 -13  -3 -23    9.44    6.31   0
 -13  -2 -21    0.25    5.72   0
 -13  -1 -19    3.34    5.17   0
 -13   0 -16   13.20    5.05   0
 -13   1 -11   -2.84    3.49   0
 -13   2  -8  117.13    6.71   0
 -13   2  -7   11.04    5.04   0
 -13   2  -6   72.63    5.82   0
 -13   3   0    2.86    4.19   0
 -13   3   1    1.15    4.47   0
 -13   3   2   19.11    4.81   0
 -13   3   3    9.35    4.71   0
 -13   3   4    2.82    4.40   0
 -13   3   5   20.97    4.75   0
 -13   3   6   33.26    4.97   0
 -13   3   7   36.24    4.96   0
 -13   3   8   50.68    5.22   0
 -13   3   9   23.85    4.82   0
 -12  -2 -22   20.73    5.56   0
 -12  -1 -20   -0.21    4.63   0
 -12  -1 -19    3.22    4.70   0
 -12   1 -13   -1.83    4.47   0
 -12   2  -9    4.57    4.53   0
 -12   3  -2  234.32    7.73   0
 -12   3  -1    1.10    4.16   0
 -11  -2 -23    3.18    4.77   0
 -11  -1 -20    0.32    4.46   0
 -11   0 -18  262.85    8.11   0
 -11   1 -14    3.92    4.30   0
 -11   2 -10    7.91    4.11   0
 -11   3  -5    1.97    3.84   0
 -11   3  -3   12.64    3.09   0
 -10  -2 -23    3.96    4.32   0
 -10  -1 -21    2.70    4.10   0
 -10   0 -18    1.97    4.00   0
 -10   2 -11   26.29    4.09   0
 -10   3  -6   58.14    4.49   0
 -10   3  -5  124.21    5.45   0
  -9  -1 -21    1.37    3.57   0
  -9   0 -18    6.52    3.43   0
  -9   1 -15   16.41    3.82   0
  -9   2 -11   43.96    4.05   0
  -9   3  -6   12.81    3.24   0
  -9   3  -5    1.11    2.07   0
  -8  -1 -21    6.75    3.35   0
  -8   0 -18  549.42    9.13   0
  -8   1 -15    6.95    3.18   0
  -7   3  -5   31.11    2.86   0
  -6  -1 -20   28.25    3.06   0
  -6   1 -14   12.34    2.51   0
  -6   2 -10   14.02    2.38   0
  -6   3  -4  659.63    7.82   0
  -6   3  -3    0.42    1.97   0
  -5   1 -13   -1.36    1.89   0
  -5   2  -8  188.13    4.22   0
  -5   3   1   56.42    2.21   0
  -5   3  11   -0.50    1.17   0
  -4  -1 -18   55.34    2.65   0
  -4   1 -11    5.90    1.68   0
  -4   2  -6  111.31    3.00   0
  -3   1  -9    2.20    1.24   0
  -3   2  -2   72.10    2.09   0
  -3   2  -1    5.54    0.91   0
  -2   1  -5    5.42    1.03   0
 -15   2  -4  190.40    8.96   0
 -15   2  -3    9.49    5.90   0
 -15   2  -2  326.53   10.67   0
 -15   2  -1    1.55    4.27   0
 -14   0 -16    2.42    5.55   0
 -14   1 -12    1.86    5.63   0
 -14   1 -11    0.99    5.07   0
 -14   2  -7   12.21    5.56   0
 -14   2  -6    2.00    5.30   0
 -14   3   1    3.96    4.70   0
 -14   3   2   11.12    5.21   0
 -14   3   3   45.98    5.87   0
 -14   3   4  108.67    6.86   0
 -14   3   5   48.24    5.68   0
 -14   3   6   13.62    4.93   0
 -14   3   7   27.48    5.37   0
 -14   3   8   70.91    6.06   0
 -13  -2 -22   25.28    6.28   0
 -13  -1 -20  329.19   10.41   0
 -13   1 -13    1.22    5.16   0
 -13   2  -9   71.32    6.38   0
 -13   3  -3    1.39    4.57   0
 -13   3  -2    7.83    4.71   0
 -13   3  -1    7.18    4.34   0
 -12  -2 -23    1.22    5.24   0
 -12  -1 -21    4.19    4.73   0
 -12   0 -18   61.15    6.07   0
 -12   1 -15   26.34    5.16   0
 -12   1 -14    5.88    3.54   0
 -12   2 -11    0.82    4.62   0
 -12   2 -10  204.20    7.50   0
 -12   3  -6  133.37    6.34   0
 -12   3  -5   62.70    5.31   0
 -12   3  -4   54.38    5.00   0
 -11  -1 -21    2.31    4.55   0
 -11   1 -16   12.58    4.49   0
 -11   1 -15    2.05    3.14   0
 -11   2 -12   60.63    5.24   0
 -11   2 -11   58.25    4.34   0
 -11   3  -7   -1.09    3.76   0
 -11   3  -6  146.66    6.29   0
 -11   4   3    8.33    3.52   0
 -11   4   6  101.53    5.23   0
 -11   4   7   17.23    3.68   0
 -11   4   8   68.43    4.89   0
 -10  -1 -22  108.92    5.98   0
 -10   1 -16  522.13   10.12   0
 -10   2 -13    0.49    3.47   0
 -10   2 -12  114.84    5.70   0
 -10   3  -8  112.80    5.36   0
 -10   4   2   80.64    4.61   0
 -10   4   3   61.64    4.29   0
 -10   4   4  254.95    6.65   0
 -10   4   5   80.81    4.52   0
 -10   4   6  203.07    6.02   0
 -10   4   7   31.81    3.66   0
 -10   4   8   19.86    3.40   0
 -10   4   9   43.37    3.78   0
  -9  -1 -22    4.56    3.78   0
  -9   1 -16    8.38    3.72   0
  -9   2 -13    5.95    3.37   0
  -9   2 -12    0.99    2.28   0
  -9   3  -8    6.93    3.15   0
  -9   3  -7    4.21    2.23   0
  -9   4   7    6.88    2.75   0
  -9   4   8   48.55    3.45   0
  -9   4   9    1.36    2.50   0
  -9   4  10   29.16    3.10   0
  -8  -1 -22  124.04    5.38   0
  -8   1 -16  389.35    7.83   0
  -8   4   1    7.78    2.54   0
  -8   4   2   30.07    2.98   0
  -8   4   3   27.00    2.92   0
  -8   4   4  124.01    4.30   0
  -8   4   5   19.47    2.70   0
  -8   4   7   23.27    2.79   0
  -8   4   8  207.33    5.04   0
  -8   4   9   75.87    3.45   0
  -7   2 -12  285.20    6.18   0
  -7   3  -6    2.44    2.23   0
  -6   0 -18 1083.02   10.94   0
  -6   1 -15    9.78    2.48   0
  -6   2 -11    4.43    2.25   0
  -6   3  -5    2.58    1.98   0
  -5  -1 -20  171.03    4.51   0
  -5   3  -2   47.41    2.43   0
  -5   3  12   10.20    1.33   0
  -4   1 -12    7.36    1.74   0
  -4   2  -7  145.92    3.38   0
  -3  -1 -17    0.32    1.36   0
  -3   2  -3    8.96    1.29   0
  -2  -1 -15   33.12    1.71   0
 -15   2  -6  356.99   11.22   0
 -15   2  -5   10.55    5.63   0
 -15   3   2  234.15    9.48   0
 -15   3   3    7.67    5.23   0
 -15   3   5    9.14    5.76   0
 -15   3   7    6.92    5.15   0
 -14   1 -14    2.22    5.19   0
 -14   1 -13    7.65    5.83   0
 -14   2 -10    9.31    5.18   0
 -14   2  -8   23.08    4.58   0
 -14   3  -3    1.64    5.27   0
 -14   3  -2   43.63    5.96   0
 -14   3  -1    0.45    5.18   0
 -14   3   0   55.35    5.85   0
 -13  -2 -23   -1.23    5.78   0
 -13  -1 -21   -2.15    5.57   0
 -13   0 -18   44.99    6.44   0
 -13   1 -15    6.71    5.39   0
 -13   2 -11   34.39    5.71   0
 -13   2 -10   64.94    5.23   0
 -13   3  -6   31.80    5.25   0
 -13   3  -5    3.59    4.86   0
 -13   3  -4   21.03    3.94   0
 -12  -1 -22   20.12    5.59   0
 -12   1 -16   25.08    5.37   0
 -12   2 -13    4.96    4.25   0
 -12   2 -12  123.71    6.66   0
 -12   3  -8    1.84    4.29   0
 -12   3  -7   59.13    5.40   0
 -12   4   0   34.78    4.49   0
 -12   4   1    5.33    4.11   0
 -12   4   2    4.45    4.07   0
 -12   4   3   42.30    4.79   0
 -12   4   4    0.36    3.98   0
 -12   4   5   98.48    5.65   0
 -12   4   6   44.22    4.75   0
 -12   4   7   39.62    4.63   0
 -12   4   8   53.83    4.80   0
 -12   4   9   15.32    4.05   0
 -11  -1 -22    8.36    4.81   0
 -11   0 -20  275.94    8.50   0
 -11   1 -17    9.01    4.45   0
 -11   2 -13    0.99    4.14   0
 -11   3  -9    6.48    4.02   0
 -11   3  -8   10.34    4.08   0
 -11   4  -1   -1.61    3.67   0
 -11   4   1   18.64    3.96   0
 -11   4   2   76.13    4.25   0
 -11   4   9    0.57    3.43   0
 -11   4  10    3.27    3.57   0
 -10  -1 -23    9.39    3.99   0
 -10   0 -20   15.61    4.32   0
 -10   1 -17    6.03    4.04   0
 -10   2 -14    4.49    3.88   0
 -10   3  -9    3.16    3.46   0
 -10   4  -3    0.59    3.49   0
 -10   4  -2  575.63    9.70   0
 -10   4   0  218.44    6.01   0
  -9  -1 -23   14.50    4.09   0
  -9   0 -20   57.08    4.61   0
  -9   1 -17   38.50    4.28   0
  -9   2 -14   96.43    5.02   0
  -9   3 -10    0.43    2.83   0
  -9   3  -9   60.10    4.21   0
  -9   4  -3    4.42    2.92   0
  -9   4  -2   17.61    3.23   0
  -8   0 -20  266.65    6.88   0
  -8   1 -17   45.72    3.98   0
  -8   2 -14    7.58    2.92   0
  -8   2 -13   -0.17    2.09   0
  -8   4  -2  254.52    5.91   0
  -8   4  -1  105.18    4.21   0
  -8   4   0    2.61    2.38   0
  -8   4  10   91.39    3.65   0
  -8   4  11   28.90    2.69   0
  -7   2 -13    1.77    2.51   0
  -7   3  -8   29.51    3.00   0
  -7   4   0  359.84    6.22   0
  -7   4   1   23.16    2.59   0
  -7   4   2   31.52    2.63   0
  -7   4   3   75.75    3.36   0
  -7   4   4   97.06    3.60   0
  -7   4   5   42.27    2.75   0
  -7   4   6   75.88    3.21   0
  -7   4   7   97.78    3.49   0
  -7   4   8    8.90    2.02   0
  -7   4   9   91.56    3.28   0
  -6   1 -16    2.49    2.21   0
  -6   2 -12  121.31    4.07   0
  -5   0 -18   55.16    3.26   0
  -5   3  -3   65.04    2.45   0
  -5   3  13   22.76    1.49   0
  -4  -1 -19   42.32    2.48   0
  -4   0 -16   13.27    1.92   0
  -4   2  -8  388.79    5.22   0
  -4   3   2  544.64    5.49   0
  -4   3   3  164.97    3.14   0
  -4   3   4  797.78    6.39   0
  -4   3   5    3.86    1.23   0
  -4   3   6    1.61    1.14   0
  -4   3   7   38.45    1.69   0
  -3   0 -14   88.94    2.62   0
  -3   1 -10 2116.56   10.75   0
  -3   2  -4   92.48    2.37   0
  -2   1  -6   17.90    1.23   0
 -15   3  -3    5.39    5.36   0
 -15   3  -1    4.72    5.78   0
 -15   3   0  124.07    7.87   0
 -15   3   1    6.36    5.28   0
 -14   1 -15    5.55    5.67   0
 -14   2 -11    0.97    5.56   0
 -14   3  -6    0.79    5.20   0
 -14   3  -5    0.46    5.33   0
 -14   3  -4   43.89    4.78   0
 -13  -1 -22   66.26    6.94   0
 -13   1 -17    3.06    5.03   0
 -13   1 -16  402.85   10.94   0
 -13   2 -13    6.22    5.21   0
 -13   2 -12   31.07    5.42   0
 -13   3  -7   25.31    4.94   0
 -13   4  -1    0.16    4.29   0
 -13   4   0   74.45    5.86   0
 -13   4   1    1.54    4.45   0
 -13   4   2   46.97    5.46   0
 -13   4   3    5.34    4.50   0
 -13   4   4  242.26    8.02   0
 -13   4   5   -0.13    4.36   0
 -13   4   7   15.96    4.59   0
 -12  -1 -23    0.83    5.21   0
 -12   0 -20   10.01    5.28   0
 -12   1 -17   23.32    5.22   0
 -12   2 -14   80.70    6.08   0
 -12   3 -10    0.76    4.34   0
 -12   3  -9   30.72    4.94   0
 -12   4  -3    5.56    4.25   0
 -12   4  -2   31.53    4.79   0
 -12   4  -1    3.06    4.15   0
 -11  -1 -23    1.78    4.71   0
 -11   1 -18   28.27    5.03   0
 -11   2 -15   30.63    4.80   0
 -11   2 -14   55.79    5.01   0
 -11   3 -11    4.86    3.82   0
 -11   3 -10   15.79    4.28   0
 -11   4  -4   67.83    4.93   0
 -11   4  -3   17.55    4.17   0
 -10   1 -18  102.45    5.75   0
 -10   2 -15   11.66    3.97   0
 -10   3 -11   15.62    3.97   0
 -10   4  -5    0.43    3.40   0
 -10   4  -4 1450.33   15.02   0
  -9   1 -18   48.01    4.47   0
  -9   2 -15    7.83    3.55   0
  -9   4  -5   16.51    3.25   0
  -9   4  -4    8.88    3.09   0
  -8   1 -18  713.12   10.34   0
  -7   4  -2  176.49    4.68   0
  -7   4  10    6.30    1.91   0
  -7   4  11  133.75    3.71   0
  -7   4  12   30.57    2.58   0
  -6   2 -13   29.59    2.76   0
  -6   3  -8  235.81    5.13   0
  -6   3  -7    7.06    1.62   0
  -6   4   2   47.07    2.63   0
  -6   4   3    6.20    1.79   0
  -6   4   4  236.13    4.59   0
  -6   4   5   88.10    3.08   0
  -6   4   6   75.77    2.87   0
  -5   1 -15   24.06    2.43   0
  -5   2 -11    4.54    1.87   0
  -5   3  -5    0.36    1.68   0
  -4   1 -13   41.88    2.35   0
  -4   3   0  595.40    5.88   0
  -4   3   1   11.42    1.42   0
  -4   3   9   30.17    1.48   0
  -3  -1 -18  394.05    5.19   0
  -2   0 -12  417.68    4.34   0
  -2   1  -7  162.12    2.61   0
  -1  -2 -16   42.02    1.39   0
 -15   3  -6    7.14    5.86   0
 -15   3  -5   20.48    6.28   0
 -15   3  -4   25.54    5.96   0
 -14   1 -16   13.48    5.43   0
 -14   2 -13   -0.72    5.58   0
 -14   2 -12   -2.03    4.01   0
 -14   3  -9    0.01    4.76   0
 -14   3  -8    5.35    5.39   0
 -14   3  -7    3.19    4.98   0
 -14   4  -1   10.15    4.87   0
 -14   4   0    3.81    4.95   0
 -14   4   1   17.74    5.50   0
 -14   4   2    3.04    5.13   0
 -14   4   3   28.11    5.47   0
 -14   4   4   13.99    5.22   0
 -14   4   5   19.08    5.26   0
 -14   4   6   28.45    5.25   0
 -14   4   7    1.85    4.72   0
 -13  -1 -23    8.15    6.10   0
 -13   0 -20  144.39    7.73   0
 -13   1 -18  437.96   11.36   0
 -13   2 -15    1.01    4.83   0
 -13   2 -14   23.01    5.60   0
 -13   4  -4  220.55    8.09   0
 -13   4  -3   14.33    4.92   0
 -13   4  -2  272.42    8.65   0
 -12  -1 -24    6.33    5.41   0
 -12   1 -19    3.91    4.63   0
 -12   1 -18    6.71    4.73   0
 -12   2 -15    5.95    4.74   0
 -12   3 -12   -1.31    4.23   0
 -12   3 -11    0.94    4.42   0
 -12   4  -6  199.35    7.41   0
 -12   4  -5   22.86    4.69   0
 -11   0 -22   68.08    5.86   0
 -11   1 -19   20.17    4.78   0
 -11   2 -16  105.16    6.13   0
 -11   3 -12   40.17    4.75   0
 -11   4  -7    3.38    3.87   0
 -11   4  -6   -0.36    3.80   0
 -10   0 -22   45.39    4.93   0
 -10   1 -19    2.70    4.05   0
 -10   3 -12  145.24    6.08   0
 -10   4  -7    0.09    3.41   0
 -10   4  -6  732.65   11.01   0
  -9   0 -22   -0.70    3.62   0
  -9   1 -19   -1.27    3.59   0
  -9   2 -16  270.66    7.23   0
  -9   3 -12   -0.77    3.16   0
  -9   4  -6    3.20    2.77   0
  -8   0 -22  206.69    6.18   0
  -8   1 -19   78.48    4.57   0
  -8   2 -16   15.36    3.35   0
  -8   3 -12  367.34    7.42   0
  -7   3 -11   18.48    2.78   0
  -7   3 -10    0.63    1.77   0
  -7   4  -3    3.26    1.71   0
  -6   0 -20  887.77   10.08   0
  -6   1 -17    7.21    2.49   0
  -6   2 -14   33.40    2.90   0
  -6   3  -9   12.28    2.29   0
  -6   4  -1  423.49    6.25   0
  -6   4   0    3.97    1.87   0
  -6   4   1   18.70    2.15   0
  -6   4   9   91.08    2.94   0
  -6   4  10    0.38    1.77   0
  -5   1 -16    2.52    2.04   0
  -5   2 -12   35.25    2.53   0
  -5   3  -6  225.40    4.50   0
  -4  -1 -20   13.76    2.10   0
  -4   1 -14   31.05    2.20   0
  -4   2  -9   37.18    2.14   0
  -4   3  -2  202.03    3.68   0
  -4   3  -1  144.34    3.00   0
  -4   3  10   45.85    1.64   0
  -3   1 -11   21.79    1.71   0
 -15   4  -1    4.43    5.27   0
 -15   4   0   69.06    6.91   0
 -15   4   1   43.44    6.42   0
 -15   4   2  124.32    7.74   0
 -15   4   3   34.23    6.18   0
 -15   4   4   39.26    6.22   0
 -15   4   5   44.20    6.32   0
 -15   4   6   62.34    6.58   0
 -14   2 -15   -4.35    5.76   0
 -14   2 -14    7.38    5.46   0
 -14   3 -11   23.24    5.51   0
 -14   3 -10   16.04    5.91   0
 -14   4  -5   -1.83    4.73   0
 -14   4  -4   -5.13    5.18   0
 -14   4  -3    3.78    5.16   0
 -14   4  -2    4.61    4.83   0
 -13  -1 -24   14.56    5.98   0
 -13   0 -22   70.28    6.94   0
 -13   1 -19    1.57    5.56   0
 -13   2 -16   26.59    5.76   0
 -13   3 -12  467.47   11.25   0
 -13   3 -11   -1.02    3.72   0
 -13   4  -7   68.55    6.07   0
 -12   0 -22   10.46    4.91   0
 -12   1 -20   -0.59    5.02   0
 -12   2 -17   30.52    5.42   0
 -12   2 -16  110.63    5.84   0
 -12   3 -13    2.20    4.66   0
 -12   4  -8  126.16    6.48   0
 -12   4  -7   15.38    4.40   0
 -12   5   1   10.93    3.97   0
 -12   5   2   96.19    5.68   0
 -12   5   3    8.64    4.10   0
 -12   5   4  147.77    6.38   0
 -12   5   5    0.31    3.88   0
 -12   5   7    2.67    3.62   0
 -11   1 -20    3.31    4.63   0
 -11   2 -17    9.66    4.54   0
 -11   3 -14   51.90    5.16   0
 -11   3 -13    7.76    4.02   0
 -11   4  -9    3.52    3.93   0
 -11   5  -1   -1.55    3.42   0
 -11   5   0    0.95    3.68   0
 -11   5   1   20.47    3.95   0
 -11   5   2   19.55    3.91   0
 -11   5   3   42.73    4.31   0
 -11   5   4    2.25    3.53   0
 -11   5   5   15.73    3.71   0
 -11   5   6    2.59    3.51   0
 -11   5   7    0.94    3.31   0
 -11   5   8    8.12    3.57   0
 -11   5   9    1.55    3.36   0
 -10   1 -20  157.80    6.61   0
 -10   3 -14   42.15    4.63   0
 -10   3 -13    1.65    2.76   0
 -10   4  -9    0.18    3.38   0
 -10   5  -1   39.67    4.10   0
 -10   5   0   38.45    3.96   0
 -10   5   1   47.34    4.12   0
 -10   5   2    7.06    3.42   0
 -10   5   3   38.42    3.86   0
 -10   5   4  344.61    7.52   0
 -10   5   5   44.92    3.97   0
 -10   5   6  546.84    9.06   0
 -10   5   7   15.91    3.36   0
 -10   5   8  624.30    9.47   0
 -10   5   9    0.68    3.00   0
  -9   1 -20    1.73    3.56   0
  -9   2 -17    7.34    3.69   0
  -9   3 -14    3.58    3.15   0
  -9   3 -13   38.71    3.83   0
  -9   4  -9    0.35    3.03   0
  -9   4  -8    0.43    2.99   0
  -9   5   8    8.57    2.72   0
  -8   1 -20  273.52    6.92   0
  -8   2 -17  127.98    5.16   0
  -8   3 -13    2.45    2.99   0
  -7   0 -22   65.84    4.17   0
  -7   3 -12  111.86    4.35   0
  -7   4  -6    2.86    2.40   0
  -7   4  -5   12.98    1.90   0
  -6   1 -18    5.29    2.53   0
  -6   3 -10   -0.82    2.09   0
  -6   4  -3   10.68    2.12   0
  -6   4  -2    7.68    1.53   0
  -6   4  11   38.30    2.15   0
  -5   2 -13   14.21    2.18   0
  -4   0 -18  263.96    4.76   0
  -4   2 -10    6.81    1.67   0
  -4   3  -4  136.17    3.17   0
  -4   3  -3    0.31    1.37   0
  -4   3  11   18.52    1.23   0
  -3  -1 -19   27.82    2.10   0
  -3   1 -12 1881.56   10.34   0
  -2   1  -8   56.35    1.74   0
 -15   4  -5    1.12    5.27   0
 -15   4  -4  200.27    9.10   0
 -15   4  -3    0.84    5.84   0
 -15   4  -2  240.99    9.20   0
 -14   3 -13    2.38    5.14   0
 -14   3 -12   26.67    6.07   0
 -14   4  -8   24.03    5.39   0
 -14   4  -7   -0.78    5.35   0
 -14   4  -6   -0.42    5.17   0
 -13   1 -20  338.93   10.44   0
 -13   2 -17    5.04    5.41   0
 -13   3 -13   -1.00    4.73   0
 -13   4  -9   68.51    6.04   0
 -13   4  -8   13.93    5.15   0
 -13   5  -2   25.55    4.78   0
 -13   5  -1   -1.14    4.44   0
 -13   5   0    6.13    4.60   0
 -13   5   1   14.67    4.83   0
 -13   5   2    7.00    4.50   0
 -13   5   3   24.56    4.86   0
 -13   5   4   51.31    5.32   0
 -13   5   5   18.37    4.65   0
 -13   5   6   88.32    5.89   0
 -13   5   7    6.14    4.52   0
 -12   1 -21    2.35    5.09   0
 -12   2 -18   63.32    6.06   0
 -12   3 -15   51.14    5.42   0
 -12   3 -14    1.85    4.57   0
 -12   4 -10  119.53    6.55   0
 -12   5  -4  146.67    6.57   0
 -12   5  -3   16.38    4.53   0
 -12   5  -2   72.06    5.50   0
 -12   5  -1    2.37    4.16   0
 -12   5   8  218.26    6.93   0
 -11   1 -21    2.21    4.45   0
 -11   2 -18  266.67    8.31   0
 -11   3 -15    1.24    4.26   0
 -11   4 -11    2.38    3.98   0
 -11   4 -10   15.83    4.27   0
 -11   5  -4  104.24    5.63   0
 -11   5  -2  153.13    6.06   0
 -10   1 -21   -1.17    4.00   0
 -10   2 -19   67.53    5.00   0
 -10   2 -18    4.80    3.75   0
 -10   3 -15   -1.45    3.72   0
 -10   4 -11    7.12    3.79   0
 -10   5  -4    4.65    3.46   0
 -10   5  -2   44.35    3.44   0
 -10   5  10  132.85    4.94   0
  -9   1 -21    1.44    3.55   0
  -9   2 -18    0.09    3.41   0
  -9   3 -15    4.33    3.46   0
  -9   4 -10    0.27    3.09   0
  -9   5  -4    9.68    2.90   0
  -9   5  -3   28.27    3.44   0
  -9   5  -2  142.87    5.17   0
  -9   5  -1    1.69    2.09   0
  -9   5   9   35.08    3.21   0
  -9   5  10   29.59    3.06   0
  -8   1 -21    5.85    3.36   0
  -8   2 -18  192.31    6.01   0
  -8   3 -14  610.08    9.43   0
  -8   5  -1    2.89    2.50   0
  -8   5   0    3.28    2.51   0
  -8   5   1    0.41    2.38   0
  -8   5   3   15.98    2.60   0
  -8   5   4   25.29    2.76   0
  -8   5   5  131.66    4.30   0
  -8   5   8   70.78    3.44   0
  -8   5   9    3.23    2.23   0
  -7   4  -8   31.20    2.94   0
  -7   4  -7   14.42    2.52   0
  -6   1 -19   28.58    2.97   0
  -6   2 -15    1.30    1.70   0
  -6   3 -11    0.44    2.15   0
  -6   4  -4    1.92    1.51   0
  -6   4  12   56.00    2.38   0
  -5   0 -20   44.70    2.91   0
  -5   1 -17    2.18    2.05   0
  -5   3  -9    0.58    1.85   0
  -5   4   0 1101.80    8.88   0
  -5   4   1  125.78    3.30   0
  -5   4   2 2421.97   12.78   0
  -5   4   3   10.56    1.72   0
  -5   4   4  433.49    5.45   0
  -5   4   6 1426.62    9.39   0
  -5   4   7   19.54    1.74   0
  -4   1 -15   -0.02    1.63   0
  -3   0 -16    0.72    1.37   0
  -3   2  -7   74.69    2.29   0
  -2   2   1  347.00    3.15   0
  -2   2   2   13.14    0.86   0
 -14   3 -14   13.59    5.98   0
 -14   4  -9   -2.36    5.40   0
 -14   5  -3   15.70    4.92   0
 -14   5  -2   32.51    5.70   0
 -14   5  -1    3.95    5.12   0
 -14   5   0   15.15    5.46   0
 -14   5   1    3.95    5.18   0
 -14   5   3   17.45    4.91   0
 -14   5   4   73.38    5.96   0
 -14   5   5    1.74    4.82   0
 -14   5   6    3.60    5.01   0
 -14   5   7   32.28    5.56   0
 -13   1 -22   68.07    6.59   0
 -13   1 -21    1.07    5.10   0
 -13   2 -19    4.94    5.61   0
 -13   2 -18   22.30    5.44   0
 -13   3 -15    0.99    5.35   0
 -13   4 -11   83.43    6.63   0
 -13   4 -10   25.68    5.14   0
 -13   5  -5   23.78    5.23   0
 -13   5  -4  108.19    6.64   0
 -13   5  -3   16.00    4.91   0
 -12   1 -22   23.57    5.45   0
 -12   2 -19    6.92    5.06   0
 -12   3 -16    7.82    4.95   0
 -12   4 -12   29.94    5.04   0
 -12   5  -6   13.32    4.54   0
 -12   5  -5    5.05    4.35   0
 -11   1 -22    3.06    4.67   0
 -11   2 -20  299.40    8.57   0
 -11   2 -19    4.31    4.20   0
 -11   3 -16   38.26    4.99   0
 -11   5  -7    6.35    3.97   0
 -11   5  -6  221.05    7.20   0
 -10   1 -22   96.96    5.80   0
 -10   2 -20   41.75    4.58   0
 -10   4 -12   94.38    5.38   0
 -10   5  -7   73.78    4.75   0
 -10   5  -6    1.90    3.41   0
  -9   1 -22    3.89    3.72   0
  -9   2 -19    3.26    3.50   0
  -9   3 -16   10.05    3.63   0
  -9   4 -12    0.60    3.21   0
  -9   4 -11    1.47    2.24   0
  -9   5  -6   14.09    3.24   0
  -9   5  -5    4.60    3.04   0
  -8   2 -19   47.86    4.06   0
  -8   3 -15    0.85    3.03   0
  -8   4 -11  106.96    4.64   0
  -8   4 -10   16.93    2.49   0
  -8   5  10  139.96    4.27   0
  -8   5  11    1.13    2.19   0
  -7   4  -9    3.77    2.45   0
  -7   5  -1   10.75    2.31   0
  -7   5   0  107.97    3.87   0
  -7   5   1    5.60    2.17   0
  -7   5   2  273.60    5.46   0
  -7   5   3   57.59    3.12   0
  -7   5   4  851.27    9.05   0
  -7   5   5    2.29    2.09   0
  -7   5   6  475.19    6.76   0
  -7   5   7    3.68    1.95   0
  -6   3 -12   35.50    2.88   0
  -6   4  -7   23.16    2.45   0
  -6   4  -6   10.59    2.20   0
  -5   1 -18  347.30    5.97   0
  -5   2 -14    9.06    1.69   0
  -5   3 -10  882.42    8.73   0
  -5   4  -2 1999.82   12.15   0
  -5   4  -1   68.78    2.74   0
  -5   4   8   12.16    1.55   0
  -5   4   9  133.13    3.10   0
  -4   1 -16   42.85    2.41   0
  -4   2 -12  281.54    4.75   0
  -3   1 -13   31.29    1.89   0
  -2  -1 -17    3.25    1.09   0
  -2   1  -9   22.59    1.34   0
  -2   2   0 1204.66    5.92   0
  -1  -2 -17    0.81    0.86   0
 -15   5  -4   33.82    6.00   0
 -15   5  -3   47.76    6.80   0
 -15   5  -2   69.39    7.01   0
 -15   5  -1   36.49    6.41   0
 -15   5   0   62.40    6.80   0
 -15   5   2   84.55    6.70   0
 -15   5   3   -1.93    4.92   0
 -15   5   5    6.18    5.08   0
 -15   5   6  328.23   10.20   0
 -14   4 -12    9.15    5.70   0
 -14   4 -11    6.04    5.64   0
 -14   5  -6   -1.24    5.13   0
 -14   5  -5   18.76    5.55   0
 -14   5  -4    2.87    4.83   0
 -13   1 -23    9.24    6.01   0
 -13   2 -20  135.32    7.87   0
 -13   3 -17    3.95    5.53   0
 -13   3 -16  468.81   10.85   0
 -13   4 -13   56.09    6.16   0
 -13   4 -12    9.99    4.80   0
 -13   5  -8  148.81    7.26   0
 -13   5  -7    5.92    4.84   0
 -13   5  -6  104.22    6.42   0
 -12   1 -23    2.01    5.21   0
 -12   2 -21    8.66    4.78   0
 -12   2 -20   43.29    5.49   0
 -12   3 -17   47.17    5.74   0
 -12   4 -14   17.81    4.83   0
 -12   4 -13   -1.09    4.44   0
 -12   5  -8   17.20    4.62   0
 -12   5  -7   30.38    3.89   0
 -12   6   3   12.69    3.95   0
 -12   6   4   14.05    3.93   0
 -12   6   5   52.33    4.63   0
 -11   1 -23    2.95    4.68   0
 -11   2 -21    1.53    4.44   0
 -11   3 -18   12.62    4.58   0
 -11   3 -17   42.65    4.88   0
 -11   4 -14   80.66    5.65   0
 -11   4 -13   -1.16    2.98   0
 -11   5  -9    5.99    3.99   0
 -11   5  -8    3.15    3.92   0
 -11   6   0    0.95    3.41   0
 -11   6   1    1.65    3.70   0
 -11   6   2   15.54    3.90   0
 -11   6   3   42.72    4.30   0
 -11   6   4   53.31    4.43   0
 -11   6   5    1.37    3.40   0
 -11   6   6   47.92    4.05   0
 -10   1 -23    9.29    4.31   0
 -10   2 -21    2.88    3.75   0
 -10   3 -18   77.60    5.09   0
 -10   3 -17    9.32    3.83   0
 -10   4 -14   23.52    4.24   0
 -10   4 -13    1.06    2.74   0
 -10   5  -9   32.73    4.19   0
 -10   6   2   62.50    4.14   0
 -10   6   3  115.06    4.97   0
 -10   6   4  240.48    6.39   0
 -10   6   5   91.63    4.56   0
  -9   1 -23   14.77    3.99   0
  -9   2 -20   75.70    4.91   0
  -9   3 -17   20.51    3.85   0
  -9   4 -13    0.52    3.28   0
  -9   5  -8   14.84    3.35   0
  -8   2 -20  228.83    6.34   0
  -8   3 -16  371.46    7.70   0
  -8   4 -12   -0.15    2.86   0
  -7   4 -10   91.30    3.94   0
  -7   5  -4   31.71    2.79   0
  -7   5  -3   23.23    2.78   0
  -7   5  -2  241.82    5.39   0
  -7   5   9    0.52    1.82   0
  -7   5  10   61.22    3.05   0
  -6   1 -20   27.18    2.95   0
  -6   2 -17    3.94    2.43   0
  -6   4  -8   16.29    2.35   0
  -5   2 -15   -1.02    1.97   0
  -5   3 -11   10.03    2.03   0
  -5   4  -4  415.88    5.85   0
  -5   4  -3    1.19    1.31   0
  -5   4  10   92.30    2.54   0
  -4   2 -13   56.15    2.72   0
  -4   3  -7  151.77    3.47   0
  -3   2  -9  396.63    4.78   0
  -3   3   1    4.73    1.12   0
  -3   3   2   10.97    1.18   0
  -3   3   3    1.18    0.97   0
  -3   3   4    0.62    0.91   0
  -3   3   5  148.39    2.50   0
  -2   0 -14  555.18    5.02   0
  -2   2  -1  129.44    2.05   0
  -1  -1 -14    1.19    0.82   0
 -14   4 -14   87.42    7.38   0
 -14   4 -13    0.35    5.59   0
 -14   5  -9   14.71    5.68   0
 -14   5  -8   19.33    5.79   0
 -14   5  -7    9.17    5.06   0
 -14   6   1    0.92    4.59   0
 -14   6   2    0.92    4.56   0
 -14   6   3   -0.36    4.52   0
 -14   6   4   15.49    4.83   0
 -14   6   5    1.73    4.34   0
 -13   2 -21    5.12    5.66   0
 -13   3 -18  214.53    8.86   0
 -13   4 -15   88.18    6.88   0
 -13   4 -14   16.72    5.51   0
 -13   5  -9   12.17    4.99   0
 -13   6  -3   27.41    4.87   0
 -13   6  -1   19.11    4.93   0
 -13   6   0  119.26    6.65   0
 -13   6   1   13.88    4.72   0
 -13   6   2   51.25    5.38   0
 -13   6   3    4.53    4.61   0
 -13   6   4  114.52    6.44   0
 -13   6   5    7.14    4.41   0
 -13   6   6   21.38    4.67   0
 -13   6   7   20.83    4.62   0
 -12   1 -24    7.91    5.36   0
 -12   2 -22   19.64    5.52   0
 -12   3 -19    5.23    5.01   0
 -12   3 -18   71.37    5.27   0
 -12   4 -15    6.20    4.81   0
 -12   5 -11   29.84    4.97   0
 -12   5 -10    0.97    4.32   0
 -12   6  -4   28.11    4.48   0
 -12   6  -3   62.38    5.36   0
 -12   6  -2  150.39    6.64   0
 -12   6  -1   14.81    4.47   0
 -12   6   0   -0.93    3.72   0
 -12   6   1   48.54    4.11   0
 -12   6   6   13.43    3.86   0
 -12   6   7  106.21    5.68   0
 -12   6   8  109.99    5.67   0
 -11   1 -24   11.98    5.06   0
 -11   2 -22  159.76    7.19   0
 -11   3 -19   -1.76    4.33   0
 -11   4 -15    9.48    4.40   0
 -11   5 -11   10.09    4.16   0
 -11   5 -10    6.77    3.85   0
 -11   6  -4   49.16    4.75   0
 -11   6  -3    2.47    3.69   0
 -11   6  -2   21.69    4.22   0
 -11   6  -1    1.52    3.49   0
 -11   6   7    1.94    3.22   0
 -11   6   8    3.36    3.46   0
 -11   6   9   19.40    3.74   0
 -10   1 -24  110.04    6.08   0
 -10   2 -22   51.03    5.01   0
 -10   3 -19   -1.25    3.94   0
 -10   4 -15   13.71    4.13   0
 -10   5 -11   12.46    3.64   0
 -10   5 -10   96.85    5.30   0
 -10   6  -3    0.08    3.36   0
 -10   6  -2  174.64    6.04   0
 -10   6  -1   39.74    4.10   0
 -10   6   0  273.16    6.99   0
 -10   6   1    2.93    2.38   0
 -10   6   6  156.57    5.50   0
 -10   6   7   79.22    4.45   0
 -10   6   8   70.16    4.21   0
  -9   2 -21    3.20    3.71   0
  -9   3 -18   46.88    4.38   0
  -9   4 -15   39.87    3.93   0
  -9   4 -14   48.31    4.16   0
  -9   5 -10    6.15    3.22   0
  -9   6  -1  112.93    4.79   0
  -9   6   0   54.75    3.90   0
  -9   6   1    4.40    2.94   0
  -9   6   2    8.38    3.09   0
  -8   1 -23    4.23    3.42   0
  -8   4 -14   50.49    3.80   0
  -8   4 -13  101.37    4.72   0
  -7   5  -5    9.84    2.48   0
  -7   5  11   15.76    2.10   0
  -6   1 -21   52.20    3.42   0
  -6   2 -18  378.61    6.77   0
  -6   3 -14   23.60    2.76   0
  -6   4 -10    3.20    2.10   0
  -6   5  -1   20.71    2.18   0
  -6   5   0   10.62    2.02   0
  -6   5   1    2.67    1.93   0
  -6   5   2   56.21    2.77   0
  -6   5   3   35.05    2.45   0
  -6   5   4   25.17    2.22   0
  -6   5   6   -0.24    1.65   0
  -5   1 -19    4.03    2.17   0
  -5   2 -16    6.08    2.08   0
  -5   3 -12  297.21    5.37   0
  -5   4  -6 1131.91    9.60   0
  -5   4  11    0.13    1.16   0
  -4   0 -20   90.58    3.18   0
  -4   1 -17   -1.11    1.64   0
  -4   3  -8   51.09    2.37   0
  -3   1 -14  805.41    6.97   0
  -3   3  -1    0.93    1.09   0
  -3   3   0   28.28    1.52   0
  -3   3   6   70.80    1.74   0
  -3   3   7   60.09    1.66   0
  -2  -1 -18  514.41    5.00   0
  -2   1 -10   86.68    2.12   0
  -2   2  -3   17.94    1.18   0
  -1   0 -10 1005.76    5.14   0
 -15   6  -1    8.81    5.31   0
 -15   6   0   64.61    6.78   0
 -15   6   1   47.08    6.48   0
 -15   6   2   82.22    7.02   0
 -15   6   3   13.92    5.77   0
 -15   6   4   25.00    5.88   0
 -15   6   5   80.03    6.86   0
 -14   5 -11    4.55    5.63   0
 -14   5 -10    0.89    5.05   0
 -14   6  -5    6.48    4.94   0
 -14   6  -4    8.63    5.29   0
 -14   6  -3    1.75    5.11   0
 -14   6  -2   -1.94    5.19   0
 -14   6  -1    3.24    4.76   0
 -14   6   0   -0.19    4.62   0
 -14   6   6    5.26    4.43   0
 -13   2 -22   30.44    5.80   0
 -13   3 -20  154.80    8.09   0
 -13   3 -19    9.38    5.18   0
 -13   4 -16   24.80    5.75   0
 -13   5 -12  316.91    9.69   0
 -13   5 -11   -1.15    4.48   0
 -13   6  -6  168.07    7.59   0
 -13   6  -5   28.90    5.51   0
 -13   6  -4  266.00    8.71   0
 -12   2 -23    4.16    5.24   0
 -12   3 -20  106.14    6.83   0
 -12   4 -17   21.93    5.19   0
 -12   4 -16   25.29    4.86   0
 -12   5 -13   47.36    5.28   0
 -12   5 -12    4.16    4.55   0
 -12   6  -7   16.58    4.62   0
 -12   6  -6  210.81    7.67   0
 -12   6  -5   -0.81    4.07   0
 -11   2 -23    6.18    4.58   0
 -11   3 -20    4.07    4.65   0
 -11   4 -17    5.24    4.37   0
 -11   4 -16  137.56    5.89   0
 -11   5 -13    4.63    4.21   0
 -11   6  -7   21.68    4.31   0
 -11   6  -6    8.06    4.02   0
 -11   6  -5    5.31    3.69   0
 -10   2 -23    6.01    4.14   0
 -10   3 -20  256.07    7.78   0
 -10   4 -17   17.90    3.99   0
 -10   4 -16    0.71    3.88   0
 -10   6  -6  271.24    7.25   0
 -10   6  -5   34.21    4.10   0
 -10   6  -4  474.56    8.73   0
  -9   2 -22   21.52    4.11   0
  -9   3 -19    5.81    3.60   0
  -9   4 -16   79.77    4.86   0
  -9   5 -11    6.63    3.30   0
  -9   6  -5    0.99    2.74   0
  -9   6  -4    6.55    3.06   0
  -9   6  -3   18.53    3.29   0
  -9   6  -2   14.73    2.48   0
  -9   6  10   53.52    3.56   0
  -8   2 -21    7.12    3.14   0
  -8   3 -18  294.55    7.09   0
  -8   4 -15   39.98    3.80   0
  -8   5 -10  243.37    6.23   0
  -8   5  -9    7.40    2.74   0
  -8   6   1    1.82    2.46   0
  -8   6   2  191.77    5.23   0
  -8   6   3   12.06    2.68   0
  -8   6   4  321.67    6.32   0
  -8   6   5   39.86    3.12   0
  -8   6   6  240.82    5.47   0
  -7   2 -20   38.46    3.59   0
  -7   5  -8    1.58    2.24   0
  -7   5  -7  101.17    4.04   0
  -6   1 -22   57.27    3.85   0
  -6   2 -19   32.93    3.02   0
  -6   3 -15   16.11    2.57   0
  -6   4 -11   13.47    2.45   0
  -6   5  -3    4.95    2.01   0
  -6   5  -2  222.07    4.81   0
  -6   5   7   63.19    2.69   0
  -6   5   8    3.15    1.66   0
  -6   5   9   41.99    2.50   0
  -5   1 -20  171.46    4.52   0
  -5   3 -13   44.27    2.79   0
  -5   4  -7   -0.75    1.80   0
  -5   4  12   25.07    1.57   0
  -4   1 -18   53.85    2.89   0
  -4   2 -14    0.67    1.67   0
  -4   3  -9   77.74    2.74   0
  -4   4   1    2.82    1.30   0
  -4   4   2    3.45    1.33   0
  -4   4   3    7.35    1.36   0
  -4   4   4    5.21    1.27   0
  -3   0 -18  173.85    3.53   0
  -3   1 -15    8.28    1.74   0
  -3   3  -2   16.96    1.17   0
  -3   3   8  249.78    2.85   0
  -2   1 -11    0.97    1.23   0
  -2   2  -4  378.07    3.71   0
 -14   5 -13   -0.93    5.69   0
 -14   5 -12   -1.06    5.20   0
 -14   6  -8    4.36    4.98   0
 -14   6  -7   15.88    5.67   0
 -14   6  -6    6.63    5.48   0
 -13   3 -21   -1.48    5.61   0
 -13   4 -18   13.79    5.74   0
 -13   4 -17   69.99    6.34   0
 -13   5 -13    1.40    4.67   0
 -13   6  -9   63.45    5.97   0
 -13   6  -8   82.56    6.28   0
 -13   6  -7   18.14    4.94   0
 -12   2 -24    4.89    5.34   0
 -12   3 -21    2.00    5.14   0
 -12   5 -14    3.92    4.58   0
 -12   6  -9   -0.61    4.31   0
 -12   6  -8   38.44    5.07   0
 -11   2 -24   95.30    6.29   0
 -11   3 -21    1.43    4.48   0
 -11   4 -18  125.16    6.60   0
 -11   5 -14  143.57    6.62   0
 -11   6  -8   16.20    4.26   0
 -10   2 -24  106.32    5.78   0
 -10   3 -21   -0.40    4.12   0
 -10   4 -18   -0.44    3.91   0
 -10   5 -14  164.18    6.45   0
 -10   5 -13    8.53    3.70   0
 -10   6  -9    4.75    3.42   0
 -10   6  -8  191.99    6.47   0
 -10   6  -7    5.39    3.39   0
  -9   2 -23   11.27    3.94   0
  -9   3 -20   11.04    3.86   0
  -9   4 -17   10.69    3.68   0
  -9   5 -13    1.33    3.46   0
  -9   5 -12   -0.77    2.26   0
  -9   6  -6   30.41    3.64   0
  -8   2 -22  241.47    6.75   0
  -8   3 -19   49.09    4.12   0
  -8   4 -16    2.22    3.17   0
  -8   5 -11    2.04    2.87   0
  -8   6   7    1.76    2.31   0
  -8   6   8  290.48    5.82   0
  -8   6   9   -0.45    2.17   0
  -7   2 -21    6.83    3.00   0
  -6   3 -16    9.14    2.52   0
  -6   4 -12   74.34    3.50   0
  -6   5  -6  190.60    4.65   0
  -6   5  -5    0.93    2.06   0
  -6   5  10    3.12    1.57   0
  -5   3 -14 2106.27   13.73   0
  -5   4  -9    1.36    1.90   0
  -5   4  -8    6.90    2.00   0
  -4   2 -15    5.35    1.76   0
  -4   3 -10    0.31    1.54   0
  -4   4  -2    4.20    1.44   0
  -4   4  -1  167.15    3.39   0
  -4   4   0    4.06    1.02   0
  -4   4   6    0.70    1.13   0
  -4   4   7   46.37    1.92   0
  -3   2 -11  452.07    5.19   0
  -3   3  -4  421.82    4.66   0
  -2   2  -5    3.97    1.03   0
  -1  -1 -15    9.43    1.06   0
 -14   6 -10    3.48    5.58   0
 -14   6  -9    7.43    5.60   0
 -14   7  -2    4.16    4.80   0
 -14   7  -1   35.44    5.83   0
 -14   7   0   14.98    5.40   0
 -14   7   1   11.80    5.30   0
 -14   7   2   22.89    5.47   0
 -14   7   3   17.88    5.37   0
 -14   7   4   50.79    5.90   0
 -14   7   5    0.25    4.84   0
 -14   7   6    2.06    4.48   0
 -13   3 -22   77.14    7.26   0
 -13   4 -19   20.32    5.91   0
 -13   5 -16  278.87    9.51   0
 -13   5 -15    1.47    5.22   0
 -13   6 -11  127.87    7.33   0
 -13   7  -4   47.96    5.41   0
 -13   7  -3   12.93    4.96   0
 -13   7  -2   68.16    5.86   0
 -13   7  -1   -3.04    4.43   0
 -13   7   0   16.89    4.86   0
 -13   7   1   21.90    4.93   0
 -13   7   2    1.93    4.45   0
 -13   7   3   82.82    5.90   0
 -13   7   4   36.61    5.07   0
 -13   7   5   64.88    5.49   0
 -13   7   6  139.09    6.61   0
 -13   7   7   13.24    4.46   0
 -12   2 -25    5.09    5.42   0
 -12   3 -22  121.19    7.29   0
 -12   4 -20   56.59    5.73   0
 -12   4 -19    2.11    5.11   0
 -12   5 -16   11.83    5.01   0
 -12   5 -15   22.32    3.97   0
 -12   6 -11    3.01    4.64   0
 -12   6 -10  120.38    5.77   0
 -12   7  -4   -0.24    4.20   0
 -12   7  -3   13.80    4.46   0
 -12   7  -2   81.12    5.66   0
 -12   7  -1    9.83    4.34   0
 -12   7   0  164.00    6.60   0
 -12   7   1    4.43    3.90   0
 -12   7   2  434.85    9.50   0
 -12   7   3    1.70    3.77   0
 -12   7   4  202.68    6.94   0
 -12   7   6  230.11    7.30   0
 -12   7   7   45.00    4.72   0
 -11   2 -25    8.16    5.03   0
 -11   3 -22    7.77    4.70   0
 -11   4 -19   -1.05    4.35   0
 -11   5 -16   27.52    4.76   0
 -11   5 -15   11.87    4.17   0
 -11   6 -11    1.37    4.01   0
 -11   6 -10    1.08    3.71   0
 -11   7  -4   26.80    4.08   0
 -11   7  -3    3.44    3.89   0
 -11   7  -2   37.97    4.45   0
 -11   7  -1   88.26    5.34   0
 -11   7   0   38.94    4.49   0
 -11   7   1   14.07    3.71   0
 -11   7   2   19.33    3.78   0
 -11   7   3   54.58    4.42   0
 -11   7   4    2.67    3.60   0
 -11   7   6   46.17    4.39   0
 -11   7   7    8.41    3.62   0
 -11   7   8    4.75    3.47   0
 -10   3 -22  213.13    7.38   0
 -10   4 -19    0.02    4.00   0
 -10   5 -15    2.24    3.95   0
 -10   6 -11   27.86    4.00   0
 -10   6 -10  219.82    6.92   0
 -10   7  -2   14.52    3.41   0
 -10   7  -1  303.96    7.43   0
 -10   7   0   84.34    4.84   0
 -10   7   1  118.36    5.27   0
 -10   7   2  156.16    5.69   0
 -10   7   3   89.11    4.74   0
 -10   7   4  270.23    6.88   0
 -10   7   5    7.22    3.26   0
 -10   7   6  213.68    6.02   0
  -9   2 -24    0.78    3.75   0
  -9   3 -21   16.26    4.03   0
  -9   4 -18    7.56    3.74   0
  -9   5 -14   27.57    3.92   0
  -9   6  -9   -1.14    3.09   0
  -8   2 -23   -0.45    3.34   0
  -8   3 -20  217.88    6.44   0
  -8   4 -17  132.91    5.29   0
  -8   5 -13   20.98    3.49   0
  -8   6  10   57.14    3.20   0
  -8   6  11    5.06    2.32   0
  -7   2 -22    9.11    3.11   0
  -7   3 -19    2.59    2.93   0
  -7   6  -2  219.35    5.23   0
  -7   6   0   38.78    2.92   0
  -7   6   1    7.72    2.30   0
  -7   6   2   16.13    2.43   0
  -7   6   3    5.95    2.23   0
  -7   6   4   93.35    3.60   0
  -7   6   5  147.54    4.17   0
  -7   6   6    5.43    2.14   0
  -7   6   7  212.51    4.86   0
  -6   2 -20  511.10    7.83   0
  -6   4 -13   21.63    2.68   0
  -6   5  -7    3.45    2.09   0
  -6   5  11   45.45    2.25   0
  -5   1 -21    2.93    2.20   0
  -5   2 -18  163.07    4.37   0
  -5   3 -15   68.33    3.15   0
  -5   4 -10  219.49    4.69   0
  -5   5   1   75.93    2.76   0
  -5   5   2  304.73    4.80   0
  -4   1 -19   45.33    2.53   0
  -4   3 -11    0.81    1.58   0
  -4   4  -3    4.22    1.08   0
  -4   4   8  224.43    3.29   0
  -3   1 -16   65.03    2.40   0
  -3   3  -6  625.78    5.76   0
  -3   3  -5    0.48    0.84   0
  -2   0 -16  224.97    3.42   0
  -2   1 -12  122.92    2.56   0
  -2   2  -6   70.10    1.86   0
 -15   7  -1   58.13    6.40   0
 -15   7   0   27.53    6.28   0
 -15   7   1   63.02    6.90   0
 -15   7   2   58.38    6.66   0
 -15   7   3   38.09    6.26   0
 -15   7   4   50.30    6.43   0
 -15   7   5    8.83    5.67   0
 -14   6 -12    4.32    5.75   0
 -14   6 -11   -1.48    5.13   0
 -14   7  -6    1.88    5.35   0
 -14   7  -5    7.82    5.45   0
 -14   7  -4    3.60    5.18   0
 -14   7  -3    2.75    4.63   0
 -13   4 -21    6.75    5.32   0
 -13   4 -20   79.61    6.68   0
 -13   5 -17    9.50    5.64   0
 -13   6 -13  133.90    7.43   0
 -13   6 -12    3.83    4.71   0
 -13   7  -7   35.48    5.59   0
 -13   7  -6  119.38    6.95   0
 -13   7  -5   38.58    5.61   0
 -12   3 -24   12.01    5.74   0
 -12   3 -23    3.13    4.75   0
 -12   4 -21    0.98    5.11   0
 -12   5 -17   13.50    4.96   0
 -12   6 -13   10.20    4.85   0
 -12   6 -12  103.18    5.58   0
 -12   7  -7   39.41    5.12   0
 -12   7  -6    8.71    4.47   0
 -12   7  -5   15.81    4.30   0
 -11   3 -23    4.99    4.60   0
 -11   4 -21    2.36    4.15   0
 -11   4 -20  125.22    6.39   0
 -11   5 -17    1.62    4.33   0
 -11   6 -13    0.46    4.22   0
 -11   6 -12    9.42    4.03   0
 -11   7  -7   23.50    4.34   0
 -11   7  -6   43.36    4.75   0
 -11   7  -5   -2.22    3.82   0
 -10   3 -23    6.06    4.21   0
 -10   4 -20   24.89    4.56   0
 -10   5 -17    2.32    3.98   0
 -10   6 -12  142.53    6.02   0
 -10   7  -6    5.11    3.36   0
 -10   7  -5  149.20    5.92   0
 -10   7  -4    2.59    3.42   0
 -10   7  -3  129.08    5.40   0
 -10   7   7   11.18    3.03   0
 -10   7   9   23.20    3.43   0
  -9   3 -22   14.12    3.97   0
  -9   4 -19   41.38    4.42   0
  -9   5 -16    3.84    3.62   0
  -9   6 -10   -1.02    2.89   0
  -9   7  -3    8.67    2.96   0
  -9   7  -2    4.01    3.05   0
  -9   7  -1    0.12    2.96   0
  -9   7   0    0.79    2.92   0
  -9   7   2    0.94    2.90   0
  -9   7   3    6.90    2.98   0
  -9   7   4   74.95    4.17   0
  -8   3 -21   36.53    3.94   0
  -8   4 -18  158.30    5.64   0
  -8   5 -14  964.07   11.76   0
  -8   6  -9  232.49    6.11   0
  -8   6  -8   56.98    3.86   0
  -7   3 -20   31.39    3.46   0
  -7   6  -5   16.23    2.67   0
  -7   6  -4  784.21    9.37   0
  -7   6  -3    2.67    1.73   0
  -7   6   9  180.02    4.29   0
  -6   2 -21    2.64    2.64   0
  -6   3 -18    9.75    2.66   0
  -6   5  -9    6.20    2.27   0
  -6   5  12   15.68    1.77   0
  -5   2 -19    0.24    1.98   0
  -5   4 -11    4.13    2.01   0
  -5   5  -2    1.47    1.68   0
  -5   5  -1  138.03    3.52   0
  -5   5   4  211.83    3.85   0
  -5   5   5   58.21    2.41   0
  -5   5   6 1004.38    8.00   0
  -5   5   7  110.50    3.04   0
  -4   2 -16    2.84    1.71   0
  -4   3 -12    4.05    1.67   0
  -4   4  -6   12.43    1.72   0
  -4   4  -5  113.86    3.03   0
  -4   4   9   11.99    1.22   0
  -3   3  -7    2.62    1.28   0
 -14   7  -9   -0.32    5.42   0
 -14   7  -8    7.48    5.56   0
 -14   7  -7   10.65    5.15   0
 -13   5 -19   46.40    6.46   0
 -13   5 -18   89.97    6.72   0
 -13   6 -15   63.52    6.54   0
 -13   6 -14    5.26    4.98   0
 -13   7 -10   73.31    6.36   0
 -13   7  -9   79.41    6.49   0
 -12   3 -25    2.35    4.83   0
 -12   4 -22   10.26    5.41   0
 -12   5 -19    5.92    5.06   0
 -12   6 -15    1.84    4.64   0
 -12   6 -14   86.26    6.08   0
 -12   7  -9   82.00    5.98   0
 -12   7  -8   11.16    3.51   0
 -11   3 -24    9.46    4.56   0
 -11   4 -22  202.88    7.71   0
 -11   5 -19   35.94    4.80   0
 -11   5 -18    7.96    4.31   0
 -11   6 -15   -0.51    4.22   0
 -11   6 -14   90.30    5.86   0
 -11   7  -9    6.83    3.96   0
 -11   7  -8   32.29    4.35   0
 -10   3 -24  108.16    6.05   0
 -10   4 -21   17.14    4.46   0
 -10   5 -18   90.81    5.60   0
 -10   6 -13    6.52    3.67   0
 -10   7  -8   20.10    3.99   0
 -10   7  -7   20.59    3.97   0
  -9   3 -23    9.78    3.93   0
  -9   4 -20   21.45    4.10   0
  -9   5 -17   66.86    4.83   0
  -9   6 -13   -2.28    3.00   0
  -9   6 -12   13.75    3.59   0
  -9   7  -6   -0.16    3.06   0
  -9   7  -5    6.82    3.18   0
  -9   7  -4    4.78    2.90   0
  -8   3 -22   68.29    4.63   0
  -8   4 -19   41.71    4.08   0
  -8   5 -15    2.64    3.17   0
  -8   6 -11  275.63    6.57   0
  -8   6 -10    1.51    2.92   0
  -8   7   3  270.88    5.99   0
  -8   7   4   67.40    3.61   0
  -7   3 -21    4.67    2.95   0
  -7   4 -17   12.11    2.88   0
  -7   6  -7    6.09    2.56   0
  -7   6  -6  357.18    6.44   0
  -7   6  10   48.98    2.69   0
  -7   6  11  219.48    4.70   0
  -6   3 -19   25.39    2.95   0
  -6   4 -15   19.27    2.76   0
  -6   5 -10   18.68    2.57   0
  -6   6   0   83.17    3.28   0
  -6   6   1    3.42    1.95   0
  -6   6   2   33.13    2.46   0
  -6   6   3   78.83    3.12   0
  -5   2 -20   37.65    2.85   0
  -5   4 -12   89.72    3.40   0
  -5   5  -4    1.57    1.28   0
  -5   5   8  183.55    3.53   0
  -4   1 -20   12.12    1.99   0
  -4   2 -17    4.46    1.75   0
  -4   3 -13  264.09    4.70   0
  -4   4  -7    5.51    1.62   0
  -3   1 -17    0.16    1.39   0
  -3   2 -13  147.01    3.22   0
  -3   3  -8 2928.23   12.61   0
 -15   8   1   21.22    5.89   0
 -15   8   2   60.77    6.84   0
 -15   8   3    9.85    5.32   0
 -15   8   4   18.88    5.46   0
 -14   7 -10    5.59    5.23   0
 -14   8  -4    0.63    4.76   0
 -14   8  -3    0.99    5.26   0
 -14   8  -2    0.84    5.22   0
 -14   8  -1    2.13    5.10   0
 -14   8   0   -0.06    5.10   0
 -14   8   1    4.48    5.15   0
 -14   8   2    0.89    5.04   0
 -14   8   3    8.93    5.19   0
 -14   8   4    4.40    4.93   0
 -14   8   5    1.83    4.93   0
 -14   8   6    1.90    5.07   0
 -13   5 -20   89.49    7.25   0
 -13   6 -17   73.55    6.77   0
 -13   6 -16    9.36    5.61   0
 -13   7 -12  161.64    7.93   0
 -13   7 -11    2.38    5.17   0
 -13   8  -5    8.01    4.68   0
 -13   8  -3   15.26    5.06   0
 -13   8  -1    5.66    4.84   0
 -13   8   0  177.17    7.26   0
 -13   8   1   40.74    5.04   0
 -13   8   3    2.93    4.17   0
 -13   8   5    7.35    4.44   0
 -13   8   6   44.37    5.26   0
 -12   5 -20   28.59    5.66   0
 -12   6 -17   17.08    5.12   0
 -12   7 -12   15.83    4.89   0
 -12   7 -11  205.66    7.87   0
 -12   8  -5    9.27    4.16   0
 -12   8  -4   78.20    5.72   0
 -12   8  -3   46.44    5.27   0
 -12   8  -2   51.65    5.22   0
 -12   8  -1   58.00    5.28   0
 -12   8   0   84.00    5.46   0
 -12   8   1   44.34    4.71   0
 -12   8   2   10.71    4.02   0
 -12   8   3   19.26    4.40   0
 -12   8   4   -1.73    3.93   0
 -12   8   6    0.77    3.95   0
 -11   3 -25   34.70    5.16   0
 -11   4 -23   -1.21    4.48   0
 -11   5 -20    5.68    4.56   0
 -11   7 -12   73.36    5.27   0
 -11   7 -11    6.26    4.17   0
 -11   7 -10   39.03    4.05   0
 -11   8  -4   21.83    4.08   0
 -11   8  -3   17.63    4.19   0
 -11   8  -2   51.28    4.81   0
 -11   8  -1   30.29    4.30   0
 -11   8   0    1.35    3.79   0
 -11   8   1   13.73    3.98   0
 -11   8   2   10.76    3.85   0
 -11   8   3   30.46    4.24   0
 -11   8   4    4.27    3.67   0
 -11   8   5    4.78    3.62   0
 -11   8   6    0.67    3.38   0
 -10   3 -25    0.40    4.34   0
 -10   4 -22  126.14    6.32   0
 -10   5 -19   -0.45    4.00   0
 -10   6 -16   21.91    4.13   0
 -10   6 -15    3.19    4.01   0
 -10   7 -11   25.87    4.02   0
 -10   7 -10  108.45    5.47   0
 -10   7  -9   53.88    3.96   0
  -9   5 -18   17.42    3.99   0
  -9   6 -14    1.86    3.43   0
  -9   7  -7  170.71    5.70   0
  -8   3 -23    2.36    3.45   0
  -8   4 -20  126.45    5.33   0
  -8   5 -17   59.59    4.37   0
  -8   6 -12   11.02    3.25   0
  -8   7   5   44.18    3.12   0
  -8   7   6   57.61    3.38   0
  -8   7   7    7.77    2.43   0
  -8   7   8  152.14    4.64   0
  -7   3 -22   26.81    3.27   0
  -7   4 -18   38.48    3.40   0
  -6   4 -16  506.12    7.71   0
  -6   5 -11   35.77    2.47   0
  -6   6  -4   90.48    3.54   0
  -6   6  -2   11.95    2.16   0
  -6   6  -1    3.04    1.41   0
  -6   6   4   33.09    2.08   0
  -6   6   5  109.17    3.39   0
  -6   6   6    3.30    1.74   0
  -6   6   7   10.33    2.04   0
  -5   3 -17   -0.39    2.07   0
  -5   5  -7   23.13    2.26   0
  -5   5   9  155.32    3.22   0
  -4   2 -18  184.38    4.29   0
  -4   3 -14   32.07    2.27   0
  -4   4  -8  224.76    4.17   0
  -4   4  11    3.52    1.14   0
  -3   1 -18  404.60    5.25   0
  -3   2 -14  216.93    3.83   0
  -3   3  -9    1.00    1.31   0
  -2   2  -8  120.71    2.38   0
  -1  -1 -16    0.04    0.87   0
 -14   8  -8   -0.67    5.42   0
 -14   8  -7   16.41    5.77   0
 -14   8  -6   11.67    5.60   0
 -14   8  -5    2.17    4.84   0
 -13   6 -18   12.43    5.74   0
 -13   7 -13   -2.03    4.59   0
 -13   8  -8   93.44    6.83   0
 -13   8  -7  146.73    7.54   0
 -13   8  -6   87.86    6.15   0
 -12   4 -24    6.48    5.36   0
 -12   5 -22   49.13    5.66   0
 -12   5 -21    0.57    5.11   0
 -12   6 -18   14.37    5.18   0
 -12   7 -14   92.58    6.33   0
 -12   7 -13   77.92    5.82   0
 -12   8  -8   65.54    5.62   0
 -12   8  -7    4.00    4.43   0
 -12   8  -6  114.95    6.15   0
 -11   5 -21   33.55    5.16   0
 -11   6 -18   65.22    5.71   0
 -11   6 -17    2.70    4.09   0
 -11   7 -14  112.11    6.02   0
 -11   7 -13   11.48    4.43   0
 -11   8  -7   79.15    5.39   0
 -11   8  -6   80.78    5.45   0
 -11   8   7    1.04    3.24   0
 -11   8   8    1.92    3.45   0
 -10   4 -23   20.33    4.76   0
 -10   5 -20  196.65    7.19   0
 -10   6 -17    2.17    4.00   0
 -10   8  -5    1.27    3.56   0
 -10   8  -4   79.89    5.02   0
 -10   8  -3    9.41    3.78   0
 -10   8   1   73.29    4.01   0
 -10   8   3   73.39    4.43   0
 -10   8   4   90.75    4.84   0
 -10   8   5   96.85    4.79   0
 -10   8   6   40.81    3.88   0
 -10   8   7   55.39    4.08   0
  -9   4 -22   18.37    3.87   0
  -9   5 -19   10.50    3.89   0
  -9   6 -16   98.44    5.29   0
  -9   6 -15   30.34    3.96   0
  -9   7 -11   16.72    3.47   0
  -9   7 -10   18.45    3.61   0
  -8   3 -24   16.66    3.88   0
  -8   4 -21    2.42    3.32   0
  -8   6 -14   74.62    4.48   0
  -8   7  -8  225.57    6.07   0
  -8   7  -7   65.31    4.01   0
  -8   7  -6  381.32    7.16   0
  -8   7   9    1.41    2.31   0
  -8   7  10   42.56    3.30   0
  -7   4 -19    1.91    2.65   0
  -7   7  -1  112.00    4.06   0
  -7   7   0  275.04    5.73   0
  -7   7   1   47.05    3.08   0
  -7   7   2  102.39    3.84   0
  -7   7   3   37.23    2.88   0
  -6   4 -17    4.51    2.53   0
  -6   6  -7   95.92    3.70   0
  -6   6  -5    1.46    1.54   0
  -6   6   8   94.84    3.07   0
  -5   2 -21   71.57    3.41   0
  -5   3 -18  400.79    6.45   0
  -5   5  -9    5.77    2.01   0
  -5   5  -8   23.83    1.90   0
  -4   3 -15    5.24    1.78   0
  -4   4 -10   49.10    2.44   0
  -3   2 -15  194.01    3.79   0
  -3   3 -10  877.73    7.15   0
  -2   1 -14  400.27    4.33   0
  -2   2  -9   48.40    1.72   0
  -1   1  -7   76.81    1.48   0
 -13   6 -19   46.89    5.77   0
 -13   7 -16  143.66    7.84   0
 -13   7 -15   23.95    5.41   0
 -13   8 -10   21.98    5.56   0
 -13   8  -9  192.00    7.43   0
 -13   9   0   -1.00    4.33   0
 -13   9   1   27.09    4.87   0
 -13   9   2   12.51    4.39   0
 -12   4 -25    7.40    5.46   0
 -12   5 -23   -0.72    5.20   0
 -12   6 -20    9.21    5.29   0
 -12   6 -19    5.43    4.72   0
 -12   8 -11   14.19    4.75   0
 -12   8 -10   71.09    5.82   0
 -12   8  -9    2.30    4.28   0
 -11   4 -25   -0.86    4.83   0
 -11   5 -22    1.05    4.67   0
 -11   6 -19   -0.32    4.58   0
 -11   7 -15   15.60    4.73   0
 -11   8  -9  191.21    7.11   0
 -11   8  -8   17.60    3.40   0
 -10   5 -22  249.22    7.71   0
 -10   5 -21    9.64    4.03   0
 -10   6 -18   -1.10    3.98   0
 -10   7 -13   32.10    3.64   0
 -10   8  -8  248.67    7.26   0
 -10   8  -7   -0.75    3.63   0
 -10   8   8   17.99    3.40   0
 -10   8   9   22.76    3.47   0
  -9   4 -23   35.07    4.20   0
  -9   5 -21   12.55    3.70   0
  -9   5 -20   -0.61    3.43   0
  -9   6 -17    6.06    3.76   0
  -9   7 -13    0.24    3.24   0
  -9   7 -12    1.22    3.31   0
  -9   8  -5    0.90    3.10   0
  -9   8  -3  282.77    6.93   0
  -9   8  -1  224.59    6.24   0
  -9   8   1   36.07    3.49   0
  -9   8   2   17.16    3.07   0
  -9   8   3   14.65    3.19   0
  -9   8   4    4.51    2.93   0
  -9   8   5   -1.14    2.73   0
  -9   8   6    3.27    2.84   0
  -8   4 -22  279.95    7.17   0
  -8   5 -19    8.29    3.42   0
  -8   6 -15  163.54    5.69   0
  -8   7 -10  343.75    7.32   0
  -8   7  -9   -1.03    2.85   0
  -7   3 -23   10.13    3.23   0
  -7   4 -20   14.64    2.97   0
  -7   5 -17   10.60    3.08   0
  -7   7  -5    2.07    2.44   0
  -7   7  -4   79.75    3.76   0
  -7   7  -3  211.58    5.26   0
  -7   7   4  550.55    7.51   0
  -7   7   5    1.87    2.15   0
  -7   7   6  435.09    6.63   0
  -7   7   7   58.31    3.05   0
  -6   5 -14  108.45    4.12   0
  -6   6  -8    5.06    2.27   0
  -6   6   9    2.24    1.61   0
  -6   6  10   40.94    2.26   0
  -5   2 -22  196.86    4.93   0
  -5   3 -19   10.71    2.32   0
  -5   4 -15   95.98    3.62   0
  -5   5 -10  156.22    4.11   0
  -5   5  11   32.84    1.79   0
  -4   2 -19   64.89    2.83   0
  -4   3 -16   -0.46    1.89   0
  -4   4 -11   11.02    1.84   0
  -4   5  -1   22.53    1.78   0
  -4   5   0   25.53    1.80   0
  -4   5   1    7.10    1.43   0
  -3   1 -19   28.76    2.14   0
  -3   3 -11   53.96    2.22   0
  -3   4  -1   41.61    1.76   0
  -3   4   0  146.53    2.77   0
  -3   4   1    9.82    1.22   0
  -3   4   2  318.53    3.76   0
  -2   0 -18  174.80    3.03   0
 -14   9  -6    0.49    5.38   0
 -14   9  -5   17.35    5.74   0
 -14   9  -4    5.70    5.47   0
 -14   9  -3   -0.07    5.32   0
 -14   9  -2    8.61    4.95   0
 -14   9  -1    3.65    4.81   0
 -14   9   0    1.94    4.76   0
 -14   9   1   -1.88    4.59   0
 -14   9   2    0.08    4.61   0
 -14   9   3   33.71    5.30   0
 -14   9   4   11.61    5.22   0
 -14   9   5   19.74    5.27   0
 -13   7 -18  115.98    7.72   0
 -13   7 -17    5.02    5.59   0
 -13   8 -13  100.32    7.10   0
 -13   8 -12   -0.09    4.78   0
 -13   9  -7   20.47    5.07   0
 -13   9  -6   41.55    5.71   0
 -13   9  -5   42.81    5.71   0
 -13   9  -4   11.84    5.16   0
 -13   9  -3    7.65    5.06   0
 -13   9  -2    0.02    4.42   0
 -13   9  -1   15.63    3.93   0
 -13   9   3  108.74    6.21   0
 -13   9   4   15.33    4.44   0
 -13   9   5  124.72    6.61   0
 -13   9   6   31.60    4.97   0
 -12   5 -24   -1.33    5.23   0
 -12   6 -21   41.68    5.96   0
 -12   7 -18   -0.86    4.53   0
 -12   7 -17    5.34    5.02   0
 -12   9  -6   29.07    4.67   0
 -12   9  -5  107.63    6.30   0
 -12   9  -4   19.83    4.87   0
 -12   9  -3   47.43    5.29   0
 -12   9  -1   13.58    4.26   0
 -12   9   0  170.03    6.78   0
 -12   9   1    0.34    3.87   0
 -12   9   3   -1.07    4.11   0
 -12   9   4   88.11    5.63   0
 -12   9   5   61.35    5.11   0
 -12   9   7   56.65    4.71   0
 -11   5 -24   15.13    4.76   0
 -11   5 -23    6.59    4.53   0
 -11   6 -21    3.20    4.37   0
 -11   7 -17    4.49    4.46   0
 -11   7 -16   39.63    4.90   0
 -11   8 -12   14.44    4.48   0
 -11   8 -11   28.05    4.67   0
 -11   9  -4   26.10    4.20   0
 -11   9  -3    0.48    3.89   0
 -11   9  -2    2.53    3.91   0
 -11   9  -1   11.67    4.07   0
 -11   9   0    2.47    3.82   0
 -11   9   1    2.82    3.76   0
 -11   9   2   13.47    3.96   0
 -11   9   3   16.81    3.99   0
 -11   9   4    2.84    3.69   0
 -11   9   5   87.13    4.95   0
 -10   4 -25   75.23    5.55   0
 -10   5 -23   12.40    4.43   0
 -10   6 -20    4.23    4.23   0
 -10   6 -19   18.70    4.19   0
 -10   7 -16  452.90    9.70   0
 -10   7 -15    0.58    3.73   0
 -10   8 -11    9.61    3.74   0
  -9   5 -22    0.94    3.71   0
  -9   6 -18   17.00    4.01   0
  -9   7 -14    2.13    3.48   0
  -9   8  -8    2.13    3.23   0
  -9   8  -7   24.20    3.64   0
  -9   8  -6    9.38    3.10   0
  -8   4 -23    4.77    3.56   0
  -8   5 -20  113.59    5.26   0
  -8   6 -17   36.66    3.84   0
  -8   6 -16   57.83    4.31   0
  -8   7 -12  517.99    8.90   0
  -8   7 -11   -1.94    2.98   0
  -8   8  -3   81.37    4.03   0
  -7   4 -21    8.18    2.87   0
  -7   5 -18   40.37    3.66   0
  -7   6 -14    0.89    2.79   0
  -7   7   8  379.40    6.09   0
  -6   5 -15    0.22    2.43   0
  -6   6 -10    4.27    2.32   0
  -6   6  11   64.87    2.57   0
  -5   3 -20    7.61    2.34   0
  -5   4 -16    8.72    2.27   0
  -5   5 -12  543.71    7.23   0
  -5   5 -11    2.35    1.85   0
  -5   5  12  323.13    4.18   0
  -5   6  -3    4.09    1.88   0
  -5   6  -2  457.71    6.16   0
  -5   6  -1    4.33    1.75   0
  -5   6   0  437.59    5.90   0
  -5   6   2  673.17    7.06   0
  -5   6   3   31.57    2.13   0
  -4   2 -20   66.44    2.88   0
  -4   4 -12   72.45    2.83   0
  -4   5  -5   14.21    1.71   0
  -4   5  -3   54.05    2.35   0
  -4   5  -2    1.90    1.04   0
  -4   5   4  204.81    3.50   0
  -4   5   5   62.69    2.15   0
  -3   2 -16   59.54    2.37   0
  -3   3 -12 1498.15    9.46   0
  -3   4  -4  288.81    4.00   0
  -3   4  -3   93.07    2.42   0
  -3   4  -2  248.37    3.52   0
  -3   4   3    2.21    1.04   0
  -3   4   4  532.87    4.61   0
  -2   1 -15   35.38    1.65   0
  -1  -1 -17    2.26    0.91   0
 -14   9  -7    4.42    4.17   0
 -13   8 -15   32.35    6.03   0
 -13   8 -14    0.00    3.89   0
 -13   9 -10  141.17    7.33   0
 -13   9  -9   74.46    6.54   0
 -13   9  -8  162.15    7.81   0
 -12   5 -25    1.18    5.32   0
 -12   6 -22   -0.25    5.21   0
 -12   7 -19   26.77    5.70   0
 -12   8 -15   -0.19    4.96   0
 -12   8 -14   51.70    5.58   0
 -12   9  -8   -1.29    4.45   0
 -12   9  -7   53.30    5.31   0
 -11   5 -25    1.46    4.82   0
 -11   6 -22  138.36    7.14   0
 -11   7 -18   27.48    5.14   0
 -11   8 -14   21.04    4.74   0
 -11   8 -13    1.36    3.95   0
 -11   9  -8   50.89    4.81   0
 -11   9  -7    0.54    4.03   0
 -11   9  -6   18.72    4.55   0
 -11   9  -5    2.41    3.76   0
 -11   9   6   10.57    3.76   0
 -11   9   7   37.07    4.22   0
 -11   9   8    4.87    3.66   0
 -10   5 -24  138.40    6.60   0
 -10   6 -21  105.84    6.06   0
 -10   7 -17   17.57    4.41   0
 -10   8 -13   19.55    4.05   0
 -10   8 -12  171.64    6.61   0
 -10   9  -5  131.71    5.67   0
 -10   9  -3  211.94    6.78   0
 -10   9  -2    5.25    3.61   0
 -10   9  -1  122.22    5.57   0
 -10   9   0   72.19    4.82   0
 -10   9   1   73.69    4.78   0
 -10   9   2   87.46    4.86   0
 -10   9   3   41.70    4.04   0
 -10   9   4   12.87    3.44   0
 -10   9   5   62.37    4.11   0
  -9   5 -23   12.94    4.11   0
  -9   6 -20   -0.69    3.42   0
  -9   6 -19   19.73    3.87   0
  -9   7 -16    4.80    3.71   0
  -9   7 -15    8.61    3.55   0
  -9   8 -10   -0.03    3.24   0
  -9   8  -9    6.75    3.15   0
  -8   4 -24  424.28    8.66   0
  -8   5 -21   58.24    4.43   0
  -8   6 -18  157.86    5.82   0
  -8   8  -6   34.38    3.54   0
  -8   8  -4   92.84    4.28   0
  -8   8   6  185.87    5.05   0
  -8   8   7   -0.76    2.16   0
  -7   4 -22    3.50    3.03   0
  -7   5 -19    3.74    2.97   0
  -7   6 -15   82.92    4.26   0
  -7   7  10  231.51    4.80   0
  -6   6 -12   33.00    2.94   0
  -6   6 -11    0.92    1.66   0
  -6   6  12    1.47    1.54   0
  -6   7  -3    4.00    2.14   0
  -6   7  -2   83.12    3.41   0
  -6   7  -1   10.46    2.13   0
  -6   7   0   18.66    2.36   0
  -6   7   1   47.69    2.77   0
  -6   7   2   27.48    2.38   0
  -6   7   3   55.29    2.85   0
  -5   4 -17   34.41    2.75   0
  -5   5 -13    0.55    2.04   0
  -5   6  -6 1081.87    9.63   0
  -5   6  -5   45.63    2.71   0
  -5   6  -4  841.15    8.29   0
  -5   6   4  341.43    4.99   0
  -5   6   5  161.39    3.58   0
  -5   6   6  776.97    7.17   0
  -4   3 -17   -0.59    1.68   0
  -4   4 -13  112.26    3.38   0
  -4   5  -7    2.21    1.51   0
  -4   5  -6   16.47    1.84   0
  -4   5   6  246.17    3.66   0
  -3   1 -20  455.40    5.57   0
  -3   2 -17    7.93    1.80   0
  -3   3 -13    1.40    1.64   0
  -3   4  -6   16.75    1.55   0
  -3   4  -5  332.45    4.32   0
  -3   4   6  402.47    3.88   0
  -2   2 -11    6.41    1.16   0
  -2   3  -2  272.22    3.16   0
  -2   3  -1   57.98    1.61   0
  -2   3   0   88.22    1.84   0
  -2   3   1   49.06    1.42   0
  -2   3   2   43.50    1.29   0
  -1   0 -14  652.23    4.49   0
 -14  10  -4    1.83    4.93   0
 -14  10  -3    0.88    5.36   0
 -14  10  -2   -0.80    5.33   0
 -14  10  -1   14.69    5.55   0
 -14  10   0    5.22    5.28   0
 -14  10   1    9.49    5.34   0
 -14  10   2    6.33    5.26   0
 -14  10   3   16.07    5.44   0
 -14  10   4    6.50    4.72   0
 -13   8 -16   20.12    4.51   0
 -13   9 -13    5.64    5.10   0
 -13   9 -12  130.82    7.63   0
 -13   9 -11    9.49    5.13   0
 -13  10  -4   28.12    5.13   0
 -13  10  -3   19.76    4.92   0
 -13  10  -2  151.92    7.45   0
 -13  10  -1    6.94    4.92   0
 -13  10   0  197.28    7.95   0
 -13  10   1   -0.91    4.74   0
 -13  10   2  218.69    7.98   0
 -13  10   3    3.73    4.20   0
 -12   5 -26   15.32    6.00   0
 -12   6 -24   -1.92    4.79   0
 -12   6 -23   10.16    5.00   0
 -12   7 -21    4.69    4.82   0
 -12   7 -20    2.15    5.22   0
 -12   8 -17    0.25    5.02   0
 -12   8 -16   29.36    5.47   0
 -12   9 -10    6.63    4.48   0
 -11   5 -26   63.06    6.15   0
 -11   6 -23    4.27    4.80   0
 -11   7 -20    8.99    4.85   0
 -11   7 -19   22.21    3.89   0
 -11   8 -16   44.35    5.28   0
 -11   8 -15    0.31    4.07   0
 -11   9 -11    1.96    3.88   0
 -11   9  -9   22.28    4.56   0
 -10   5 -25   23.61    4.90   0
 -10   6 -22   38.72    5.00   0
 -10   7 -19    0.20    4.12   0
 -10   7 -18   62.70    5.04   0
 -10   8 -15   -0.33    3.70   0
 -10   8 -14   27.37    4.57   0
 -10   9  -8   29.47    4.32   0
 -10   9  -7   91.07    5.34   0
 -10   9   6   17.53    3.60   0
 -10   9   7   13.68    3.46   0
 -10   9   8   55.92    4.11   0
  -9   5 -24   21.33    4.30   0
  -9   6 -21   28.89    4.37   0
  -9   7 -17   33.00    4.35   0
  -9   8 -12    6.69    3.51   0
  -9   8 -11    5.33    2.67   0
  -9   9  -4   22.57    3.42   0
  -9   9  -3   64.57    4.35   0
  -9   9  -2    3.63    3.22   0
  -9   9  -1    1.82    3.16   0
  -9   9   0    6.46    3.29   0
  -9   9   1   68.57    4.25   0
  -9   9   2   26.17    3.48   0
  -9   9   3   11.07    3.13   0
  -8   5 -22   61.38    4.63   0
  -8   6 -19   49.53    4.24   0
  -8   7 -15    1.14    3.29   0
  -8   7 -14  323.80    7.07   0
  -8   8  -9   68.84    4.23   0
  -8   8   8   66.61    3.51   0
  -8   8   9    3.12    2.38   0
  -7   4 -23   -0.52    3.07   0
  -7   5 -20  106.30    4.73   0
  -7   6 -17   -1.73    2.86   0
  -7   6 -16   -0.30    2.61   0
  -7   7 -12   21.71    3.17   0
  -7   7 -11  240.47    6.03   0
  -7   7  11  145.93    3.94   0
  -7   8  -1  144.21    4.49   0
  -7   8   0  112.46    4.07   0
  -7   8   1   46.48    3.06   0
  -6   6 -13    9.32    2.55   0
  -6   7  -6   34.43    2.81   0
  -6   7  -5    6.66    2.25   0
  -6   7   5   66.27    2.93   0
  -6   7   6    8.25    1.88   0
  -5   4 -18   22.14    2.57   0
  -5   5 -14  764.66    8.66   0
  -5   6  -8  336.28    5.72   0
  -5   6  -7   44.05    2.72   0
  -5   6   7    0.63    1.44   0
  -4   2 -21  152.51    3.97   0
  -4   3 -18    1.16    1.73   0
  -4   4 -14   44.04    2.50   0
  -4   5  -8   59.79    2.58   0
  -4   5   8  304.59    3.92   0
  -3   4  -7   63.12    2.24   0
  -2   1 -16  597.20    5.37   0
  -2   2 -12  673.46    5.55   0
  -2   3  -4    4.84    1.04   0
  -2   3  -3  256.06    3.06   0
  -2   3   3   10.36    0.85   0
 -13   9 -15   20.53    5.35   0
 -13   9 -14   55.41    6.51   0
 -13  10  -8   35.12    5.98   0
 -13  10  -7  222.13    8.57   0
 -13  10  -6   64.33    6.28   0
 -13  10  -5   91.09    6.26   0
 -13  10   5    1.35    4.12   0
 -12   6 -25    4.22    5.51   0
 -12   7 -22    8.33    5.41   0
 -12   8 -19   11.20    4.92   0
 -12   8 -18    7.92    5.22   0
 -12   9 -14   48.09    5.76   0
 -12   9 -13   54.13    6.03   0
 -12  10  -7   24.84    5.11   0
 -12  10  -6  142.32    6.92   0
 -12  10  -5   30.98    5.17   0
 -12  10  -4  118.20    6.51   0
 -12  10  -3   36.46    4.93   0
 -12  10  -2   96.64    5.86   0
 -12  10  -1    6.11    3.30   0
 -12  10   1   82.03    5.50   0
 -12  10   2   22.10    4.35   0
 -12  10   3  106.52    5.99   0
 -12  10   4    4.89    4.24   0
 -12  10   6    2.14    4.02   0
 -11   6 -24  184.77    7.78   0
 -11   7 -21   42.09    5.65   0
 -11   8 -18  155.28    6.99   0
 -11   8 -17    9.49    4.77   0
 -11   9 -13    3.20    4.30   0
 -11   9 -12   27.57    4.92   0
 -11  10  -4   17.08    4.09   0
 -11  10  -3    1.75    3.97   0
 -11  10  -2   42.32    4.76   0
 -11  10  -1    9.52    4.10   0
 -11  10   0   28.83    4.42   0
 -11  10   1    7.87    3.95   0
 -11  10   2   10.15    3.99   0
 -11  10   3   50.58    4.68   0
 -11  10   4    6.98    4.16   0
 -10   6 -23   83.86    5.94   0
 -10   7 -20   99.51    6.08   0
 -10   8 -16   51.21    5.15   0
 -10   9 -11   37.09    4.61   0
 -10   9 -10   53.68    4.85   0
 -10   9  -9   79.11    4.53   0
  -9   5 -25    4.26    3.97   0
  -9   6 -22    4.74    3.94   0
  -9   7 -19    0.24    3.50   0
  -9   7 -18   27.56    4.33   0
  -9   8 -14   33.17    4.18   0
  -9   8 -13    4.59    2.70   0
  -9   9  -8    2.33    3.16   0
  -9   9  -7   56.94    4.34   0
  -9   9  -6   15.42    3.51   0
  -9   9  -5   22.47    3.47   0
  -9   9   4   36.84    3.42   0
  -9   9   5    0.37    2.82   0
  -9   9   6    0.24    2.79   0
  -9   9   7    2.24    2.62   0
  -8   5 -23  156.58    5.97   0
  -8   6 -20   76.95    4.73   0
  -8   8 -11  102.34    4.83   0
  -8   8 -10    3.68    2.89   0
  -8   8  10  162.62    4.63   0
  -7   5 -21    5.48    3.10   0
  -7   7 -13  321.98    6.88   0
  -7   8  -2  288.73    5.83   0
  -7   8   2   26.58    2.70   0
  -7   8   3   50.84    3.16   0
  -7   8   4   12.98    2.45   0
  -6   7  -9    7.08    2.27   0
  -6   7  -7   28.81    2.33   0
  -6   7   7   71.57    2.87   0
  -6   7   8   18.70    2.24   0
  -5   3 -22  135.88    4.31   0
  -5   4 -19   11.31    2.44   0
  -5   5 -15   -1.95    2.08   0
  -5   6  -9    4.44    2.06   0
  -5   6   8  205.84    3.76   0
  -5   6   9  174.45    3.54   0
  -4   3 -19    7.74    1.91   0
  -4   5 -10    1.23    1.62   0
  -3   3 -14 1569.37    9.88   0
  -3   4  -9    2.11    1.35   0
  -3   4  -8   65.03    2.27   0
  -3   4   7   58.35    1.60   0
  -2   1 -17    2.85    1.39   0
  -2   2 -13   26.85    1.71   0
  -2   3  -6   87.89    2.10   0
  -2   3  -5  298.91    3.43   0
  -2   3   4  845.82    4.59   0
  -1   1 -10  299.64    3.01   0
 -13  10 -11  114.28    7.51   0
 -13  10 -10    6.34    5.52   0
 -12   7 -23    5.21    5.55   0
 -12   8 -20    7.07    5.38   0
 -12   9 -16   13.47    5.35   0
 -12   9 -15   17.61    4.95   0
 -12  10 -10   25.93    5.13   0
 -12  10  -9    3.23    4.76   0
 -12  10  -8  128.54    6.62   0
 -11   6 -25    7.16    5.14   0
 -11   7 -23   33.97    5.21   0
 -11   7 -22    1.43    4.95   0
 -11   8 -19   -3.28    4.68   0
 -11   9 -15    9.24    4.73   0
 -11   9 -14   35.65    5.20   0
 -11  10  -8    9.88    4.40   0
 -11  10  -7   35.84    4.98   0
 -11  10  -6   18.93    4.52   0
 -11  10  -5    0.92    3.78   0
 -11  10   5   29.79    4.27   0
 -11  10   6    3.55    3.63   0
 -11  10   7   14.28    3.83   0
 -10   7 -21    8.09    4.47   0
 -10   8 -18    5.56    4.37   0
 -10   8 -17   74.28    5.30   0
 -10   9 -12   61.91    5.11   0
 -10  10  -4  140.65    5.86   0
 -10  10  -3   11.53    3.90   0
 -10  10  -2   94.93    5.32   0
 -10  10  -1   67.73    4.88   0
 -10  10   0  160.00    6.10   0
 -10  10   1   19.12    3.90   0
 -10  10   2   76.85    4.74   0
 -10  10   3   42.02    3.98   0
  -9   6 -23    7.84    4.02   0
  -9   7 -20   -0.06    3.79   0
  -9   8 -16   13.20    3.99   0
  -9   8 -15   40.46    4.27   0
  -9   9 -10    4.93    3.55   0
  -9   9   8   25.41    3.29   0
  -8   5 -24   27.37    4.10   0
  -8   6 -21   21.14    3.84   0
  -8   7 -18  161.66    5.89   0
  -8   7 -17  187.15    5.70   0
  -8   8 -13  232.52    6.54   0
  -8   8 -12    7.71    3.10   0
  -8   9  -5   33.14    3.34   0
  -8   9  -4   79.60    4.25   0
  -8   9  -3  185.07    5.59   0
  -8   9  -2  108.33    4.61   0
  -8   9  -1   52.78    3.79   0
  -8   9   1  200.83    5.67   0
  -7   5 -22   34.08    3.75   0
  -7   6 -19   49.13    3.89   0
  -7   7 -14   25.47    2.68   0
  -7   8  -9    3.18    2.73   0
  -7   8   6    1.12    2.13   0
  -7   8   7  269.98    5.38   0
  -6   7 -11    3.01    2.27   0
  -6   7   9  183.77    3.98   0
  -5   4 -20  100.83    3.80   0
  -5   5 -16  430.24    6.73   0
  -5   6 -11   61.05    3.09   0
  -4   4 -16  160.67    3.98   0
  -4   5 -11   96.88    3.15   0
  -4   5   9    2.51    1.08   0
  -3   2 -19    4.95    1.91   0
  -3   3 -15   94.09    2.82   0
  -3   4   8  958.07    5.53   0
  -2   3  -7    7.53    1.15   0
 -14  11  -2    4.30    5.52   0
 -14  11  -1    2.16    5.51   0
 -14  11   0    5.06    5.41   0
 -14  11   1    1.14    5.26   0
 -14  11   2   -0.54    5.21   0
 -14  11   3   29.72    5.91   0
 -14  11   4    0.58    5.13   0
 -13  10 -12    3.39    4.08   0
 -13  11  -6   50.00    5.75   0
 -13  11  -5   38.81    5.89   0
 -13  11  -4   38.58    5.77   0
 -13  11  -2    0.73    5.03   0
 -13  11  -1  111.71    6.95   0
 -13  11   0    2.41    5.02   0
 -13  11   1  104.77    6.61   0
 -13  11   2   25.41    5.21   0
 -13  11   3   97.45    6.46   0
 -13  11   4   18.00    5.11   0
 -13  11   5   44.37    5.74   0
 -12   8 -22    6.62    5.11   0
 -12   8 -21   50.12    6.26   0
 -12   9 -18   31.36    5.80   0
 -12   9 -17   -3.12    5.04   0
 -12  10 -13    3.77    4.96   0
 -12  10 -12    2.08    4.85   0
 -12  11  -3   21.94    4.68   0
 -12  11  -2  104.16    6.04   0
 -12  11  -1   14.51    4.37   0
 -12  11   1   13.37    4.24   0
 -11   7 -24    6.70    5.13   0
 -11   8 -21    2.65    4.53   0
 -11   8 -20  188.39    7.94   0
 -11   9 -17    4.86    4.74   0
 -11   9 -16   22.35    4.92   0
 -11  10 -11   64.60    5.64   0
 -11  10 -10    5.95    4.37   0
 -11  10  -9   40.04    4.07   0
 -10   6 -25   28.66    4.80   0
 -10   7 -23   23.54    4.80   0
 -10   7 -22   69.03    5.34   0
 -10   8 -19  111.58    6.16   0
 -10   9 -15    0.59    4.07   0
 -10   9 -14   54.00    5.11   0
 -10  10  -8  272.73    7.80   0
 -10  10  -7   27.28    4.39   0
 -10  10   4    8.54    3.36   0
 -10  10   5   65.82    4.45   0
 -10  10   6    6.39    3.44   0
 -10  10   7  170.65    6.01   0
  -9   6 -24    9.56    4.13   0
  -9   7 -21    2.57    3.93   0
  -9   8 -17    1.23    3.79   0
  -9   9 -13    2.17    3.41   0
  -9   9 -12   17.76    3.84   0
  -9   9 -11    7.03    2.76   0
  -8   6 -22  190.86    6.47   0
  -8   7 -19   50.78    4.43   0
  -8   8 -15   74.63    4.66   0
  -8   8 -14   52.75    4.18   0
  -8   9  -8  489.55    8.70   0
  -8   9  -7   -0.45    3.02   0
  -7   5 -23    2.92    3.21   0
  -7   6 -20   15.21    3.31   0
  -7   7 -16   29.91    3.53   0
  -7   8 -11    4.17    2.81   0
  -7   8 -10  186.57    5.46   0
  -7   8   8   13.09    2.30   0
  -7   8   9   52.70    2.97   0
  -6   7  10   23.19    2.03   0
  -5   4 -21   53.39    3.21   0
  -5   5 -17    0.64    2.16   0
  -5   6 -13   90.49    3.56   0
  -5   6 -12   39.18    2.75   0
  -5   7  -4   87.73    3.28   0
  -5   7  -3  379.04    5.83   0
  -5   7  -1  179.06    4.10   0
  -5   7   0   15.89    1.99   0
  -5   7   1  507.81    6.36   0
  -5   7   2   28.87    2.11   0
  -4   3 -20   18.59    2.20   0
  -4   4 -17   28.81    2.36   0
  -4   5 -12    0.88    1.69   0
  -4   5  10   21.98    1.36   0
  -4   6  -3  494.41    5.92   0
  -4   6  -2    2.52    1.51   0
  -4   6  -1  186.78    3.71   0
  -4   6   0    9.06    1.56   0
  -4   6   1   65.70    2.36   0
  -3   3 -16  284.00    4.49   0
  -3   4 -11   46.75    2.16   0
  -3   4   9   21.78    1.14   0
  -2   1 -18  525.41    5.25   0
  -2   2 -14  275.90    3.75   0
  -2   3  -8  124.06    2.50   0
  -1   1 -11    2.95    0.75   0
 -13  11 -10  148.09    7.89   0
 -13  11  -9   13.99    5.62   0
 -13  11  -8  139.70    7.73   0
 -13  11  -7   -1.84    4.72   0
 -12   9 -20   13.79    5.12   0
 -12   9 -19   24.12    5.79   0
 -12  10 -15    1.11    5.10   0
 -12  10 -14    4.83    5.03   0
 -12  11  -8   -0.28    4.61   0
 -12  11  -7  164.17    7.48   0
 -12  11  -6    6.49    4.88   0
 -12  11  -5   52.93    5.39   0
 -12  11  -4   58.29    5.46   0
 -12  11   3   13.46    4.46   0
 -12  11   4   89.98    5.81   0
 -12  11   5    9.79    4.29   0
 -12  11   6  100.94    5.86   0
 -11   7 -25   23.98    5.47   0
 -11   8 -22  148.68    7.44   0
 -11   9 -18   98.50    6.50   0
 -11  10 -14   -2.51    4.17   0
 -11  10 -13    9.02    4.71   0
 -11  10 -12    0.84    3.37   0
 -11  11  -5   15.06    4.14   0
 -11  11  -4   -0.19    4.08   0
 -11  11  -3   57.15    5.11   0
 -11  11  -2    1.54    4.04   0
 -11  11  -1   14.85    4.27   0
 -11  11   0   34.48    4.65   0
 -11  11   1   74.03    5.29   0
 -11  11   2   17.01    4.21   0
 -11  11   3    5.13    3.62   0
 -10   7 -24   66.01    5.61   0
 -10   8 -21  236.04    7.91   0
 -10   8 -20    3.32    4.09   0
 -10   9 -17    6.27    4.31   0
 -10   9 -16  161.41    6.86   0
 -10  10 -11    1.75    3.97   0
 -10  10  -9    8.18    3.07   0
 -10  10   8   -1.45    3.25   0
  -9   6 -25   12.61    4.20   0
  -9   7 -22    3.14    3.95   0
  -9   8 -19    6.22    3.97   0
  -9   8 -18   -0.03    2.77   0
  -9   9 -14    6.33    3.81   0
  -9  10  -7   14.75    3.73   0
  -9  10  -6    3.07    3.49   0
  -9  10  -5   19.00    3.67   0
  -9  10  -4   -1.09    3.24   0
  -9  10  -3    1.56    3.02   0
  -9  10  -1    9.15    3.14   0
  -9  10   0   34.10    3.72   0
  -9  10   1    4.29    3.23   0
  -9  10   2    4.07    3.16   0
  -9  10   3    9.02    3.18   0
  -9  10   4   -2.52    2.86   0
  -9  10   5   10.91    2.90   0
  -8   6 -23   -0.64    3.33   0
  -8   7 -20   34.69    4.20   0
  -8   8 -16    9.48    3.56   0
  -8   9 -11    2.55    3.19   0
  -8   9 -10  493.01    8.84   0
  -8   9  -9    3.72    2.30   0
  -8   9   8  151.25    4.72   0
  -7   5 -24   18.17    3.59   0
  -7   6 -21   58.73    4.14   0
  -7   7 -18   80.70    4.44   0
  -7   7 -17   11.08    3.01   0
  -7   8 -13   60.41    3.97   0
  -7   8 -12  112.00    4.67   0
  -7   8  10   88.81    3.39   0
  -6   5 -22   34.14    3.17   0
  -6   7  11    9.43    1.72   0
  -6   8  -7  106.16    3.93   0
  -6   8  -6    7.56    2.27   0
  -6   8  -5   92.45    3.73   0
  -6   8  -4   52.89    3.13   0
  -6   8  -3    1.78    2.06   0
  -6   8  -2    0.62    1.53   0
  -6   8  -1   41.93    2.48   0
  -6   8   0   16.88    2.32   0
  -6   8   1   11.82    2.25   0
  -6   8   2    6.91    2.13   0
  -6   8   3   80.21    3.23   0
  -6   8   4    4.77    1.95   0
  -5   5 -18  291.41    5.76   0
  -5   6 -14   28.26    2.66   0
  -5   6  11   13.89    1.50   0
  -5   7  -7  103.23    3.59   0
  -5   7  -5   83.39    3.00   0
  -5   7   3  118.07    3.33   0
  -4   3 -21    3.97    1.91   0
  -4   4 -18   55.32    2.79   0
  -4   5 -14    5.53    1.75   0
  -4   5 -13  198.89    4.29   0
  -4   5  11  122.64    2.47   0
  -4   6  -7  112.66    3.22   0
  -4   6  -4   72.23    2.49   0
  -4   6   2    7.10    1.49   0
  -4   6   3   96.93    2.70   0
  -3   2 -20  582.07    6.37   0
  -3   3 -17    0.11    1.73   0
  -3   4 -12   53.52    2.32   0
  -2   2 -15   49.41    2.08   0
  -2   3  -9  328.37    3.92   0
  -1   0 -16   36.15    1.42   0
 -14  12   1    2.75    5.06   0
 -14  12   2   14.75    5.24   0
 -12   9 -21    7.99    5.66   0
 -12  10 -17   16.10    5.53   0
 -12  10 -16    0.25    4.68   0
 -12  11 -12    4.59    4.55   0
 -12  11 -11    9.22    5.26   0
 -12  11 -10   26.99    5.53   0
 -12  11  -9   54.52    4.93   0
 -11   7 -26   49.95    6.12   0
 -11   8 -23    2.14    5.09   0
 -11   9 -20   35.02    5.68   0
 -11   9 -19   22.62    4.03   0
 -11  10 -16   16.53    4.86   0
 -11  10 -15   11.79    4.88   0
 -11  11  -9    2.22    4.33   0
 -11  11  -8   77.49    5.80   0
 -11  11  -7    1.57    4.39   0
 -11  11  -6   28.55    4.63   0
 -11  11   4    0.71    3.72   0
 -11  11   5    3.19    3.75   0
 -11  11   6    8.26    3.81   0
 -10   7 -25    3.59    4.68   0
 -10   8 -22   35.91    5.20   0
 -10   9 -18  165.61    6.98   0
 -10  10 -14    3.51    3.85   0
 -10  10 -13    1.66    4.10   0
 -10  10 -12   55.00    4.26   0
 -10  11  -4   10.78    3.78   0
 -10  11  -3   96.50    5.47   0
 -10  11  -2    1.41    3.73   0
 -10  11  -1   53.19    4.67   0
 -10  11   0   16.70    3.97   0
  -9   7 -24    2.01    3.70   0
  -9   7 -23    1.82    3.76   0
  -9   8 -20   18.04    4.29   0
  -9   9 -16   -0.21    3.71   0
  -9   9 -15    2.25    2.79   0
  -9  10 -10   10.00    3.74   0
  -9  10  -9   12.09    3.77   0
  -9  10  -8    8.04    2.78   0
  -9  10   6   -1.08    2.92   0
  -9  10   7   13.03    3.14   0
  -8   6 -25   -0.37    4.01   0
  -8   6 -24  163.73    6.04   0
  -8   7 -22   48.16    4.30   0
  -8   8 -18  169.17    6.19   0
  -8   8 -17  119.09    4.92   0
  -8   9 -13    2.03    3.39   0
  -8   9 -12  134.93    5.46   0
  -8   9   9   40.83    3.25   0
  -7   6 -22   -0.88    3.17   0
  -7   7 -19    2.26    3.08   0
  -7   8 -15   33.38    3.44   0
  -7   8 -14   22.90    3.42   0
  -7   9  -8    7.95    2.67   0
  -7   9  -7   54.49    3.69   0
  -7   9   2  829.54    9.61   0
  -7   9   3   11.00    2.64   0
  -7   9   4  473.36    7.26   0
  -6   5 -23   24.99    3.49   0
  -6   8  -8   11.36    2.44   0
  -6   8   5   54.37    2.77   0
  -6   8   6    3.83    1.90   0
  -5   5 -19    2.13    2.25   0
  -5   6 -15    5.62    2.29   0
  -5   6  12    2.08    1.24   0
  -5   7 -10  354.60    6.04   0
  -5   7  -9   39.91    2.77   0
  -5   7   6  261.92    4.42   0
  -4   4 -19    4.02    1.93   0
  -4   6  -9   27.52    2.17   0
  -4   6  -8   59.86    2.64   0
  -4   6   4   21.96    1.64   0
  -4   6   5   79.39    2.41   0
  -3   4 -13   38.04    2.12   0
  -3   5  -6  406.75    4.95   0
  -3   5  -5  234.12    3.80   0
  -3   5  -1   13.83    1.15   0
  -3   5   0  261.51    3.68   0
  -3   5   1  223.14    3.38   0
  -3   5   2   10.77    1.26   0
  -2   1 -19    4.93    1.48   0
  -1   1 -12    4.64    0.83   0
 -14  12   3   28.99    5.42   0
 -14  12   4    0.07    5.33   0
 -13  12  -8   55.45    6.60   0
 -13  12  -7   56.57    6.43   0
 -13  12  -6   29.37    5.88   0
 -13  12  -5   89.50    6.90   0
 -13  12  -3   71.94    6.13   0
 -13  12  -2   78.08    6.20   0
 -13  12  -1   33.39    5.32   0
 -13  12   1    2.04    5.05   0
 -13  12   2   46.29    5.78   0
 -13  12   3   10.83    5.11   0
 -13  12   4   45.73    5.66   0
 -13  12   5    8.53    5.04   0
 -12  10 -19    7.98    5.56   0
 -12  10 -18    1.45    4.84   0
 -12  11 -14    5.20    5.25   0
 -12  11 -13   12.34    5.33   0
 -12  12  -6   41.02    5.31   0
 -12  12  -5   48.59    5.38   0
 -12  12  -4    8.64    4.85   0
 -12  12  -3  107.71    6.54   0
 -12  12  -2   78.78    6.10   0
 -12  12  -1    4.24    4.65   0
 -12  12   0   45.63    5.39   0
 -12  12   1  156.76    6.96   0
 -12  12   2   48.03    5.05   0
 -11   8 -25   51.71    5.74   0
 -11   9 -22    2.37    4.62   0
 -11   9 -21   43.50    5.87   0
 -11  10 -18  131.63    6.86   0
 -11  10 -17   -0.40    4.90   0
 -11  11 -12   36.56    5.25   0
 -11  11 -10   91.43    5.21   0
 -10   7 -26   42.83    5.58   0
 -10   8 -23   91.17    6.23   0
 -10   9 -20  169.54    7.17   0
 -10   9 -19    3.59    3.25   0
 -10  10 -16   40.17    4.86   0
 -10  10 -15    4.80    4.41   0
 -10  11  -8   25.95    4.39   0
 -10  11  -7  341.56    8.59   0
 -10  11  -6   10.89    3.91   0
 -10  11  -5  215.66    6.61   0
 -10  11   2    3.58    2.70   0
 -10  11   3  120.04    5.54   0
 -10  11   4   23.09    3.98   0
 -10  11   5  168.48    5.97   0
 -10  11   6   14.69    3.95   0
  -9   7 -25    3.31    4.06   0
  -9   8 -22    8.84    3.86   0
  -9   8 -21   -0.28    3.65   0
  -9   9 -18    8.72    4.05   0
  -9   9 -17   10.85    3.82   0
  -9  10 -13    0.94    3.76   0
  -9  10 -12   18.19    4.04   0
  -9  10 -11    2.48    2.72   0
  -8   7 -23  131.56    5.80   0
  -8   8 -19  152.45    6.02   0
  -8   9 -15    2.10    3.52   0
  -8   9 -14   38.14    4.17   0
  -8  10  -8   35.99    3.67   0
  -8  10  -7  316.43    7.28   0
  -8  10  -6  117.55    5.03   0
  -8  10  -5  355.81    7.53   0
  -8  10  -4   79.84    4.28   0
  -8  10  -3   11.45    2.38   0
  -8  10  -2  254.78    6.08   0
  -8  10   1    2.55    2.93   0
  -8  10   2  349.47    7.09   0
  -8  10   3   61.24    3.87   0
  -7   6 -23    9.83    3.43   0
  -7   7 -20   89.39    4.62   0
  -7   8 -16   -1.66    3.01   0
  -7   9 -10   34.27    3.48   0
  -7   9  -9  105.24    4.56   0
  -7   9   5   24.46    2.62   0
  -7   9   6  115.03    4.02   0
  -7   9   7   96.17    3.87   0
  -6   6 -20  155.70    5.09   0
  -6   8   7    1.60    1.80   0
  -5   5 -20   23.84    2.71   0
  -5   6 -17    2.46    2.13   0
  -5   6 -16    2.64    2.13   0
  -5   7 -11  332.13    5.95   0
  -5   7   7   80.22    2.70   0
  -4   5 -16    9.76    2.05   0
  -4   6 -10    1.80    1.78   0
  -4   6   6    2.94    1.27   0
  -3   3 -18  139.56    3.39   0
  -3   4 -14  209.96    3.96   0
  -3   5  -8  337.68    4.66   0
  -3   5  -7   -0.91    1.29   0
  -3   5   3   14.12    1.30   0
  -3   5   4   17.65    1.30   0
  -2   2 -16  278.29    3.89   0
  -2   3 -11    9.22    1.29   0
  -1   1 -13   87.56    1.91   0
  -1   2  -5  388.28    3.17   0
  -1   2  -4   36.10    1.08   0
 -12  11 -17   10.94    5.23   0
 -12  11 -16   17.64    5.49   0
 -12  11 -15   31.65    5.41   0
 -12  12 -10   73.87    6.44   0
 -12  12  -9    1.91    4.94   0
 -12  12  -8   24.97    5.37   0
 -12  12  -7   69.24    5.77   0
 -12  12   4   -4.15    4.21   0
 -12  12   5  205.69    7.47   0
 -11   8 -26   73.16    6.55   0
 -11   9 -23  133.41    7.39   0
 -11  10 -19    3.34    5.12   0
 -11  11 -15   70.56    5.82   0
 -11  11 -14   50.62    5.67   0
 -11  11 -13    6.20    3.41   0
 -11  12  -7    0.50    4.13   0
 -11  12  -6   -0.22    4.21   0
 -11  12  -5    8.16    4.37   0
 -11  12  -4   -0.35    4.16   0
 -11  12  -3   80.46    5.75   0
 -11  12  -2    2.23    4.29   0
 -11  12  -1   62.53    5.35   0
 -11  12   0    4.00    4.14   0
 -11  12   1    9.20    4.19   0
 -11  12   2    5.19    4.11   0
 -11  12   3   13.34    4.51   0
 -10   8 -25   10.92    4.53   0
 -10   8 -24  120.95    6.48   0
 -10   9 -21    3.29    4.64   0
 -10  10 -18   -0.67    4.04   0
 -10  10 -17  129.60    6.57   0
 -10  11 -12   71.07    5.49   0
 -10  11 -10   77.84    5.30   0
 -10  11   7   21.37    3.77   0
  -9   8 -23   11.32    4.34   0
  -9   9 -19   -0.09    3.95   0
  -9  10 -15   85.50    5.40   0
  -9  11  -7    0.61    3.54   0
  -9  11  -6    2.16    3.54   0
  -9  11  -5    1.15    3.40   0
  -9  11  -3   45.18    4.31   0
  -9  11  -2   -0.44    3.29   0
  -9  11  -1    4.31    3.36   0
  -9  11   0   -0.09    3.31   0
  -9  11   1   22.69    3.63   0
  -9  11   2   13.67    3.40   0
  -9  11   3   23.05    3.54   0
  -8   8 -21  100.64    5.23   0
  -8   8 -20   65.96    4.63   0
  -8   9 -17  319.42    7.74   0
  -8   9 -16   81.43    5.03   0
  -8  10 -11  275.59    7.10   0
  -8  10 -10   37.66    3.98   0
  -8  10  -9  312.29    7.34   0
  -7   6 -24   11.30    3.51   0
  -7   7 -21   22.20    3.71   0
  -7   8 -18    4.54    3.05   0
  -7   8 -17   41.40    3.89   0
  -7   9 -13  251.53    6.35   0
  -7   9 -12   56.48    3.95   0
  -7   9 -11   98.24    4.05   0
  -7   9   8  147.76    4.26   0
  -6   6 -21    0.50    2.52   0
  -6   7 -18    7.86    2.86   0
  -6   8   9  101.06    3.41   0
  -5   5 -21    2.47    2.40   0
  -5   6 -18    4.56    2.34   0
  -5   7 -13   37.57    2.86   0
  -5   7 -12  131.32    3.86   0
  -5   7   8  274.81    4.39   0
  -4   4 -20    1.01    1.97   0
  -4   5 -17   35.77    2.55   0
  -4   6 -12   32.29    2.41   0
  -4   6 -11    8.67    1.55   0
  -3   3 -19   48.41    2.37   0
  -3   4 -15  470.02    5.76   0
  -3   5 -10   50.62    2.21   0
  -3   5   5   39.17    1.57   0
  -2   2 -17   56.47    2.24   0
  -2   3 -12  129.92    2.74   0
  -1   2  -6   70.85    1.52   0
 -13  13  -6   36.49    5.66   0
 -13  13  -5   91.90    7.09   0
 -13  13  -4   20.34    5.72   0
 -13  13  -3   79.29    6.74   0
 -13  13  -2   16.15    5.53   0
 -13  13  -1  106.82    7.08   0
 -13  13   0   -1.28    5.08   0
 -13  13   2   -1.86    4.51   0
 -12  12 -13    2.46    5.28   0
 -12  12 -11   -0.88    4.63   0
 -11   9 -24    0.28    5.16   0
 -11  10 -21    2.09    5.15   0
 -11  10 -20  135.26    6.49   0
 -11  11 -17  145.75    7.44   0
 -11  11 -16   16.67    5.20   0
 -11  12 -11   12.95    4.42   0
 -11  12 -10    9.79    4.62   0
 -11  12  -9    2.30    4.40   0
 -11  12  -8   21.81    4.68   0
 -11  12   4   -1.14    3.84   0
 -11  12   5    0.82    3.93   0
 -11  12   6   -1.32    3.70   0
 -10   8 -26   72.58    6.10   0
 -10   9 -23   10.85    4.97   0
 -10   9 -22  113.22    5.84   0
 -10  10 -19   56.57    5.59   0
 -10  11 -15    0.26    3.93   0
 -10  11 -14   18.53    4.73   0
 -10  11 -13   41.42    4.78   0
 -10  12  -5   35.77    4.40   0
 -10  12  -4   14.17    4.18   0
 -10  12  -3    9.93    4.02   0
 -10  12  -2   47.45    4.70   0
 -10  12  -1   41.64    4.58   0
 -10  12   0   76.90    5.12   0
 -10  12   1    5.83    3.51   0
  -9   8 -24    1.79    4.20   0
  -9   9 -21   11.55    4.26   0
  -9   9 -20    2.37    2.98   0
  -9  10 -17    1.00    3.96   0
  -9  10 -16   11.04    4.18   0
  -9  11 -11    2.64    3.49   0
  -9  11  -9    3.89    3.68   0
  -9  11  -8   -0.51    2.56   0
  -9  11   4   13.30    3.31   0
  -9  11   6   10.93    3.23   0
  -8   7 -25   12.09    3.99   0
  -8   8 -22   77.41    5.08   0
  -8   9 -18   73.04    4.90   0
  -8  10 -13  201.70    6.49   0
  -8  10 -12   16.82    3.82   0
  -7   7 -22   85.74    4.76   0
  -7   8 -19   28.87    3.81   0
  -7   9 -14   97.06    4.73   0
  -7   9  10  180.99    4.69   0
  -7  10  -6   20.77    3.12   0
  -7  10  -5   33.94    3.36   0
  -7  10  -4   62.56    3.79   0
  -7  10  -3   26.03    3.16   0
  -6   6 -22  101.04    4.38   0
  -6   7 -19   27.37    3.27   0
  -6   8 -15    1.77    2.70   0
  -6   8  10    0.70    1.72   0
  -6   9  -5   -0.26    2.23   0
  -6   9  -4    1.10    2.12   0
  -6   9  -3    1.21    2.14   0
  -6   9  -2    3.43    2.12   0
  -6   9  -1    0.97    2.12   0
  -6   9   0    2.33    2.12   0
  -6   9   1   -0.37    2.03   0
  -6   9   2    4.46    2.15   0
  -6   9   3   35.99    2.64   0
  -5   7 -15    2.70    2.21   0
  -5   7 -14  361.58    6.35   0
  -5   7   9   20.77    1.80   0
  -5   8  -7   -0.06    2.01   0
  -5   8  -5    5.23    2.10   0
  -5   8  -4  260.19    5.12   0
  -5   8  -3    2.42    1.88   0
  -5   8  -1   27.23    2.34   0
  -5   8   0  783.24    8.12   0
  -5   8   1    0.06    1.76   0
  -5   8   2  137.02    3.63   0
  -4   4 -21   20.94    2.38   0
  -4   5 -18    1.52    1.92   0
  -4   6 -13   13.96    2.12   0
  -4   6   8  170.54    3.09   0
  -4   7  -4    4.59    1.60   0
  -4   7  -3   31.52    2.15   0
  -4   7  -2   -0.33    1.51   0
  -3   3 -20   27.43    2.38   0
  -3   4 -16  505.00    6.02   0
  -3   5 -11   75.76    2.64   0
  -3   5   6    7.33    1.24   0
  -2   3 -13   47.72    1.92   0
  -2   4  -5  251.35    3.40   0
  -2   4  -4 2280.60    9.63   0
  -2   4  -2   11.87    1.16   0
  -2   4  -1   45.77    1.59   0
  -2   4   0  146.57    2.42   0
  -1   1 -14    1.65    1.01   0
  -1   2  -8   59.47    1.58   0
  -1   2  -7  426.94    3.51   0
 -13  13   3   49.86    5.48   0
 -13  13   4   24.50    5.36   0
 -12  12 -15   -0.35    5.38   0
 -12  12 -14   19.35    5.34   0
 -12  13  -8   20.79    5.08   0
 -12  13  -7  120.18    7.16   0
 -12  13  -6   -1.47    5.00   0
 -12  13  -5   50.12    5.91   0
 -12  13  -4    0.05    4.91   0
 -12  13  -3   -0.15    4.90   0
 -12  13  -2   28.63    5.39   0
 -12  13  -1   11.33    5.05   0
 -12  13   0   42.51    5.59   0
 -12  13   1    5.33    4.68   0
 -12  13   2  120.43    6.61   0
 -12  13   3    5.32    4.28   0
 -11   9 -26   12.41    5.14   0
 -11   9 -25   68.14    6.13   0
 -11  10 -23   -1.33    4.67   0
 -11  10 -22   38.98    5.93   0
 -11  11 -19  167.04    7.88   0
 -11  11 -18   43.02    5.79   0
 -11  12 -14    0.99    4.32   0
 -11  12 -13    9.27    5.08   0
 -11  12 -12    1.21    4.53   0
 -10   9 -24   61.41    5.85   0
 -10  10 -21  116.99    6.71   0
 -10  10 -20    1.06    4.35   0
 -10  11 -17    0.08    4.11   0
 -10  11 -16   75.87    5.79   0
 -10  12 -10   34.57    4.78   0
 -10  12  -9   55.60    5.26   0
 -10  12  -8   20.40    4.53   0
 -10  12  -7   13.93    4.20   0
 -10  12  -6   40.05    3.91   0
 -10  12   2   63.85    4.67   0
 -10  12   3   80.57    5.07   0
 -10  12   4   28.25    4.15   0
 -10  12   5   91.44    4.95   0
  -9   8 -25   64.61    5.46   0
  -9   9 -22    3.60    4.17   0
  -9  10 -19   37.38    4.54   0
  -9  10 -18   15.42    4.33   0
  -9  11 -12    2.77    3.81   0
  -9  11   7   20.48    3.38   0
  -9  11   8    2.63    3.02   0
  -8   8 -23   13.71    4.00   0
  -8   9 -20  136.07    5.95   0
  -8   9 -19  102.06    5.51   0
  -8  10 -15  117.34    5.57   0
  -8  10 -14   17.54    3.69   0
  -8  11  -7   22.30    3.65   0
  -8  11  -6   68.40    4.40   0
  -8  11  -5   18.82    3.52   0
  -8  11  -3   76.71    4.52   0
  -8  11  -2  132.37    5.22   0
  -8  11  -1   33.23    3.66   0
  -8  11   0   17.39    3.36   0
  -8  11   1   63.91    4.09   0
  -8  11   2    0.43    2.89   0
  -7   7 -24   60.30    4.67   0
  -7   7 -23    3.26    3.14   0
  -7   8 -20    4.84    3.26   0
  -7   9 -16  301.41    7.13   0
  -7   9 -15   75.44    3.87   0
  -7  10 -10   51.85    3.74   0
  -7  10  -9   14.58    3.17   0
  -6   6 -23   33.58    3.40   0
  -6   7 -20    0.46    2.80   0
  -6   8 -16   59.57    3.81   0
  -6   8  11    5.87    2.00   0
  -6   9   4   18.56    2.31   0
  -6   9   5   25.51    2.42   0
  -5   7 -16  125.49    4.23   0
  -5   7  10  657.80    6.38   0
  -5   8 -10  521.11    7.41   0
  -5   8  -9  127.52    4.05   0
  -5   8   3   33.94    2.35   0
  -5   8   4   79.78    2.92   0
  -4   5 -19    0.18    1.93   0
  -4   6 -15   36.59    2.54   0
  -4   6 -14    2.92    1.84   0
  -4   6   9   50.56    1.88   0
  -4   7  -8  101.36    3.26   0
  -4   7  -7  131.71    3.58   0
  -4   7  -6   36.76    2.34   0
  -4   7  -1   13.21    1.41   0
  -4   7   0   98.73    2.92   0
  -4   7   1    3.04    1.48   0
  -4   7   2    6.18    1.50   0
  -3   4 -17   47.86    2.37   0
  -3   5 -12  921.97    7.90   0
  -2   2 -18   34.21    1.81   0
  -2   3 -14   27.38    1.68   0
  -2   4  -8  263.31    3.65   0
  -2   4  -7   49.33    1.83   0
  -2   4  -6   84.94    2.05   0
  -2   4   1   10.44    1.06   0
  -1   2  -9  130.83    2.21   0
 -12  13 -12    7.54    5.53   0
 -12  13 -11   20.49    5.56   0
 -12  13 -10   34.51    5.90   0
 -12  13  -9   59.70    5.91   0
 -12  13   5   15.30    4.69   0
 -11  10 -24   21.91    5.73   0
 -11  11 -21  116.00    6.92   0
 -11  11 -20    4.43    5.32   0
 -11  12 -16    3.99    5.13   0
 -11  12 -15   48.95    5.88   0
 -11  13  -8   22.46    4.92   0
 -11  13  -7    8.15    4.58   0
 -11  13  -6   15.49    4.80   0
 -11  13  -5   -2.40    4.31   0
 -11  13  -4   12.65    4.57   0
 -11  13  -3   15.16    4.62   0
 -11  13  -2    4.40    4.32   0
 -11  13  -1   -1.46    4.14   0
 -11  13   0    0.70    4.14   0
 -11  13   1    8.42    4.26   0
 -11  13   2   31.56    4.68   0
 -11  13   3   10.37    3.89   0
 -10   9 -25    1.93    4.95   0
 -10  10 -22   36.70    5.54   0
 -10  11 -18  143.77    6.99   0
 -10  12 -13   27.00    4.96   0
 -10  12 -12   69.72    5.55   0
 -10  12 -11   53.46    4.99   0
 -10  12   6    3.92    3.59   0
 -10  12   7  131.62    5.57   0
  -9   8 -26    0.00    4.38   0
  -9   9 -24    0.79    3.83   0
  -9   9 -23    0.34    4.12   0
  -9  10 -20   71.87    5.46   0
  -9  11 -16    1.98    3.76   0
  -9  11 -15   10.14    4.29   0
  -9  11 -14    0.92    2.87   0
  -9  12  -8    9.28    3.64   0
  -9  12  -7   78.28    5.08   0
  -9  12  -6    1.06    3.68   0
  -9  12  -5    1.14    3.49   0
  -9  12  -4   11.08    3.81   0
  -9  12  -3   24.10    4.02   0
  -9  12  -2    1.57    3.55   0
  -9  12  -1   85.14    4.99   0
  -9  12   0   25.07    3.95   0
  -9  12   1    1.74    3.40   0
  -9  12   2  127.75    5.25   0
  -8   8 -24  156.60    6.33   0
  -8   9 -21  141.32    6.08   0
  -8  10 -17   63.35    4.83   0
  -8  10 -16    0.99    3.39   0
  -8  11 -11    1.37    3.48   0
  -8  11 -10  179.15    6.12   0
  -8  11  -8  274.81    6.70   0
  -8  11   3  161.97    5.33   0
  -8  11   4   21.47    3.23   0
  -8  11   5  177.28    5.38   0
  -7   7 -25   12.32    3.46   0
  -7   8 -22    6.29    3.11   0
  -7   8 -21   84.84    4.74   0
  -7   9 -18   45.11    4.07   0
  -7   9 -17   71.78    4.60   0
  -7  10 -11   64.20    4.20   0
  -7  10   6   -0.92    2.24   0
  -6   6 -24  367.21    7.35   0
  -6   7 -21   96.23    4.47   0
  -6   8 -18   62.11    3.93   0
  -6   8 -17   -0.55    2.54   0
  -6   9 -13   21.24    3.07   0
  -6   9 -12  255.66    6.05   0
  -6   9   6   43.54    2.70   0
  -6   9   7    1.40    2.11   0
  -5   7  11   32.92    1.90   0
  -5   8 -12   85.87    3.64   0
  -5   8 -11  144.63    4.36   0
  -5   8   5  162.30    3.77   0
  -5   8   6  113.12    3.22   0
  -4   5 -20   40.64    2.73   0
  -4   6  10   -0.47    1.22   0
  -4   7 -10    1.55    1.75   0
  -4   7  -9   58.20    2.80   0
  -4   7   3    1.45    1.41   0
  -4   7   4  155.39    3.32   0
  -3   3 -21   10.49    1.89   0
  -3   5 -14 1882.75   11.46   0
  -3   5   7    3.62    0.95   0
  -3   6  -2   90.79    2.53   0
  -2   2 -19   32.85    1.99   0
  -2   3 -15   75.73    2.34   0
  -2   4  -9    2.52    1.17   0
  -2   4   2   11.08    1.00   0
  -2   4   3   16.54    1.17   0
  -1   1 -15    9.66    1.17   0
 -13  14  -2   86.55    6.96   0
 -13  14  -1   37.08    6.06   0
 -13  14   0    5.20    5.33   0
 -13  14   1   14.16    5.43   0
 -13  14   2   17.33    5.46   0
 -13  14   3   27.01    5.56   0
 -12  14  -4    8.73    4.77   0
 -12  14  -3   86.32    6.21   0
 -12  14  -2   16.41    4.83   0
 -11  11 -22    2.35    5.34   0
 -11  12 -18   13.87    5.40   0
 -11  12 -17    7.73    5.30   0
 -11  13 -12  109.33    6.93   0
 -11  13 -11    7.45    5.10   0
 -11  13 -10   29.57    5.34   0
 -11  13  -9    0.02    3.28   0
 -11  13   4   45.06    4.92   0
 -11  13   5   -0.10    3.87   0
 -10  10 -24   52.96    5.95   0
 -10  10 -23   93.35    6.24   0
 -10  11 -20  245.61    8.56   0
 -10  11 -19    9.86    3.74   0
 -10  12 -16   42.85    5.19   0
 -10  12 -15   86.37    6.10   0
 -10  12 -14   27.99    4.67   0
 -10  13  -7  279.31    8.08   0
 -10  13  -6   -0.14    4.13   0
 -10  13  -5  208.64    7.35   0
 -10  13  -4   -4.09    3.99   0
 -10  13  -3   78.23    5.46   0
 -10  13  -2    2.88    4.00   0
 -10  13  -1  160.57    6.52   0
 -10  13   0   11.73    4.12   0
 -10  13   1  159.42    6.24   0
  -9   9 -25    1.27    4.25   0
  -9  10 -22    2.04    3.93   0
  -9  10 -21    7.55    4.33   0
  -9  11 -18    2.07    3.83   0
  -9  11 -17   -0.65    4.03   0
  -9  12 -11   57.04    5.02   0
  -9  12  -9   30.71    4.17   0
  -9  12   3   56.76    4.27   0
  -9  12   4   37.88    3.89   0
  -9  12   5   55.61    4.24   0
  -8   8 -25    0.88    3.86   0
  -8   9 -22    6.38    3.98   0
  -8  10 -19  114.35    5.55   0
  -8  10 -18   73.62    5.15   0
  -8  11 -14   20.61    3.79   0
  -8  11 -13   13.57    3.75   0
  -8  11 -12  159.86    5.97   0
  -8  11   6   36.86    3.45   0
  -7   8 -23    2.84    3.44   0
  -7   9 -19   13.65    3.52   0
  -7  10 -15  109.66    4.90   0
  -7  10 -14   65.94    4.36   0
  -7  10 -13   21.27    2.75   0
  -7  10   7  185.52    4.83   0
  -7  10   8   20.77    2.61   0
  -6   7 -23   16.25    3.06   0
  -6   7 -22   44.49    3.59   0
  -6   8 -19   24.12    3.33   0
  -6   9 -15   31.78    3.21   0
  -6   9 -14   13.05    3.01   0
  -6   9   8   10.82    2.05   0
  -6  10  -2    4.55    2.27   0
  -5   7  12  479.43    5.40   0
  -5   8 -14    0.99    2.33   0
  -5   8 -13  116.60    4.12   0
  -5   8   7  121.13    3.25   0
  -4   5 -21   14.86    2.32   0
  -4   6 -17   22.35    2.40   0
  -4   7 -12   -1.08    1.86   0
  -4   7 -11    9.62    1.91   0
  -4   7   5   13.28    1.59   0
  -3   4 -19   50.07    2.48   0
  -3   5 -15  115.06    3.27   0
  -3   5   8   16.78    1.24   0
  -3   6  -8    1.69    1.47   0
  -3   6  -7  418.20    5.29   0
  -3   6  -6   39.05    2.07   0
  -3   6  -1   16.71    1.28   0
  -3   6   0  368.55    4.52   0
  -3   6   1   66.15    2.15   0
  -2   3 -16  125.91    2.90   0
  -2   4 -11    5.67    1.30   0
  -2   4 -10  651.12    5.78   0
  -1   2 -11   17.55    1.28   0
 -12  14 -10   32.36    5.98   0
 -12  14  -9    5.12    5.21   0
 -12  14  -8   11.58    5.48   0
 -12  14  -7   11.54    5.38   0
 -12  14  -6    4.15    4.72   0
 -12  14  -5    3.55    3.81   0
 -12  14  -1   33.36    5.18   0
 -12  14   0   32.59    5.12   0
 -12  14   2   17.01    5.17   0
 -12  14   3   98.93    6.47   0
 -12  14   4    5.21    4.25   0
 -11  12 -20   15.35    5.59   0
 -11  12 -19    3.57    4.85   0
 -11  13 -15   49.78    6.12   0
 -11  13 -14  103.71    6.90   0
 -10  10 -25  139.11    7.24   0
 -10  11 -22  139.51    7.33   0
 -10  11 -21   11.83    4.73   0
 -10  12 -18    6.19    4.41   0
 -10  13 -10   61.40    5.53   0
 -10  13  -8    0.82    4.14   0
 -10  13   4   91.67    5.33   0
 -10  13   5   97.30    5.63   0
  -9   9 -26    7.24    4.56   0
  -9  10 -23   20.13    4.67   0
  -9  11 -19   10.61    4.51   0
  -9  12 -14    1.68    4.02   0
  -9  12 -13    0.05    3.95   0
  -9  12 -12   -0.57    2.81   0
  -9  12   6    9.56    3.40   0
  -9  12   7   34.97    3.79   0
  -8   9 -24    0.03    3.81   0
  -8   9 -23   36.61    4.34   0
  -8  10 -20  158.89    6.39   0
  -8  11 -16   57.93    4.65   0
  -8  11 -15    3.65    3.78   0
  -8  12  -8   43.93    4.14   0
  -8  12  -6   40.36    4.19   0
  -8  12  -5  176.53    6.05   0
  -8  12  -4  121.31    5.26   0
  -8  12  -3    1.11    3.25   0
  -8  12  -1  146.33    5.50   0
  -8  12   0  299.20    7.09   0
  -7   8 -24    6.69    3.60   0
  -7   9 -21   -0.54    3.12   0
  -7   9 -20    7.96    3.54   0
  -7  10   9  233.29    5.22   0
  -7  11 -10   49.04    3.79   0
  -7  11  -9  199.80    5.99   0
  -7  11  -8   23.47    3.51   0
  -7  11  -6   37.49    3.47   0
  -7  11  -5  145.86    4.71   0
  -7  11  -4    8.94    2.20   0
  -7  11  -3   15.06    2.35   0
  -7  11  -2   72.05    3.53   0
  -7  11  -1    6.09    2.64   0
  -7  11   0  251.83    6.07   0
  -6   7 -24   36.32    3.51   0
  -6   8 -20  348.10    7.23   0
  -6   9 -16   61.66    3.95   0
  -6   9   9   20.80    2.21   0
  -6  10 -10    3.06    2.48   0
  -6  10  -9  174.34    5.20   0
  -6  10  -1   54.32    2.86   0
  -6  10   0   25.04    2.75   0
  -6  10   1   69.02    3.39   0
  -6  10   2    3.56    2.24   0
  -5   8   8   45.51    2.29   0
  -5   9  -8    1.68    2.05   0
  -5   9  -7  233.40    5.16   0
  -5   9  -6   25.92    2.62   0
  -5   9  -4    0.17    2.02   0
  -5   9  -3  258.40    5.20   0
  -5   9  -2   51.47    2.92   0
  -5   9   0   14.10    2.13   0
  -5   9   1  312.60    5.43   0
  -4   5 -22   47.43    3.18   0
  -4   6 -18    8.66    2.19   0
  -4   6  11   32.57    1.69   0
  -4   7 -14    4.65    2.06   0
  -4   7 -13   15.26    2.16   0
  -3   4 -20  178.37    4.19   0
  -3   5 -16  583.05    6.69   0
  -3   6  -9  147.33    3.43   0
  -3   6   2  114.17    2.62   0
  -3   6   3    4.14    1.15   0
  -2   3 -17   11.98    1.79   0
  -2   4 -12  115.70    2.76   0
  -2   4   4  299.80    3.01   0
  -1   1 -16    0.46    1.02   0
 -11  12 -21    8.27    5.12   0
 -11  13 -17  111.38    7.23   0
 -11  13 -16   37.04    5.53   0
 -11  14 -11   73.79    6.05   0
 -11  14 -10   10.39    5.10   0
 -11  14  -9   69.11    6.08   0
 -11  14  -8   19.41    5.28   0
 -11  14  -7   56.32    5.81   0
 -11  14  -6   10.39    4.49   0
 -11  14  -5   35.06    5.05   0
 -11  14  -4   11.65    3.56   0
 -11  14  -3   16.34    3.66   0
 -11  14  -2    5.75    4.30   0
 -11  14  -1   25.25    4.56   0
 -11  14   0    5.99    4.42   0
 -11  14   1    7.85    4.38   0
 -11  14   2   -1.40    4.11   0
 -11  14   3    8.80    4.41   0
 -10  10 -26   42.12    5.89   0
 -10  11 -23   35.84    5.71   0
 -10  12 -20    4.84    4.63   0
 -10  12 -19   78.89    6.28   0
 -10  13 -14  178.81    7.56   0
 -10  13 -13   41.19    5.34   0
 -10  13 -12   90.81    5.24   0
 -10  13   6   96.28    5.30   0
  -9  10 -24    4.80    4.36   0
  -9  11 -21   36.29    4.97   0
  -9  11 -20   -0.21    3.92   0
  -9  12 -16   17.17    4.62   0
  -9  12 -15   33.73    4.51   0
  -9  13  -9   18.09    3.97   0
  -9  13  -8   -0.97    3.78   0
  -9  13  -7   -2.01    3.78   0
  -9  13  -5    6.72    3.89   0
  -9  13  -4   25.06    4.22   0
  -9  13  -3    3.37    3.73   0
  -9  13  -2    2.33    3.70   0
  -9  13  -1    1.55    3.50   0
  -9  13   0    0.22    3.51   0
  -9  13   1   14.52    3.77   0
  -8   9 -25    3.90    3.96   0
  -8  10 -22  120.00    5.97   0
  -8  10 -21   29.49    4.52   0
  -8  11 -17   99.10    5.57   0
  -8  12 -11  398.60    8.70   0
  -8  12 -10   -1.35    3.63   0
  -8  12  -9  428.33    8.76   0
  -8  12   1    0.95    2.24   0
  -8  12   2  224.24    6.23   0
  -8  12   3   44.58    3.82   0
  -8  12   4  237.70    6.22   0
  -7   8 -25    2.73    3.49   0
  -7   9 -22    2.92    3.48   0
  -7  10 -18    8.79    3.60   0
  -7  10 -17    0.85    2.48   0
  -7  10  10   12.88    2.49   0
  -7  11 -13   51.77    3.97   0
  -6   8 -21    7.90    2.89   0
  -6   9 -18   71.07    4.19   0
  -6   9 -17  219.40    5.90   0
  -6   9  10   20.22    2.13   0
  -6  10 -12   20.66    3.11   0
  -6  10 -11   13.63    2.94   0
  -6  10   3   21.57    2.48   0
  -6  10   4    0.53    2.10   0
  -5   9 -11  213.15    5.24   0
  -5   9 -10  261.40    5.60   0
  -5   9  -9    1.87    1.62   0
  -5   9   2  119.99    3.62   0
  -5   9   3  644.78    7.40   0
  -4   6 -19    1.41    2.06   0
  -4   7   7  161.27    3.22   0
  -4   8  -8   92.95    3.30   0
  -4   8  -6   22.20    2.21   0
  -4   8  -5    4.36    1.89   0
  -4   8  -4   18.48    2.06   0
  -4   8  -3   83.95    2.99   0
  -4   8  -2    4.94    1.73   0
  -4   8  -1  166.29    3.79   0
  -4   8   0   13.12    1.76   0
  -3   5 -17   64.68    2.75   0
  -3   5   9   92.30    1.99   0
  -3   6 -12   13.34    1.85   0
  -3   6   4 1014.04    6.91   0
  -2   4 -13    4.13    1.38   0
  -2   4   5  109.73    1.86   0
  -1   2 -12   66.91    1.76   0
 -13  15   2    0.70    5.49   0
 -12  15  -7   40.23    6.15   0
 -12  15  -6    6.67    5.46   0
 -12  15  -4    4.29    5.28   0
 -12  15  -3   48.55    6.11   0
 -12  15  -2   23.39    5.59   0
 -12  15  -1   31.20    5.65   0
 -12  15   0   35.44    5.65   0
 -12  15   1    1.65    4.52   0
 -11  13 -18   16.88    4.31   0
 -11  14 -14   24.96    5.68   0
 -11  14 -13   10.49    5.22   0
 -11  14   4    1.15    3.84   0
 -11  14   5    0.83    4.11   0
 -10  10 -27   37.79    5.59   0
 -10  11 -25   85.90    6.72   0
 -10  11 -24   56.97    5.80   0
 -10  12 -21   53.90    5.93   0
 -10  13 -17   56.94    5.65   0
 -10  13 -16  106.91    6.68   0
 -10  13 -15   28.14    4.11   0
 -10  14  -9   59.94    5.38   0
 -10  14  -8    5.13    4.45   0
 -10  14  -7    5.69    4.38   0
 -10  14  -6   -1.91    4.28   0
 -10  14  -5    4.81    4.27   0
 -10  14  -4   14.09    4.45   0
 -10  14  -2   46.84    5.10   0
 -10  14   0   54.98    5.07   0
 -10  14   1   99.52    5.54   0
  -9  10 -26    6.16    4.35   0
  -9  10 -25    5.11    4.29   0
  -9  11 -22    7.86    4.48   0
  -9  12 -18    1.60    4.39   0
  -9  12 -17    2.16    3.14   0
  -9  13 -13    0.13    3.77   0
  -9  13 -10    7.08    3.80   0
  -9  13   2   13.89    3.50   0
  -8   9 -26    3.02    4.26   0
  -8  10 -23   11.29    4.22   0
  -8  11 -19   52.58    4.91   0
  -8  12 -12   17.88    3.18   0
  -8  12   5   14.29    3.20   0
  -8  12   6   36.94    3.52   0
  -7   9 -23   -0.10    3.46   0
  -7  10 -20   12.71    3.48   0
  -7  10 -19   12.14    3.74   0
  -7  11 -15   82.11    4.85   0
  -6   8 -23   30.90    3.60   0
  -6   9 -19  106.82    4.82   0
  -6  10 -15    3.75    2.75   0
  -6  10 -14   10.63    3.09   0
  -6  10 -13  159.32    4.84   0
  -6  10   6    0.28    2.02   0
  -5   8  10   41.58    2.16   0
  -5   9   4   20.44    2.18   0
  -5   9   5   96.13    3.23   0
  -4   6 -20   33.24    2.71   0
  -4   7   8  253.30    3.85   0
  -4   8  -9  117.63    3.65   0
  -4   8   1   42.45    2.27   0
  -4   8   2   14.73    1.80   0
  -3   4 -21   24.44    2.26   0
  -3   5 -18  133.68    3.60   0
  -3   6 -14  557.52    6.60   0
  -3   6 -13  207.42    4.20   0
  -3   6   5   45.44    1.80   0
  -2   3 -18  144.68    3.18   0
  -2   4 -14  315.99    4.41   0
  -2   5  -6  140.95    2.83   0
  -2   5  -5  183.16    3.14   0
  -2   5  -4  192.52    3.16   0
  -1   1 -17    1.84    0.92   0
  -1   2 -13   10.38    1.07   0
  -9  12 -19   18.46    3.65   0
  -9 -15  17   74.79    6.45   0
  -9 -15  18    0.97    5.66   0
  -9 -14  18   16.51    5.46   0
  -9 -13  18    1.19    5.15   0
  -9 -12  19   24.76    5.52   0
  -9 -11  19    3.79    4.94   0
  -9 -11  20    6.15    4.78   0
  -9 -10  20   60.54    6.00   0
  -9 -10  21    7.80    4.83   0
  -9  -9  21    6.59    5.07   0
  -9  -9  22   90.90    6.82   0
  -9  -8  24   15.82    5.14   0
  -9  -7  24  105.86    6.84   0
  -9  -7  25   34.91    6.19   0
  -9  -7  26  167.03    8.20   0
  -9  -6  27   31.26    5.99   0
  -9  -6  28    4.18    5.74   0
  -9  -6  29   53.03    6.98   0
  -9  -6  30   17.76    5.96   0
  -9  -5  31   -0.62    5.60   0
  -9  -5  32   37.18    7.12   0
  -8 -14  12    9.45    4.18   0
  -8 -13  12   33.60    4.55   0
  -8 -12  13   13.43    4.23   0
  -8 -11  13   -1.37    3.69   0
  -8 -10  14   56.60    4.87   0
  -8  -9  15   17.60    4.18   0
  -8  -8  16   22.97    4.30   0
  -8  -7  17   22.15    4.26   0
  -8  -6  18    2.93    4.04   0
  -8  -6  19   55.60    4.89   0
  -8  -5  20   15.68    4.38   0
  -8  -4  22   33.40    4.89   0
  -8  -4  23    3.21    4.40   0
  -8  -3  24    9.93    3.51   0
  -8  -3  25    4.74    4.64   0
  -8  -3  26   10.21    4.91   0
  -8  -2  28   18.25    4.92   0
  -8  -2  29   -0.25    5.01   0
  -8  -2  30   28.68    6.00   0
  -8  -2  31   -1.12    5.45   0
  -8  -2  32    3.18    5.27   0
  -8  -2  33    7.42    5.53   0
  -7  -4  16  927.07   11.90   0
  -7  -3  17   19.86    3.38   0
  -7  -2  19    3.62    3.20   0
  -7  -2  20  719.41   11.11   0
  -7  -1  22    0.32    3.74   0
  -7  -1  23   -1.40    3.63   0
  -7   0  26   67.42    5.44   0
  -7   1  30  213.05    7.79   0
  -7   1  31    0.55    4.93   0
  -7   1  32  221.49    8.50   0
  -7   1  33    0.29    5.28   0
  -7   1  34  121.54    7.47   0
  -7   1  35   14.34    5.94   0
  -6 -11   5   28.85    2.91   0
  -6  -8   7   -0.10    2.35   0
  -6  -7   8   21.31    2.69   0
  -6  -5  10    1.51    2.37   0
  -6  -4  11   33.96    3.15   0
  -6  -3  12    3.01    1.72   0
  -6  -2  14   36.61    3.29   0
  -6  -1  16   32.25    3.30   0
  -6   1  21   22.18    3.65   0
  -6   2  24    4.15    3.49   0
  -6   2  25   -0.97    3.49   0
  -6   3  29   -1.90    3.69   0
  -6   3  30    0.23    4.13   0
  -5 -11   2   60.77    2.88   0
  -5  -9   3  648.35    7.41   0
  -5   1  15  107.53    3.93   0
  -5   2  18  319.03    6.44   0
  -5   3  21   14.59    3.05   0
  -5   4  25   14.27    3.47   0
  -4 -10   0    1.34    1.71   0
  -4  -8   1   43.06    2.11   0
  -4  -1   8  300.34    4.80   0
  -4   1  11    0.95    1.22   0
  -4   4  18   15.38    2.35   0
  -3   1   8  189.24    3.46   0
  -3   4  14  130.95    3.40   0
  -3   5  17   13.98    2.04   0
  -3   6  20    0.63    2.06   0
  -2   0   4   99.39    2.02   0
  -2   2   7   52.36    1.74   0
  -2   5  13  298.88    4.15   0
  -2   6  16  499.19    5.74   0
  -9 -16  18    3.95    5.75   0
  -9 -16  19   38.59    6.48   0
  -9 -15  19  116.34    7.63   0
  -9 -14  19   47.38    6.21   0
  -9 -13  19   44.34    6.10   0
  -9 -13  20   25.06    5.84   0
  -9 -12  20  101.09    6.95   0
  -9 -12  21  191.26    8.28   0
  -9 -11  21   24.29    5.78   0
  -9 -11  22   11.37    5.27   0
  -9 -10  22   15.53    5.46   0
  -9 -10  23   58.34    6.23   0
  -9  -9  23   13.98    5.43   0
  -9  -9  24   56.33    6.37   0
  -9  -8  26   12.70    5.87   0
  -9  -8  27   45.50    6.15   0
  -9  -7  28   51.73    6.93   0
  -9  -7  29   11.05    6.33   0
  -9  -7  30   61.98    7.45   0
  -9  -6  31   60.75    6.94   0
  -8 -14  13   93.18    5.77   0
  -8 -13  13   24.36    4.38   0
  -8 -12  14    2.50    4.07   0
  -8 -11  14   16.75    4.27   0
  -8 -10  15   82.11    5.39   0
  -8  -8  17  108.86    5.80   0
  -8  -7  18   55.54    5.08   0
  -8  -7  19    3.49    3.88   0
  -8  -6  20   -0.05    4.01   0
  -8  -4  24   33.88    5.16   0
  -8  -4  25    5.71    4.74   0
  -8  -3  27   21.45    4.92   0
  -8  -3  28   47.39    5.86   0
  -8  -3  29   39.34    5.87   0
  -8  -3  31    1.16    5.12   0
  -8  -2  34   41.67    6.36   0
  -8  -2  35    7.05    5.75   0
  -8  -2  36    7.22    5.84   0
  -7 -12   9  156.42    5.65   0
  -7  -1  24   16.06    4.44   0
  -7  -1  25   -0.69    3.85   0
  -7   0  28   89.63    6.08   0
  -7   0  30    6.61    4.83   0
  -7   0  32    0.17    4.78   0
  -6 -12   5  206.38    5.28   0
  -6 -10   6   -1.12    2.33   0
  -6  -9   7    1.98    2.69   0
  -6  -6   9    0.86    2.27   0
  -6  -4  12   53.41    3.37   0
  -6  -3  13   92.44    4.07   0
  -6  -2  15    8.23    2.74   0
  -6   1  22   55.87    4.34   0
  -6   1  23   21.24    3.82   0
  -6   2  26   -0.27    3.59   0
  -6   2  27   32.89    4.40   0
  -6   2  28    3.73    3.91   0
  -5 -10   3    1.43    2.20   0
  -5  -7   5   23.75    2.34   0
  -5  -4   8   10.88    2.06   0
  -5  -3   9   36.02    2.62   0
  -5  -1  12 1186.57   10.74   0
  -5   1  16    4.61    2.42   0
  -5   2  19  130.14    4.63   0
  -5   4  27   26.62    3.98   0
  -4  -7   2    5.13    1.53   0
  -4  -2   7   62.68    2.55   0
  -4   0  10  420.67    5.78   0
  -4   1  12  116.85    3.47   0
  -4   2  14  715.93    7.92   0
  -4   3  16   76.14    3.19   0
  -4   4  19    2.22    2.24   0
  -4   5  23    2.06    2.67   0
  -3  -4   2  306.42    3.84   0
  -3  -3   3    1.32    1.18   0
  -3   2  10  402.64    5.04   0
  -2   3   9   32.14    1.59   0
  -2   4  11  178.53    3.13   0
  -9 -17  21   23.53    6.72   0
  -9 -16  20   -1.96    5.78   0
  -9 -16  21   31.80    6.67   0
  -9 -15  20    2.24    5.73   0
  -9 -15  21   24.82    6.34   0
  -9 -14  20   41.77    5.80   0
  -9 -14  21  115.93    7.79   0
  -9 -13  21    5.72    5.64   0
  -9 -13  22    0.64    5.81   0
  -9 -12  22   18.51    5.79   0
  -9 -12  23  111.51    7.81   0
  -9 -11  23   13.26    5.76   0
  -9 -11  24   23.88    6.28   0
  -9 -10  24    9.39    5.71   0
  -9 -10  25   94.59    7.40   0
  -9  -9  25   12.30    4.29   0
  -9  -9  26   23.00    6.10   0
  -9  -9  27    0.60    5.94   0
  -9  -9  28   42.17    6.95   0
  -9  -8  28   -1.43    5.43   0
  -9  -8  30    1.35    6.30   0
  -8 -15  14   32.53    4.98   0
  -8 -14  14    2.56    4.30   0
  -8 -13  14   52.28    5.10   0
  -8 -12  15   12.20    4.43   0
  -8 -11  15   73.73    5.43   0
  -8 -11  16    5.01    4.00   0
  -8 -10  16    2.35    4.16   0
  -8  -9  17    5.52    4.18   0
  -8  -8  18   35.65    4.78   0
  -8  -8  19   26.05    4.49   0
  -8  -7  20   38.93    4.95   0
  -8  -6  21   84.96    5.59   0
  -8  -6  22    8.01    4.50   0
  -8  -5  23   15.91    3.63   0
  -8  -5  24    2.97    4.53   0
  -8  -5  25    5.01    4.79   0
  -8  -4  26   17.37    3.90   0
  -8  -4  27   -1.86    4.81   0
  -8  -4  28    5.38    5.05   0
  -8  -4  29    2.06    5.20   0
  -8  -3  32    1.14    5.08   0
  -8  -3  33   39.80    6.26   0
  -8  -3  34   16.08    6.47   0
  -8  -3  35   10.55    6.53   0
  -7 -13   9   13.12    3.55   0
  -7 -12  10   38.49    3.79   0
  -7 -11  10  191.27    6.05   0
  -7 -10  11  152.25    5.59   0
  -7  -6  15   27.58    3.76   0
  -7  -5  16  127.94    5.38   0
  -7  -4  18  537.28    9.59   0
  -7  -3  20    2.59    3.56   0
  -7  -2  22  547.73   10.14   0
  -7  -2  23    5.15    4.02   0
  -7  -1  26   79.61    5.72   0
  -7  -1  27    9.87    4.56   0
  -7  -1  28  167.47    7.04   0
  -7   0  34   -2.29    4.91   0
  -7   0  36   -1.14    5.26   0
  -6 -11   6   23.19    2.87   0
  -6  -8   8  152.70    4.71   0
  -6  -7   9  194.94    5.16   0
  -6  -6  10   40.06    3.20   0
  -6  -5  11   46.17    3.30   0
  -6   0  20   51.78    3.47   0
  -6   1  24    5.99    3.74   0
  -6   1  25   58.03    4.68   0
  -6   2  29   33.80    4.71   0
  -6   2  30    3.56    4.26   0
  -6   2  31    1.38    4.35   0
  -6   2  33    1.34    4.78   0
  -5  -6   6  769.97    8.21   0
  -5  -5   7  112.46    3.60   0
  -5  -2  11    5.10    2.22   0
  -5  -1  13   34.23    2.80   0
  -5   1  17    3.99    2.47   0
  -5   2  20  353.61    7.00   0
  -5   3  24   -1.11    3.14   0
  -4 -11   0   97.56    2.99   0
  -4  -9   1    0.53    1.68   0
  -4  -5   4  203.92    3.87   0
  -4  -4   5   24.02    1.91   0
  -4  -3   6    0.08    1.47   0
  -4  -1   9  146.01    3.58   0
  -4   3  17   39.73    2.82   0
  -4   4  20   98.25    3.90   0
  -4   4  21   -0.02    2.67   0
  -3 -10  -2  840.54    6.12   0
  -3  -8  -1    9.19    1.33   0
  -3   5  18   90.85    3.25   0
  -2  -1   3  308.81    3.22   0
  -2   5  14  989.18    7.53   0
   0   7  13   41.75    1.32   0
  -9 -17  22    5.69    6.48   0
  -9 -16  22    1.83    6.20   0
  -9 -16  23   66.21    7.61   0
  -9 -15  22    0.37    5.92   0
  -9 -15  23    1.61    6.10   0
  -9 -15  24   11.61    6.20   0
  -9 -14  24   61.46    7.41   0
  -9 -13  23   13.95    6.17   0
  -9 -13  24   28.53    6.63   0
  -9 -13  25    0.60    5.67   0
  -9 -12  24   27.89    6.38   0
  -9 -12  25  136.42    8.47   0
  -9 -12  26   10.50    6.48   0
  -9 -11  25    5.73    5.33   0
  -9 -11  26   34.43    6.70   0
  -9 -11  27    0.34    6.22   0
  -9 -11  28   78.02    7.21   0
  -9 -10  27   71.10    6.96   0
  -9 -10  28    3.22    6.34   0
  -9  -9  29   35.60    5.56   0
  -8 -15  15    2.81    4.53   0
  -8 -14  15   68.10    5.59   0
  -8 -13  15    4.13    4.34   0
  -8 -13  16   55.27    5.21   0
  -8 -12  16    1.76    4.50   0
  -8 -11  17   11.52    4.53   0
  -8 -10  17  122.60    6.09   0
  -8 -10  18   25.27    4.85   0
  -8  -9  18    3.52    3.97   0
  -8  -9  19    6.71    4.46   0
  -8  -8  20   11.56    4.43   0
  -8  -7  21   33.63    4.72   0
  -8  -7  22   64.08    5.65   0
  -8  -6  24   12.64    4.98   0
  -8  -6  25   -0.24    4.37   0
  -8  -5  26   74.67    6.08   0
  -8  -5  27    1.39    4.92   0
  -8  -5  28    3.15    5.26   0
  -8  -5  29   -2.65    4.95   0
  -8  -4  30   49.62    5.28   0
  -8  -4  31    1.10    5.04   0
  -8  -4  32   21.24    6.14   0
  -8  -4  33   -2.05    5.97   0
  -8  -4  34   17.50    6.57   0
  -8  -4  35    4.28    6.28   0
  -7 -14  10    3.00    3.66   0
  -7 -13  10  141.01    5.62   0
  -7 -11  11  132.36    5.41   0
  -7 -10  12  212.67    6.43   0
  -7  -9  12  192.39    5.65   0
  -7  -8  13   35.26    3.69   0
  -7  -7  14   60.88    3.70   0
  -7  -5  18   17.00    3.53   0
  -7  -4  19    4.45    3.58   0
  -7  -4  20  361.35    8.27   0
  -7  -3  21   30.92    3.41   0
  -7  -3  22    9.51    3.93   0
  -7  -2  25    6.71    4.33   0
  -7  -1  29    5.49    4.47   0
  -7  -1  30  224.79    8.30   0
  -7  -1  31    2.28    4.96   0
  -7  -1  32  230.87    8.78   0
  -7  -1  33    7.33    5.42   0
  -7  -1  35   19.25    6.03   0
  -7  -1  37   -0.10    6.08   0
  -7  -1  38  146.05    9.02   0
  -6 -13   6   -0.51    2.70   0
  -6 -12   6   46.78    3.42   0
  -6 -11   7  227.56    5.84   0
  -6 -10   7    8.73    2.62   0
  -6  -9   8   10.96    2.68   0
  -6  -5  12   14.69    2.80   0
  -6  -4  13  208.67    5.50   0
  -6  -3  15   14.32    2.94   0
  -6   0  22   33.06    3.95   0
  -6   1  26   52.94    4.68   0
  -6   1  27   20.49    4.20   0
  -6   1  28   47.63    4.97   0
  -5 -12   3   40.25    3.04   0
  -5  -8   5  160.40    4.12   0
  -5  -4   9  131.20    3.98   0
  -5  -3  10  570.93    7.46   0
  -5   1  18  357.72    6.80   0
  -5   3  25    6.25    3.40   0
  -5   3  27   54.52    4.23   0
  -4   1  13   86.09    3.19   0
  -4   2  15    1.60    2.03   0
  -4   3  18    9.48    2.29   0
  -4   4  22   64.14    3.61   0
  -3   2  11   10.19    1.64   0
  -3   3  13   14.29    1.83   0
  -3   4  16   17.05    2.03   0
  -3   5  19   15.34    2.28   0
  -2  -2   2   12.09    1.00   0
  -2   1   6   51.19    1.73   0
  -9 -13  26   63.62    7.24   0
  -9 -12  27   39.48    6.78   0
  -8 -14  16    3.16    4.58   0
  -8 -14  17   98.92    6.20   0
  -8 -13  17    2.51    4.54   0
  -8 -12  17  194.06    7.49   0
  -8 -12  18   40.28    5.07   0
  -8 -11  18   39.66    5.15   0
  -8 -10  20   74.29    5.68   0
  -8  -9  20   15.67    4.76   0
  -8  -9  21   18.49    4.90   0
  -8  -8  22    1.98    4.47   0
  -8  -8  23   72.48    5.82   0
  -8  -7  23    1.09    4.22   0
  -8  -7  25    0.52    4.82   0
  -8  -6  26    9.79    4.99   0
  -8  -6  27   14.63    5.25   0
  -8  -6  28    1.13    5.27   0
  -8  -6  29    1.94    5.32   0
  -8  -6  30   30.94    5.88   0
  -8  -5  30    2.77    3.97   0
  -8  -5  31    2.04    5.28   0
  -8  -5  32   23.66    6.25   0
  -8  -5  33    0.84    6.06   0
  -8  -5  34   16.86    6.78   0
  -7 -13  11  154.13    5.89   0
  -7 -12  11  178.27    6.10   0
  -7 -11  12  165.88    5.96   0
  -7 -10  13   62.43    4.35   0
  -7  -9  13   78.74    4.51   0
  -7  -8  14   94.60    4.78   0
  -7  -7  16   18.75    3.83   0
  -7  -6  17   -0.41    3.43   0
  -7  -5  19   90.04    5.15   0
  -7  -3  23   10.62    3.92   0
  -7  -3  24   66.61    5.26   0
  -7  -3  25   -0.46    3.90   0
  -7  -2  27   21.83    4.55   0
  -7  -2  30   58.08    5.92   0
  -7  -2  32    8.77    5.10   0
  -7  -2  33    1.88    5.04   0
  -7  -2  34    0.41    5.13   0
  -7  -2  35    1.97    5.30   0
  -7  -2  36    8.54    6.19   0
  -7  -2  37   11.52    6.45   0
  -6 -12   7   33.26    3.30   0
  -6 -10   8    0.56    2.53   0
  -6  -8   9  103.02    4.11   0
  -6  -6  11   65.17    3.26   0
  -6  -5  13   35.94    3.18   0
  -6  -4  14   17.66    2.95   0
  -6  -1  20    9.45    3.06   0
  -6  -1  21   24.95    3.75   0
  -6   0  24    6.80    3.69   0
  -6   1  29    1.55    3.88   0
  -6   1  30  101.41    6.06   0
  -6   1  31    6.66    4.52   0
  -6   1  32   -1.86    4.44   0
  -6   1  33    1.04    4.78   0
  -6   1  34    2.26    4.92   0
  -6   1  35    0.86    5.10   0
  -5 -10   4   59.02    2.95   0
  -5  -7   6  259.99    5.07   0
  -5  -6   7    0.98    1.99   0
  -5  -5   8  184.55    4.45   0
  -5  -3  11    0.90    2.15   0
  -5  -2  12    1.74    1.63   0
  -5  -1  14  160.17    4.54   0
  -5   1  19   -0.91    2.58   0
  -5   3  28   14.86    3.87   0
  -5   3  29   52.96    4.72   0
  -4 -10   1   18.94    2.02   0
  -4  -8   2   17.36    1.78   0
  -4  -7   3    2.12    1.79   0
  -4  -2   8  196.34    3.87   0
  -4   3  19    0.57    2.21   0
  -4   4  24  166.62    5.42   0
  -3  -2   5   24.74    1.59   0
  -3   3  14  546.09    6.37   0
  -3   5  20  252.45    5.11   0
  -2  -4   0  143.63    2.11   0
  -2  -3   1   47.53    1.39   0
  -2   2   8   20.29    1.37   0
  -2   3  10 2857.77   11.51   0
  -2   5  15   37.02    2.03   0
  -1   3   7 1026.09    5.26   0
  -1   4   9   69.63    1.71   0
  -1   6  14   19.66    1.53   0
  -8 -16  17   18.67    5.26   0
  -8 -16  18   19.87    5.51   0
  -8 -15  17    3.51    4.52   0
  -8 -15  18   11.80    5.04   0
  -8 -14  18   10.55    4.91   0
  -8 -13  18   33.39    5.29   0
  -8 -13  19    5.18    4.83   0
  -8 -12  19  190.49    7.80   0
  -8 -11  19    4.24    3.41   0
  -8 -11  20    9.02    4.95   0
  -8 -10  21   26.34    5.30   0
  -8 -10  22   26.61    5.03   0
  -8  -9  22   -1.40    4.73   0
  -8  -9  23    4.49    4.85   0
  -8  -8  24   28.47    5.37   0
  -8  -8  25   11.05    5.08   0
  -8  -8  26   30.07    5.32   0
  -8  -7  27   20.57    5.40   0
  -8  -7  28    1.28    5.34   0
  -8  -7  29   -3.59    5.47   0
  -8  -7  30    3.80    5.78   0
  -8  -7  31   11.65    5.72   0
  -8  -7  32   10.91    5.78   0
  -8  -6  31    2.95    5.35   0
  -8  -6  32    1.82    5.49   0
  -8  -6  33    8.89    5.94   0
  -7 -14  12   15.39    4.31   0
  -7 -13  12   79.68    5.08   0
  -7 -12  12  115.43    5.38   0
  -7 -11  13   73.66    4.78   0
  -7 -10  14  102.76    5.07   0
  -7  -9  14   66.10    4.40   0
  -7  -9  15  181.45    6.17   0
  -7  -8  16  108.48    5.37   0
  -7  -7  17  199.32    6.54   0
  -7  -6  18  178.03    6.29   0
  -7  -5  21   98.65    5.49   0
  -7  -4  22  170.44    6.09   0
  -7  -4  23    8.97    4.28   0
  -7  -4  24  323.98    8.73   0
  -7  -3  26   91.01    6.00   0
  -7  -3  27   20.15    4.91   0
  -7  -3  28   95.19    6.34   0
  -7  -3  29    2.75    4.80   0
  -7  -3  37   -2.13    5.75   0
  -6 -13   7   90.55    4.26   0
  -6  -8  10   -0.66    2.55   0
  -6  -7  11    8.85    2.71   0
  -6  -6  12    1.83    2.56   0
  -6  -2  19    3.56    3.09   0
  -6  -2  20    5.71    3.02   0
  -6  -1  22   53.27    4.39   0
  -6  -1  23   16.98    3.81   0
  -6   0  26    2.74    3.61   0
  -6   0  28    5.76    4.20   0
  -6   0  30   -2.54    4.00   0
  -6   0  36   10.37    5.08   0
  -5 -11   4   26.74    2.49   0
  -5  -9   5  101.71    3.52   0
  -5  -8   6  112.25    3.69   0
  -5  -4  10   91.74    3.52   0
  -5  -2  13  153.61    4.48   0
  -5  -1  15  110.76    4.10   0
  -5   0  18  311.84    6.43   0
  -5   1  20  108.73    4.42   0
  -5   2  24  341.57    7.39   0
  -5   2  25   14.86    3.56   0
  -5   2  26  368.23    8.06   0
  -4 -11   1   19.83    2.13   0
  -4  -6   4   20.39    1.89   0
  -4  -5   5   61.25    2.49   0
  -4  -4   6    0.21    1.49   0
  -4  -1  10  139.72    3.44   0
  -4   0  12  429.13    6.09   0
  -4   1  14   28.62    2.39   0
  -4   2  17    1.59    2.08   0
  -4   3  20    4.76    2.44   0
  -3  -9  -1  314.62    3.93   0
  -3  -6   1   64.29    1.99   0
  -3  -3   4    0.09    1.18   0
  -3   1  10  287.38    4.36   0
  -3   2  12  259.48    4.36   0
  -3   4  17  195.52    4.29   0
  -2   6  19   52.78    2.58   0
  -8 -17  20    7.52    5.84   0
  -8 -16  19    2.80    5.13   0
  -8 -16  20    0.07    5.48   0
  -8 -15  19    3.01    5.13   0
  -8 -15  20    8.87    5.39   0
  -8 -14  19   37.67    5.24   0
  -8 -14  20   24.17    5.47   0
  -8 -13  20   17.74    5.21   0
  -8 -13  21   -0.24    4.96   0
  -8 -12  20   30.84    5.07   0
  -8 -12  21   45.00    5.87   0
  -8 -12  22   89.60    6.40   0
  -8 -11  21    0.50    4.34   0
  -8 -11  22    7.70    5.13   0
  -8 -11  23    2.92    5.01   0
  -8 -10  23    9.86    5.05   0
  -8 -10  24   19.91    5.40   0
  -8 -10  25    3.48    4.90   0
  -8  -9  24    1.04    3.56   0
  -8  -9  25   -0.56    4.94   0
  -8  -9  26   -1.85    5.07   0
  -8  -9  27    0.36    5.31   0
  -8  -9  28    4.28    5.29   0
  -8  -8  27   28.64    5.39   0
  -8  -8  29    2.07    5.89   0
  -8  -8  30   30.14    6.50   0
  -8  -8  31   -3.10    6.02   0
  -8  -8  32    3.54    6.58   0
  -7 -14  13   44.81    4.96   0
  -7 -13  13   38.27    4.44   0
  -7 -12  13  101.16    5.29   0
  -7 -11  14   35.76    4.32   0
  -7 -10  15    0.85    3.62   0
  -7  -9  16   23.24    4.09   0
  -7  -8  17   45.04    4.47   0
  -7  -7  18    6.25    3.73   0
  -7  -7  19  263.53    7.41   0
  -7  -6  20  294.11    7.86   0
  -7  -6  21    4.02    3.74   0
  -7  -5  22   27.82    4.51   0
  -7  -5  23   86.97    5.68   0
  -7  -4  25    9.99    4.53   0
  -7  -4  26  269.44    8.46   0
  -7  -4  27   16.50    4.90   0
  -7  -3  31   -0.38    4.61   0
  -7  -3  33   -2.28    5.05   0
  -7  -3  34  153.97    8.03   0
  -7  -3  35    1.65    5.34   0
  -6 -12   8    0.86    2.65   0
  -6 -10   9   48.94    3.51   0
  -6  -8  11    4.39    2.69   0
  -6  -7  12    0.20    2.62   0
  -6  -6  13   -0.75    2.62   0
  -6  -2  21  194.93    6.23   0
  -6  -1  24    5.70    3.81   0
  -6  -1  25   57.93    4.79   0
  -6  -1  26   59.19    4.95   0
  -6  -1  39    2.89    6.26   0
  -6   0  32   -0.48    4.36   0
  -6   0  34    4.43    4.79   0
  -5 -12   4   31.71    2.74   0
  -5 -10   5  139.66    4.02   0
  -5  -7   7   76.24    3.27   0
  -5  -6   8  204.86    4.73   0
  -5  -3  12   12.59    2.39   0
  -5  -1  16    3.92    2.45   0
  -5   1  23   22.16    3.33   0
  -5   2  27    5.10    3.68   0
  -5   2  28  159.30    6.23   0
  -5   2  29    5.66    3.98   0
  -5   2  30  258.31    7.66   0
  -5   2  31    1.22    4.05   0
  -5   2  32   67.93    5.54   0
  -4  -1  11    1.28    1.76   0
  -4   1  15   16.20    2.26   0
  -4   2  18   19.93    2.61   0
  -4   3  21   34.02    3.07   0
  -4   3  22    2.11    2.54   0
  -3  -5   2   11.47    1.32   0
  -3  -4   3    1.90    1.20   0
  -3  -1   7  192.57    3.45   0
  -3   3  15   51.10    2.56   0
  -3   5  22   43.89    3.06   0
  -2   4  13   63.73    2.24   0
  -2   5  16  317.53    4.67   0
  -1   5  12   18.63    1.36   0
  -8 -17  21    0.93    5.74   0
  -8 -17  22   -0.19    5.90   0
  -8 -17  23   12.84    6.67   0
  -8 -16  21   12.23    5.82   0
  -8 -16  22   11.33    6.00   0
  -8 -16  23   50.81    7.21   0
  -8 -15  21   -1.55    5.40   0
  -8 -15  22    2.70    5.64   0
  -8 -15  23    7.31    5.40   0
  -8 -14  21   12.64    5.14   0
  -8 -14  22   18.49    5.71   0
  -8 -14  23   25.90    6.18   0
  -8 -13  22    1.37    5.24   0
  -8 -13  23   21.29    5.80   0
  -8 -13  24    2.45    5.02   0
  -8 -12  23    0.52    5.25   0
  -8 -12  24   20.48    5.80   0
  -8 -12  25    5.40    5.28   0
  -8 -11  24    1.58    4.89   0
  -8 -11  25    4.79    5.45   0
  -8 -11  26   27.78    6.26   0
  -8 -11  27   -0.12    5.32   0
  -8 -10  26   47.98    6.36   0
  -8 -10  27   38.11    6.42   0
  -8 -10  28   23.82    6.33   0
  -8 -10  29    3.38    6.08   0
  -8 -10  30   28.19    6.87   0
  -8  -9  29   13.55    5.43   0
  -8  -9  30   -0.60    6.12   0
  -7 -15  13  105.20    5.74   0
  -7 -15  14   56.31    5.43   0
  -7 -14  14   53.08    4.81   0
  -7 -13  14   24.21    4.23   0
  -7 -12  14   84.65    5.12   0
  -7 -12  15   22.41    3.92   0
  -7 -11  15  131.51    5.93   0
  -7 -10  16  113.01    5.62   0
  -7  -9  17  151.92    6.16   0
  -7  -8  18  115.17    5.65   0
  -7  -8  19   22.75    4.02   0
  -7  -7  20    0.47    3.78   0
  -7  -7  21  135.95    6.13   0
  -7  -6  23   81.68    5.72   0
  -7  -5  24   38.54    4.74   0
  -7  -5  25   55.76    5.39   0
  -7  -5  26   92.72    6.20   0
  -7  -5  27   84.98    6.22   0
  -7  -4  29   37.50    5.37   0
  -7  -4  30   49.04    5.78   0
  -7  -4  31   46.33    6.12   0
  -7  -4  32   11.14    5.62   0
  -7  -4  33    2.86    5.74   0
  -7  -4  34    4.60    5.81   0
  -7  -4  35   -0.37    5.42   0
  -7  -4  36    7.59    5.77   0
  -6 -11   9   21.99    3.12   0
  -6 -10  10    1.80    2.75   0
  -6  -4  18   51.04    3.81   0
  -6  -3  19    3.08    2.23   0
  -6  -3  20   49.12    4.09   0
  -6  -2  22   22.30    3.06   0
  -6  -2  23  134.18    5.74   0
  -6  -1  27   17.11    4.07   0
  -6  -1  28   50.31    5.12   0
  -6  -1  29    1.08    4.30   0
  -6  -1  30  103.18    6.26   0
  -6  -1  31    3.56    4.62   0
  -6  -1  32    2.04    4.71   0
  -6  -1  33   -0.14    4.80   0
  -6  -1  34   -2.27    4.96   0
  -6  -1  35   -0.52    5.19   0
  -6  -1  37    1.48    5.75   0
  -6  -1  38    9.01    5.52   0
  -5 -11   5  152.57    4.27   0
  -5  -9   6   70.72    3.24   0
  -5  -8   7  116.88    3.84   0
  -5  -7   8  275.09    5.40   0
  -5  -6   9  177.25    4.57   0
  -5  -5  10  193.36    4.71   0
  -5  -4  11    1.27    1.62   0
  -5  -2  15   61.17    3.39   0
  -5  -1  17    3.16    2.52   0
  -5   1  24    3.06    3.22   0
  -5   1  25    1.98    3.29   0
  -4 -10   2    0.55    1.80   0
  -4  -7   4  159.63    3.60   0
  -4  -4   7   44.18    2.36   0
  -4  -3   8  363.33    5.20   0
  -4   1  16    0.97    1.98   0
  -4   2  19   66.04    3.46   0
  -4   3  23   17.55    2.98   0
  -3 -10  -1   52.11    2.06   0
  -3  -8   0  497.21    4.85   0
  -3   1  11   47.94    2.26   0
  -3   2  13  166.92    3.71   0
  -3   3  16  324.06    5.27   0
  -3   4  19  208.03    4.65   0
  -2  -7  -2  306.74    2.96   0
  -2   1   7    0.72    1.06   0
  -2   2   9   12.89    1.33   0
  -2   3  11    3.50    1.26   0
  -1   6  15    8.32    1.25   0
  -8 -17  24   17.58    6.66   0
  -8 -16  24   53.83    7.12   0
  -8 -16  25   47.35    7.21   0
  -8 -15  24    6.73    6.08   0
  -8 -15  25    5.25    6.18   0
  -8 -15  26   12.89    6.59   0
  -8 -14  24   80.61    6.83   0
  -8 -14  25   20.40    6.36   0
  -8 -14  26    6.23    6.25   0
  -8 -14  27   59.21    7.56   0
  -8 -13  25    1.77    5.27   0
  -8 -13  26    1.14    5.97   0
  -8 -13  27   -2.33    6.08   0
  -8 -13  28   11.07    6.61   0
  -8 -12  26   19.10    5.64   0
  -8 -12  27    6.09    6.06   0
  -8 -12  28    1.20    6.06   0
  -8 -12  29    3.82    6.26   0
  -8 -11  28    0.37    4.33   0
  -8 -11  29   20.26    5.99   0
  -8 -11  30   -5.91    6.10   0
  -7 -16  15   17.66    4.75   0
  -7 -15  15  140.08    6.53   0
  -7 -14  15   34.98    4.71   0
  -7 -13  15  163.00    6.47   0
  -7 -12  16  140.04    6.18   0
  -7 -11  16   32.25    4.40   0
  -7 -11  17   75.53    5.34   0
  -7 -10  17   -1.50    3.73   0
  -7 -10  18  140.47    6.31   0
  -7  -9  18   15.07    3.83   0
  -7  -9  19  198.16    7.06   0
  -7  -8  21    2.03    3.92   0
  -7  -7  22   -0.27    4.10   0
  -7  -7  23   41.69    5.05   0
  -7  -6  24  502.07   10.47   0
  -7  -6  25    2.24    4.55   0
  -7  -6  26  199.82    7.81   0
  -7  -6  27   78.09    6.21   0
  -7  -6  35   22.83    6.25   0
  -7  -5  28  122.70    6.11   0
  -7  -5  29   13.08    4.82   0
  -7  -5  30   90.86    6.71   0
  -7  -5  31    0.28    5.31   0
  -7  -5  32  185.90    8.67   0
  -7  -5  33   18.54    6.19   0
  -7  -5  34  232.68    9.72   0
  -7  -5  35   62.19    6.90   0
  -6  -5  17    0.92    2.98   0
  -6  -4  19    0.84    3.10   0
  -6  -3  21   -1.33    2.97   0
  -6  -3  22   60.68    4.56   0
  -6  -2  25   -1.68    3.79   0
  -6  -2  26   -2.06    3.92   0
  -6  -2  27   39.38    4.86   0
  -6  -2  28   -0.69    4.21   0
  -6  -2  29   32.83    4.73   0
  -6  -2  33    0.85    5.45   0
  -6  -2  34    8.81    5.01   0
  -6  -2  35    9.98    5.70   0
  -6  -2  36    8.26    5.82   0
  -6  -2  37    2.66    5.66   0
  -6  -2  39   12.80    5.97   0
  -5 -12   5  104.34    3.81   0
  -5 -10   6   36.97    2.73   0
  -5  -3  14  688.01    8.76   0
  -5  -2  16   70.23    3.65   0
  -5  -1  18  345.50    6.80   0
  -5   1  26   10.37    3.35   0
  -5   1  27    2.11    3.53   0
  -5   1  28   41.32    4.45   0
  -5   1  29   15.77    4.23   0
  -5   1  30   48.97    4.96   0
  -5   1  31    4.88    4.22   0
  -5   1  32   16.28    4.59   0
  -5   1  33   13.69    4.67   0
  -5   1  34   62.38    5.75   0
  -4  -9   3   48.89    2.59   0
  -4  -6   5   80.50    2.80   0
  -4  -1  12  122.84    3.63   0
  -4   0  14 1050.35    9.69   0
  -4   1  17   26.94    2.67   0
  -3  -7   1  116.36    2.67   0
  -3  -2   6  188.26    3.37   0
  -3   3  17  116.57    3.67   0
  -3   4  20    4.26    2.14   0
  -2  -9  -3  159.53    2.26   0
  -2  -1   4  263.49    3.06   0
  -2   4  14  869.23    7.16   0
  -7 -16  16   21.41    4.81   0
  -7 -15  16    0.89    4.26   0
  -7 -14  16   49.11    5.05   0
  -7 -14  17   92.77    5.70   0
  -7 -13  16   -1.50    3.71   0
  -7 -13  17   82.75    5.68   0
  -7 -12  17    2.16    4.11   0
  -7 -12  18   57.39    5.00   0
  -7 -11  18   -1.15    4.10   0
  -7 -10  19    2.67    4.23   0
  -7 -10  20  334.01    8.86   0
  -7  -9  20   10.81    4.34   0
  -7  -9  21   74.70    5.58   0
  -7  -8  24  132.89    6.55   0
  -7  -7  24   41.40    4.92   0
  -7  -7  26   71.90    6.08   0
  -7  -7  27    2.53    4.82   0
  -7  -7  28  107.15    6.75   0
  -7  -7  29   -0.63    4.82   0
  -7  -7  33   -1.94    5.46   0
  -7  -7  34  131.43    8.11   0
  -7  -6  28  106.28    5.89   0
  -7  -6  29   14.44    4.89   0
  -7  -6  30    9.42    5.10   0
  -7  -6  31   58.74    6.38   0
  -7  -6  32   -3.12    5.48   0
  -7  -6  33   56.80    6.53   0
  -7  -6  34    7.72    5.66   0
  -6 -14  10   -0.31    3.08   0
  -6  -6  17   79.34    4.31   0
  -6  -5  18   31.43    3.69   0
  -6  -4  20   20.90    3.43   0
  -6  -4  21   96.44    5.02   0
  -6  -3  23    1.07    2.52   0
  -6  -3  24   22.24    4.11   0
  -6  -3  25    9.30    4.12   0
  -6  -3  26   66.98    5.12   0
  -6  -3  36    9.88    5.40   0
  -6  -3  37    8.46    6.05   0
  -6  -3  38    1.85    6.13   0
  -6  -2  30    7.25    4.28   0
  -6  -2  31   -1.21    4.18   0
  -6  -2  32    6.17    4.49   0
  -5 -11   6   15.45    2.46   0
  -5  -9   7  150.45    4.26   0
  -5  -8   8   48.13    2.95   0
  -5  -7   9   19.49    2.48   0
  -5  -6  10   87.10    3.55   0
  -5  -5  11   31.59    2.28   0
  -5  -4  13    0.20    2.19   0
  -5  -3  15   33.60    3.04   0
  -5   0  24  165.84    5.80   0
  -5   0  26  552.16    9.71   0
  -5   0  36   30.35    5.28   0
  -4 -11   2   42.77    2.32   0
  -4  -8   4   84.33    2.88   0
  -4  -4   8  231.37    4.41   0
  -4  -3   9   30.73    1.96   0
  -4  -1  13   88.50    3.30   0
  -4   1  18   80.97    3.61   0
  -4   3  29   -0.04    3.63   0
  -3  -6   2  114.65    2.58   0
  -3  -5   3   15.44    1.44   0
  -3  -4   4  524.57    5.21   0
  -3  -3   5  145.24    2.96   0
  -3  -1   8  180.61    3.46   0
  -3   0  10 1074.68    8.18   0
  -3   1  12  403.57    5.36   0
  -3   2  14  150.00    3.61   0
  -3   4  22    5.28    2.33   0
  -2  -6  -1   30.81    1.24   0
  -2  -2   3  651.65    4.66   0
  -2   3  12  937.80    7.06   0
  -1   5  13   11.63    1.39   0
  -1   6  16   68.15    2.17   0
  -7 -17  18   -0.97    4.98   0
  -7 -16  17   33.60    5.15   0
  -7 -16  18   16.90    4.95   0
  -7 -15  17   55.85    5.18   0
  -7 -15  18    4.96    4.64   0
  -7 -14  18    9.92    4.70   0
  -7 -14  19   12.19    4.43   0
  -7 -13  18   18.22    4.71   0
  -7 -12  19   61.65    5.44   0
  -7 -12  20   42.23    5.24   0
  -7 -11  20    6.42    4.44   0
  -7 -11  21   72.77    5.76   0
  -7 -10  22   92.34    6.11   0
  -7 -10  23    5.56    4.57   0
  -7  -9  22   15.80    3.61   0
  -7  -9  24   23.75    5.09   0
  -7  -9  25   28.32    5.10   0
  -7  -8  26   91.75    6.50   0
  -7  -8  28   23.04    5.43   0
  -7  -8  29   57.78    6.22   0
  -7  -8  30   82.00    7.12   0
  -7  -8  31   98.64    7.57   0
  -7  -8  32   19.18    6.38   0
  -7  -8  33  137.82    8.52   0
  -7  -8  34    1.82    5.96   0
  -7  -7  30   76.69    5.63   0
  -7  -7  31    3.30    3.98   0
  -7  -7  32  176.44    7.68   0
  -6 -14  11    4.05    3.26   0
  -6 -13  11    4.09    3.19   0
  -6 -10  13  124.50    5.11   0
  -6  -9  14   17.32    3.40   0
  -6  -8  15    3.71    3.08   0
  -6  -6  18   -0.25    3.11   0
  -6  -5  20  107.51    5.15   0
  -6  -5  21   -0.16    3.14   0
  -6  -4  22  108.61    4.76   0
  -6  -4  23  130.89    5.81   0
  -6  -4  24   16.35    4.01   0
  -6  -4  25   20.43    4.12   0
  -6  -4  36   49.06    6.31   0
  -6  -4  37   19.59    6.47   0
  -6  -4  38  135.24    8.66   0
  -6  -3  27    0.53    3.84   0
  -6  -3  28    0.69    4.22   0
  -6  -3  29   -1.21    4.33   0
  -6  -3  30    2.04    4.60   0
  -6  -3  31   -4.07    4.59   0
  -6  -3  32    4.56    4.87   0
  -6  -3  33    7.19    5.12   0
  -6  -3  34   22.26    5.71   0
  -6  -3  35    0.13    5.01   0
  -5 -13   6  106.86    4.05   0
  -5 -12   6   77.20    3.55   0
  -5 -10   7   22.53    2.61   0
  -5  -9   8   21.90    2.58   0
  -5  -8   9   94.32    3.71   0
  -5  -7  10  671.90    8.42   0
  -5  -6  11   13.31    2.49   0
  -5  -5  12  321.84    6.11   0
  -5  -4  14   29.91    2.91   0
  -5  -3  16  509.59    7.91   0
  -5  -2  18  322.87    6.70   0
  -5  -1  22  260.64    6.65   0
  -5   0  28  118.47    5.68   0
  -5   0  30  292.26    8.22   0
  -5   0  32   61.92    5.46   0
  -5   0  34  184.34    7.64   0
  -4 -12   2    6.00    1.84   0
  -4 -10   3    1.11    1.63   0
  -4  -7   5   12.26    1.86   0
  -4  -6   6    3.04    1.66   0
  -4  -5   7   37.16    2.29   0
  -4   0  16    0.92    2.13   0
  -4   1  19   -1.47    2.28   0
  -4   2  26   28.43    3.88   0
  -3  -9   0  204.12    3.30   0
  -3  -2   7   16.58    1.61   0
  -3   2  15   46.57    2.53   0
  -3   4  23   16.22    2.66   0
  -3   4  24   -0.00    2.44   0
  -3   4  25   36.02    3.54   0
  -2  -5   0  561.15    4.12   0
  -2  -3   2   38.54    1.36   0
  -2   0   6    6.95    1.18   0
  -2   1   8    2.75    1.13   0
  -2   2  10    5.66    1.26   0
  -2   5  19   20.08    2.08   0
  -1   3   8   34.27    1.24   0
  -1   6  17   80.64    2.55   0
  -7 -18  21   -0.87    5.71   0
  -7 -17  19   98.15    6.53   0
  -7 -17  20    9.60    5.48   0
  -7 -17  21   77.53    6.83   0
  -7 -16  19   17.21    5.05   0
  -7 -16  20   10.04    5.10   0
  -7 -16  21   18.19    5.19   0
  -7 -15  20    4.13    4.97   0
  -7 -15  21   54.64    5.79   0
  -7 -14  20    6.16    4.75   0
  -7 -14  21   -1.31    4.73   0
  -7 -13  20    1.04    4.51   0
  -7 -13  22    0.50    4.45   0
  -7 -12  21    1.07    4.54   0
  -7 -12  22   13.19    4.87   0
  -7 -12  23   34.83    5.22   0
  -7 -11  22   29.53    5.14   0
  -7 -11  23  129.24    6.98   0
  -7 -11  24   -3.49    4.76   0
  -7 -11  25  147.80    7.27   0
  -7 -10  24   51.17    5.65   0
  -7 -10  25   21.17    5.35   0
  -7 -10  27   90.02    6.95   0
  -7 -10  28   73.63    6.82   0
  -7 -10  29   81.77    6.69   0
  -7 -10  30   86.85    6.96   0
  -7 -10  31  104.67    7.63   0
  -7  -9  27   26.48    5.42   0
  -7  -9  28   93.05    6.78   0
  -7  -9  29    2.44    5.45   0
  -7  -9  31   23.13    6.42   0
  -7  -9  32  154.67    8.75   0
  -7  -9  33   42.31    7.32   0
  -6 -15  12   12.18    3.99   0
  -6 -14  12   -0.96    3.32   0
  -6 -13  12   88.70    4.74   0
  -6 -12  12    2.74    3.16   0
  -6 -12  13   60.33    4.54   0
  -6 -11  13   28.76    3.71   0
  -6 -10  14   51.18    4.11   0
  -6  -9  15    0.74    3.15   0
  -6  -8  16    4.24    3.18   0
  -6  -7  17    7.45    3.00   0
  -6  -6  19    9.70    3.41   0
  -6  -6  20   49.55    4.35   0
  -6  -5  23   10.03    3.82   0
  -6  -5  24    5.43    3.72   0
  -6  -5  36    2.27    5.49   0
  -6  -5  37   30.03    6.77   0
  -6  -4  26   13.90    4.35   0
  -6  -4  27   17.77    4.58   0
  -6  -4  28    8.93    4.55   0
  -6  -4  29    3.33    4.68   0
  -6  -4  30    3.64    4.84   0
  -6  -4  31   24.63    5.40   0
  -6  -4  32    2.44    5.09   0
  -6  -4  33   36.65    5.90   0
  -6  -4  34   29.44    6.07   0
  -6  -4  35    6.28    5.24   0
  -5 -12   7   33.56    2.97   0
  -5 -11   7  235.81    5.32   0
  -5 -10   8   46.54    3.12   0
  -5  -6  12    2.08    2.34   0
  -5  -5  13   -0.78    2.31   0
  -5  -3  17    1.33    2.56   0
  -5  -2  21    1.24    2.84   0
  -5  -2  39   10.25    5.53   0
  -5  -2  40    0.41    6.23   0
  -5  -1  24   -0.09    3.27   0
  -5  -1  25   -0.70    3.40   0
  -5  -1  26    9.10    3.75   0
  -5  -1  27    2.50    3.53   0
  -5  -1  33   18.11    4.72   0
  -5  -1  34   67.10    5.99   0
  -5  -1  36   62.88    6.34   0
  -5  -1  37    2.74    5.53   0
  -4  -9   4   69.19    2.73   0
  -4  -4   9   11.33    1.93   0
  -4  -2  12  847.64    8.54   0
  -4  -1  14   29.81    2.18   0
  -4   1  21   14.14    2.80   0
  -4   2  27   14.26    3.47   0
  -4   2  28   10.61    3.59   0
  -4   2  29    1.33    3.43   0
  -4   2  30    1.40    3.68   0
  -4   2  31    1.60    3.79   0
  -3  -8   1  273.35    3.87   0
  -3   1  13   72.01    2.73   0
  -2  -4   1    9.64    0.91   0
  -2   3  13   87.15    2.55   0
  -2   4  16  156.20    3.48   0
  -2   5  20    3.59    1.88   0
  -2   5  21   46.18    2.98   0
  -7 -18  23    5.83    6.01   0
  -7 -18  24    2.40    6.39   0
  -7 -17  22    6.89    5.73   0
  -7 -17  23  137.49    8.13   0
  -7 -17  24   -2.45    5.88   0
  -7 -17  25  104.45    8.00   0
  -7 -16  22   38.00    6.21   0
  -7 -16  23   66.42    6.73   0
  -7 -16  24   37.13    6.52   0
  -7 -16  25   69.45    6.81   0
  -7 -15  22    0.23    5.12   0
  -7 -15  23   56.92    6.40   0
  -7 -15  24   31.59    6.26   0
  -7 -15  25   35.76    6.03   0
  -7 -14  22   32.14    5.21   0
  -7 -14  23   59.59    6.35   0
  -7 -14  24   87.69    6.85   0
  -7 -14  25   39.25    6.50   0
  -7 -14  26   98.57    7.19   0
  -7 -13  23   54.77    6.02   0
  -7 -13  24   17.90    5.47   0
  -7 -13  25  122.85    7.42   0
  -7 -13  26   70.28    6.96   0
  -7 -13  27  119.70    7.58   0
  -7 -13  28  127.84    7.79   0
  -7 -12  24   40.83    5.42   0
  -7 -12  25   -0.48    5.03   0
  -7 -12  27   47.08    6.58   0
  -7 -12  28   57.25    6.93   0
  -7 -12  29  107.74    7.90   0
  -7 -12  30    7.65    6.25   0
  -7 -11  26   24.87    5.27   0
  -7 -11  28  141.60    8.01   0
  -7 -11  29   48.29    6.81   0
  -7 -11  30  206.04    9.37   0
  -7 -11  31    1.73    6.17   0
  -6 -15  13   26.24    4.15   0
  -6 -14  13    0.89    3.55   0
  -6 -13  13    4.96    3.42   0
  -6 -12  14    6.11    3.42   0
  -6 -11  14    7.50    3.40   0
  -6 -10  15   62.95    4.38   0
  -6  -9  16    2.63    3.30   0
  -6  -9  17   -1.62    3.05   0
  -6  -8  17  122.31    5.13   0
  -6  -8  18   23.06    3.81   0
  -6  -7  19   37.91    4.06   0
  -6  -7  20   -0.60    3.40   0
  -6  -6  22    0.23    3.55   0
  -6  -6  23    8.64    3.96   0
  -6  -6  35    5.91    5.44   0
  -6  -6  36   24.21    6.58   0
  -6  -5  25    2.44    3.75   0
  -6  -5  26   64.03    5.35   0
  -6  -5  27   26.57    4.76   0
  -6  -5  28   10.76    4.60   0
  -6  -5  29   -0.92    4.52   0
  -6  -5  30    3.15    4.74   0
  -6  -5  31    0.74    5.03   0
  -6  -5  32   -2.49    5.08   0
  -6  -5  33    0.73    5.13   0
  -6  -5  34   34.46    6.27   0
  -6  -5  35    3.19    5.07   0
  -5 -13   7  202.56    5.28   0
  -5 -11   8    5.31    2.43   0
  -5  -9   9    3.15    2.37   0
  -5  -8  10   42.29    3.06   0
  -5  -7  11   33.01    2.96   0
  -5  -6  13   53.43    3.28   0
  -5  -5  14  680.35    8.91   0
  -5  -4  16  269.40    6.08   0
  -5  -2  22  698.29   10.22   0
  -5  -2  23    0.19    3.29   0
  -5  -2  35    2.95    4.63   0
  -5  -2  36   25.78    5.84   0
  -5  -2  38   19.66    6.09   0
  -5  -1  28   37.22    4.22   0
  -5  -1  29   14.97    4.01   0
  -5  -1  30   54.00    4.91   0
  -5  -1  31    5.61    4.07   0
  -5  -1  32   19.14    4.48   0
  -4 -12   3   25.88    2.21   0
  -4 -10   4  117.72    3.54   0
  -4  -8   5  220.20    4.30   0
  -4  -7   6    1.40    1.71   0
  -4  -6   7   25.12    2.15   0
  -4  -5   8  318.97    5.15   0
  -4  -2  13    5.76    2.10   0
  -4  -1  15   15.23    2.20   0
  -4   0  18   43.30    3.04   0
  -3 -10   0 1119.27    7.53   0
  -3  -7   2    0.93    1.19   0
  -3  -4   5   11.02    1.45   0
  -3  -3   6   69.62    2.12   0
  -3   1  14  177.43    3.93   0
  -3   2  17  210.28    4.52   0
  -3   3  21    3.94    2.23   0
  -2 -10  -3    5.32    1.03   0
  -2  -8  -2  480.83    3.80   0
  -2   4  17  116.26    3.20   0
  -1   4  11  111.96    2.21   0
  -1   5  14   22.19    1.45   0
  -7 -16  26   21.97    5.94   0
  -7 -15  26   36.58    6.19   0
  -7 -15  27   53.84    6.65   0
  -7 -15  28    7.42    6.17   0
  -7 -14  27   28.23    5.99   0
  -7 -14  29   48.79    6.61   0
  -6 -16  14    4.53    4.01   0
  -6 -15  14   53.24    4.62   0
  -6 -14  14    1.90    3.51   0
  -6 -13  15    6.94    3.65   0
  -6 -12  15   99.49    5.13   0
  -6 -11  15    0.94    3.04   0
  -6 -11  16   -1.53    3.54   0
  -6 -10  16   25.12    3.71   0
  -6 -10  17   46.12    4.40   0
  -6  -9  18    2.60    3.48   0
  -6  -8  19   28.35    4.00   0
  -6  -7  21   28.92    3.90   0
  -6  -7  22    2.58    3.80   0
  -6  -7  23   -1.26    3.88   0
  -6  -7  34   15.03    5.57   0
  -6  -7  35    9.39    6.12   0
  -6  -7  36    1.51    6.30   0
  -6  -6  24   -0.15    2.85   0
  -6  -6  25   13.85    4.33   0
  -6  -6  26    3.97    4.24   0
  -6  -6  27    1.48    4.36   0
  -6  -6  28    1.98    4.64   0
  -6  -6  29    0.42    4.71   0
  -6  -6  30   -1.66    4.85   0
  -6  -6  31   16.84    5.38   0
  -6  -6  32   -0.92    5.03   0
  -6  -6  33   36.77    6.11   0
  -6  -6  34   51.62    6.21   0
  -5 -14   8    5.13    3.22   0
  -5 -10   9  331.13    6.29   0
  -5  -9  10  329.64    6.31   0
  -5  -8  11  114.28    4.16   0
  -5  -7  12  492.56    7.59   0
  -5  -6  14    3.91    2.53   0
  -5  -5  15   40.52    3.25   0
  -5  -5  16  787.31    9.89   0
  -5  -3  21   13.96    3.24   0
  -5  -3  36   46.42    5.91   0
  -5  -3  37    9.32    5.84   0
  -5  -3  38  136.94    8.20   0
  -5  -3  39    0.68    5.40   0
  -5  -2  24  334.98    7.37   0
  -5  -2  25   11.07    3.71   0
  -5  -2  26  381.21    8.54   0
  -5  -2  27    1.33    3.77   0
  -5  -2  28  162.57    6.52   0
  -5  -2  29    1.21    4.10   0
  -5  -2  30  255.83    7.97   0
  -5  -2  31    1.19    4.38   0
  -5  -2  32   66.98    5.72   0
  -5  -2  33   21.76    5.23   0
  -5  -2  34  173.32    7.70   0
  -4 -11   4    5.13    2.10   0
  -4  -9   5    5.88    1.81   0
  -4  -5   9    2.77    1.86   0
  -4  -4  10  128.34    3.63   0
  -4  -2  14  704.69    8.15   0
  -4  -1  16    0.87    1.55   0
  -4  -1  17   28.18    2.73   0
  -4   0  20  170.13    4.96   0
  -4   1  25    1.70    2.84   0
  -4   1  26  229.18    6.38   0
  -4   1  29    1.20    3.56   0
  -4   1  31    1.19    3.90   0
  -4   1  32  351.62    8.73   0
  -4   1  33    2.79    4.16   0
  -3 -11   0  280.55    4.12   0
  -3  -9   1   82.61    2.51   0
  -3  -6   3    3.64    1.28   0
  -3  -5   4   17.71    1.54   0
  -3  -1  10  290.59    4.48   0
  -3   1  15    7.07    1.81   0
  -3   2  18    0.58    1.97   0
  -3   3  23    4.63    2.45   0
  -3   3  24   85.21    3.90   0
  -3   3  25   15.68    2.99   0
  -2   1   9    5.24    1.21   0
  -2   2  11   50.22    1.96   0
  -2   4  18  422.32    5.71   0
  -1   5  15    0.51    1.33   0
  -6 -16  15   -2.35    3.89   0
  -6 -15  15   10.94    4.04   0
  -6 -15  16    4.55    4.05   0
  -6 -14  15    0.65    3.47   0
  -6 -14  16   10.61    4.06   0
  -6 -13  16    0.98    3.61   0
  -6 -12  16    1.72    3.53   0
  -6 -12  17    1.83    3.66   0
  -6 -11  17   50.03    4.50   0
  -6 -11  18    4.52    3.73   0
  -6 -10  18   23.35    4.01   0
  -6 -10  19    1.53    3.82   0
  -6  -9  19   10.06    2.80   0
  -6  -9  20    1.45    3.63   0
  -6  -8  21  109.98    4.94   0
  -6  -8  22    0.10    3.86   0
  -6  -8  23    2.35    4.02   0
  -6  -8  24    0.59    4.12   0
  -6  -8  25   19.36    4.35   0
  -6  -8  32   22.03    5.40   0
  -6  -8  33    3.78    5.81   0
  -6  -8  34   21.87    6.32   0
  -6  -8  35    1.75    6.04   0
  -6  -7  25  122.38    6.04   0
  -6  -7  26   13.34    4.54   0
  -6  -7  27   10.22    4.59   0
  -6  -7  28   67.07    5.82   0
  -6  -7  29    1.95    4.67   0
  -6  -7  30   29.55    5.56   0
  -6  -7  31   34.36    5.68   0
  -6  -7  32   17.53    5.53   0
  -6  -7  33    2.92    4.95   0
  -5 -13   9   72.03    4.12   0
  -5 -12   9  216.05    5.51   0
  -5 -10  10   43.91    3.26   0
  -5  -9  11   10.80    2.76   0
  -5  -8  12    4.51    2.48   0
  -5  -7  13    2.14    2.48   0
  -5  -6  15   47.43    3.41   0
  -5  -4  20  150.93    5.32   0
  -5  -4  36   15.67    5.38   0
  -5  -4  37   27.63    6.26   0
  -5  -4  38   39.81    6.65   0
  -5  -4  39    3.87    5.59   0
  -5  -3  22   96.38    4.26   0
  -5  -3  23   25.34    3.76   0
  -5  -3  24    2.30    3.44   0
  -5  -3  26   33.34    4.42   0
  -5  -3  27   59.98    4.81   0
  -5  -3  28   19.43    4.16   0
  -5  -3  29   49.66    4.85   0
  -5  -3  30    9.69    4.20   0
  -5  -3  31   23.06    4.88   0
  -5  -3  32   51.88    5.56   0
  -5  -3  33    7.34    4.88   0
  -4 -12   4   13.05    2.34   0
  -4 -10   5    0.55    2.03   0
  -4  -8   6   24.69    2.20   0
  -4  -7   7  162.83    3.89   0
  -4  -6   8  174.65    4.04   0
  -4  -4  11    3.68    1.91   0
  -4  -3  13  126.76    3.89   0
  -4  -2  15    1.06    2.04   0
  -4  -1  18   86.73    3.78   0
  -4   0  32   -1.57    4.36   0
  -4   0  34   47.94    5.25   0
  -3  -3   7   57.77    2.23   0
  -3   2  19  291.18    5.47   0
  -3   2  20    0.77    2.14   0
  -3   3  28   -0.72    3.14   0
  -2  -7  -1   83.58    1.79   0
  -2  -2   4  267.61    3.21   0
  -2   2  12  240.52    3.85   0
  -2   3  15   15.69    1.76   0
  -2   4  19  102.03    3.24   0
  -1   3   9   93.04    1.89   0
  -1   4  12   -0.09    1.16   0
  -6 -17  17   -2.02    4.26   0
  -6 -17  18   19.61    4.81   0
  -6 -17  19    5.96    5.04   0
  -6 -16  17    6.78    4.28   0
  -6 -16  18   12.64    4.54   0
  -6 -15  17    3.52    4.13   0
  -6 -15  18    1.21    4.18   0
  -6 -14  17   -0.77    3.91   0
  -6 -14  18    3.79    4.13   0
  -6 -13  17   24.34    4.05   0
  -6 -13  18   -0.81    3.91   0
  -6 -13  19   -0.15    3.72   0
  -6 -12  18    4.34    3.94   0
  -6 -12  19   31.10    4.58   0
  -6 -12  20    2.70    3.84   0
  -6 -11  19    1.13    3.87   0
  -6 -11  20   15.59    4.30   0
  -6 -11  21   10.72    4.34   0
  -6 -10  20   66.08    4.36   0
  -6 -10  22   33.90    4.75   0
  -6 -10  32   24.14    5.90   0
  -6 -10  33    2.95    6.13   0
  -6  -9  22   60.73    4.34   0
  -6  -9  23    4.25    4.15   0
  -6  -9  24    4.52    4.27   0
  -6  -9  25   13.72    4.56   0
  -6  -9  26    0.76    4.39   0
  -6  -9  27   36.61    5.28   0
  -6  -9  28    2.24    4.95   0
  -6  -9  30   10.01    5.17   0
  -6  -9  31    0.30    5.37   0
  -6  -9  32    8.94    5.69   0
  -6  -9  33   16.90    6.16   0
  -6  -9  34   27.30    6.17   0
  -6  -8  27   -0.33    4.13   0
  -6  -8  28    4.20    4.34   0
  -6  -8  29   -0.61    4.34   0
  -6  -8  30    6.62    4.73   0
  -6  -8  31    5.47    3.91   0
  -5 -12  10    0.93    2.64   0
  -5 -11  10  198.68    5.24   0
  -5 -10  11   65.24    3.69   0
  -5  -9  12  274.74    6.06   0
  -5  -8  13   13.52    2.73   0
  -5  -7  14  290.22    6.22   0
  -5  -5  19    0.28    2.92   0
  -5  -5  36   38.50    5.93   0
  -5  -5  37    2.83    5.88   0
  -5  -5  38   44.07    7.01   0
  -5  -4  21   -0.63    2.79   0
  -5  -4  22  540.96    9.30   0
  -5  -4  23    5.63    3.45   0
  -5  -4  31   -0.08    4.14   0
  -5  -4  33    3.80    4.84   0
  -5  -4  34  102.35    6.96   0
  -4 -11   5   28.02    2.59   0
  -4  -9   6    0.61    1.76   0
  -4  -8   7   38.22    2.41   0
  -4  -6   9   54.73    2.78   0
  -4  -5  10   21.38    2.24   0
  -4  -4  12  207.03    4.62   0
  -4  -3  14   -0.45    2.09   0
  -4  -2  16   43.97    2.99   0
  -4  -2  39    7.04    5.79   0
  -4  -2  40  193.27    9.17   0
  -4  -1  19   -0.02    2.24   0
  -4  -1  20  164.66    4.94   0
  -4  -1  35    0.68    4.19   0
  -4  -1  36   80.82    6.35   0
  -4  -1  37    4.31    5.11   0
  -4   0  26   28.36    3.75   0
  -4   0  28  219.17    6.68   0
  -4   0  30    9.53    3.89   0
  -3 -10   1   67.91    2.46   0
  -3  -7   3  165.80    3.17   0
  -3  -5   5   38.22    1.91   0
  -3  -4   6  394.31    4.82   0
  -3  -2   9    6.65    1.54   0
  -3   1  17   46.63    2.70   0
  -3   2  21    1.82    2.25   0
  -3   2  22    0.04    2.29   0
  -3   2  23   47.43    3.51   0
  -2  -6   0  904.25    5.32   0
  -2  -3   3   12.84    1.16   0
  -2  -1   6   51.78    1.76   0
  -2   3  16  102.05    3.13   0
  -2   4  20   23.23    2.29   0
  -1   2   7  202.02    2.46   0
  -1   5  16    1.62    1.28   0
  -6 -19  23   15.08    6.13   0
  -6 -19  24    0.90    5.96   0
  -6 -18  20    4.33    4.66   0
  -6 -18  21    0.50    5.15   0
  -6 -18  22   -2.27    5.36   0
  -6 -18  23    1.82    5.51   0
  -6 -18  24   13.54    5.52   0
  -6 -18  25    1.07    6.24   0
  -6 -17  20   -0.72    4.81   0
  -6 -17  21   -1.38    4.82   0
  -6 -17  22   10.33    5.49   0
  -6 -17  23   17.06    5.31   0
  -6 -16  19    6.16    4.25   0
  -6 -16  20    6.87    4.73   0
  -6 -16  21   16.61    5.17   0
  -6 -16  22    8.71    4.66   0
  -6 -15  19    8.97    4.49   0
  -6 -15  20    4.21    4.51   0
  -6 -15  21    6.09    4.67   0
  -6 -15  22    4.08    4.43   0
  -6 -14  19   17.07    4.28   0
  -6 -14  20   -4.50    4.22   0
  -6 -14  22   -0.69    4.20   0
  -6 -13  20    1.51    4.21   0
  -6 -13  22    0.73    4.44   0
  -6 -13  23   -0.55    4.25   0
  -6 -12  21    5.60    4.28   0
  -6 -12  22   13.63    4.61   0
  -6 -12  23   11.59    4.66   0
  -6 -12  24    0.68    4.57   0
  -6 -12  25    7.44    4.56   0
  -6 -12  29   -0.28    5.09   0
  -6 -12  30    1.12    5.05   0
  -6 -12  31    5.36    5.97   0
  -6 -12  32   -2.80    6.04   0
  -6 -11  22   16.55    4.31   0
  -6 -11  23   21.30    4.79   0
  -6 -11  24   -0.51    4.53   0
  -6 -11  25    6.16    4.69   0
  -6 -11  27    1.43    4.86   0
  -6 -11  28   10.18    5.20   0
  -6 -11  29    6.56    5.58   0
  -6 -11  30   13.37    5.69   0
  -6 -11  31   19.21    5.99   0
  -6 -11  32    9.36    6.16   0
  -6 -11  33   28.27    6.53   0
  -6 -10  24   23.40    3.79   0
  -6 -10  25    6.66    4.30   0
  -6 -10  26   11.10    4.83   0
  -6 -10  28   -0.32    4.97   0
  -6 -10  29    6.40    5.25   0
  -6 -10  30   53.79    6.20   0
  -5 -11  11   52.38    3.49   0
  -5 -10  12    1.96    2.65   0
  -5  -9  13    0.88    2.62   0
  -5  -6  19    3.41    2.78   0
  -5  -6  36    9.05    5.96   0
  -5  -6  37    1.24    5.93   0
  -5  -5  20   33.62    3.43   0
  -5  -5  23   36.55    3.87   0
  -5  -5  32   66.61    5.74   0
  -5  -5  33    5.22    5.10   0
  -5  -5  34   97.58    6.94   0
  -5  -5  35   10.22    5.56   0
  -5  -4  25   12.64    2.95   0
  -5  -4  26  338.25    8.24   0
  -5  -4  27   24.85    4.48   0
  -5  -4  29   -0.91    3.89   0
  -5  -4  30  172.49    6.96   0
  -4 -12   5    5.55    2.06   0
  -4 -10   6    3.49    1.86   0
  -4  -5  11  127.69    3.77   0
  -4  -4  13   -0.15    2.06   0
  -4  -3  15  118.03    3.96   0
  -4  -3  39   51.00    6.29   0
  -4  -3  40   37.10    6.83   0
  -4  -2  17    0.22    1.64   0
  -4  -2  18   21.06    2.75   0
  -4  -2  36   85.31    6.24   0
  -4  -2  37   36.30    5.85   0
  -4  -2  38   79.83    6.89   0
  -4  -1  24  126.35    5.06   0
  -4  -1  29    1.61    3.41   0
  -4  -1  30  516.04    9.90   0
  -4  -1  31   -2.39    3.99   0
  -4  -1  33   -2.30    4.18   0
  -4  -1  34   66.45    5.39   0
  -3  -3   8  244.68    4.04   0
  -3  -1  12  404.37    5.48   0
  -3   0  14  549.72    6.48   0
  -3   1  18   61.72    3.03   0
  -3   2  24    8.49    2.66   0
  -3   2  28   14.49    3.29   0
  -3   2  29    4.14    3.27   0
  -3   2  30    6.67    3.48   0
  -2  -9  -2   53.87    1.56   0
  -2  -4   2   13.07    1.07   0
  -2   0   8    3.48    1.15   0
  -2   1  10 1440.69    8.39   0
  -2   2  13   49.27    2.14   0
  -2   3  17  162.74    3.79   0
  -2   4  23   54.11    3.09   0
  -1   4  13   36.30    1.73   0
  -6 -18  26   26.11    6.16   0
  -6 -17  25    0.20    5.68   0
  -6 -17  26    1.90    5.88   0
  -6 -17  27    8.08    6.29   0
  -6 -16  23    2.35    4.85   0
  -6 -16  24    3.31    5.46   0
  -6 -16  25    8.03    5.69   0
  -6 -16  26   -1.56    5.65   0
  -6 -16  27    0.33    5.84   0
  -6 -16  28    0.19    6.08   0
  -6 -15  23    1.49    4.46   0
  -6 -15  24   12.16    5.40   0
  -6 -15  25    5.29    5.52   0
  -6 -15  26    3.64    5.62   0
  -6 -15  27    2.71    5.84   0
  -6 -15  28   11.32    6.14   0
  -6 -15  29   -0.11    6.26   0
  -6 -14  23    8.82    4.51   0
  -6 -14  25    4.75    5.04   0
  -6 -14  26    5.83    5.49   0
  -6 -14  27   -0.37    5.49   0
  -6 -14  28    2.01    5.67   0
  -6 -14  29   15.59    6.11   0
  -6 -14  30    1.56    6.22   0
  -6 -13  24    8.33    4.54   0
  -6 -13  25    2.58    4.87   0
  -6 -13  26    3.01    5.17   0
  -6 -13  27    2.13    5.32   0
  -6 -13  28   72.81    6.93   0
  -6 -13  29   -1.49    5.49   0
  -6 -13  30   29.52    5.95   0
  -6 -13  31   10.51    4.75   0
  -6 -12  26    3.18    3.57   0
  -6 -12  27    1.19    3.66   0
  -6 -12  28   -3.01    3.65   0
  -5 -15  11    1.00    3.14   0
  -5 -14  12    1.85    3.44   0
  -5  -7  18  217.07    6.09   0
  -5  -7  19   23.41    3.32   0
  -5  -7  35   92.89    7.39   0
  -5  -7  36   47.75    6.68   0
  -5  -7  37    5.90    6.24   0
  -5  -6  21    4.29    3.33   0
  -5  -6  22  491.00    9.16   0
  -5  -6  31   -2.11    4.29   0
  -5  -6  32   34.75    5.48   0
  -5  -6  33   34.03    5.82   0
  -5  -6  34   59.10    6.29   0
  -5  -6  35    1.26    5.04   0
  -5  -5  24    7.55    3.40   0
  -5  -5  25   20.35    4.03   0
  -5  -5  26    1.34    3.95   0
  -5  -5  27  103.97    5.82   0
  -5  -5  28    2.26    4.20   0
  -5  -5  29   39.24    5.05   0
  -5  -5  30   38.15    4.89   0
  -5  -5  31   34.39    4.24   0
  -4 -13   5   24.91    2.51   0
  -4 -11   6   82.52    3.21   0
  -4  -9   7  102.83    3.44   0
  -4  -8   8   26.97    2.42   0
  -4  -7   9   42.33    2.58   0
  -4  -6  10   -0.80    1.71   0
  -4  -5  12    3.87    2.10   0
  -4  -4  39   -0.35    5.30   0
  -4  -4  40   82.00    7.70   0
  -4  -3  16   77.38    3.53   0
  -4  -3  37    7.24    5.58   0
  -4  -3  38  101.90    7.38   0
  -4  -2  19   69.94    3.59   0
  -4  -2  20  203.31    5.43   0
  -4  -2  32    6.68    4.06   0
  -4  -2  33    3.77    4.38   0
  -4  -2  34   20.24    5.01   0
  -4  -2  35   26.22    5.31   0
  -4  -1  26  223.15    6.40   0
  -4  -1  27   -0.48    3.06   0
  -4  -1  28  620.22   10.25   0
  -3  -9   2   46.90    2.03   0
  -3  -8   3   10.57    1.70   0
  -3  -4   7   59.21    2.28   0
  -3  -2  10  401.26    5.15   0
  -3  -1  13   74.11    2.79   0
  -3   0  16   42.20    2.58   0
  -3   1  19    9.04    2.20   0
  -3   1  20  377.46    6.37   0
  -3   1  21   19.45    2.55   0
  -3   1  32    4.32    4.09   0
  -2  -2   5  200.52    2.94   0
  -2   1  11   39.57    1.84   0
  -2   3  18  317.80    5.08   0
  -1   3  10    0.58    0.88   0
  -1   5  18    0.06    1.69   0
  -5 -16  13  234.87    6.87   0
  -5 -15  12   61.47    4.09   0
  -5 -15  13    2.93    3.36   0
  -5 -13  13   11.16    3.27   0
  -5 -12  14   -1.50    3.08   0
  -5 -11  14  196.55    5.87   0
  -5 -10  15  151.20    5.33   0
  -5  -9  16  260.93    6.52   0
  -5  -9  17    3.42    3.13   0
  -5  -9  35   74.03    7.02   0
  -5  -8  17   28.35    2.79   0
  -5  -8  18  100.43    4.73   0
  -5  -8  33   16.17    5.33   0
  -5  -8  34   41.78    6.45   0
  -5  -8  35    1.88    5.78   0
  -5  -8  36    3.31    5.45   0
  -5  -7  20   35.85    3.85   0
  -5  -7  29   40.27    5.14   0
  -5  -7  30    3.98    4.69   0
  -5  -7  31  127.05    6.98   0
  -5  -7  32   33.77    5.71   0
  -5  -7  33  111.70    7.12   0
  -5  -7  34   58.93    6.29   0
  -5  -6  23   68.09    4.09   0
  -5  -6  24  219.96    6.75   0
  -5  -6  25    9.29    4.06   0
  -5  -6  26  416.60    9.31   0
  -5  -6  27   54.56    5.17   0
  -5  -6  28  102.78    6.04   0
  -5  -6  29   -1.35    4.15   0
  -5  -6  30  144.99    6.79   0
  -4 -13   6    3.16    2.15   0
  -4 -12   6   21.02    2.40   0
  -4 -10   7   -0.21    1.89   0
  -4  -8   9  108.20    3.60   0
  -4  -7  10   36.78    2.65   0
  -4  -6  11   35.39    2.58   0
  -4  -5  13  166.36    4.39   0
  -4  -5  39   74.06    7.31   0
  -4  -4  15   13.47    2.49   0
  -4  -4  37   28.21    6.03   0
  -4  -4  38   47.61    6.59   0
  -4  -3  17   39.18    2.52   0
  -4  -3  18   11.81    2.59   0
  -4  -3  33   -1.94    4.14   0
  -4  -3  34  172.97    7.47   0
  -4  -3  35    2.28    4.86   0
  -4  -3  36  339.07    9.72   0
  -4  -2  23    4.68    3.06   0
  -4  -2  25    1.17    3.20   0
  -4  -2  26   31.61    4.06   0
  -4  -2  28    8.94    3.78   0
  -4  -2  29    3.80    3.86   0
  -4  -2  30    2.56    3.98   0
  -4  -2  31    5.10    4.15   0
  -3 -10   2 1134.79    8.10   0
  -3  -7   4   23.68    1.74   0
  -3  -6   5   43.58    2.04   0
  -3  -5   6    6.44    1.47   0
  -3  -3   9  241.33    4.13   0
  -3  -2  11    8.92    1.70   0
  -3   1  22  127.32    4.33   0
  -3   1  23    6.44    2.67   0
  -3   1  27   12.12    3.22   0
  -3   1  28    0.18    3.08   0
  -3   1  29    1.85    3.32   0
  -3   1  30    9.87    3.67   0
  -3   1  31    8.27    3.66   0
  -2 -10  -2  193.93    2.73   0
  -2  -1   7    0.63    1.10   0
  -2   3  19  189.44    4.20   0
  -2   3  20  127.19    3.86   0
  -1   2   8  747.67    4.83   0
  -1   4  14    1.70    1.34   0
  -1   5  19    8.46    1.65   0
  -5 -16  14   -1.96    3.66   0
  -5 -15  14   24.13    3.98   0
  -5 -15  15   19.36    4.04   0
  -5 -14  14    2.70    3.42   0
  -5 -13  14   97.05    4.82   0
  -5 -13  15    5.22    3.38   0
  -5 -12  15  200.25    6.11   0
  -5 -12  16   13.32    3.37   0
  -5 -11  15   39.12    3.63   0
  -5 -11  16  206.81    6.22   0
  -5 -11  17   81.44    4.68   0
  -5 -10  16  124.85    4.64   0
  -5 -10  17   76.83    4.57   0
  -5 -10  18  154.04    5.75   0
  -5 -10  33   22.99    5.67   0
  -5 -10  34   21.06    6.29   0
  -5  -9  18  275.13    6.93   0
  -5  -9  19    5.64    3.37   0
  -5  -9  20   86.63    4.92   0
  -5  -9  31  170.58    7.69   0
  -5  -9  32   17.46    5.66   0
  -5  -9  33   85.60    7.05   0
  -5  -9  34   35.81    6.48   0
  -5  -8  20  170.01    5.83   0
  -5  -8  21   32.32    4.05   0
  -5  -8  24  279.33    7.87   0
  -5  -8  26  153.44    6.49   0
  -5  -8  27   -1.03    4.23   0
  -5  -8  28  112.34    6.44   0
  -5  -8  29    0.79    4.74   0
  -5  -8  30  109.09    6.77   0
  -5  -8  31   -1.41    4.97   0
  -5  -8  32   27.16    5.40   0
  -5  -7  24   -0.15    2.76   0
  -5  -7  25  110.78    5.61   0
  -5  -7  26   -1.51    3.66   0
  -5  -7  27   13.58    4.11   0
  -5  -7  28   10.23    4.30   0
  -4 -13   7    0.30    2.54   0
  -4 -12   7   34.26    2.72   0
  -4 -11   7    4.37    2.09   0
  -4 -10   8   10.37    2.20   0
  -4  -9   9    7.65    2.19   0
  -4  -8  10   45.85    2.82   0
  -4  -7  11   -0.02    1.95   0
  -4  -6  12   35.62    2.73   0
  -4  -5  14   12.50    2.35   0
  -4  -5  37   25.36    6.06   0
  -4  -5  38   43.90    6.59   0
  -4  -4  16  296.27    5.88   0
  -4  -4  17    4.22    2.41   0
  -4  -4  34   20.55    5.14   0
  -4  -4  35   25.45    5.56   0
  -4  -4  36   88.17    6.56   0
  -4  -3  23   19.06    3.20   0
  -4  -3  28  367.43    8.42   0
  -4  -3  29   -1.79    3.90   0
  -4  -3  30  147.10    6.41   0
  -4  -3  31    7.18    4.27   0
  -3 -11   2   12.65    1.83   0
  -3  -9   3  220.41    3.78   0
  -3  -4   8  972.56    7.82   0
  -3  -3  10  121.62    3.20   0
  -3  -3  41    0.18    5.95   0
  -3  -2  12  254.11    4.50   0
  -3  -2  39    3.10    5.36   0
  -3  -1  14  172.93    3.81   0
  -3  -1  15    7.68    1.99   0
  -3  -1  36   17.49    4.79   0
  -3  -1  37    2.96    4.89   0
  -3   0  18    2.84    1.96   0
  -3   0  32    0.47    3.75   0
  -3   0  34    5.10    4.16   0
  -2  -3   4  845.20    5.61   0
  -2   1  12 1213.61    8.21   0
  -2   2  15    8.33    1.65   0
  -2   2  16  191.02    3.98   0
  -2   3  21   47.51    2.80   0
  -2   3  22   23.80    2.51   0
  -2   3  24   23.08    3.05   0
  -2   3  25   40.93    3.40   0
  -2   3  26  207.99    5.56   0
  -1   1   6   -0.30    0.67   0
  -1   5  20    1.76    1.59   0
  -5 -19  22    1.48    4.95   0
  -5 -19  24   -2.10    5.92   0
  -5 -18  19   47.11    5.42   0
  -5 -18  20   -1.15    4.29   0
  -5 -17  16    4.87    3.79   0
  -5 -17  17   59.01    5.16   0
  -5 -17  18   -1.80    4.19   0
  -5 -16  16   55.12    4.93   0
  -5 -16  17  214.40    7.22   0
  -5 -16  18    9.48    4.06   0
  -5 -15  17   -0.51    3.81   0
  -5 -14  16    7.67    3.69   0
  -5 -14  17  265.28    7.45   0
  -5 -13  16  100.18    5.22   0
  -5 -13  17   73.15    4.92   0
  -5 -13  18    8.70    3.63   0
  -5 -13  32   27.48    6.07   0
  -5 -12  17  183.79    6.22   0
  -5 -12  31   11.47    5.25   0
  -5 -12  32    2.40    5.84   0
  -5 -12  33   13.38    6.32   0
  -5 -11  18  181.11    6.20   0
  -5 -11  19  184.78    6.38   0
  -5 -11  20   49.38    4.41   0
  -5 -11  30   65.62    6.10   0
  -5 -11  31   73.81    6.79   0
  -5 -11  32   39.49    6.37   0
  -5 -11  34    2.80    4.50   0
  -5 -10  19   86.68    4.96   0
  -5 -10  20  155.80    5.99   0
  -5 -10  21   26.64    4.32   0
  -5 -10  22  167.64    6.53   0
  -5 -10  24   29.44    4.44   0
  -5 -10  26   35.24    4.89   0
  -5 -10  27   11.16    4.38   0
  -5 -10  28   79.19    6.10   0
  -5 -10  29    5.55    4.87   0
  -5 -10  31    6.45    5.32   0
  -5 -10  32   40.74    5.90   0
  -5  -9  21  126.57    5.46   0
  -5  -9  22  111.49    5.64   0
  -5  -9  23  113.25    5.77   0
  -5  -9  24    9.32    4.13   0
  -5  -9  26    0.51    4.15   0
  -5  -9  29   94.44    6.35   0
  -5  -9  30    1.68    4.48   0
  -4 -14   7   48.19    3.17   0
  -4 -12   8    2.53    2.21   0
  -4 -11   8  111.35    3.80   0
  -4 -10   9   24.52    2.58   0
  -4  -9  10   42.76    2.80   0
  -4  -8  11    2.17    2.13   0
  -4  -7  38   -0.30    6.02   0
  -4  -6  13    1.06    2.05   0
  -4  -6  14  602.18    8.03   0
  -4  -6  36   75.63    6.95   0
  -4  -6  37   52.14    6.65   0
  -4  -6  38   35.85    6.02   0
  -4  -5  15   18.60    2.03   0
  -4  -5  16    0.85    2.29   0
  -4  -5  34  169.93    7.65   0
  -4  -5  35   15.39    5.42   0
  -4  -5  36  192.80    8.23   0
  -4  -4  18   15.98    2.63   0
  -4  -4  30    5.01    4.23   0
  -4  -4  31   15.51    4.56   0
  -4  -4  32   25.59    4.88   0
  -4  -4  33   41.38    5.03   0
  -4  -3  24  504.25    8.59   0
  -4  -3  25   87.58    4.67   0
  -4  -3  26  401.53    8.30   0
  -4  -3  27   -1.21    2.52   0
  -3 -12   2  325.70    4.75   0
  -3 -10   3   69.05    2.64   0
  -3  -8   4  433.23    5.16   0
  -3  -7   5  109.45    2.86   0
  -3  -6   6  368.80    4.84   0
  -3  -5   7    2.99    1.36   0
  -3  -4   9   21.96    1.89   0
  -3  -3  39   -1.98    4.86   0
  -3  -2  13  171.41    3.92   0
  -3  -2  37    3.99    4.89   0
  -3  -2  38    8.75    5.28   0
  -3  -1  16   36.26    2.50   0
  -3  -1  33    1.40    4.34   0
  -3  -1  34    0.52    4.13   0
  -3  -1  35    5.81    4.39   0
  -3   0  20    2.89    2.13   0
  -3   0  22    6.93    2.56   0
  -3   0  26  100.20    4.64   0
  -3   0  28    7.53    3.33   0
  -3   0  30    2.30    3.45   0
  -2  -6   1  420.87    3.88   0
  -2  -5   2  409.78    3.88   0
  -2  -4   3   15.15    1.20   0
  -2  -2   6    9.33    1.24   0
  -2   0  10  119.12    2.70   0
  -2   1  13   -0.04    1.36   0
  -2   2  17    0.71    1.65   0
  -5 -19  25   69.99    6.70   0
  -5 -18  22   14.83    5.47   0
  -5 -18  23   68.22    6.56   0
  -5 -18  24    1.50    5.43   0
  -5 -18  25    6.99    5.73   0
  -5 -18  26    2.06    5.76   0
  -5 -18  27    4.91    6.24   0
  -5 -17  20   -3.08    4.37   0
  -5 -17  22   11.46    5.16   0
  -5 -17  23  103.50    7.01   0
  -5 -17  24   -6.15    5.22   0
  -5 -17  26   -2.56    5.58   0
  -5 -17  28    1.99    6.02   0
  -5 -16  19  177.26    7.09   0
  -5 -16  20    5.71    4.44   0
  -5 -16  21   21.34    5.05   0
  -5 -16  22    3.61    4.67   0
  -5 -16  23    1.85    4.78   0
  -5 -16  24   23.97    5.47   0
  -5 -16  26   15.76    5.77   0
  -5 -16  28   -1.09    5.74   0
  -5 -16  29    1.28    5.98   0
  -5 -15  18    0.84    3.64   0
  -5 -15  19   32.23    4.68   0
  -5 -15  20    4.53    4.31   0
  -5 -15  22   -1.34    4.54   0
  -5 -15  24    2.45    4.56   0
  -5 -15  25  170.64    7.68   0
  -5 -15  26   -1.96    4.87   0
  -5 -15  27  101.85    7.32   0
  -5 -15  28   22.41    6.14   0
  -5 -15  29   52.16    6.79   0
  -5 -15  30    0.57    5.99   0
  -5 -14  18   -1.29    3.52   0
  -5 -14  20    0.43    4.08   0
  -5 -14  21    4.85    4.26   0
  -5 -14  22   22.47    4.75   0
  -5 -14  23   -0.00    4.20   0
  -5 -14  24   75.99    5.80   0
  -5 -14  25    6.92    4.61   0
  -5 -14  26   86.49    6.24   0
  -5 -14  27    5.32    5.44   0
  -5 -14  28   70.86    6.74   0
  -5 -14  29   -1.59    5.39   0
  -5 -14  30    6.40    5.83   0
  -5 -14  31   -1.33    6.02   0
  -5 -13  20   -2.46    3.96   0
  -5 -13  21  284.35    8.14   0
  -5 -13  22   -1.92    4.17   0
  -5 -13  23   31.03    4.93   0
  -5 -13  24    1.30    4.68   0
  -5 -13  25  222.58    8.22   0
  -5 -13  26   13.75    5.14   0
  -5 -13  27  207.89    8.39   0
  -5 -13  28   -1.20    5.24   0
  -5 -13  29  188.16    8.45   0
  -5 -13  30   22.72    6.04   0
  -5 -13  31   19.65    5.64   0
  -5 -12  19   70.67    4.23   0
  -5 -12  20   16.17    4.18   0
  -5 -12  21    6.79    4.09   0
  -5 -12  22   29.48    4.68   0
  -5 -12  23   76.74    5.60   0
  -5 -12  24   11.91    4.56   0
  -5 -12  25   14.44    4.79   0
  -5 -12  26   81.87    6.15   0
  -5 -12  27    2.27    4.99   0
  -5 -12  28  131.38    7.43   0
  -5 -12  29    8.37    5.40   0
  -5 -12  30   46.52    6.44   0
  -5 -11  21  139.94    5.97   0
  -5 -11  22   53.30    4.95   0
  -5 -11  23   34.35    4.75   0
  -5 -11  24   11.79    4.42   0
  -5 -11  26   -0.51    4.64   0
  -5 -11  27  222.98    8.18   0
  -5 -11  28   12.66    5.06   0
  -5 -11  29  198.89    8.09   0
  -5 -10  25    1.99    3.09   0
  -4 -14   8   -0.18    2.40   0
  -4 -13   8   38.07    2.95   0
  -4 -12   9   11.50    2.50   0
  -4 -11   9   21.42    2.60   0
  -4 -10  10  124.80    4.08   0
  -4  -9  11   12.86    2.40   0
  -4  -8  37   49.16    6.90   0
  -4  -7  13   40.70    2.94   0
  -4  -7  35   28.20    5.41   0
  -4  -7  36   39.42    6.25   0
  -4  -7  37   24.37    5.74   0
  -4  -6  15   53.98    3.29   0
  -4  -6  33   75.21    5.87   0
  -4  -6  34   83.95    6.69   0
  -4  -6  35   33.15    5.71   0
  -4  -5  31   -4.05    4.20   0
  -4  -5  32  140.21    6.83   0
  -4  -5  33    3.14    4.35   0
  -4  -4  22   59.54    3.97   0
  -4  -4  23   97.15    4.69   0
  -4  -4  24  170.54    5.83   0
  -4  -4  25   15.96    3.68   0
  -4  -4  27   23.05    4.01   0
  -4  -4  28   17.69    3.91   0
  -4  -4  29    4.47    3.03   0
  -3 -11   3   18.20    2.08   0
  -3  -9   4    6.77    1.79   0
  -3  -5   8   14.34    1.72   0
  -3  -4  39    1.98    5.06   0
  -3  -4  40   18.32    6.10   0
  -3  -3  37    5.25    5.22   0
  -3  -3  38   -0.16    5.22   0
  -3  -2  14  151.62    3.84   0
  -3  -2  34   17.58    4.30   0
  -3  -2  35    3.63    4.42   0
  -3  -2  36   13.28    4.77   0
  -3  -1  17   43.72    2.72   0
  -3  -1  18   62.04    3.06   0
  -3  -1  19    9.00    2.27   0
  -3  -1  30    6.63    3.64   0
  -3  -1  31    7.68    3.93   0
  -2  -9  -1  157.73    2.52   0
  -2  -1   8    3.21    1.12   0
  -2   1  14 1231.84    8.81   0
  -2   2  19    4.85    1.88   0
  -2   2  29   65.79    4.41   0
  -1   2   9   16.13    1.24   0
  -1   3  12    0.23    0.99   0
  -1   4  16   57.57    2.17   0
  -1   4  17   27.76    2.02   0
  -4 -15   9    1.85    2.82   0
  -4 -14   9  102.14    4.14   0
  -4 -13   9   25.48    2.83   0
  -4 -12  10   59.61    3.42   0
  -4 -11  10  228.32    5.27   0
  -4 -10  11   26.97    2.80   0
  -4  -9  12   57.86    3.27   0
  -4  -9  36   65.60    7.10   0
  -4  -8  13   11.03    2.47   0
  -4  -8  34    9.52    5.11   0
  -4  -8  35   33.93    6.03   0
  -4  -8  36   21.48    5.59   0
  -4  -7  14  100.71    3.61   0
  -4  -7  32  230.56    8.12   0
  -4  -7  33    5.58    4.97   0
  -4  -7  34   52.75    6.12   0
  -4  -6  16  407.13    6.78   0
  -4  -6  17   22.72    2.91   0
  -4  -6  29   30.27    4.44   0
  -4  -6  30    6.23    4.40   0
  -4  -6  31   17.62    4.85   0
  -4  -6  32    0.50    4.50   0
  -4  -5  21    6.29    2.92   0
  -4  -5  22    7.87    3.07   0
  -4  -5  23   -1.99    3.01   0
  -4  -5  24  276.35    7.05   0
  -4  -5  27    3.01    3.85   0
  -4  -5  28  231.29    7.37   0
  -4  -5  29   15.08    3.40   0
  -3 -12   3    8.74    1.69   0
  -3 -10   4  270.10    4.49   0
  -3  -8   5   23.45    1.88   0
  -3  -7   6  165.51    3.48   0
  -3  -5  39   -1.42    5.55   0
  -3  -5  40   18.81    6.36   0
  -3  -4  10    2.16    1.58   0
  -3  -4  37   -1.66    5.02   0
  -3  -4  38    0.88    5.33   0
  -3  -3  12  132.87    3.30   0
  -3  -3  35   -1.27    4.42   0
[truncated: 2,963,187 more chars]
